# Supplementary material for: Anti-Inflammatory and Immunomodulatory Effects of 0.1 Sub-Terahertz Irradiation in Collagen-Induced Arthritis Mice
Source: Int J Mol Sci. 2024 May 29;25(11):5963. doi: 10.3390/ijms25115963 (PMC11172739; doi:10.3390/ijms25115963)
Supplement: Supplementary file 1 [file ijms-25-05963-s001.zip]

Archive with 7 entries (7 files):
- 3-supplement information .pdf
- Table Supplement S1.xlsx
- Table Supplement S2.xlsx
- Table Supplement S3.xlsx
- Table Supplement S4.xlsx
- Table Supplement S5.xlsx
- Table Supplement S6.xlsx
