# Supplementary material for: Anti-Inflammatory and Immunomodulatory Effects of 0.1 Sub-Terahertz Irradiation in Collagen-Induced Arthritis Mice
Source: Int J Mol Sci. 2024 May 29;25(11):5963. doi: 10.3390/ijms25115963 (PMC11172739; doi:10.3390/ijms25115963)
Supplement: Supplementary file 1 [file ijms-25-05963-s001.zip › Table Supplement S1.xlsx]

## Sheet: Sheet1
Supplementary table
Antibodies for WB, IHC and IF analysis
Primary antibody	Species/Isotype (clone)	Dilution	Supplier	Catalog
GAPDH	Mouse mAb	1/10000	proteintech	60004-1-Ig
p65	Mouse mAb	1/1500	ABclonal	A10609
pp65	Rabbit mAb	1/1500	ABclonal	AP0944
IL-1β	Mouse mAb	1/4000	proteintech	66737-1-Ig
caspase-1	Rabbit mAb	1/1000	Cell Signaling Technology	#83383
COX-2	Mouse mAb	1/5000	proteintech	66351-1-Ig
IL-17	Mouse mAb	1/300	proteintech	66148-1-lg
TNF-a	Mouse mAb	1/500	proteintech	60291-1-lg
IL-6	Mouse mAb	0.215278	invitrogin	AMC0864
RANKL	Mouse mAb	1/500	proteintech	66610-1-lg
BMP2	Mouse mAb	1/300	proteintech	66383-1-lg
MMP3	Mouse mAb	1/300	proteintech	66338-1-lg
MMP9	Mouse pAb	1/300	proteintech	27306-1-AP
MMP13	Mouse mAb	1/300	proteintech	18165-1-AP
CD45	Mouse pAb	1/1000	Abcam	ab10558
CD69	Mouse mAb	1/200	invitrogin	14-0691-82
CD62L	Mouse mAb	1/200	invitrogin	MA1-10262
MHC-II	Mouse mAb	1/500	invitrogin	14-5321-82
Secondary antibody	Species/Isotype	Dilution	Supplier	Catalog
goat anti-mouse IgG H&L (HRP)	Goat	1/10000	Abcam	ab205719
goat anti-rabbit IgG H&L (HRP)	Goat	1/10000	Abcam	ab205718
Mouse IgG-AlexaFluor 488	Goat	1/500	absin	abs20013
goat anti-mouse IgG H&L (Alexa Fluor® 647)	Goat	1/1000	Abcam	ab150115

## Sheet: Sheet2
Supplementary table S1
RT-qPCR primers
Gene name	Forward sequence	Reverse sequence
IL-1β	AGCTACGAATCTCCGACCAC	CGTTATCCCATGTGTCGAAGAA
IL-8	ACTGAGAGTGATTGAGAGTGGAC	AACCCTCTGCACCCAGTTTTC
IL-6	ACTCACCTCTTCAGAACGAATTG	CCATCTTTGGAAGGTTCAGGTTG
