# Supplementary material for: Anti-Inflammatory and Immunomodulatory Effects of 0.1 Sub-Terahertz Irradiation in Collagen-Induced Arthritis Mice
Source: Int J Mol Sci. 2024 May 29;25(11):5963. doi: 10.3390/ijms25115963 (PMC11172739; doi:10.3390/ijms25115963)
Supplement: Supplementary file 1 [file ijms-25-05963-s001.zip › Table Supplement S2.xlsx]

## Sheet: Summary
Group	Group Samples	ALL	DEG
F_vs_M_vs_C	F1,F2,F3;M1,M2,M3;C1,C2,C3;	14450	2287

## Sheet: F_vs_M_vs_C
Gene	C1	C2	C3	F1	F2	F3	M1	M2	M3	Mean.In.C	Mean.In.F	Mean.In.M	Fvalue	Pvalue	FDR	Type
Comt	101.191	94.1912	103.965	150.308	139.12	133.268	222.273	223.93	228.727	99.7826	140.899	224.976	328.487	7.41251e-07	0.010631	DEG
Ptar1	0	0	0	8.35045	9.07304	7.31349	0	0	0	0	8.24566	0	260.754	1.47153e-06	0.010631	DEG
Fstl3	0	0	0	25.5732	30.2435	33.317	0	0	0	0	29.7112	0	174.184	4.85388e-06	0.0175729	DEG
Apoe	892.321	948.738	937.768	1716.54	1783.61	1443.19	3238.28	3274.05	3638.66	926.276	1647.78	3383.66	174.052	4.86479e-06	0.0175729	DEG
Mrnip	0	2.73018	4.15862	10.4381	10.5852	10.5639	20.4389	19.6861	19.0606	2.29627	10.5291	19.7285	138.345	9.56149e-06	0.0218527	DEG
Jchain	3047.56	3433.2	2717.66	294.875	629.82	522.508	286.144	222.699	276.378	3066.14	482.401	261.74	137.91	9.65031e-06	0.0218527	DEG
Syngr2	461.274	434.099	500.074	746.321	717.526	747.601	730.689	714.852	745.268	465.149	737.149	730.27	133.626	1.05868e-05	0.0218527	DEG
Psap	9207.07	8890.83	9591.85	12545	11609	12285	15700.9	15905.2	17073.5	9229.92	12146.3	16226.5	122.802	1.35613e-05	0.0227575	DEG
Chil3	984.313	952.833	778.701	1349.64	1327.69	1565.09	2570.19	2326.65	2587.47	905.282	1414.14	2494.77	116.851	1.56833e-05	0.0227575	DEG
Crispld2	1887.15	1887.92	1653.05	340.803	400.726	359.986	330.854	625.034	298.298	1809.37	367.172	418.062	116.681	1.57502e-05	0.0227575	DEG
Lyz2	37980.8	37938.6	34196.3	40110.3	38596.7	41650.3	64766.9	59946.7	66494.6	36705.2	40119.1	63736.1	105.023	2.14195e-05	0.0245753	DEG
Ppl	0	0	0	4.17522	3.02435	4.06305	0	0	0	0	3.75421	0	105.005	2.14303e-05	0.0245753	DEG
Cmah	1969.94	2016.24	1920.24	1398.18	1389.69	1335.12	1188.01	1118.42	1318.99	1968.81	1374.33	1208.47	103.886	2.21108e-05	0.0245753	DEG
Hnrnpdl	738.563	810.863	795.336	783.376	797.671	814.235	540.352	517.991	550.85	781.588	798.428	536.398	98.3335	2.59481e-05	0.0247255	DEG
Ms4a6d	218.152	132.414	156.988	358.025	335.702	312.855	608.056	557.363	540.367	169.185	335.528	568.595	97.9254	2.62641e-05	0.0247255	DEG
Msl2	1389.08	1386.93	1426.41	1034.93	900.499	1001.95	972.123	925.248	949.216	1400.8	979.127	948.862	96.5356	2.73796e-05	0.0247255	DEG
Man2c1	191.869	185.652	222.486	283.393	291.849	291.727	366.622	385.11	408.849	200.002	288.99	386.86	91.3794	3.21168e-05	0.0272974	DEG
Csf1r	1754.42	1774.62	2148.97	3164.3	2736.28	2989.59	3825.9	4062.72	4004.62	1892.67	2963.39	3964.42	87.0999	3.69139e-05	0.0296316	DEG
B9d2	161.643	120.128	140.353	197.279	183.729	216.154	350.015	328.512	310.687	140.708	199.054	329.738	77.7893	5.12038e-05	0.0389391	DEG
Ehbp1l1	1006.65	986.96	1053.17	1126.27	1135.64	1212.41	1396.23	1364.49	1434.31	1015.59	1158.11	1398.34	73.0302	6.14334e-05	0.0416711	DEG
Tob1	546.695	505.083	546.858	279.74	332.678	312.855	288.699	335.895	283.049	532.879	308.424	302.548	72.633	6.24066e-05	0.0416711	DEG
Cd28	889.693	1007.44	920.094	693.087	627.552	651.713	425.384	343.277	465.078	939.075	657.451	411.246	72.2167	6.34483e-05	0.0416711	DEG
Il7r	1906.86	2117.25	1922.32	1805.26	1764.71	1597.59	1028.33	1111.04	1109.32	1982.15	1722.52	1082.9	68.6006	7.35554e-05	0.0459331	DEG
Rpl7l1	258.891	221.145	267.191	370.029	354.605	368.925	430.493	425.712	397.413	249.076	364.52	417.873	67.2652	7.78292e-05	0.0459331	DEG
Psmd8	943.574	958.293	846.279	1027.11	942.84	934.501	1331.08	1301.75	1343.77	916.049	968.149	1325.53	65.8192	8.28391e-05	0.0459331	DEG
Ppp1r2	2573.14	2485.83	2366.25	1445.15	1565.1	1656.91	1771.79	1699.16	1889.85	2475.08	1555.72	1786.94	65.7031	8.32597e-05	0.0459331	DEG
Tifab	362.711	275.748	424.179	901.326	846.817	945.065	1272.32	1066.74	1324.71	354.213	897.736	1221.26	65.0097	8.58325e-05	0.0459331	DEG
Ifnlr1	244.436	225.24	253.676	85.5921	128.535	107.264	125.188	137.803	123.894	241.117	107.13	128.961	63.6724	9.11015e-05	0.0465922	DEG
Chrm3	109.076	105.112	90.4499	36.5332	43.0969	43.0683	45.9874	54.1368	40.0272	101.546	40.8995	46.7171	62.6921	9.52412e-05	0.0465922	DEG
Il21	0	0	0	2.60951	3.78043	4.06305	0	0	0	0	3.48433	0	61.3215	0.00010146	0.0465922	DEG
Tyrobp	6162.14	5236.49	5324.07	5486.77	4836.69	5416.86	8264.96	8561	8186.51	5574.23	5246.77	8337.49	60.6855	0.00010453	0.0465922	DEG
Ppm1b	689.939	618.386	636.269	452.49	455.92	424.995	441.99	428.173	466.984	648.198	444.468	445.716	60.0474	0.000107736	0.0465922	DEG
Gfpt2	6.57085	5.46036	4.15862	0	0	0	0	0	0	5.39661	0	0	59.9344	0.000108318	0.0465922	DEG
Fn1	755.648	599.275	941.927	1284.93	1333.74	1445.63	2639.17	2124.87	2434.99	765.616	1354.76	2399.67	59.6811	0.000109636	0.0465922	DEG
C3	1632.2	1677.7	1676.96	1813.61	1549.98	1781.24	2393.9	2571.5	2414.02	1662.29	1714.94	2459.81	58.1144	0.000118286	0.0467195	DEG
Gm2a	2107.93	1710.46	1941.03	2553.15	2543.48	2454.08	2989.18	3084.57	2968.68	1919.81	2516.9	3014.14	57.9314	0.000119355	0.0467195	DEG
Rexo5	59.1376	58.6989	58.2206	19.8323	19.6583	33.317	20.4389	23.3773	23.8257	58.6857	24.2692	22.5473	57.5417	0.000121675	0.0467195	DEG
Sirpb1a	268.091	282.574	244.319	386.208	341.751	358.361	528.855	458.933	499.387	264.994	362.107	495.725	57.2418	0.000123501	0.0467195	DEG
Hspa1a	39.4251	40.9527	45.7448	16.7009	22.6826	17.8774	22.9937	23.3773	25.7317	42.0409	19.087	24.0342	56.8246	0.000126103	0.0467195	DEG
Galnt9	47.3101	70.9847	55.1017	110.122	108.12	95.0753	141.795	131.651	131.518	57.7988	104.439	134.988	55.0402	0.000138094	0.04896	DEG
Grn	578.235	655.243	583.246	972.305	920.914	977.569	1090.92	1310.36	1212.25	605.575	956.929	1204.51	54.6423	0.000140975	0.04896	DEG
Sars	400.822	457.305	438.734	678.996	676.698	610.27	641.269	685.323	677.603	432.287	655.321	668.065	54.4606	0.000142316	0.04896	DEG
Atp6v0e	1498.15	1449.73	1428.49	1261.96	1266.45	1331.87	1601.9	1590.88	1670.66	1458.79	1286.76	1621.15	53.8295	0.00014711	0.0494323	DEG
Antxr2	1500.78	1307.76	1245.51	735.361	693.331	754.102	809.89	841.582	855.819	1351.35	727.598	835.764	51.975	0.000162506	0.0533647	DEG
Malt1	858.153	795.848	752.71	795.902	750.038	814.235	537.797	477.389	511.776	802.237	786.725	508.987	50.8236	0.000173159	0.0555994	DEG
Trp53rka	44.6818	65.5243	62.3793	112.209	109.633	117.016	62.594	71.3622	63.8529	57.5285	112.952	65.9364	49.3309	0.000188403	0.0588492	DEG
S100a4	647.886	778.101	604.039	1059.46	1085.74	1129.53	1932.75	1535.52	1671.61	676.675	1091.58	1713.29	48.8021	0.000194233	0.0588492	DEG
Cox4i1	1224.81	1355.53	1396.26	1524.48	1586.27	1321.3	2069.43	2042.44	2139.55	1325.53	1477.35	2083.81	48.69	0.000195499	0.0588492	DEG
Spryd3	277.29	279.843	285.905	360.113	338.727	340.483	417.719	430.634	480.326	281.013	346.441	442.893	47.6265	0.000208079	0.0607525	DEG
Apoc1	0	0	4.15862	0	0	0	14.0517	15.995	11.4363	1.38621	0	13.8277	47.4532	0.000210231	0.0607525	DEG
4932438A13Rik	1881.89	1524.81	1660.33	1026.58	998.791	1031.2	826.496	721.004	892.034	1689.01	1018.86	813.178	46.9028	0.000217265	0.0615542	DEG
Rfx7	463.902	414.987	434.576	387.774	337.215	344.546	274.647	243.616	250.646	437.822	356.512	256.303	46.0064	0.000229406	0.0637439	DEG
Srsf6	1149.9	1141.22	1189.36	1014.06	1069.11	1092.96	757.515	807.131	882.504	1160.16	1058.71	815.717	45.0652	0.000243148	0.0656533	DEG
Pfn1	8335.78	8776.16	7827.56	9588.4	8973.24	8799.75	11085.5	11021.8	11041.8	8313.17	9120.46	11049.7	44.689	0.000248949	0.0656533	DEG
Crbn	617.66	678.45	634.189	657.076	688.039	676.091	507.139	516.761	472.702	643.433	673.735	498.867	44.4439	0.000252827	0.0656533	DEG
Asl	47.3101	68.2545	47.8241	88.2016	80.1452	88.5745	111.136	110.734	112.457	54.4629	85.6404	111.443	44.0792	0.000258748	0.0656533	DEG
Mccc2	17.0842	10.9207	10.3965	34.4456	37.0482	30.8792	37.0454	39.3722	45.7453	12.8005	34.1243	40.721	43.85	0.000262563	0.0656533	DEG
Rack1	8908.76	9857.32	8593.78	11270.5	11740.5	10771.1	15085.2	14372.1	13388.1	9119.95	11260.7	14281.8	43.4336	0.000269692	0.0656533	DEG
Cpt1a	796.387	718.037	746.472	1017.19	1173.45	1016.57	1205.89	1161.48	1227.5	753.632	1069.07	1198.29	43.2915	0.000272182	0.0656533	DEG
Hsd17b10	185.298	192.478	170.503	243.207	257.069	241.345	217.163	210.395	209.666	182.76	247.207	212.408	43.2663	0.000272628	0.0656533	DEG
Tle4	429.734	405.432	391.95	311.054	310.752	275.475	250.376	191.94	182.981	409.038	299.093	208.432	42.7495	0.00028197	0.0665314	DEG
Mga	486.243	449.115	479.281	380.467	417.36	377.051	297.641	328.512	278.284	471.546	391.626	301.479	42.5611	0.000285483	0.0665314	DEG
Ocel1	187.926	177.462	173.622	187.885	226.07	195.839	281.034	279.297	307.828	179.67	203.265	289.386	41.8934	0.000298412	0.0684405	DEG
Ppp1r12a	1362.79	1315.95	1279.81	1011.97	849.841	921.499	749.851	890.797	872.02	1319.52	927.77	837.556	41.6401	0.00030352	0.0685244	DEG
Ezh2	103.819	106.477	116.441	77.2416	70.3161	75.5727	84.3103	77.5141	83.8664	108.913	74.3768	81.897	41.3484	0.000309549	0.0688104	DEG
Vim	6861.28	6544.24	6300.31	8304.52	7935.13	7282.61	9592.21	10581.3	10914.1	6568.61	7840.75	10362.5	40.9435	0.000318185	0.0694835	DEG
Tmem176a	36.7968	32.7622	58.2206	186.319	225.314	144.645	265.705	241.155	308.781	42.5932	185.426	271.88	40.4041	0.000330195	0.0694835	DEG
Lgals3	2393.1	2517.23	1989.9	2744.69	2520.79	2413.45	3822.07	3607.48	3605.3	2300.08	2559.64	3678.28	40.2016	0.00033486	0.0694835	DEG
Zfp385a	98.5627	102.382	127.877	171.706	204.899	220.217	297.641	271.915	247.787	109.607	198.941	272.448	40.1545	0.000335958	0.0694835	DEG
Mr1	549.323	561.052	518.788	308.445	366.702	426.62	269.537	187.018	216.337	543.054	367.256	224.298	40.1261	0.000336622	0.0694835	DEG
Nudt21	130.103	161.081	147.631	202.498	189.022	199.902	219.718	215.317	215.384	146.271	197.141	216.806	39.9109	0.000341711	0.0695407	DEG
Pik3r2	107.762	86.0007	129.957	175.359	185.241	185.275	245.266	308.826	308.781	107.906	181.959	287.624	39.4447	0.000353096	0.0708595	DEG
Fcgrt	183.984	188.382	136.195	344.978	311.508	352.673	489.255	383.879	427.909	169.52	336.386	433.681	39.0107	0.000364154	0.0716154	DEG
Sestd1	15.77	16.3811	28.0707	49.0589	33.2678	39.0053	71.536	83.666	68.618	20.0739	40.444	74.6067	38.9103	0.000366775	0.0716154	DEG
Trat1	437.619	374.035	415.862	259.386	238.923	277.913	163.511	125.499	215.384	409.172	258.741	168.131	38.5523	0.000376339	0.0723447	DEG
Aprt	194.497	251.177	197.534	253.645	285.045	298.228	402.39	442.938	387.882	214.403	278.972	411.07	38.3994	0.000380524	0.0723447	DEG
Ppp4c	935.689	980.135	901.38	1017.71	989.717	1019.83	1352.8	1364.49	1210.35	939.068	1009.08	1309.21	37.7959	0.000397662	0.0739326	DEG
Eef2	18206.5	20910.4	18850	21673.1	22433.8	20702	26527.1	27444.9	25915.7	19322.3	21603	26629.2	37.6475	0.000402034	0.0739326	DEG
Dbnl	1165.67	1142.58	1244.47	1554.75	1645.24	1450.51	1615.95	1729.92	1678.28	1184.24	1550.17	1674.72	37.4817	0.000406995	0.0739326	DEG
Oga	1634.83	1650.39	1702.95	1354.86	1253.59	1255.48	1279.98	1205.78	1369.5	1662.73	1287.98	1285.09	37.4041	0.000409344	0.0739326	DEG
Bckdha	240.493	203.398	225.605	402.909	392.409	342.109	445.823	520.452	430.769	223.166	379.142	465.681	36.6317	0.000433746	0.0765456	DEG
Ago1	260.206	253.907	265.112	279.74	319.069	312.855	203.111	214.087	216.337	259.741	303.888	211.178	36.6116	0.000434407	0.0765456	DEG
Ctsh	771.418	622.481	741.274	1022.93	1244.52	1156.34	1420.5	1259.91	1425.73	711.724	1141.26	1368.71	36.3877	0.000441859	0.0769207	DEG
Tbc1d10b	797.701	775.371	737.115	791.727	748.526	757.352	921.026	941.243	993.055	770.062	765.868	951.775	35.7032	0.00046572	0.0790498	DEG
Terf1	95.9344	109.207	103.965	54.7998	69.56	61.7583	54.9294	67.6711	55.2756	103.036	62.0394	59.292	35.5668	0.000470678	0.0790498	DEG
Haao	105.134	128.318	154.909	137.782	120.218	127.58	227.382	215.317	223.962	129.454	128.527	222.22	35.392	0.000477135	0.0790498	DEG
Laptm4b	15.77	10.9207	9.35689	22.9637	15.1217	19.5026	31.9357	38.1419	37.1681	12.0159	19.196	35.7486	35.3001	0.000480578	0.0790498	DEG
Plxnd1	203.696	188.382	261.993	398.734	458.189	368.925	510.971	578.28	649.012	218.024	408.616	579.421	35.2771	0.000481444	0.0790498	DEG
Macf1	2904.32	2431.23	2822.66	2019.76	2069.41	2109.53	1669.6	1446.93	1664.94	2719.4	2066.24	1593.82	34.9931	0.000492321	0.0791723	DEG
Lamp1	3349.82	3236.63	3166.79	3387.15	3811.43	3859.9	4285.77	4497.05	4536.41	3251.08	3686.16	4439.74	34.5041	0.000511833	0.0791723	DEG
Arap2	342.998	289.399	327.491	283.393	292.606	260.848	150.737	174.714	106.739	319.963	278.949	144.063	34.394	0.000516366	0.0791723	DEG
Lekr1	0	0	0	7.82854	7.56087	3.25044	10.2194	9.84306	11.4363	0	6.21328	10.4996	34.3825	0.000516844	0.0791723	DEG
B4galnt1	1587.52	1504.33	1806.92	2565.15	2635.72	2323.25	2533.14	2928.31	2774.26	1632.92	2508.04	2745.24	33.9589	0.000534818	0.0791723	DEG
Gm5150	729.364	705.752	646.665	592.882	554.212	588.329	818.832	883.415	945.403	693.927	578.474	882.55	33.8368	0.000540156	0.0791723	DEG
Nuak2	210.267	229.335	259.914	370.551	337.971	415.244	426.661	498.305	450.782	233.172	374.588	458.583	33.7454	0.000544194	0.0791723	DEG
Gatm	115.647	36.8574	60.3	177.447	192.046	173.086	302.751	255.92	339.278	70.9348	180.86	299.316	33.7252	0.000545093	0.0791723	DEG
Mpp5	450.76	425.908	401.307	265.649	288.825	280.35	311.693	243.616	257.317	425.992	278.275	270.875	33.6872	0.000546791	0.0791723	DEG
Pld4	675.483	561.052	1045.89	1490.55	1280.81	1452.13	1953.19	1777.9	1935.6	760.809	1407.83	1888.9	33.5286	0.000553941	0.0791723	DEG
Ogfr	399.508	475.051	443.932	538.604	462.725	486.753	763.902	831.739	689.992	439.497	496.027	761.878	33.457	0.000557212	0.0791723	DEG
Kif3a	48.6243	39.5876	40.5465	29.7485	18.1461	35.7548	76.6457	67.6711	68.618	42.9195	27.8831	70.9783	33.3583	0.000561764	0.0791723	DEG
Pold4	402.136	405.432	400.267	543.823	594.284	508.694	762.625	641.029	678.556	402.612	548.934	694.07	33.3291	0.000563117	0.0791723	DEG
Cpa3	176.099	161.081	154.909	183.188	157.266	179.587	107.304	77.5141	90.5376	164.029	173.347	91.7853	33.2796	0.000565424	0.0791723	DEG
Cenpi	6.57085	10.9207	8.31724	4.69713	3.78043	4.06305	0	0	0	8.60294	4.1802	0	33.2342	0.000567555	0.0791723	DEG
Col18a1	0	5.46036	12.4759	20.8761	21.1704	13.8144	39.6003	49.2153	38.1211	5.97874	18.6203	42.3122	33.0141	0.000578025	0.0791723	DEG
Snx5	1442.96	1292.74	1318.28	1635.64	1752.61	1708.92	1393.67	1349.73	1369.5	1351.33	1699.06	1370.97	32.9009	0.000583509	0.0791723	DEG
Prss39	10.5134	6.82545	8.31724	4.69713	6.80478	7.31349	0	0	0	8.55201	6.2718	0	32.8944	0.000583828	0.0791723	DEG
Gdf11	168.214	155.62	152.829	102.815	96.023	105.639	71.536	105.813	81.0074	158.888	101.492	86.1188	32.6942	0.000593706	0.0791723	DEG
Cd300a	852.896	709.847	826.525	908.633	891.426	909.31	1170.12	1241.46	1372.36	796.423	903.123	1261.31	32.5066	0.000603168	0.0791723	DEG
Tnfrsf1b	1504.72	1489.31	1573	2130.41	1902.31	2165.6	2149.91	2063.35	2268.21	1522.34	2066.11	2160.49	32.365	0.000610438	0.0791723	DEG
Ephb4	10.5134	6.82545	9.35689	0	3.02435	0	0	0	0	8.89857	1.00812	0	32.3449	0.000611481	0.0791723	DEG
Hexb	367.968	354.923	338.927	600.188	626.796	726.473	618.276	530.295	594.689	353.939	651.152	581.087	32.3432	0.00061157	0.0791723	DEG
Ifitm3	1966	1728.2	1404.57	3115.24	2464.09	2560.53	4104.38	3881.86	3455.68	1699.59	2713.29	3813.97	32.3023	0.000613696	0.0791723	DEG
Hdac7	402.136	371.304	409.624	512.509	507.334	503.005	357.68	383.879	309.734	394.355	507.616	350.431	32.0166	0.00062884	0.0804081	DEG
Psmd3	193.183	263.462	246.398	382.033	349.312	416.869	457.319	417.1	479.373	234.348	382.738	451.264	31.7779	0.000641878	0.0813552	DEG
Atxn1	170.842	158.35	160.107	107.512	107.364	67.4466	81.7554	76.2837	70.524	163.1	94.1076	76.1877	31.0494	0.000683967	0.085166	DEG
Nt5c2	394.251	346.733	330.61	228.072	198.851	204.778	286.144	262.072	256.364	357.198	210.567	268.193	31.0248	0.00068545	0.085166	DEG
Rab31	1181.44	1111.18	1106.19	1240.04	1316.35	1149.03	1600.62	1562.59	1774.54	1132.94	1235.14	1645.91	30.7785	0.000700555	0.085166	DEG
Npc2	1716.31	1513.88	1643.69	2210.26	2065.63	2083.53	2754.14	2534.59	2331.11	1624.63	2119.81	2539.94	30.7236	0.000703984	0.085166	DEG
Itsn2	1048.71	962.388	1046.93	805.818	833.208	802.858	721.747	786.215	658.542	1019.34	813.961	722.168	30.6946	0.000705799	0.085166	DEG
Cd68	424.477	320.796	352.443	616.889	516.407	561.513	815	682.862	713.818	365.905	564.937	737.227	30.6706	0.00070731	0.085166	DEG
Klf10	178.727	146.065	186.098	281.828	251.777	229.969	318.08	321.13	288.767	170.297	254.524	309.326	30.4143	0.000723713	0.0854492	DEG
Jmjd1c	1073.68	1281.82	1224.71	876.275	936.035	887.37	793.283	800.979	750.033	1193.4	899.893	781.432	30.3698	0.000726615	0.0854492	DEG
C130026I21Rik	3.94251	6.82545	3.11896	14.6133	15.8778	15.4396	10.2194	11.0734	14.2954	4.62897	15.3102	11.8628	30.3203	0.000729859	0.0854492	DEG
Trpv2	628.173	674.354	702.806	695.697	646.454	642.774	863.542	877.263	812.933	668.445	661.642	851.246	30.2678	0.000733317	0.0854492	DEG
Ap2a2	615.031	582.893	671.617	779.723	719.795	724.035	951.684	890.797	1040.71	623.181	741.184	961.063	30.0049	0.000750979	0.0855483	DEG
Stard5	205.01	211.589	261.993	204.064	238.167	237.282	343.628	342.046	367.869	226.197	226.504	351.181	29.9828	0.000752494	0.0855483	DEG
Mgll	298.317	266.193	287.984	146.133	119.462	183.65	181.395	147.646	171.545	284.164	149.748	166.862	29.9267	0.00075634	0.0855483	DEG
Klrd1	159.015	180.192	171.543	127.344	134.583	104.014	93.2523	95.9699	73.3831	170.25	121.981	87.5351	29.8432	0.000762128	0.0855483	DEG
Mid2	17.0842	17.7462	29.1103	0	0	0	0	0	0	21.3136	0	0	29.8196	0.000763771	0.0855483	DEG
Dnaja1	1432.45	1339.15	1116.59	671.689	626.04	670.403	942.742	964.62	840.57	1296.06	656.044	915.978	29.7026	0.000771997	0.0858045	DEG
Plxna1	31.5401	38.2225	41.5862	17.2228	15.1217	19.5026	20.4389	14.7646	15.2484	37.1163	17.2824	16.8173	29.5868	0.000780261	0.086061	DEG
Atf3	114.333	124.223	170.503	159.18	126.266	186.088	310.415	281.758	277.331	136.353	157.178	289.835	29.4345	0.000791302	0.0866176	DEG
Praf2	40.7393	47.7782	57.181	93.4206	97.5352	88.5745	99.6394	125.499	101.021	48.5661	93.1768	108.72	29.2702	0.000803448	0.0871816	DEG
Dynll1	720.165	696.196	663.3	648.725	625.284	660.652	804.78	766.528	778.624	693.22	644.887	783.311	29.2026	0.000808522	0.0871816	DEG
Tnf	77.536	73.7149	93.5689	32.8799	30.2435	26.8161	38.3229	43.0634	57.1817	81.6066	29.9798	46.1893	28.9832	0.000825275	0.0880143	DEG
Senp7	350.883	288.034	324.372	283.393	282.02	255.159	181.395	184.557	202.995	321.097	273.524	189.649	28.782	0.00084105	0.0880143	DEG
Kcnj2	1649.28	1369.19	1254.86	721.792	721.307	735.412	618.276	660.716	823.416	1424.44	726.17	700.802	28.6535	0.000851333	0.0880143	DEG
Ms4a8a	43.3676	54.6036	66.5379	104.381	75.6087	91.8249	154.569	178.406	134.377	54.8364	90.6047	155.784	28.4725	0.000866103	0.0880143	DEG
Tfe3	386.366	424.543	329.57	448.837	446.091	390.053	571.011	596.736	581.347	380.16	428.327	583.031	28.4674	0.000866527	0.0880143	DEG
Slc4a2	252.321	238.891	206.891	305.313	313.776	287.664	357.68	340.816	389.788	232.701	302.251	362.761	28.4252	0.000870019	0.0880143	DEG
Aph1a	352.198	303.05	365.958	482.238	447.603	436.371	507.139	477.389	523.212	340.402	455.404	502.58	28.3924	0.000872753	0.0880143	DEG
Rpl18a	17440.3	19004.8	15175.8	14842.9	15260.1	15273	26856.7	23854.7	23010.9	17207	15125.3	24574.1	28.2525	0.000884524	0.0880143	DEG
Atp11c	264.148	281.209	298.381	223.374	247.996	239.72	155.846	177.175	197.277	281.246	237.03	176.766	28.1554	0.000892824	0.0880143	DEG
Fastk	168.214	174.732	166.345	271.911	297.142	281.163	258.041	321.13	265.895	169.763	283.405	281.688	27.9725	0.000908729	0.0880143	DEG
Tlr8	1053.96	1048.39	1115.55	604.364	662.332	546.074	586.34	575.819	803.402	1072.63	604.256	655.187	27.9411	0.000911498	0.0880143	DEG
Ywhag	576.921	570.608	551.017	790.683	723.575	727.286	733.244	789.906	840.57	566.182	747.181	787.907	27.9354	0.000912	0.0880143	DEG
Smim10l2a	0	0	5.19827	0	0	0	10.2194	9.84306	12.3894	1.73276	0	10.8173	27.8825	0.000916696	0.0880143	DEG
Isca2	57.8235	62.7941	62.3793	92.8987	93.7547	95.0753	80.478	93.5091	100.068	60.999	93.9096	91.3517	27.8678	0.000918011	0.0880143	DEG
Capn12	5.25668	2.73018	5.19827	0	0	0	0	0	0	4.39504	0	0	27.8645	0.000918305	0.0880143	DEG
Cyth4	2207.81	2160.94	2296.6	2472.78	2558.6	2333	2874.21	3329.42	3188.83	2221.78	2454.79	3130.82	27.8529	0.000919342	0.0880143	DEG
Krt80	353.512	324.891	398.188	699.872	650.235	503.005	723.025	796.058	829.134	358.864	617.704	782.739	27.7697	0.000926821	0.0880143	DEG
Thoc3	56.5093	55.9687	41.5862	152.918	142.144	141.394	112.414	111.965	69.571	51.3547	145.485	97.9832	27.7402	0.000929492	0.0880143	DEG
Rtf2	1002.71	1085.25	1088.52	1025.54	1069.86	1089.71	1521.42	1322.66	1397.14	1058.83	1061.7	1413.74	27.7128	0.00093198	0.0880143	DEG
Zfp773	15.77	21.8414	25.9914	12.5257	6.04869	9.75132	0	0	0	21.2009	9.44189	0	27.4524	0.000956094	0.0897052	DEG
Snrnp35	0	0	11.4362	14.0914	9.82913	16.2522	33.2131	33.2203	27.6378	3.81207	13.3909	31.3571	27.221	0.000978224	0.0906669	DEG
Washc1	164.271	151.525	174.662	251.035	251.021	236.469	297.641	259.611	243.022	163.486	246.175	266.758	27.1868	0.000981552	0.0906669	DEG
Vps54	1017.17	925.531	894.103	729.098	681.99	699.657	631.05	730.847	649.012	945.6	703.582	670.303	27.1498	0.000985168	0.0906669	DEG
Cd40lg	126.16	129.684	109.164	125.257	105.852	116.203	29.3809	47.9849	66.7119	121.669	115.771	48.0259	26.7661	0.00102376	0.0919928	DEG
Prdx5	1534.95	1295.47	931.53	1444.11	1430.52	1611.4	2742.64	2368.49	2388.29	1253.98	1495.34	2499.8	26.7648	0.00102389	0.0919928	DEG
Marcksl1	452.074	419.083	454.329	400.821	474.066	421.744	605.501	707.47	620.421	441.829	432.211	644.464	26.6854	0.00103213	0.0919928	DEG
Cybb	1847.72	1512.52	1654.09	2937.27	2876.91	3048.1	3908.93	3115.33	4247.64	1671.44	2954.09	3757.3	26.6617	0.0010346	0.0919928	DEG
Dmxl1	387.68	394.511	316.055	341.325	337.971	374.613	190.337	206.704	224.915	366.082	351.303	207.319	26.6465	0.0010362	0.0919928	DEG
Ifi202b	279.918	241.621	247.438	471.278	445.335	485.128	505.862	431.864	576.582	256.326	467.247	504.769	26.5919	0.00104195	0.0919928	DEG
Lst1	646.572	539.211	686.172	848.614	723.575	796.357	1263.38	1422.32	1093.12	623.985	789.516	1259.61	26.5711	0.00104414	0.0919928	DEG
Fahd2a	10.5134	5.46036	0	32.358	42.3409	47.1314	10.2194	18.4557	20.0136	5.32457	40.6101	16.2296	26.1923	0.00108532	0.0936332	DEG
Phip	915.976	838.165	799.494	605.407	633.601	506.256	503.307	431.864	554.662	851.212	581.755	496.611	26.1423	0.00109092	0.0936332	DEG
Iqsec2	0	6.82545	0	34.4456	20.4143	41.4431	43.4326	39.3722	50.5105	2.27515	32.101	44.4384	26.1104	0.00109451	0.0936332	DEG
Klhl25	212.896	200.668	189.217	144.045	161.046	149.52	203.111	227.621	210.619	200.927	151.537	213.784	26.0406	0.00110242	0.0936332	DEG
Coro1b	1883.21	1593.06	1718.55	2169.55	2070.17	1875.5	2533.14	3014.44	2814.29	1731.6	2038.41	2787.29	26.0197	0.0011048	0.0936332	DEG
D16Ertd472e	544.066	483.242	496.955	332.974	322.849	323.419	338.519	375.267	272.566	508.088	326.414	328.784	26.0078	0.00110617	0.0936332	DEG
Ddx5	11676.4	10567.2	11160.7	9850.4	9767.88	9683.87	9002.04	8364.14	9084.26	11134.8	9767.38	8816.81	25.9754	0.00110988	0.0936332	DEG
Zfx	467.844	364.479	364.919	360.635	315.288	346.984	177.563	189.479	194.418	399.081	340.969	187.153	25.9266	0.0011155	0.0936332	DEG
Srr	77.536	60.064	64.4586	52.1903	55.1943	65.0088	28.1034	28.2988	32.4029	67.3529	57.4645	29.6017	25.8462	0.00112486	0.0936332	DEG
Atrn	789.816	795.848	640.427	365.854	286.557	418.494	306.583	428.173	403.131	742.03	356.968	379.296	25.8231	0.00112756	0.0936332	DEG
Wipf1	2825.47	2783.42	2979.65	2374.14	2418.72	2244.43	2390.07	2267.6	2472.15	2862.84	2345.76	2376.61	25.6916	0.00114314	0.0939066	DEG
Rbm3	780.617	834.07	795.336	1159.15	1221.08	1441.57	1207.17	1283.29	1303.74	803.341	1273.93	1264.73	25.6673	0.00114605	0.0939066	DEG
Mat2a	1197.21	1145.31	1091.64	1044.33	904.28	979.195	839.271	784.984	711.912	1144.72	975.934	778.722	25.6315	0.00115035	0.0939066	DEG
Muc4	63.0802	38.2225	70.6965	16.7009	12.0974	13.0018	0	4.92153	0	57.3331	13.9333	1.64051	25.4748	0.00116945	0.0949289	DEG
Triqk	115.647	103.747	93.5689	45.9275	66.5356	42.2557	42.1551	51.6761	30.4969	104.321	51.5729	41.4427	25.2715	0.00119486	0.095147	DEG
Ctss	1768.87	1882.46	1692.56	3331.31	3169.52	3223.62	4404.57	3187.92	4116.13	1781.3	3241.48	3902.87	25.2474	0.00119792	0.095147	DEG
Olfm1	208.953	55.9687	99.8068	216.068	189.022	192.588	380.674	376.497	403.131	121.576	199.226	386.767	25.2417	0.00119865	0.095147	DEG
Smc4	1193.27	956.928	1163.37	867.403	1007.86	888.182	627.218	605.348	579.441	1104.52	921.15	604.002	25.2216	0.00120121	0.095147	DEG
Man2b2	229.98	204.764	220.407	367.42	402.994	333.17	403.667	420.791	511.776	218.383	367.861	445.411	25.1915	0.00120506	0.095147	DEG
F10	279.918	308.51	211.05	378.38	378.043	316.105	548.017	466.315	537.508	266.493	357.509	517.28	25.1345	0.00121241	0.0952068	DEG
Gm6712	30.2259	53.2385	51.9827	77.7635	80.9013	83.6988	37.0454	38.1419	41.9332	45.149	80.7879	39.0402	25.0281	0.00122626	0.095435	DEG
Rbm39	2766.33	2543.16	2665.67	2078.22	2194.16	1947.83	2056.66	1777.9	2028.04	2658.39	2073.4	1954.2	24.9724	0.0012336	0.095435	DEG
Mtch1	429.734	432.734	346.205	439.964	413.579	484.315	597.837	601.657	589.924	402.891	445.953	596.473	24.9548	0.00123593	0.095435	DEG
Map3k8	450.76	350.828	413.782	240.075	218.509	259.222	232.492	250.998	259.224	405.124	239.269	247.571	24.9112	0.00124173	0.095435	DEG
Tmem186	42.0534	65.5243	74.8551	121.603	138.364	145.457	70.2586	89.8179	72.4301	60.811	135.141	77.5022	24.8606	0.00124851	0.0954483	DEG
Gfod1	240.493	289.399	243.279	175.359	163.315	144.645	176.285	169.793	175.357	257.724	161.106	173.812	24.6518	0.00127701	0.0971132	DEG
Zfand4	896.264	704.386	679.934	369.507	449.115	399.804	358.957	359.272	414.567	760.195	406.142	377.599	24.5169	0.00129588	0.0980324	DEG
Psip1	709.652	727.593	664.339	480.151	572.358	498.13	475.203	356.811	445.064	700.528	516.879	425.693	24.3681	0.00131713	0.0991213	DEG
H2-DMb1	181.355	159.716	158.027	260.43	336.459	286.039	273.37	302.674	310.687	166.366	294.309	295.577	24.1767	0.00134516	0.100706	DEG
Trp53inp1	2966.08	2271.51	2279.96	1351.21	1376.83	1385.5	1380.9	1375.57	1382.84	2505.85	1371.18	1379.77	24.0779	0.00135994	0.100723	DEG
Slc16a6	685.997	612.925	597.801	426.395	468.018	550.137	318.08	375.267	371.681	632.241	481.516	355.009	24.0285	0.00136741	0.100723	DEG
Pdlim2	413.964	393.146	484.479	555.827	557.992	540.385	625.94	713.622	630.904	430.529	551.401	656.822	23.9949	0.00137252	0.100723	DEG
Arhgdia	3181.61	3010.02	3273.87	3907.49	3642.83	3782.7	4527.21	5070.41	4267.66	3155.17	3777.67	4621.76	23.99	0.00137327	0.100723	DEG
Cd302	7.88502	35.4923	54.062	132.041	145.169	169.023	166.066	142.724	212.525	32.4798	148.744	173.772	23.7521	0.00141024	0.102912	DEG
Fbxo45	109.076	96.9214	109.164	107.512	96.023	111.328	74.0909	52.9065	60.9938	105.054	104.954	62.6637	23.6553	0.00142565	0.103361	DEG
Ptp4a1	1030.31	809.498	895.142	392.471	482.383	432.308	365.345	584.432	484.138	911.65	435.721	477.972	23.6111	0.00143277	0.103361	DEG
Poglut2	11.8275	16.3811	12.4759	31.3142	26.463	22.7531	28.1034	29.5292	27.6378	13.5615	26.8434	28.4235	23.544	0.00144365	0.103361	DEG
Fcgr1	68.3368	24.5716	24.9517	175.881	130.047	135.706	269.537	178.406	254.458	39.2867	147.211	234.134	23.5357	0.00144501	0.103361	DEG
Tesmin	0	0	0	12.5257	9.07304	9.75132	5.10971	0	0	0	10.45	1.70324	23.4796	0.00145421	0.10337	DEG
Derl3	73.5935	53.2385	90.4499	6.26284	21.1704	21.9405	5.10971	15.995	3.81211	72.4273	16.4579	8.3056	23.3288	0.00147936	0.10337	DEG
Dtx3l	596.633	578.798	517.748	811.037	700.892	777.667	815	882.184	787.201	564.393	763.199	828.128	23.3245	0.00148008	0.10337	DEG
Erp29	674.169	678.45	567.651	835.045	859.671	750.039	969.568	1051.98	926.343	640.09	814.918	982.63	23.3194	0.00148093	0.10337	DEG
Satb1	1578.32	1519.35	1807.96	1422.19	1354.15	1420.44	1020.67	962.159	1151.26	1635.21	1398.93	1044.69	23.2948	0.00148509	0.10337	DEG
Cox5b	461.274	369.939	395.069	459.797	429.457	386.802	697.476	584.432	664.26	408.761	425.352	648.723	23.2672	0.00148978	0.10337	DEG
Hsp90b1	2136.84	2525.42	2404.72	1405.48	1677.76	1678.04	1546.97	1109.81	1295.16	2355.66	1587.09	1317.31	23.2353	0.00149521	0.10337	DEG
Commd1	42.0534	60.064	65.4982	99.6835	96.7791	100.764	95.8072	82.4356	90.5376	55.8719	99.0754	89.5935	23.1777	0.00150511	0.103558	DEG
Fam76b	449.446	398.606	424.179	265.127	285.045	295.79	245.266	327.282	274.472	424.077	281.987	282.34	23.093	0.00151981	0.103692	DEG
Mrpl4	166.9	223.875	185.058	287.569	269.923	288.476	339.796	323.591	288.767	191.944	281.989	317.385	23.0047	0.00153535	0.103692	DEG
Klhl20	1013.22	1199.91	987.672	664.904	763.648	740.287	674.482	692.706	723.348	1066.94	722.946	696.845	22.9944	0.00153719	0.103692	DEG
Spsb3	212.896	184.287	189.217	223.896	221.533	225.093	270.815	248.537	280.19	195.467	223.508	266.514	22.9805	0.00153965	0.103692	DEG
Hs3st3b1	223.409	234.795	231.843	173.794	170.12	212.091	137.962	119.347	82.9134	230.016	185.335	113.408	22.9174	0.00155091	0.103692	DEG
Med13l	646.572	546.036	613.396	448.315	422.652	385.177	389.616	438.016	366.916	602.001	418.715	398.183	22.8901	0.00155583	0.103692	DEG
Ctsa	1241.89	1123.47	1667.61	2305.25	2097.38	1966.52	2433.5	2965.22	2967.73	1344.32	2123.05	2788.82	22.8636	0.00156062	0.103692	DEG
Cst3	4315.73	4122.57	4155.5	4665.81	4555.42	5030.87	6912.17	6308.17	5660.03	4197.93	4750.7	6293.46	22.8424	0.00156445	0.103692	DEG
Pdcd10	630.802	686.64	636.269	555.827	601.845	566.389	471.371	430.634	512.729	651.237	574.687	471.578	22.7641	0.00157877	0.103899	DEG
Cep85l	126.16	117.398	126.838	101.771	90.7304	100.764	68.9812	62.7495	88.6316	123.465	97.755	73.4541	22.7468	0.00158196	0.103899	DEG
Zfr	1561.23	1579.41	1325.56	997.878	1094.81	1054.77	1075.59	915.405	1002.59	1488.73	1049.15	997.862	22.7062	0.00158947	0.103919	DEG
BC048403	32.8542	24.5716	19.7534	49.5808	48.3895	52.007	30.6583	19.6861	26.6848	25.7264	49.9924	25.6764	22.6462	0.00160065	0.104179	DEG
St6gal1	657.085	821.784	780.78	996.313	1017.69	984.07	650.211	654.564	750.986	753.217	999.359	685.254	22.5792	0.00161326	0.104529	DEG
Zgrf1	11.8275	8.19054	4.15862	27.139	39.3165	43.8809	5.10971	11.0734	12.3894	8.0589	36.7788	9.52417	22.4968	0.00162895	0.105074	DEG
Grm6	23.6551	19.1113	31.1896	28.7047	30.9996	33.317	0	11.0734	3.81211	24.652	31.0071	4.96185	22.3727	0.00165296	0.105278	DEG
Galnt7	340.37	319.431	287.984	268.258	215.485	210.466	182.672	183.327	192.512	315.928	231.403	186.17	22.3023	0.00166679	0.105278	DEG
Tmem158	925.176	1008.8	784.939	435.789	442.311	481.065	583.785	626.265	439.346	906.305	453.055	549.799	22.3015	0.00166696	0.105278	DEG
Akr1a1	1176.18	1336.42	1269.42	1523.96	1670.95	1713.79	1902.09	1930.47	1683.05	1260.67	1636.23	1838.54	22.2854	0.00167014	0.105278	DEG
Clns1a	151.13	167.906	168.424	172.228	179.193	186.088	210.776	203.013	199.183	162.487	179.169	204.324	22.2139	0.00168439	0.105278	DEG
Klhl42	190.555	206.129	170.503	250.513	223.802	245.408	112.414	158.719	107.692	189.062	239.908	126.275	22.1734	0.00169253	0.105278	DEG
Bscl2	244.436	200.668	197.534	303.226	321.337	399.804	572.288	444.168	466.984	214.213	341.455	494.48	22.172	0.00169281	0.105278	DEG
Rbm47	264.148	275.748	210.01	143.001	134.583	142.207	145.627	102.122	140.095	249.969	139.931	129.281	22.1549	0.00169627	0.105278	DEG
Ifi30	483.615	552.861	634.189	848.092	888.402	949.941	1394.95	1095.04	1074.06	556.888	895.478	1188.02	22.148	0.00169767	0.105278	DEG
Crkl	616.346	681.18	682.013	498.939	548.919	506.256	659.153	701.318	648.059	659.846	518.038	669.51	22.0317	0.00172145	0.105764	DEG
H1f0	93.3061	76.445	76.9344	226.506	193.558	214.529	224.827	146.416	198.23	82.2285	211.531	189.824	22.0121	0.00172549	0.105764	DEG
Ccdc82	424.477	406.797	391.95	351.763	378.043	326.669	296.363	281.758	316.405	407.741	352.158	298.175	22.0025	0.00172748	0.105764	DEG
Crlf2	496.756	412.257	469.924	465.537	445.335	436.371	608.056	596.736	680.462	459.646	449.081	628.418	21.9556	0.00173723	0.105803	DEG
Fnip2	145.873	129.684	166.345	141.958	163.315	161.709	226.105	205.474	218.243	147.3	155.661	216.607	21.9292	0.00174276	0.105803	DEG
Cebpd	3033.1	2645.54	2457.74	2198.26	2033.12	1955.95	3099.04	3083.34	2985.84	2712.13	2062.44	3056.07	21.789	0.0017725	0.106645	DEG
Stk3	475.729	510.544	379.474	251.557	300.922	286.851	237.602	153.798	207.76	455.249	279.777	199.72	21.7752	0.00177547	0.106645	DEG
Nemf	370.596	399.971	347.245	258.342	263.874	203.965	237.602	254.689	274.472	372.604	242.06	255.588	21.7258	0.00178612	0.106645	DEG
Rpl10	8806.25	9423.22	7456.4	8306.09	8946.02	8581.16	12775.6	11431.5	11769.9	8561.96	8611.09	11992.3	21.7029	0.00179109	0.106645	DEG
Fam234a	240.493	158.35	308.777	394.559	384.848	346.984	489.255	473.697	486.044	235.874	375.464	482.999	21.6841	0.00179519	0.106645	DEG
Pde7b	544.066	472.321	388.831	257.82	247.996	249.471	258.041	209.165	256.364	468.406	251.763	241.19	21.6579	0.00180091	0.106645	DEG
Tgfb1	1532.32	1426.52	1570.92	1799.52	2135.94	1786.93	2276.38	2493.99	2193.87	1509.92	1907.46	2321.41	21.5327	0.00182864	0.107709	DEG
Trim56	123.532	126.953	159.067	92.8987	99.0474	101.576	76.6457	60.2888	71.4771	136.517	97.8408	69.4705	21.5013	0.00183568	0.107709	DEG
Copa	1076.31	1217.66	1196.64	1265.61	1294.42	1345.68	1423.06	1429.7	1464.8	1163.54	1301.91	1439.19	21.464	0.0018441	0.107709	DEG
Cks2	189.24	174.732	166.345	114.297	104.34	122.704	157.124	185.788	158.203	176.772	113.78	167.038	21.4417	0.00184914	0.107709	DEG
Cpne2	1030.31	996.516	1126.99	465.537	505.066	466.438	401.113	766.528	507.964	1051.27	479.014	558.535	21.4109	0.00185616	0.107709	DEG
Rbp7	23.6551	27.3018	17.6741	3.65332	0	0	0	9.84306	0	22.877	1.21777	3.28102	21.3027	0.00188105	0.108516	DEG
Neu1	395.565	406.797	410.663	393.515	352.336	429.058	493.087	520.452	534.649	404.342	391.636	516.063	21.2854	0.00188507	0.108516	DEG
Smad7	465.216	350.828	427.298	399.256	381.824	361.611	212.053	247.307	232.539	414.447	380.897	230.633	21.2236	0.00189954	0.108915	DEG
Uba52	46068.2	53966.1	43787.1	28788.2	32494.3	38716	67024.1	59450.9	56778.5	47940.5	33332.8	61084.5	21.1663	0.00191308	0.108925	DEG
Zbtb41	168.214	143.334	150.75	112.731	145.925	138.956	80.478	72.5926	93.3967	154.099	132.537	82.1558	21.1591	0.0019148	0.108925	DEG
Mest	2100.04	2543.16	1829.79	906.024	892.938	1148.22	1170.12	1092.58	789.107	2157.67	982.393	1017.27	21.0785	0.00193409	0.109312	DEG
Rock2	1311.54	1246.33	1172.73	762.5	980.644	958.879	875.039	824.356	804.355	1243.53	900.675	834.584	21.0675	0.00193673	0.109312	DEG
Kdm7a	3670.48	3513.74	3060.74	2325.08	2592.62	2503.65	2448.83	2332.81	2551.26	3414.99	2473.78	2444.3	20.9797	0.0019581	0.110088	DEG
Tmem176b	89.3635	90.0959	97.7275	492.676	562.528	255.972	582.507	610.27	749.08	92.3957	437.059	647.286	20.8976	0.00197833	0.110228	DEG
Atp13a2	386.366	379.495	516.708	705.091	637.381	693.156	674.482	698.857	787.201	427.523	678.543	720.18	20.886	0.00198123	0.110228	DEG
Lrrc32	77.536	43.6829	61.3396	95.5082	102.072	108.077	118.801	129.19	112.457	60.8528	101.886	120.149	20.877	0.00198347	0.110228	DEG
Tomm6	295.688	382.225	299.42	427.439	430.969	404.68	631.05	542.599	516.541	325.778	421.029	563.397	20.7614	0.00201255	0.111177	DEG
Rnpep	328.542	339.907	309.817	500.505	455.164	478.627	526.301	716.083	640.435	326.089	478.099	627.606	20.7194	0.00202327	0.111177	DEG
Smurf2	910.72	1086.61	990.791	722.836	695.6	700.47	708.973	546.29	675.697	996.041	706.302	643.653	20.718	0.00202363	0.111177	DEG
Dpep2	39.4251	64.1592	107.084	199.889	264.63	164.147	305.305	248.537	261.13	70.2229	209.555	271.657	20.5729	0.00206121	0.112812	DEG
Asna1	277.29	251.177	311.896	426.395	357.629	338.046	513.526	564.746	456.5	280.121	374.023	511.591	20.287	0.00213808	0.116176	DEG
Mphosph9	232.608	223.875	257.834	140.392	126.266	179.587	136.685	121.808	83.8664	238.106	148.748	114.12	20.2846	0.00213875	0.116176	DEG
Phc2	339.056	389.051	441.853	580.356	530.773	560.701	602.946	545.06	547.038	389.987	557.277	565.015	20.2534	0.00214736	0.116207	DEG
Kin	122.218	154.255	123.719	46.9713	55.1943	77.1979	83.0329	60.2888	67.665	133.397	59.7878	70.3289	20.2068	0.00216033	0.116218	DEG
Arhgef15	0	0	0	8.87235	4.53652	0.81261	15.3291	11.0734	15.2484	0	4.74049	13.8837	20.1949	0.00216366	0.116218	DEG
Srsf1	1633.51	1436.07	1554.28	1385.65	1410.86	1253.86	1039.83	864.959	1111.23	1541.29	1350.12	1005.34	20.0994	0.00219059	0.116986	DEG
Cdk17	587.434	494.163	478.241	384.121	340.239	392.49	318.08	313.748	346.902	519.946	372.283	326.243	20.0722	0.00219836	0.116986	DEG
Zfp52	89.3635	96.9214	86.2913	54.2779	71.0721	47.944	40.8777	39.3722	55.2756	90.8588	57.7647	45.1752	20.056	0.00220299	0.116986	DEG
Elof1	114.333	87.3658	98.7672	162.834	191.29	158.459	195.447	198.092	161.062	100.155	170.861	184.867	20.0013	0.00221875	0.116986	DEG
Unk	119.589	94.1912	107.084	203.02	204.899	190.151	91.9749	113.195	151.531	106.955	199.357	118.9	19.9941	0.00222083	0.116986	DEG
H2bc12	90.6777	91.461	100.846	74.1102	80.9013	84.5114	106.027	107.043	101.021	94.3284	79.841	104.697	19.9548	0.00223226	0.116986	DEG
Ift20	914.662	1056.58	940.887	477.019	646.454	625.709	751.128	629.956	704.287	970.71	583.061	695.124	19.9235	0.0022414	0.116986	DEG
Peg10	1987.02	2504.94	1702.95	854.355	824.134	1089.71	830.329	750.534	331.654	2064.97	922.733	637.505	19.8867	0.00225223	0.116986	DEG
Myo15	0	0	0	4.17522	6.80478	3.25044	0	0	0	0	4.74348	0	19.8504	0.00226298	0.116986	DEG
Acer2	2906.94	3180.66	2465.02	1555.79	1766.97	2116.85	1458.82	1621.64	1292.31	2850.87	1813.21	1457.59	19.834	0.00226788	0.116986	DEG
Pgap1	248.378	244.351	224.565	244.251	278.24	251.096	162.233	169.793	197.277	239.098	257.862	176.434	19.8184	0.00227251	0.116986	DEG
Fbxl2	791.13	701.656	585.325	363.766	393.165	467.251	370.454	396.183	358.338	692.704	408.061	374.992	19.8025	0.00227729	0.116986	DEG
Chmp5	768.789	805.403	712.163	612.714	570.845	548.512	490.533	583.201	579.441	762.119	577.357	551.058	19.7773	0.00228483	0.116986	DEG
Dhrs3	530.925	675.72	636.269	544.867	659.308	587.517	1052.6	1061.82	855.819	614.304	597.23	990.08	19.7317	0.00229863	0.116986	DEG
Rgs9bp	0	0	0	0	0	3.25044	6.38714	6.15191	4.76514	0	1.08348	5.76807	19.7167	0.00230319	0.116986	DEG
Eif3e	1272.12	1269.53	1223.67	1516.13	1479.66	1376.56	1234	1140.56	1218.92	1255.11	1457.45	1197.83	19.7021	0.00230763	0.116986	DEG
Gramd1a	2306.37	2166.4	2146.89	2189.9	2001.36	1991.71	1586.57	1791.44	1724.98	2206.55	2060.99	1700.99	19.676	0.00231559	0.116986	DEG
Epc2	548.009	405.432	482.4	327.233	342.507	336.42	227.382	201.783	281.143	478.613	335.387	236.769	19.5938	0.00234097	0.117856	DEG
Arc	0	0	0	2.08761	0	0	10.2194	6.15191	5.71817	0	0.695871	7.36317	19.5225	0.00236328	0.118296	DEG
Prpsap1	212.896	233.43	208.971	273.999	264.63	253.534	352.57	308.826	295.439	218.432	264.055	318.945	19.4783	0.00237724	0.118296	DEG
Klf1	102.505	87.3658	64.4586	24.5294	42.3409	29.2539	28.1034	24.6077	31.4499	84.7765	32.0414	28.0537	19.4531	0.00238526	0.118296	DEG
Lsm10	170.842	136.509	156.988	156.049	159.534	161.709	217.163	201.783	234.445	154.78	159.098	217.797	19.4474	0.00238709	0.118296	DEG
Rnh1	545.38	614.291	670.577	844.439	796.915	719.972	877.594	997.84	1044.52	610.083	787.109	973.317	19.4147	0.00239755	0.118296	DEG
Tnfsf14	946.202	1006.07	1045.89	760.935	629.82	621.646	910.807	1076.58	1079.78	999.389	670.8	1022.39	19.3767	0.00240978	0.118296	DEG
Hectd1	1666.37	1683.16	1897.37	1223.86	1060.79	1367.62	1231.44	1179.94	1281.82	1748.96	1217.42	1231.07	19.3305	0.00242475	0.118296	DEG
Rp9	306.202	382.225	303.579	384.642	411.311	404.68	485.423	501.996	458.406	330.669	400.211	481.942	19.31	0.00243146	0.118296	DEG
Tox4	339.056	438.194	390.91	527.122	531.529	537.948	556.959	504.457	538.461	389.387	532.2	533.292	19.2826	0.00244043	0.118296	DEG
Scarb2	621.602	536.48	593.643	733.274	712.99	598.081	845.658	834.2	819.604	583.908	681.448	833.154	19.2683	0.00244514	0.118296	DEG
Padi4	1042.14	911.88	876.429	491.633	411.311	435.559	539.075	655.794	818.651	943.482	446.168	671.173	19.2273	0.00245869	0.118296	DEG
Angpt1	2193.35	2600.5	2004.45	996.313	1378.35	1415.57	1308.09	1336.2	1146.49	2266.1	1263.41	1263.59	19.1932	0.00247004	0.118296	DEG
Mcm4	291.746	298.955	308.777	348.631	330.41	357.548	278.479	260.841	226.821	299.826	345.53	255.38	19.1695	0.00247797	0.118296	DEG
Mdh2	708.338	741.244	781.82	1003.62	948.133	902.809	1078.15	1325.12	1115.04	743.801	951.52	1172.77	19.1283	0.00249185	0.118296	DEG
Tapbpl	201.068	222.51	156.988	337.671	295.63	322.606	338.519	306.365	284.955	193.522	318.636	309.946	19.1267	0.00249238	0.118296	DEG
Lancl3	42.0534	38.2225	42.6258	4.69713	9.07304	16.2522	0	19.6861	0	40.9673	10.0075	6.56204	19.1251	0.00249291	0.118296	DEG
Csgalnact1	377.167	485.972	354.522	189.973	233.631	178.774	200.556	87.3572	141.048	405.887	200.793	142.987	19.1191	0.00249495	0.118296	DEG
Bin2	3193.43	3416.82	3443.34	3334.44	3831.85	3545.42	4408.41	5279.57	4668.88	3351.2	3570.57	4785.62	19.1128	0.00249708	0.118296	DEG
Ivns1abp	982.999	813.594	898.261	677.43	778.769	771.167	606.779	602.888	542.273	898.285	742.455	583.98	19.0492	0.00251875	0.118933	DEG
Clec4d	3960.91	3624.31	2951.58	1951.92	1767.73	1812.12	2189.51	2692.08	2290.13	3512.27	1843.92	2390.57	18.9233	0.00256239	0.120599	DEG
Mfsd3	10.5134	0	9.35689	34.4456	30.2435	34.1296	8.942	22.1469	11.4363	6.62342	32.9396	14.1751	18.7932	0.00260855	0.121697	DEG
Arpc1b	5643.05	6067.83	5813.75	6244.05	5929.23	6179.08	7066.74	8388.75	7806.25	5841.54	6117.45	7753.91	18.7721	0.00261615	0.121697	DEG
Clca3a1	126.16	169.271	161.146	138.304	146.681	225.093	287.421	369.115	326.889	152.193	170.026	327.808	18.7444	0.00262615	0.121697	DEG
Zmym2	562.465	595.179	537.501	398.734	526.992	426.62	316.802	335.895	368.822	565.048	450.782	340.506	18.6617	0.00265634	0.121697	DEG
Nop10	180.041	147.43	152.829	220.243	253.289	263.286	278.479	284.218	235.398	160.1	245.606	266.032	18.639	0.00266474	0.121697	DEG
Cd52	3516.72	3893.24	3206.29	3786.41	3801.6	3797.32	5252.79	4773.89	4571.67	3538.75	3795.11	4866.12	18.5333	0.00270417	0.121697	DEG
Coro2b	0	0	16.6345	8.35045	6.04869	0	40.8777	29.5292	34.309	5.54482	4.79971	34.9053	18.5162	0.00271059	0.121697	DEG
Zfp280b	190.555	156.985	216.248	127.866	120.974	90.1997	86.8652	73.823	93.3967	187.929	113.013	84.6949	18.4929	0.00271944	0.121697	DEG
Nfatc3	1032.94	1029.28	1106.19	1123.66	1048.69	1071.02	903.142	799.749	731.925	1056.14	1081.12	811.605	18.4833	0.00272307	0.121697	DEG
Slc7a11	102.505	80.5403	69.6568	34.4456	37.8043	26.8161	45.9874	43.0634	53.3696	84.2341	33.022	47.4735	18.4591	0.0027323	0.121697	DEG
Rbfox2	6.57085	0	0	8.35045	6.04869	0	20.4389	15.995	20.0136	2.19028	4.79971	18.8158	18.4452	0.00273761	0.121697	DEG
Zfp871	1323.37	1077.06	1143.62	856.443	883.109	760.603	619.553	682.862	810.074	1181.35	833.385	704.163	18.3964	0.0027564	0.121697	DEG
Gsk3a	1071.05	1007.44	1117.63	1164.37	1217.3	1173.41	1325.97	1386.64	1256.09	1065.37	1185.02	1322.9	18.3867	0.00276016	0.121697	DEG
Ets2	851.582	850.451	778.701	530.775	477.847	505.443	577.398	780.063	690.945	826.911	504.688	682.802	18.3728	0.00276552	0.121697	DEG
Cd226	2525.83	2663.29	2038.76	925.334	1384.39	1631.72	1190.56	1032.29	1056.91	2409.3	1313.82	1093.25	18.3668	0.00276785	0.121697	DEG
Gpr4	11.8275	21.8414	12.4759	2.60951	0	3.25044	0	0	0	15.3816	1.95332	0	18.3636	0.0027691	0.121697	DEG
Naga	336.427	335.812	292.143	501.027	471.798	377.051	574.843	677.941	547.991	321.461	449.959	600.258	18.3479	0.00277522	0.121697	DEG
Clec12a	415.278	335.812	324.372	470.756	528.505	629.772	818.832	684.093	945.403	358.487	543.011	816.109	18.3439	0.0027768	0.121697	DEG
Rasa4	51.2526	50.5083	49.9034	134.651	138.364	97.5132	182.672	153.798	123.894	50.5548	123.509	153.455	18.3411	0.0027779	0.121697	DEG
Elf1	1189.32	1029.28	1060.45	954.561	1034.33	1037.7	826.496	681.632	770.999	1093.02	1008.86	759.709	18.3238	0.00278465	0.121697	DEG
Nkiras2	431.048	473.686	495.915	527.122	515.651	573.702	591.449	657.024	628.998	466.883	538.825	625.824	18.3051	0.002792	0.121697	DEG
Slc38a2	2624.4	2057.19	1964.95	1252.05	1212.76	1388.75	1315.75	1214.39	1348.53	2215.51	1284.52	1292.89	18.2846	0.00280008	0.121697	DEG
Irgm2	521.725	559.687	515.669	852.268	630.576	793.107	949.13	890.797	844.383	532.36	758.65	894.77	18.2783	0.00280256	0.121697	DEG
Palld	193.183	202.033	185.058	74.1102	120.218	110.515	108.581	150.107	123.894	193.425	101.614	127.527	18.2658	0.00280749	0.121697	DEG
Cdr2	21811.3	22843.4	14029.1	7319.69	11283.8	10876	42959.9	27814	37391.1	19561.3	9826.5	36055	18.256	0.00281139	0.121697	DEG
Ier2	902.835	657.973	765.186	730.142	778.769	724.035	1084.54	1134.41	1046.42	775.331	744.316	1088.46	18.2083	0.0028304	0.121697	DEG
Klre1	73.5935	101.017	119.56	48.0151	29.4874	39.8179	34.4906	4.92153	6.67119	98.0568	39.1068	15.3611	18.2057	0.00283145	0.121697	DEG
Scand1	427.105	526.925	499.034	451.968	595.796	545.261	837.993	734.539	734.784	484.355	531.008	769.105	18.1977	0.00283464	0.121697	DEG
Msl1	1909.49	1871.54	1872.42	1502.04	1642.98	1447.26	1352.8	1529.37	1567.73	1884.48	1530.76	1483.3	18.1677	0.00284672	0.121697	DEG
Tapbp	2163.12	1887.92	1942.07	2534.88	2573.72	2610.1	3289.38	3063.65	2655.14	1997.71	2572.9	3002.72	18.1595	0.00285002	0.121697	DEG
Atp11b	2144.73	1941.16	1799.64	1550.05	1549.22	1725.98	1325.97	1247.61	1431.45	1961.84	1608.42	1335.01	18.152	0.00285305	0.121697	DEG
Plod3	344.313	304.415	475.122	662.295	555.724	543.636	724.302	705.009	851.054	374.617	587.218	760.122	18.1069	0.00287139	0.121697	DEG
Cpeb4	664.97	641.592	614.436	350.197	357.629	290.102	404.945	291.601	501.293	640.333	332.643	399.279	18.1026	0.00287314	0.121697	DEG
Mfsd7a	14.4559	27.3018	9.35689	74.1102	62.7552	73.1349	94.5297	129.19	75.2892	17.0382	70.0001	99.6697	18.1001	0.00287414	0.121697	DEG
Gadd45b	297.002	293.494	297.341	279.218	299.41	333.17	403.667	367.884	373.587	295.946	303.933	381.713	18.0846	0.0028805	0.121697	DEG
Chtf8	885.75	892.769	1059.41	1035.46	1081.96	1058.02	1256.99	1273.45	1206.53	945.976	1058.48	1245.66	18.0622	0.00288969	0.121729	DEG
St3gal4	814.785	772.641	918.015	894.02	878.573	865.429	1134.36	1023.68	1106.47	835.147	879.341	1088.17	18.0376	0.00289986	0.121802	DEG
Rps6ka3	871.295	857.277	906.579	888.801	934.523	854.865	711.528	597.966	726.207	878.383	892.73	678.567	17.9924	0.00291862	0.121984	DEG
Clk1	2397.05	2150.02	2329.87	1672.18	1352.64	1811.31	1531.64	1302.98	1598.23	2292.31	1612.04	1477.61	17.9582	0.00293292	0.121984	DEG
Aldh7a1	21.0267	25.9367	20.7931	53.756	62.7552	47.944	29.3809	45.5242	35.262	22.5855	54.8184	36.7223	17.9513	0.00293583	0.121984	DEG
Rslcan18	5.25668	12.2858	8.31724	0	0	0	0	0	0	8.61991	0	0	17.9463	0.00293794	0.121984	DEG
Ahr	113.019	90.0959	70.6965	180.578	235.143	188.525	201.834	211.626	268.754	91.2704	201.416	227.404	17.9149	0.00295118	0.122182	DEG
Rhob	827.927	832.705	930.491	854.877	807.501	894.683	1274.87	1183.63	1061.67	863.708	852.354	1173.39	17.8853	0.00296374	0.122352	DEG
Dhrs9	1433.76	1044.29	1093.72	598.623	666.112	552.575	585.062	515.53	708.1	1190.59	605.77	602.897	17.861	0.00297411	0.122411	DEG
Pdcd4	906.777	1097.53	1034.46	1032.85	916.377	951.566	733.244	668.098	589.924	1012.92	966.93	663.755	17.8348	0.00298534	0.122411	DEG
Tcf12	383.738	414.987	421.06	371.595	445.335	407.117	292.531	195.631	260.177	406.595	408.016	249.446	17.8226	0.0029906	0.122411	DEG
Cav1	190.555	223.875	149.71	136.739	131.559	152.771	35.768	57.828	85.7725	188.047	140.356	59.7895	17.7563	0.00301935	0.123239	DEG
Ncf2	4591.71	3951.94	3796.82	3294.25	3050.05	3152.93	4341.98	4928.91	4607.89	4113.49	3165.74	4626.26	17.7146	0.00303761	0.123361	DEG
Dna2	107.762	87.3658	74.8551	139.348	158.778	162.522	226.105	163.641	193.465	89.9943	153.549	194.403	17.7105	0.00303942	0.123361	DEG
Afdn	106.448	69.6196	69.6568	129.954	139.876	127.58	173.73	151.337	143.907	81.9081	132.47	156.325	17.6754	0.00305492	0.123643	DEG
Atp6v0d1	780.617	688.005	699.687	877.841	907.304	931.251	1363.02	1188.55	1040.71	722.77	905.465	1197.42	17.6128	0.00308284	0.123965	DEG
Fgf13	47.3101	61.4291	47.8241	35.4894	42.3409	30.0666	25.5486	23.3773	20.9666	52.1878	35.9656	23.2975	17.6058	0.00308601	0.123965	DEG
Bend4	461.274	465.496	366.998	217.112	272.947	241.345	264.428	318.669	311.64	431.256	243.801	298.246	17.6	0.00308862	0.123965	DEG
Aars2	10.5134	27.3018	8.31724	58.4531	51.4139	50.3818	39.6003	35.6811	24.7787	15.3775	53.4163	33.3534	17.5092	0.0031298	0.125158	DEG
Tmem234	721.479	838.165	915.936	877.319	691.063	869.492	1235.27	1150.41	1162.69	825.193	812.625	1182.79	17.4524	0.00315596	0.125158	DEG
Chst12	826.613	936.452	964.799	902.37	897.475	911.748	1295.31	1291.9	1099.79	909.288	903.864	1229	17.4231	0.00316956	0.125158	DEG
Btg2	2682.22	2597.77	2775.88	2040.64	1977.92	2218.42	2143.53	2396.79	2430.22	2685.29	2079	2323.51	17.4177	0.00317207	0.125158	DEG
Nop58	251.006	248.446	207.931	187.885	172.388	141.394	137.962	113.195	145.813	235.795	167.222	132.324	17.3901	0.00318499	0.125158	DEG
Gnpda2	203.696	208.859	229.764	127.344	160.29	138.144	162.233	125.499	153.437	214.106	141.926	147.057	17.3679	0.00319538	0.125158	DEG
Cep95	186.612	195.208	167.384	106.99	142.9	138.144	100.917	66.4407	108.645	183.068	129.345	92.0009	17.3301	0.00321324	0.125158	DEG
Klc4	352.198	356.289	290.064	215.546	213.216	209.653	355.125	457.702	370.728	332.85	212.805	394.518	17.3047	0.00322535	0.125158	DEG
Ldha	2452.24	2986.82	2441.11	2766.61	2845.15	2470.33	3506.54	3545.96	3606.26	2626.72	2694.03	3552.92	17.2821	0.00323611	0.125158	DEG
Prokr1	226.037	282.574	193.376	92.8987	99.8034	120.266	153.291	141.494	139.142	233.996	104.323	144.643	17.2589	0.00324728	0.125158	DEG
Nadk	3934.62	3591.55	3724.04	4015	3465.9	3658.37	4591.08	4959.67	4531.65	3750.07	3713.09	4694.13	17.2486	0.0032522	0.125158	DEG
Acot8	82.7927	91.461	74.8551	87.6797	59.7308	89.3871	131.575	161.18	131.518	83.0363	78.9325	141.424	17.2106	0.00327061	0.125158	DEG
Unc93b1	1327.31	1478.39	1583.39	1871.02	2063.36	1821.87	2049	2506.29	2521.71	1463.03	1918.75	2359	17.2044	0.00327361	0.125158	DEG
Mecp2	419.22	436.829	460.567	389.862	415.092	399.804	361.512	319.9	358.338	438.872	401.586	346.583	17.1889	0.00328115	0.125158	DEG
Srsf7	657.085	580.163	693.45	541.735	542.114	563.951	457.319	429.404	490.809	643.566	549.267	459.177	17.1838	0.00328364	0.125158	DEG
Naa80	45.9959	25.9367	32.2293	98.1178	102.072	73.9475	76.6457	59.0584	62.8998	34.7206	91.379	66.2013	17.1639	0.00329336	0.125158	DEG
Ints6l	950.145	835.435	715.282	495.286	500.529	522.508	522.468	519.222	608.985	833.621	506.108	550.225	17.1326	0.00330878	0.125158	DEG
Wdr41	76.2219	60.064	87.331	145.611	155.754	118.641	118.801	115.656	127.706	74.5389	140.002	120.721	17.1176	0.00331617	0.125158	DEG
Fhdc1	141.93	146.065	101.886	61.0626	48.3895	56.0701	28.1034	61.5191	63.8529	129.96	55.1741	51.1585	17.1096	0.00332014	0.125158	DEG
Lrp1	293.06	244.351	379.474	706.657	654.771	677.716	793.283	959.699	1275.15	305.628	679.715	1009.38	17.0983	0.00332571	0.125158	DEG
Rplp1	19907	23277.5	17628.4	15776.1	16807.8	18542.1	31156.5	26935.5	26251.1	20271	17042	28114.4	17.0759	0.00333686	0.125158	DEG
Sirpb1c	1214.29	1142.58	1171.69	1385.13	1426.74	1547.21	1711.75	1932.93	2263.44	1176.19	1453.02	1969.38	17.0653	0.00334217	0.125158	DEG
Msrb1	8824.65	7093.01	8166.49	7926.14	6931.8	6595.14	10508.1	11702.2	10154.5	8028.05	7151.03	10788.3	17.0608	0.0033444	0.125158	DEG
Cd55	587.434	615.656	647.705	922.203	1063.81	912.561	585.062	786.215	665.213	616.931	966.192	678.83	17.049	0.00335033	0.125158	DEG
Nr3c1	1446.9	1228.58	1277.74	1043.28	1087.25	997.072	1004.06	830.508	895.846	1317.74	1042.54	910.138	17.0416	0.00335404	0.125158	DEG
Slc8b1	215.524	136.509	151.79	235.9	261.606	325.856	398.558	339.586	447.923	167.941	274.454	395.355	17.0219	0.00336393	0.125158	DEG
Ccr1	4857.17	4003.81	4087.92	2782.79	2808.86	3202.49	2913.81	2972.6	3264.12	4316.3	2931.38	3050.18	17.0144	0.00336772	0.125158	DEG
Cox7a2l	1504.72	1735.03	1305.81	1159.15	1491.76	1468.39	2423.28	2060.89	2225.32	1515.19	1373.1	2236.5	16.9898	0.00338018	0.125158	DEG
Zfp972	5.25668	10.9207	8.31724	2.08761	3.02435	4.06305	0	0	0	8.16488	3.05834	0	16.9891	0.00338053	0.125158	DEG
Stk10	1417.99	1614.9	1650.97	1933.65	1960.53	2033.15	1793.51	1881.26	1953.71	1561.29	1975.78	1876.16	16.9808	0.00338472	0.125158	DEG
Ptpn12	2751.87	2567.73	2108.42	1687.31	1556.03	1790.18	1646.61	1583.5	1553.44	2476.01	1677.84	1594.51	16.937	0.00340712	0.125158	DEG
Sec16b	0	5.46036	0	6.26284	9.07304	0	15.3291	19.6861	22.8727	1.82012	5.11196	19.296	16.927	0.00341221	0.125158	DEG
Hmgb2	1864.81	2182.78	1759.1	1134.62	1212.01	1236.79	1499.7	1371.88	1154.12	1935.56	1194.47	1341.9	16.8904	0.00343107	0.125158	DEG
Apoc2	36.7968	27.3018	51.9827	123.169	99.8034	69.8844	160.956	115.656	157.25	38.6938	97.619	144.621	16.8903	0.00343115	0.125158	DEG
Fcer2a	647.886	610.195	983.513	1508.82	1686.07	1336.74	990.007	1079.05	895.846	747.198	1510.55	988.3	16.8885	0.00343211	0.125158	DEG
Spire1	1396.96	1650.39	1147.78	800.599	485.408	412.806	503.307	723.465	568.958	1398.38	566.271	598.577	16.8847	0.00343406	0.125158	DEG
Rpp30	17.0842	21.8414	24.9517	39.6646	50.6578	50.3818	28.1034	14.7646	26.6848	21.2925	46.9014	23.1843	16.8664	0.00344357	0.125158	DEG
Snd1	237.865	268.923	368.038	482.238	530.017	533.072	439.435	424.482	371.681	291.608	515.109	411.866	16.8026	0.00347695	0.125158	DEG
Il1f9	3853.15	3046.88	3059.7	1954.53	1914.41	1713.79	2201.01	2533.36	2669.43	3319.91	1860.91	2467.93	16.7868	0.00348529	0.125158	DEG
Asxl2	329.857	360.384	366.998	288.612	338.727	229.969	158.401	209.165	174.404	352.413	285.769	180.657	16.7489	0.0035054	0.125158	DEG
Aldh3b1	666.284	618.386	739.194	694.131	713.746	780.918	1020.67	1309.13	1036.89	674.621	729.598	1122.23	16.7404	0.00350992	0.125158	DEG
Dock10	767.475	726.228	754.789	844.961	764.404	846.739	673.205	557.363	568.958	749.497	818.701	599.842	16.7389	0.00351069	0.125158	DEG
Calm2	3451.01	3748.54	3237.48	2021.85	2418.72	2509.34	2821.84	2562.89	2296.8	3479.01	2316.64	2560.51	16.7368	0.00351182	0.125158	DEG
Dock5	809.529	761.72	744.393	504.158	511.115	609.457	604.224	669.328	703.334	771.88	541.577	658.962	16.7108	0.00352572	0.125158	DEG
Rps6ka2	320.657	258.002	237.041	136.739	145.169	114.578	102.194	137.803	172.498	271.9	132.162	137.498	16.7039	0.00352943	0.125158	DEG
B230307C23Rik	98.5627	81.9054	73.8155	108.034	101.316	92.6375	57.4843	63.9799	55.2756	84.7612	100.662	58.9133	16.6999	0.00353162	0.125158	DEG
Yars	222.095	196.573	195.455	153.439	167.851	146.27	166.066	166.102	169.639	204.708	155.853	167.269	16.6956	0.00353392	0.125158	DEG
Plbd1	1102.59	828.61	940.887	1176.37	985.937	1167.72	1589.12	1601.96	2027.09	957.362	1110.01	1739.39	16.6911	0.00353635	0.125158	DEG
Msmo1	248.378	230.7	230.803	195.192	206.412	197.464	190.337	194.4	210.619	236.627	199.689	198.452	16.6792	0.00354277	0.125158	DEG
Ash1l	294.374	313.971	313.976	294.875	257.826	309.604	175.008	233.773	181.075	307.44	287.435	196.619	16.6604	0.00355295	0.125211	DEG
Prodh	5.25668	10.9207	0	16.7009	23.4387	22.7531	25.5486	34.4507	41.9332	5.39247	20.9642	33.9775	16.628	0.00357056	0.125526	DEG
Adssl1	427.105	387.686	478.241	493.72	461.213	581.016	648.934	784.984	843.43	431.011	511.983	759.116	16.5791	0.00359736	0.125997	DEG
Ptpro	223.409	202.033	216.248	414.913	519.432	393.303	656.598	454.011	681.415	213.897	442.549	597.341	16.5551	0.00361063	0.125997	DEG
Gng5	1883.21	1913.86	1669.69	1336.59	1330.71	1515.52	2047.72	1907.09	1811.71	1822.25	1394.27	1922.17	16.5277	0.00362586	0.125997	DEG
Wnk1	2657.25	2308.37	2357.94	1961.31	1866.02	1820.25	2057.94	1865.26	1947.04	2441.18	1882.53	1956.74	16.5162	0.00363224	0.125997	DEG
Rras	136.674	136.509	149.71	268.78	259.338	342.109	420.274	289.14	346.902	140.964	290.075	352.105	16.4853	0.0036496	0.125997	DEG
Rdh10	57.8235	47.7782	69.6568	51.6684	30.2435	42.2557	85.5877	79.9749	84.8195	58.4195	41.3892	83.4607	16.4842	0.0036502	0.125997	DEG
Arfgap2	375.853	378.13	354.522	614.28	508.846	502.193	517.359	586.893	529.883	369.502	541.773	544.712	16.4768	0.00365434	0.125997	DEG
Slc31a1	152.444	208.859	174.662	219.721	185.997	295.79	342.351	378.958	342.137	178.655	233.836	354.482	16.4647	0.00366119	0.125997	DEG
Mapk8ip3	615.031	591.084	606.119	550.608	561.016	486.753	648.934	695.166	652.824	604.078	532.792	665.641	16.4325	0.0036794	0.125997	DEG
Ncf4	1567.8	1382.84	1498.14	1317.28	1543.93	1461.88	1944.25	2549.35	2253.91	1482.93	1441.03	2249.17	16.4209	0.00368603	0.125997	DEG
Atf6b	421.849	416.352	536.462	575.659	508.846	530.634	776.677	668.098	687.133	458.221	538.38	710.636	16.4138	0.00369005	0.125997	DEG
Aldh16a1	304.887	247.081	320.214	363.766	394.677	433.121	452.21	583.201	513.682	290.727	397.188	516.364	16.4058	0.00369461	0.125997	DEG
Tspyl1	909.406	843.626	935.689	634.112	729.624	604.582	836.716	768.989	772.905	896.24	656.106	792.87	16.3918	0.0037026	0.125997	DEG
Mocs3	34.1684	61.4291	57.181	96.5521	66.5356	78.8231	107.304	116.886	105.786	50.9262	80.6369	109.992	16.3858	0.00370605	0.125997	DEG
Cdk13	1042.14	984.23	975.196	821.997	839.256	801.233	717.915	438.016	636.623	1000.52	820.829	597.518	16.3668	0.003717	0.126072	DEG
Ankib1	404.764	423.178	398.188	366.898	292.606	381.114	269.537	285.449	263.036	408.71	346.872	272.674	16.3098	0.00374997	0.126438	DEG
Trex1	170.842	116.033	228.724	299.05	309.996	249.471	435.603	398.644	338.325	171.866	286.172	390.857	16.2928	0.00375993	0.126438	DEG
Cask	307.516	293.494	358.681	224.94	213.973	238.907	154.569	190.709	223.008	319.897	225.94	189.429	16.2726	0.00377172	0.126438	DEG
Mbnl1	10217.7	9976.08	8453.43	5808.26	6793.44	7199.72	6712.89	6138.38	5245.46	9549.06	6600.47	6032.24	16.2529	0.00378331	0.126438	DEG
Ncf1	2809.7	2715.16	2613.69	2253.58	1961.29	2338.69	2784.79	3034.12	3226.95	2712.85	2184.52	3015.29	16.2473	0.00378665	0.126438	DEG
Eef1akmt1	26.2834	12.2858	0	66.2817	47.6335	81.261	65.1489	98.4306	94.3497	12.8564	65.0587	85.9764	16.2332	0.00379499	0.126438	DEG
Mif4gd	216.838	237.526	261.993	318.361	404.506	427.433	393.448	377.728	381.211	238.786	383.433	384.129	16.2293	0.0037973	0.126438	DEG
Dck	2646.74	2117.25	2186.39	1482.2	1658.85	1452.95	1480.54	1654.86	1654.46	2316.8	1531.33	1596.62	16.2285	0.00379777	0.126438	DEG
Lsp1	6415.78	5723.82	5721.22	5815.56	5878.57	5914.99	8134.67	9241.41	7401.21	5953.61	5869.71	8259.09	16.2081	0.00380986	0.126549	DEG
Elmo2	367.968	320.796	399.227	635.156	601.845	520.883	579.953	547.52	683.321	362.664	585.961	603.598	16.1646	0.00383589	0.126964	DEG
Ttc23	30.2259	32.7622	21.8327	4.69713	15.1217	9.75132	5.10971	9.84306	0	28.2736	9.85673	4.98426	16.1411	0.00385001	0.126964	DEG
Pacs2	287.803	251.177	316.055	419.088	386.36	461.562	429.216	462.624	393.6	285.012	422.337	428.48	16.1299	0.00385677	0.126964	DEG
Slc25a36	182.67	170.636	159.067	192.582	171.632	169.023	123.911	86.1268	121.988	170.791	177.746	110.675	16.1287	0.00385752	0.126964	DEG
Mrps5	211.581	233.43	224.565	229.637	173.9	203.152	150.737	131.651	143.907	223.192	202.23	142.098	16.0827	0.00388551	0.127323	DEG
Eme2	18.3984	6.82545	12.4759	46.4494	37.0482	39.8179	25.5486	41.833	34.309	12.5666	41.1052	33.8969	16.0818	0.00388603	0.127323	DEG
Arhgef2	672.855	647.053	697.608	518.25	579.918	548.512	648.934	623.804	600.407	672.505	548.893	624.382	16.0365	0.00391385	0.127944	DEG
Cdk2ap2	2256.43	1879.73	2141.69	2123.62	2072.43	1996.58	3145.03	3737.9	2833.35	2092.62	2064.21	3238.76	16.0034	0.0039343	0.128322	DEG
Prkcq	1466.61	1651.76	1388.98	1253.61	1112.96	1228.67	1021.94	828.048	1066.44	1502.45	1198.41	972.143	15.9618	0.0039603	0.128879	DEG
Lrrc25	760.904	483.242	690.331	852.789	641.162	713.471	1081.98	1187.32	1089.31	644.826	735.807	1119.54	15.9331	0.00397829	0.129174	DEG
Ppp2r5a	4803.29	4275.46	4230.35	3541.11	3456.07	3374.77	3874.44	3822.8	4130.42	4436.37	3457.32	3942.55	15.9126	0.00399125	0.129304	DEG
Snx19	89.3635	116.033	123.719	172.228	189.022	158.459	154.569	145.185	155.344	109.705	173.236	151.699	15.8877	0.00400706	0.129526	DEG
Stub1	299.631	232.065	276.548	365.854	396.946	360.799	324.467	327.282	322.123	269.415	374.533	324.624	15.8568	0.00402683	0.129874	DEG
Rhog	3876.8	3834.54	3444.38	3567.73	3291.25	3022.91	4634.51	5598.24	4666.02	3718.57	3293.96	4966.26	15.7838	0.00407394	0.131018	DEG
Atp1b3	2742.67	2889.9	3059.7	3122.55	2737.03	2838.45	2216.34	2085.5	2374.95	2897.42	2899.34	2225.59	15.769	0.00408358	0.131018	DEG
Rab7	3981.93	3354.03	3517.15	2748.34	2699.99	2797	3377.52	3307.27	3270.79	3617.7	2748.44	3318.53	15.7491	0.00409662	0.131018	DEG
Bst1	1441.64	1242.23	1297.49	1030.24	937.547	925.562	1093.48	1230.38	1196.05	1327.12	964.449	1173.3	15.7325	0.00410749	0.131018	DEG
Smpdl3b	35.4826	32.7622	57.181	142.48	125.51	188.525	175.008	123.038	124.847	41.8086	152.172	140.964	15.7204	0.00411546	0.131018	DEG
Marf1	1224.81	1171.25	1185.21	951.429	730.38	912.561	758.793	705.009	912.048	1193.75	864.79	791.95	15.7185	0.0041167	0.131018	DEG
Epsti1	289.117	309.875	295.262	381.511	323.605	357.548	375.564	386.34	376.446	298.085	354.221	379.45	15.6736	0.00414647	0.131388	DEG
Rpl28	3481.24	4140.32	3169.91	3626.18	4104.79	3836.33	6215.97	5257.43	5161.6	3597.15	3855.77	5545	15.6636	0.00415315	0.131388	DEG
Trim69	0	0	0	6.26284	12.8535	9.75132	0	0	3.81211	0	9.62254	1.2707	15.6495	0.00416257	0.131388	DEG
Vipr1	308.83	281.209	319.174	326.189	299.41	268.974	203.111	226.39	173.451	303.071	298.191	200.984	15.6341	0.0041729	0.131388	DEG
Trib2	1032.94	962.388	1167.53	992.138	895.963	888.182	668.095	711.161	486.997	1054.29	925.428	622.085	15.622	0.00418104	0.131388	DEG
Tspan2	2270.89	1998.49	1928.56	1147.66	1515.2	1518.77	1389.84	1309.13	1052.14	2065.98	1393.88	1250.37	15.6139	0.00418651	0.131388	DEG
Bcl2	984.313	885.943	1052.13	953.517	855.134	1176.66	537.797	564.746	580.394	974.129	995.103	560.979	15.5948	0.00419943	0.131388	DEG
Lemd2	374.538	283.939	260.953	345.5	336.459	301.478	449.655	470.006	490.809	306.477	327.812	470.157	15.5923	0.00420108	0.131388	DEG
Smc6	572.978	514.639	519.827	527.122	448.359	466.438	373.009	254.689	353.573	535.815	480.64	327.091	15.5497	0.00423013	0.131629	DEG
Trp53	467.844	414.987	482.4	455.099	425.677	476.189	300.196	360.502	337.372	455.077	452.322	332.69	15.5418	0.00423557	0.131629	DEG
Ctsz	1905.55	2379.35	1854.74	2109.01	2211.55	2086.78	2918.92	3115.33	2700.88	2046.55	2135.78	2911.71	15.541	0.00423611	0.131629	DEG
Kcnj5	126.16	159.716	141.393	74.1102	78.633	93.4501	106.027	75.0534	83.8664	142.423	82.0644	88.3155	15.5087	0.0042583	0.131958	DEG
H2-Aa	2465.38	3117.87	2715.58	4303.09	5489.19	4934.98	4248.73	4722.21	3747.3	2766.28	4909.09	4239.41	15.4893	0.00427171	0.131958	DEG
Ppa2	72.2793	62.7941	46.7844	92.8987	100.56	117.016	67.7037	60.2888	57.1817	60.6193	103.491	61.7247	15.4859	0.00427409	0.131958	DEG
Cxcr2	15299.6	13644.1	12520.6	9060.24	9352.79	8226.05	9492.57	11637	11273.4	13821.4	8879.69	10801	15.4582	0.00429334	0.132206	DEG
Esyt2	609.775	765.816	742.313	555.305	546.651	620.834	394.725	456.472	468.89	705.968	574.263	440.029	15.4481	0.00430041	0.132206	DEG
Napa	2408.87	2877.61	2467.1	2092.31	2066.38	2320	2918.92	3314.65	3031.58	2584.53	2159.56	3088.39	15.4043	0.0043312	0.132869	DEG
Clec5a	450.76	380.86	390.91	270.346	234.387	297.415	307.86	301.444	344.043	407.51	267.383	317.782	15.3415	0.00437583	0.133079	DEG
Chd7	760.904	679.815	758.948	616.889	529.261	523.321	563.346	562.285	486.044	733.222	556.49	537.225	15.333	0.00438194	0.133079	DEG
Eif5a	2658.57	2900.82	2286.2	2702.41	2756.69	2811.63	3449.06	3313.42	3479.5	2615.19	2756.91	3413.99	15.3296	0.00438438	0.133079	DEG
Zfp148	728.05	555.592	638.348	469.713	504.31	463.188	370.454	398.644	430.769	640.663	479.07	399.956	15.3267	0.00438645	0.133079	DEG
Rplp2	5356.56	5501.31	5041.28	4558.3	5155	5061.75	6824.02	5951.36	6855.13	5299.72	4925.02	6543.5	15.3242	0.00438823	0.133079	DEG
Khk	115.647	129.684	85.2517	132.041	100.56	126.767	205.666	221.469	172.498	110.194	119.789	199.878	15.3172	0.00439329	0.133079	DEG
Cope	287.803	369.939	309.817	451.446	504.31	362.424	577.398	551.211	523.212	322.52	439.393	550.607	15.237	0.00445146	0.134559	DEG
Prkar2b	5239.6	5547.73	4361.35	3023.91	3478.75	3612.86	3532.09	3606.25	3137.37	5049.56	3371.84	3425.24	15.2183	0.00446521	0.13463	DEG
Atp1b1	674.169	541.941	606.119	575.659	489.188	501.38	402.39	328.512	393.6	607.409	522.076	374.834	15.2084	0.00447245	0.13463	DEG
Ccdc157	32.8542	32.7622	28.0707	60.5407	80.1452	61.7583	45.9874	52.9065	36.2151	31.229	67.4814	45.0363	15.1817	0.00449219	0.134854	DEG
Ppm1m	431.048	367.209	455.369	523.991	540.602	474.564	564.623	609.039	660.448	417.875	513.052	611.37	15.1722	0.00449928	0.134854	DEG
Babam2	236.551	258.002	274.469	353.328	287.313	312.855	378.119	365.424	346.902	256.34	317.832	363.482	15.1606	0.00450788	0.134854	DEG
Fcer1a	74.9077	58.6989	68.6172	104.902	107.364	111.328	53.652	54.1368	82.9134	67.4079	107.865	63.5674	15.1395	0.00452361	0.135045	DEG
Rpl31-ps12	42.0534	31.3971	38.4672	37.0551	30.9996	48.7566	68.9812	92.2787	68.618	37.3059	38.9371	76.626	15.1142	0.00454264	0.135333	DEG
Ssr4	366.653	372.67	290.064	350.719	353.849	329.107	467.539	457.702	534.649	343.129	344.558	486.63	15.0809	0.00456775	0.135801	DEG
Ogt	4422.18	3497.36	3734.44	2773.39	2618.33	2870.14	2310.87	1919.4	2689.44	3884.66	2753.95	2306.57	15.0669	0.00457842	0.135839	DEG
Max	5055.61	5482.2	4556.81	3077.66	3624.68	3781.89	3976.64	3966.75	3652	5031.54	3494.74	3865.13	15.0266	0.00460919	0.136161	DEG
Ms4a4b	2035.65	1949.35	1717.51	1956.61	1773.78	1663.41	1331.08	1080.28	1354.25	1900.84	1797.94	1255.2	15.0244	0.00461088	0.136161	DEG
Arpc4	1427.19	1519.35	1410.81	1855.37	1839.56	1458.63	2307.04	2147.02	2012.79	1452.45	1717.85	2155.62	15.014	0.00461884	0.136161	DEG
Psmc5	145.873	181.557	144.512	289.656	288.069	240.532	330.854	258.38	260.177	157.314	272.753	283.137	14.9875	0.00463931	0.136161	DEG
Ptcd3	228.666	256.637	197.534	166.487	184.485	152.771	116.246	100.891	147.719	227.612	167.914	121.619	14.9754	0.00464868	0.136161	DEG
Zadh2	186.612	217.049	170.503	260.951	229.85	264.911	183.95	169.793	163.921	191.388	251.904	172.554	14.9692	0.00465347	0.136161	DEG
Glud1	1377.25	1381.47	1412.89	1754.64	1764.71	2123.35	2093.71	1849.27	2099.52	1390.54	1880.9	2014.16	14.9581	0.00466211	0.136161	DEG
Zfc3h1	599.261	468.226	568.691	424.829	393.165	468.876	264.428	270.684	362.151	545.393	428.957	299.087	14.9524	0.00466658	0.136161	DEG
Ppfia4	61.766	73.7149	132.036	216.068	180.705	160.084	295.086	206.704	271.613	89.1723	185.619	257.801	14.9428	0.00467407	0.136161	DEG
Myo1f	2845.18	2661.93	2873.6	3373.58	2963.1	3324.39	3567.86	4382.62	4185.7	2793.57	3220.36	4045.39	14.9279	0.00468573	0.136226	DEG
Rpl14	2479.84	2560.91	2554.43	3412.2	3389.54	3180.55	3267.66	3249.44	2759.97	2531.73	3327.43	3092.36	14.8502	0.00474715	0.137734	DEG
Ear7	9.19919	1.36509	9.35689	15.6571	10.5852	25.1909	37.0454	73.823	58.1347	6.64039	17.1444	56.3344	14.8243	0.0047679	0.138059	DEG
Cmtm7	486.243	492.798	575.969	689.956	643.43	660.652	794.561	789.906	666.166	518.336	664.679	750.211	14.8054	0.0047831	0.138222	DEG
Sfn	177.413	206.129	167.384	236.944	269.923	232.406	260.595	301.444	263.989	183.642	246.424	275.343	14.7891	0.00479622	0.138325	DEG
Hmg20b	130.103	124.223	146.591	130.476	182.973	143.832	226.105	247.307	201.089	133.639	152.427	224.834	14.7573	0.00482209	0.138477	DEG
Atp7a	511.212	399.971	469.924	341.846	247.996	351.86	223.55	206.704	279.237	460.369	313.901	236.497	14.7539	0.00482486	0.138477	DEG
Lsm14a	1105.22	1074.33	1026.14	881.494	970.059	951.566	912.084	824.356	893.94	1068.56	934.373	876.794	14.7317	0.00484298	0.138477	DEG
Acaa2	164.271	169.271	148.671	246.338	327.386	268.974	310.415	282.988	245.881	160.738	280.899	279.761	14.7293	0.00484498	0.138477	DEG
Cirbp	180.041	241.621	291.103	490.589	489.944	401.429	473.926	461.394	367.869	237.588	460.654	434.396	14.7238	0.00484943	0.138477	DEG
Ccdc122	0	0	0	8.87235	6.04869	8.93871	0	4.92153	0	0	7.95325	1.64051	14.7001	0.00486894	0.13867	DEG
Cyfip1	285.175	273.018	216.248	423.785	298.654	405.492	493.087	438.016	467.937	258.147	375.977	466.347	14.6819	0.00488404	0.13867	DEG
Eif3f	1471.87	1606.71	1475.27	2341.26	2092.09	1912.07	2009.4	2241.76	2015.65	1517.95	2115.14	2088.94	14.667	0.00489638	0.13867	DEG
Tmem123	6196.31	5969.54	5168.12	3618.88	4287.77	4579.87	4278.11	3844.95	3935.05	5777.99	4162.17	4019.37	14.633	0.00492477	0.13867	DEG
Cd163l1	0	21.8414	12.4759	51.1465	36.2922	50.3818	40.8777	39.3722	34.309	11.4391	45.9402	38.1863	14.6074	0.00494625	0.13867	DEG
Ifrd1	1077.62	946.007	753.749	530.775	579.918	538.76	582.507	546.29	472.702	925.792	549.818	533.833	14.5893	0.00496159	0.13867	DEG
Cby1	76.2219	96.9214	130.996	101.771	140.632	122.704	227.382	200.552	178.216	101.38	121.702	202.05	14.5803	0.00496921	0.13867	DEG
Rrm2b	178.727	215.684	213.129	204.586	161.803	189.338	106.027	139.033	103.88	202.513	185.242	116.313	14.5741	0.00497441	0.13867	DEG
Suco	530.925	612.925	462.646	323.58	455.92	338.858	270.815	209.165	280.19	535.499	372.786	253.39	14.5634	0.00498356	0.13867	DEG
Exosc8	93.3061	92.8261	107.084	146.655	124.754	143.832	114.969	124.269	110.551	97.7389	138.414	116.596	14.5373	0.00500581	0.13867	DEG
Eif4a2	3489.12	3994.25	3066.98	2757.74	2854.98	3211.43	2083.49	2016.6	2314.9	3516.78	2941.38	2138.33	14.5212	0.00501959	0.13867	DEG
Smg1	1663.74	1696.81	1387.94	1360.08	1429.76	1311.55	1163.74	1007.68	1088.36	1582.83	1367.13	1086.59	14.518	0.00502239	0.13867	DEG
Plscr3	55.1951	120.128	93.5689	140.914	138.364	133.268	233.769	174.714	197.277	89.6307	137.515	201.92	14.5131	0.00502663	0.13867	DEG
Tnfrsf4	34.1684	38.2225	44.7051	31.3142	25.7069	23.5657	20.4389	13.5342	4.76514	39.032	26.8623	12.9127	14.5084	0.00503069	0.13867	DEG
Cul4b	496.756	550.131	427.298	409.172	430.213	421.744	334.686	339.586	307.828	491.395	420.377	327.367	14.5069	0.0050319	0.13867	DEG
Hspd1	394.251	397.241	358.681	358.025	319.069	381.927	298.918	274.375	271.613	383.391	353.007	281.636	14.5068	0.00503202	0.13867	DEG
Il1r2	2266.94	2708.34	1750.78	741.624	680.478	596.455	889.09	1611.8	915.86	2242.02	672.853	1138.92	14.506	0.00503271	0.13867	DEG
Tnfrsf1a	2818.89	2526.78	2381.85	2374.66	1947.68	2055.09	2901.04	3431.54	3168.82	2575.84	2125.81	3167.13	14.5042	0.00503431	0.13867	DEG
Fbxo11	726.736	682.545	711.124	523.469	582.187	712.659	459.874	455.242	452.688	706.802	606.105	455.935	14.4993	0.00503855	0.13867	DEG
Mif	272.033	397.241	316.055	331.408	353.849	335.608	576.12	578.28	461.265	328.443	340.288	538.555	14.483	0.00505261	0.138793	DEG
Tlr2	1774.13	1672.24	1278.77	808.428	898.231	823.174	1037.27	1080.28	1259.9	1575.05	843.277	1125.82	14.4719	0.00506226	0.138794	DEG
Clec4a1	424.477	212.954	396.108	761.456	694.088	762.228	1047.49	686.554	985.431	344.513	739.257	906.492	14.4243	0.00510381	0.139437	DEG
Zfp874b	437.619	480.512	383.632	257.82	238.167	281.163	328.299	249.768	215.384	433.921	259.05	264.484	14.4214	0.00510637	0.139437	DEG
Ms4a6c	901.521	812.229	867.072	1361.12	1156.81	1201.04	1375.79	1162.71	1481.96	860.274	1239.66	1340.15	14.4067	0.00511934	0.139437	DEG
Klra17	898.892	1201.28	889.944	513.031	402.238	519.258	661.708	521.682	699.522	996.705	478.175	627.638	14.4011	0.00512429	0.139437	DEG
Nxf1	1366.74	1363.72	1362.99	1178.98	1055.5	1177.47	1079.43	1119.65	907.282	1364.48	1137.32	1035.45	14.3863	0.00513737	0.13953	DEG
Camp	11.8275	21.8414	49.9034	120.038	241.192	153.583	443.268	693.936	997.82	27.8575	171.604	711.675	14.3688	0.00515294	0.13969	DEG
Lrig2	161.643	155.62	165.305	177.969	186.753	169.835	154.569	155.028	150.578	160.856	178.186	153.392	14.3477	0.0051718	0.139939	DEG
Zfp292	745.134	577.433	573.889	485.892	433.994	448.561	291.254	301.444	405.037	632.152	456.149	332.578	14.3078	0.00520758	0.140643	DEG
Cotl1	4031.87	4044.76	4161.74	4833.87	4120.67	4368.59	4983.25	5788.95	5476.1	4079.46	4441.04	5416.1	14.2831	0.00523001	0.14086	DEG
Tes	684.682	685.275	651.863	660.729	606.382	700.47	490.533	565.976	468.89	673.94	655.86	508.466	14.2756	0.00523678	0.14086	DEG
4930523C07Rik	636.058	768.546	720.481	805.296	859.671	825.611	631.05	620.113	518.447	708.361	830.193	589.87	14.2668	0.00524482	0.14086	DEG
Rdh12	1393.02	1354.17	1150.9	481.195	504.31	486.753	381.951	990.458	531.789	1299.36	490.753	634.733	14.242	0.00526745	0.141205	DEG
Cab39l	229.98	217.049	198.574	316.795	285.801	343.734	214.608	166.102	235.398	215.201	315.443	205.369	14.1848	0.00532021	0.142355	DEG
Slc35f2	11.8275	15.016	16.6345	18.2666	21.1704	16.2522	31.9357	24.6077	36.2151	14.4927	18.5631	30.9195	14.1481	0.00535444	0.143006	DEG
Washc5	182.67	191.113	185.058	242.163	230.606	277.913	177.563	203.013	195.371	186.28	250.227	191.982	14.1294	0.00537205	0.143212	DEG
Nfkb2	475.729	481.877	546.858	653.423	722.063	786.606	692.366	869.881	783.389	501.488	720.697	781.879	14.1053	0.00539477	0.143552	DEG
Clic4	5380.21	5786.62	5135.89	3438.82	4121.43	4430.35	4241.06	4257.12	3923.62	5434.24	3996.87	4140.6	14.071	0.00542731	0.144127	DEG
Erap1	709.652	692.101	624.832	753.628	700.136	684.217	522.468	454.011	573.723	675.528	712.66	516.734	14.0571	0.00544063	0.144127	DEG
Phka2	82.7927	57.3338	57.181	96.5521	75.6087	97.5132	117.523	163.641	137.236	65.7692	89.8913	139.467	14.0244	0.005472	0.144127	DEG
Klk8	109.076	124.223	155.948	191.016	173.144	193.401	229.937	250.998	195.371	129.749	185.854	225.435	14.0242	0.00547218	0.144127	DEG
Cass4	463.902	475.051	496.955	343.412	409.799	364.862	415.164	396.183	365.963	478.636	372.691	392.437	13.9605	0.00553412	0.144127	DEG
Ugcg	1792.53	1370.55	1446.16	1276.05	1180.25	1104.34	1000.23	728.387	787.201	1536.41	1186.88	838.605	13.9593	0.00553533	0.144127	DEG
Grina	13051	13788.8	11259.5	11925.5	11950.7	10240.5	15583.4	19203.8	16834.3	12699.8	11372.2	17207.1	13.9525	0.00554192	0.144127	DEG
Osgepl1	6.57085	0	24.9517	43.8398	53.6822	56.8827	45.9874	29.5292	39.0741	10.5075	51.4682	38.1969	13.9508	0.00554365	0.144127	DEG
Adgre1	307.516	298.955	257.834	584.009	488.432	438.809	774.122	556.133	585.159	288.102	503.75	638.471	13.9419	0.00555232	0.144127	DEG
Rapgef1	900.206	809.498	1042.77	1245.78	1175.71	1245.73	1226.33	1330.04	1176.99	917.493	1222.41	1244.45	13.9358	0.00555833	0.144127	DEG
Sh3bgrl2	10266.3	10905.7	8447.19	5589.58	6281.57	7315.11	6756.32	6310.63	5547.57	9873.06	6395.42	6204.84	13.9318	0.00556228	0.144127	DEG
Psme1	758.276	870.927	895.142	1008.32	896.719	976.757	1139.47	1300.51	1107.42	841.449	960.597	1182.47	13.9296	0.00556446	0.144127	DEG
Grin3b	0	4.09527	0	6.26284	5.29261	5.68827	0	0	0	1.36509	5.7479	0	13.926	0.00556804	0.144127	DEG
Eya2	23.6551	24.5716	17.6741	20.8761	18.1461	19.5026	10.2194	8.61268	0	21.9669	19.5083	6.27737	13.9041	0.00558965	0.144127	DEG
Cul9	35.4826	21.8414	14.5552	52.1903	89.2182	73.9475	30.6583	19.6861	18.1075	23.9597	71.7853	22.8173	13.8965	0.00559726	0.144127	DEG
Klra3	165.585	187.017	182.979	110.643	84.6817	164.96	51.0971	50.4457	84.8195	178.527	120.095	62.1208	13.8941	0.00559962	0.144127	DEG
Emp3	362.711	326.257	423.139	488.501	614.698	536.322	697.476	558.594	704.287	370.702	546.507	653.452	13.8822	0.00561146	0.144127	DEG
Sdhb	294.374	217.049	238.081	366.376	375.019	444.497	333.409	328.512	326.889	249.835	395.297	329.603	13.8665	0.00562716	0.144127	DEG
Il1rn	1318.11	1036.1	1230.95	788.595	730.38	680.967	997.672	885.876	1095.98	1195.06	733.314	993.176	13.8563	0.00563734	0.144127	DEG
Cep68	226.037	219.779	168.424	176.925	155.754	196.652	112.414	103.352	119.128	204.747	176.444	111.631	13.854	0.0056397	0.144127	DEG
Capzb	2707.19	2489.92	2791.47	2892.39	3130.2	3073.29	3598.52	4050.42	3346.08	2662.86	3031.96	3665.01	13.8466	0.00564711	0.144127	DEG
Tmub1	55.1951	76.445	99.8068	170.662	181.461	131.643	134.13	139.033	150.578	77.149	161.255	141.247	13.8322	0.0056616	0.144127	DEG
Inpp4b	1069.73	771.276	800.534	642.463	754.575	764.666	407.5	383.879	486.997	880.515	720.568	426.125	13.8241	0.00566984	0.144127	DEG
BC005537	3197.38	3079.64	2780.04	2309.94	2442.16	2480.9	2778.41	2625.64	2684.68	3019.02	2411	2696.24	13.8189	0.00567511	0.144127	DEG
Rassf4	643.943	499.623	715.282	982.743	1016.94	1044.2	1461.38	1051.98	1584.89	619.616	1014.63	1366.08	13.8188	0.00567513	0.144127	DEG
Cep290	0	0	0	11.4819	15.1217	9.75132	10.2194	6.15191	15.2484	0	12.1183	10.5399	13.8148	0.00567927	0.144127	DEG
Hp1bp3	1537.58	1737.76	1473.19	1162.28	1382.13	1221.35	1110.09	1186.09	1148.4	1582.84	1255.25	1148.19	13.8084	0.0056857	0.144127	DEG
Snap23	7534.14	7892.95	6230.65	3850.08	4798.13	5267.34	5066.28	4923.99	4724.16	7219.25	4638.51	4904.81	13.778	0.00571668	0.144312	DEG
Tceanc2	0	5.46036	4.15862	16.7009	13.6096	9.75132	15.3291	15.995	22.8727	3.20633	13.3539	18.0656	13.7658	0.00572914	0.144312	DEG
Klhdc3	318.029	365.844	310.857	383.077	429.457	407.117	416.442	455.242	428.862	331.577	406.55	433.515	13.7648	0.00573016	0.144312	DEG
Sipa1l2	498.07	408.162	381.553	291.222	267.655	247.033	353.848	349.429	352.62	429.262	268.637	351.966	13.7559	0.00573927	0.144312	DEG
Scamp1	770.104	876.388	721.52	431.092	541.358	613.52	490.533	538.908	432.675	789.337	528.657	487.372	13.7524	0.00574292	0.144312	DEG
Gsdme	499.385	511.909	529.184	356.982	340.239	312.042	388.338	472.467	524.165	513.492	336.421	461.657	13.7121	0.00578461	0.14481	DEG
Nme2	691.253	566.512	653.943	795.902	875.548	858.928	929.968	857.577	1061.67	637.236	843.46	949.739	13.7115	0.00578523	0.14481	DEG
Mlycd	1389.08	1703.63	1673.84	1165.41	999.547	1031.2	1585.29	1459.23	1370.45	1588.85	1065.39	1471.66	13.7042	0.00579279	0.14481	DEG
St8sia6	89.3635	107.842	113.322	50.6246	59.7308	43.8809	11.4969	19.6861	60.9938	103.509	51.4121	30.7256	13.6895	0.00580809	0.144941	DEG
Lrrfip2	416.592	466.861	322.293	236.944	221.533	230.781	252.931	237.464	270.66	401.915	229.753	253.685	13.6786	0.0058195	0.144976	DEG
Fxyd5	5407.81	5629.63	5475.86	5083.33	4891.88	4542.49	6485.51	7737.88	6318.57	5504.43	4839.23	6847.32	13.6501	0.00584938	0.145469	DEG
Slfn4	10115.2	7077.99	8513.73	5210.68	3782.7	3408.08	4499.1	5573.63	4019.87	8568.96	4133.82	4697.54	13.6403	0.00585977	0.145477	DEG
Tmem39a	52.5668	49.1432	62.3793	110.122	95.2669	87.7618	97.0846	97.2002	129.612	54.6964	97.7168	107.966	13.6147	0.00588694	0.145901	DEG
Mcl1	18721.7	16199.5	15319.3	12035.6	12362	12212.7	13626.3	14671.1	14353.6	16746.8	12203.4	14217	13.5904	0.00591284	0.146292	DEG
Hk3	1590.15	1391.03	1487.75	1096.52	998.034	917.436	1088.37	1375.57	1273.25	1489.64	1004	1245.73	13.5554	0.00595034	0.146968	DEG
Coro1a	14197	14498.6	13272.2	15709.8	15316	15304.7	18027.1	20700	17221.2	13989.3	15443.5	18649.4	13.5445	0.00596212	0.147008	DEG
Gsn	5209.37	6116.97	5411.4	4217.5	4733.1	4971.55	6646.46	8904.28	7609.93	5579.25	4640.72	7720.22	13.514	0.00599529	0.147574	DEG
Ciita	354.826	469.591	476.162	624.718	817.33	787.419	633.605	718.544	651.871	433.526	743.155	668.006	13.4918	0.00601947	0.147917	DEG
Irf5	591.376	409.527	672.656	933.684	783.306	957.254	1052.6	911.714	953.981	557.853	891.415	972.765	13.4759	0.00603698	0.148096	DEG
Adam8	4158.03	3835.9	3788.5	2542.19	2240.28	1566.71	1843.33	2991.06	2508.37	3927.48	2116.4	2447.59	13.4578	0.00605688	0.148332	DEG
Ccl6	9186.05	8103.17	7941.92	5124.57	5151.22	6338.36	6740.99	7245.72	5887.81	8410.38	5538.05	6624.84	13.4308	0.00608676	0.148713	DEG
Slain2	762.219	708.482	664.339	538.604	592.016	651.713	546.739	519.222	504.152	711.68	594.111	523.371	13.4134	0.00610616	0.148713	DEG
Hmgcl	561.151	678.45	547.898	654.466	672.161	546.074	784.341	893.258	893.94	595.833	624.234	857.18	13.4078	0.00611237	0.148713	DEG
Cavin2	2369.45	2461.26	2151.05	1464.46	1839.56	1769.86	1885.48	1836.96	1670.66	2327.25	1691.29	1797.7	13.4067	0.00611359	0.148713	DEG
Srsf10	495.442	544.671	546.858	410.216	456.676	464.813	421.551	314.978	351.667	528.99	443.902	362.732	13.3942	0.00612766	0.148782	DEG
Il10ra	710.966	767.181	935.689	1154.97	1026.01	1241.67	1391.12	1166.4	1244.65	804.612	1140.88	1267.39	13.3858	0.00613706	0.148782	DEG
Sptlc2	841.069	809.498	796.375	786.508	734.916	880.056	959.349	981.845	974.947	815.647	800.493	972.047	13.3662	0.00615914	0.149061	DEG
Aicda	65.7085	53.2385	68.6172	27.6609	16.6339	30.0666	22.9937	31.99	46.6984	62.5214	24.7871	33.894	13.3573	0.00616919	0.149061	DEG
Ms4a4c	692.568	446.384	494.876	954.039	829.427	864.617	963.181	816.974	897.752	544.609	882.694	892.636	13.3328	0.00619705	0.149484	DEG
Nsun4	82.7927	105.112	91.4896	80.3731	89.9743	85.324	66.4263	52.9065	61.9468	93.1314	85.2238	60.4265	13.2995	0.00623504	0.15015	DEG
Scn4a	43.3676	53.2385	46.7844	145.611	158.022	101.576	66.4263	100.891	100.068	47.7969	135.07	89.1285	13.2794	0.00625817	0.15027	DEG
Tspan12	56.5093	77.8101	90.4499	20.8761	24.9509	25.1909	44.71	13.5342	26.6848	74.9231	23.6726	28.3097	13.2665	0.00627304	0.15027	DEG
Scml4	386.366	335.812	390.91	413.347	377.287	367.3	259.318	306.365	284.955	371.029	385.978	283.546	13.2664	0.00627322	0.15027	DEG
Cnst	2348.42	2721.99	2185.35	1425.32	1581.73	1791.8	1750.08	1925.55	1684.95	2418.59	1599.62	1786.86	13.2591	0.00628163	0.15027	DEG
Rab1b	1302.34	1619	1408.73	1663.3	1710.27	1664.22	1997.9	2287.28	1904.15	1443.36	1679.27	2063.11	13.2276	0.0063183	0.150898	DEG
Trem2	19.7125	10.9207	29.1103	117.428	58.9748	60.9457	93.2523	135.342	130.565	19.9145	79.1162	119.72	13.2146	0.00633356	0.151013	DEG
Atp5g2	490.185	435.464	381.553	658.642	579.162	553.387	596.559	615.191	593.736	435.734	597.064	601.829	13.1978	0.0063532	0.151231	DEG
Nol6	140.616	137.874	178.821	238.51	216.241	216.154	191.614	222.699	202.995	152.437	223.635	205.769	13.1759	0.00637904	0.151553	DEG
Hacd3	281.232	245.716	225.605	215.024	241.948	255.972	164.788	179.636	163.921	250.851	237.648	169.448	13.1686	0.00638768	0.151553	DEG
Ctif	91.9919	69.6196	100.846	30.7923	14.3656	46.3188	51.0971	63.9799	56.2286	87.486	30.4922	57.1019	13.1551	0.00640377	0.151685	DEG
Nup153	1077.62	961.023	971.037	786.508	838.5	775.23	691.089	430.634	686.18	1003.23	800.079	602.634	13.1264	0.00643801	0.152165	DEG
Nfkbie	111.704	185.652	121.64	254.689	252.533	299.04	214.608	276.836	248.74	139.665	268.754	246.728	13.1205	0.00644508	0.152165	DEG
Atp5a1	2152.61	2242.84	2193.67	2569.33	2673.52	2351.69	2756.69	2578.88	2612.25	2196.37	2531.51	2649.27	13.0987	0.00647124	0.152533	DEG
Atrx	1004.03	853.181	915.936	680.561	717.526	602.956	721.747	553.672	666.166	924.381	667.015	647.195	13.0472	0.00653381	0.153513	DEG
Nudt16	99.8769	91.461	74.8551	125.257	141.388	127.58	114.969	107.043	97.2088	88.731	131.408	106.407	13.0414	0.00654088	0.153513	DEG
Tmem64	427.105	430.003	506.312	419.61	440.799	430.683	355.125	247.307	276.378	454.473	430.364	292.937	13.0383	0.00654466	0.153513	DEG
Slc9a8	261.52	184.287	220.407	312.62	309.239	316.105	205.666	212.856	243.975	222.071	312.655	220.832	13.0007	0.00659091	0.154254	DEG
Tmem71	2035.65	1658.58	1759.1	1618.42	1519.73	1651.22	1204.62	1304.21	1358.06	1817.78	1596.46	1288.96	12.9884	0.00660612	0.154254	DEG
Ssb	632.116	551.496	531.263	398.734	419.628	496.505	412.609	305.135	333.56	571.625	438.289	350.435	12.9823	0.00661373	0.154254	DEG
Coq8a	134.045	88.7309	116.441	173.794	198.095	216.154	208.221	167.332	180.122	113.072	196.014	185.225	12.9694	0.00662977	0.154254	DEG
Plac8	1245.83	783.562	780.78	2058.39	1847.12	1816.18	3698.16	2270.06	2618.92	936.725	1907.23	2862.38	12.9686	0.00663072	0.154254	DEG
Adap1	144.559	156.985	193.376	294.875	328.898	390.865	449.655	306.365	468.89	164.973	338.213	408.303	12.9563	0.00664607	0.154254	DEG
Sesn3	59.1376	43.6829	58.2206	76.7197	68.0478	86.1366	45.9874	14.7646	21.9196	53.6804	76.9681	27.5572	12.9524	0.00665098	0.154254	DEG
Rsrp1	3945.14	3523.3	4148.22	2971.19	2737.03	3220.37	3047.94	3030.43	3176.44	3872.22	2976.2	3084.94	12.9311	0.00667769	0.154625	DEG
Cln5	926.49	1063.41	883.706	730.664	619.991	662.277	800.948	770.22	866.302	957.867	670.977	812.49	12.9166	0.00669602	0.154704	DEG
Gnai3	2364.19	2130.91	1816.28	1482.73	1532.59	1662.6	1328.53	1403.87	1507.69	2103.79	1559.3	1413.36	12.9082	0.00670663	0.154704	DEG
Stxbp4	26.2834	16.3811	23.9121	14.0914	23.4387	26.0035	0	0	7.62422	22.1922	21.1779	2.54141	12.8985	0.00671888	0.154704	DEG
Peli1	1043.45	1234.04	1105.15	1036.5	942.84	984.07	864.819	752.994	863.443	1127.55	987.803	827.086	12.8945	0.00672392	0.154704	DEG
Ddx3y	557.208	413.622	407.545	310.01	378.799	327.482	226.105	231.312	253.505	459.458	338.764	236.974	12.8831	0.00673836	0.154789	DEG
Fpr1	2125.01	2316.56	1394.18	884.104	843.037	760.603	802.225	1080.28	996.867	1945.25	829.248	959.789	12.8248	0.00681319	0.156026	DEG
Mrpl52	49.9385	54.6036	82.1327	152.396	123.998	95.0753	131.575	143.955	142.954	62.2249	123.823	139.495	12.8187	0.00682103	0.156026	DEG
Ankrd44	2240.66	1792.36	1946.23	1550.05	1438.08	1656.91	1322.14	1325.12	1475.29	1993.09	1548.35	1374.18	12.816	0.00682459	0.156026	DEG
Laptm5	7484.2	8163.24	8260.05	8248.68	8635.27	8259.36	8977.77	9843.06	9614.14	7969.16	8381.1	9478.32	12.7891	0.00685943	0.15645	DEG
Arhgef37	77.536	28.6669	35.3483	160.224	139.12	127.58	254.208	157.489	302.11	47.1837	142.308	237.936	12.785	0.00686479	0.15645	DEG
Ptprs	60.4518	62.7941	56.1413	28.7047	42.3409	32.5044	40.8777	49.2153	55.2756	59.7958	34.5166	48.4562	12.75	0.00691064	0.157247	DEG
Ppm1h	413.964	339.907	323.333	470.235	483.139	429.058	342.351	329.743	302.11	359.068	460.811	324.734	12.6949	0.00698372	0.15866	DEG
Cyp27a1	22.3409	38.2225	39.5069	119.516	179.949	104.014	108.581	166.102	159.156	33.3568	134.493	144.613	12.6774	0.0070072	0.158943	DEG
Slc38a5	523.04	522.829	411.703	263.561	286.557	333.17	410.055	359.272	343.09	485.857	294.429	370.805	12.6571	0.00703445	0.159002	DEG
Yme1l1	929.118	965.119	841.08	751.018	728.111	738.662	770.29	626.265	681.415	911.772	739.264	692.656	12.6439	0.00705231	0.159002	DEG
Ppp1r12c	981.685	898.229	1033.42	910.199	956.45	1006.01	1120.3	1195.93	1274.2	971.11	957.553	1196.81	12.6305	0.00707044	0.159002	DEG
Erbin	1872.69	1744.59	1638.5	1194.11	1221.84	669.59	1108.81	1077.82	1147.45	1751.92	1028.51	1111.36	12.6209	0.00708353	0.159002	DEG
Ccnd2	1339.14	1032.01	1334.92	1090.26	933.011	1065.33	785.619	703.779	791.013	1235.35	1029.53	760.137	12.6059	0.00710396	0.159002	DEG
Samsn1	930.432	873.658	680.974	523.991	530.773	520.07	573.565	535.217	618.515	828.355	524.945	575.766	12.5985	0.00711398	0.159002	DEG
Atp6v1d	591.376	626.576	592.603	469.713	449.115	524.946	507.139	487.232	547.038	603.519	481.258	513.803	12.5983	0.00711424	0.159002	DEG
Ythdf3	1277.37	1193.09	1049.01	963.433	1015.42	865.429	710.25	685.323	882.504	1173.16	948.096	759.359	12.596	0.00711751	0.159002	DEG
Ttyh3	2491.67	2249.67	2735.33	2836.02	2643.28	2542.66	3054.33	3474.6	3391.83	2492.22	2673.99	3306.92	12.5891	0.00712693	0.159002	DEG
Tasor	383.738	408.162	344.126	270.346	319.069	372.175	250.376	153.798	193.465	378.675	320.53	199.213	12.587	0.00712977	0.159002	DEG
Wwp1	223.409	227.97	178.821	196.757	192.802	218.592	136.685	140.264	150.578	210.066	202.717	142.509	12.5862	0.00713082	0.159002	DEG
Zmynd11	781.931	704.386	781.82	590.272	535.309	559.888	489.255	645.951	537.508	756.046	561.823	557.571	12.5762	0.00714467	0.159034	DEG
Top2b	1345.71	1449.73	1349.47	1297.45	1307.27	1279.86	1133.08	983.076	1186.52	1381.64	1294.86	1100.89	12.5664	0.00715816	0.159034	DEG
Rpl7a	3616.6	4126.67	3347.69	3888.18	3889.31	4171.13	4815.91	5261.12	4639.34	3696.98	3982.87	4905.45	12.5612	0.00716527	0.159034	DEG
Ctsd	20188.3	20768.5	18859.3	17244.7	16235.4	16509	20543.6	24648.3	21663.3	19938.7	16663	22285	12.5189	0.00722404	0.159769	DEG
Appl1	191.869	262.097	222.486	243.207	234.387	222.655	157.124	123.038	155.344	225.484	233.416	145.169	12.5145	0.00723023	0.159769	DEG
Nup85	70.9652	114.668	95.6482	139.87	170.12	137.331	90.6974	88.5876	81.9604	93.7603	149.107	87.0818	12.5135	0.00723159	0.159769	DEG
Ibtk	713.594	858.642	818.208	632.546	666.868	629.772	545.462	397.414	576.582	796.815	643.062	506.486	12.4963	0.00725574	0.159874	DEG
Adcy10	15.77	38.2225	40.5465	2.08761	6.04869	9.75132	0	0	0	31.513	5.96254	0	12.491	0.00726322	0.159874	DEG
Aoah	47.3101	21.8414	19.7534	58.975	45.3652	52.007	74.0909	78.7445	64.8059	29.635	52.1158	72.5471	12.4865	0.00726952	0.159874	DEG
Clcn3	1739.96	1672.24	1278.77	824.085	932.255	1169.35	922.304	761.607	916.813	1563.66	975.228	866.908	12.4616	0.0073047	0.159946	DEG
D17H6S56E-5	15.77	16.3811	0	29.7485	48.3895	43.8809	17.884	14.7646	11.4363	10.717	40.673	14.695	12.457	0.00731114	0.159946	DEG
Fcgr3	3222.34	3266.66	2756.12	2547.93	2320.43	2051.84	3176.97	3571.8	3152.62	3081.71	2306.73	3300.46	12.4544	0.00731482	0.159946	DEG
P4hb	1009.28	1149.41	1106.19	1404.96	1599.88	1370.87	1297.87	1459.23	1455.27	1088.29	1458.57	1404.12	12.4529	0.00731705	0.159946	DEG
Mycbp2	946.202	939.182	1006.39	1079.82	1034.33	1000.32	921.026	882.184	904.423	963.923	1038.16	902.545	12.4434	0.00733052	0.159998	DEG
Zfp281	747.763	592.449	691.37	488.501	427.945	531.447	352.57	402.335	486.997	677.194	482.631	413.968	12.4246	0.00735743	0.160307	DEG
Crebrf	1708.42	1392.39	1616.66	1332.94	1307.27	1335.12	1189.29	1143.03	1217.97	1572.49	1325.11	1183.43	12.418	0.00736685	0.160307	DEG
Eno1b	222.095	240.256	230.803	247.904	200.363	181.212	281.034	350.659	338.325	231.051	209.826	323.339	12.4072	0.00738227	0.160401	DEG
Osbpl7	84.1069	81.9054	114.362	165.443	144.413	115.391	205.666	175.945	163.921	93.4581	141.749	181.844	12.3932	0.00740243	0.160597	DEG
Fgfr1op2	4005.59	4491.15	3258.28	2230.61	2440.65	2758.81	2709.43	2334.04	2195.78	3918.34	2476.69	2413.08	12.3747	0.00742929	0.160867	DEG
Cox6c	1432.45	1834.68	1464.87	835.045	902.011	1079.96	1167.57	1053.21	1258	1577.33	939.005	1159.59	12.3672	0.00744014	0.160867	DEG
Fam89b	431.048	375.4	305.658	506.768	434.75	391.678	548.017	600.427	649.965	370.702	444.398	599.47	12.3616	0.00744825	0.160867	DEG
Alg8	42.0534	35.4923	40.5465	45.4056	47.6335	51.1944	28.1034	34.4507	19.0606	39.3641	48.0778	27.2049	12.3407	0.0074788	0.161285	DEG
Nfkbiz	717.537	559.687	676.815	496.33	418.872	481.065	418.997	456.472	473.655	651.346	465.422	449.708	12.3318	0.0074918	0.161325	DEG
Nlgn2	0	0	9.35689	12.5257	9.07304	10.5639	16.6066	19.6861	26.6848	3.11896	10.7209	20.9925	12.3038	0.00753301	0.161798	DEG
Tmem14c	490.185	309.875	470.963	595.491	540.602	562.326	721.747	634.878	702.381	423.675	566.14	686.335	12.3015	0.00753631	0.161798	DEG
Rps16	4733.64	5136.83	4499.62	5932.47	5870.26	5225.89	6553.21	5857.85	6227.08	4790.03	5676.21	6212.71	12.2909	0.00755208	0.161798	DEG
Trim58	198.44	275.748	180.9	94.9863	75.6087	100.764	144.349	131.651	101.974	218.363	90.4529	125.991	12.2865	0.00755854	0.161798	DEG
Palm	323.286	353.558	348.284	400.821	440.042	403.867	513.526	788.675	663.307	341.709	414.91	655.17	12.2761	0.00757405	0.16189	DEG
Pspc1	137.988	143.334	92.5292	201.455	220.021	191.776	154.569	141.494	117.222	124.617	204.417	137.762	12.2537	0.00760739	0.162086	DEG
Rell1	340.37	322.161	300.46	173.272	189.778	221.842	205.666	290.37	266.848	320.997	194.964	254.295	12.2492	0.00761419	0.162086	DEG
Kxd1	103.819	161.081	143.472	268.78	278.24	184.462	263.15	275.606	262.083	136.124	243.827	266.946	12.2474	0.00761689	0.162086	DEG
Atm	281.232	199.303	236.002	290.7	216.241	305.541	130.298	140.264	99.1149	238.846	270.827	123.225	12.2363	0.00763351	0.162201	DEG
Ssr2	254.949	304.415	248.477	333.496	337.215	339.671	327.022	362.963	367.869	269.28	336.794	352.618	12.2149	0.00766582	0.162648	DEG
Grk6	1929.2	1638.11	1983.66	2761.39	2445.94	2441.08	2763.08	2395.56	2385.43	1850.32	2549.47	2514.69	12.2011	0.00768667	0.162776	DEG
Prmt3	215.524	214.319	167.384	199.889	206.412	246.221	136.685	114.426	139.142	199.076	217.507	130.084	12.1896	0.00770417	0.162776	DEG
Yes1	45.9959	32.7622	20.7931	8.35045	6.04869	3.25044	5.10971	9.84306	0	33.1837	5.88319	4.98426	12.1886	0.00770564	0.162776	DEG
Zswim4	413.964	350.828	429.377	286.003	310.752	311.229	411.332	417.1	379.305	398.056	302.661	402.579	12.1681	0.00773693	0.163198	DEG
Krit1	333.799	274.383	289.024	217.112	287.313	219.405	196.724	148.876	134.377	299.069	241.276	159.992	12.1581	0.00775225	0.163283	DEG
Lrrk2	946.202	895.499	697.608	600.188	574.626	580.203	537.797	600.427	520.353	846.436	585.006	552.859	12.1481	0.0077677	0.163327	DEG
Taz	302.259	326.257	317.095	395.081	463.481	442.06	403.667	404.796	343.09	315.203	433.54	383.851	12.1421	0.00777694	0.163327	DEG
Ttc7b	266.776	248.446	243.279	267.214	254.045	256.785	232.492	216.547	209.666	252.834	259.348	219.568	12.1269	0.0078003	0.163344	DEG
Aff4	821.356	752.165	858.755	593.404	649.478	598.893	519.913	583.201	682.368	810.758	613.925	595.161	12.1269	0.00780034	0.163344	DEG
Tirap	682.054	535.115	579.088	420.132	387.116	389.24	462.429	388.801	475.561	598.752	398.829	442.264	12.1124	0.00782276	0.163381	DEG
Cd14	2215.69	1967.09	1485.67	1003.62	823.378	1081.58	1541.86	1809.89	1707.83	1889.48	969.527	1686.53	12.1112	0.00782475	0.163381	DEG
Cd37	1734.7	1666.77	1953.51	2195.12	2346.14	2202.98	2365.8	2682.23	2237.71	1785	2248.08	2428.58	12.0905	0.00785694	0.163817	DEG
AU041133	10.5134	16.3811	13.5155	30.2704	18.1461	26.0035	10.2194	9.84306	7.62422	13.47	24.8067	9.2289	12.0612	0.00790284	0.164536	DEG
Mars2	64.3943	60.064	63.4189	25.0513	53.6822	31.6918	25.5486	29.5292	30.4969	62.6257	36.8084	28.5249	12.0329	0.00794759	0.164802	DEG
H2-Ob	685.997	610.195	797.415	883.582	1087.25	1026.33	725.58	740.69	652.824	697.869	999.053	706.365	12.0286	0.00795435	0.164802	DEG
Mrpl43	177.413	180.192	134.115	186.319	173.144	211.279	237.602	233.773	243.975	163.907	190.247	238.45	12.0278	0.00795563	0.164802	DEG
Sept7	1494.21	1466.11	1083.32	958.214	872.524	920.687	807.335	882.184	831.993	1347.88	917.142	840.504	12.0243	0.00796122	0.164802	DEG
Usp9x	871.295	810.863	765.186	664.904	677.454	759.79	647.656	634.878	656.636	815.781	700.716	646.39	12.0031	0.00799508	0.165266	DEG
Xpc	918.605	813.594	794.296	656.554	620.747	570.452	629.772	690.245	750.986	842.165	615.918	690.334	11.9435	0.00809114	0.166825	DEG
Ankrd9	14.4559	15.016	24.9517	11.4819	18.1461	12.1891	0	0	4.76514	18.1412	13.939	1.58838	11.9333	0.0081076	0.166825	DEG
Srpk1	511.212	491.432	543.739	437.877	502.042	440.434	417.719	394.953	412.661	515.461	460.118	408.444	11.9328	0.00810852	0.166825	DEG
Cgnl1	26.2834	17.7462	55.1017	36.5332	21.9265	34.9422	84.3103	115.656	75.2892	33.0438	31.134	91.7518	11.9243	0.00812231	0.166825	DEG
9430015G10Rik	103.819	125.588	134.115	161.79	166.339	148.708	94.5297	111.965	121.035	121.174	158.946	109.176	11.9206	0.00812837	0.166825	DEG
Cfp	1001.4	1146.68	887.865	693.609	708.453	630.585	821.387	927.709	880.598	1011.98	677.549	876.564	11.9136	0.00813979	0.166825	DEG
Acad10	18.3984	5.46036	6.23793	30.7923	51.4139	40.6305	7.66457	22.1469	11.4363	10.0322	40.9456	13.7493	11.8973	0.00816653	0.167031	DEG
Vangl1	252.321	234.795	176.741	99.1616	137.608	148.708	130.298	105.813	122.941	221.286	128.492	119.684	11.888	0.00818197	0.167031	DEG
H1f3	0	0	0	4.69713	6.80478	4.06305	10.2194	6.15191	4.76514	0	5.18832	7.04549	11.8864	0.00818453	0.167031	DEG
Ctdsp1	1396.96	1591.7	1693.6	1740.02	1875.09	1634.16	2055.38	1964.92	2023.28	1560.75	1749.76	2014.53	11.8673	0.00821616	0.16744	DEG
Ucp2	179246	200592	165930	87659.3	113908	130944	145601	121789	113890	181923	110837	127093	11.8491	0.00824633	0.167472	DEG
Hist1h2br	358.768	323.526	347.245	205.63	212.46	285.226	318.08	302.674	304.016	343.18	234.439	308.257	11.8451	0.00825299	0.167472	DEG
Trub2	74.9077	92.8261	95.6482	130.476	127.023	157.646	130.298	114.426	136.283	87.794	138.382	127.002	11.8384	0.00826428	0.167472	DEG
Tcim	42.0534	27.3018	25.9914	2.60951	2.26826	15.4396	0	0	11.4363	31.7822	6.77245	3.81211	11.8365	0.00826741	0.167472	DEG
Rps5	6628.67	8286.1	6451.06	8173	8453.81	7853.87	10600.1	10598.5	9190.05	7121.94	8160.23	10129.6	11.8231	0.00828984	0.167472	DEG
Fkbp5	848.954	1108.45	1325.56	241.641	244.972	284.413	173.73	730.847	190.606	1094.32	257.009	365.061	11.8213	0.00829279	0.167472	DEG
Jaml	1341.77	1160.33	1285.01	817.3	686.527	954.004	1078.15	1253.76	1043.57	1262.37	819.277	1125.16	11.8113	0.00830961	0.167472	DEG
Tbc1d2b	901.521	894.134	937.768	645.594	685.015	707.783	567.178	773.911	723.348	911.141	679.464	688.146	11.804	0.00832201	0.167472	DEG
Tgfb1i1	177.413	197.938	205.852	188.929	189.778	182.837	219.718	259.611	240.163	193.734	187.181	239.83	11.804	0.00832203	0.167472	DEG
Uqcrc1	437.619	335.812	469.924	650.291	723.575	585.892	716.638	780.063	601.36	414.452	653.253	699.354	11.79	0.0083456	0.167713	DEG
Ap2b1	770.104	866.832	790.137	1026.58	982.157	1076.71	1069.21	949.856	933.967	809.024	1028.48	984.344	11.7636	0.0083904	0.168379	DEG
Zc3h7a	739.878	728.958	643.546	591.316	547.407	572.077	581.23	450.32	484.138	704.127	570.267	505.229	11.7394	0.00843183	0.168478	DEG
Gns	530.925	671.624	605.079	862.706	745.501	871.118	859.71	815.744	765.281	602.543	826.442	813.578	11.7388	0.00843289	0.168478	DEG
Mfap3l	2291.91	2440.78	2152.08	1231.17	1562.08	1671.54	1926.36	1787.75	1455.27	2294.93	1488.26	1723.13	11.7345	0.00844024	0.168478	DEG
Itgb7	1458.73	1707.73	2085.55	2586.03	2427.79	2436.2	2240.61	2369.72	2293.94	1750.67	2483.34	2301.42	11.722	0.00846182	0.168478	DEG
Nt5c3b	131.417	162.446	151.79	118.994	98.2913	134.081	88.1426	86.1268	100.068	148.551	117.122	91.4458	11.7196	0.008466	0.168478	DEG
Rela	629.487	608.83	750.63	889.845	817.33	783.356	887.813	1150.41	1113.14	662.983	830.177	1050.45	11.7158	0.00847244	0.168478	DEG
Ifi209	599.261	548.766	611.317	457.709	548.919	518.445	371.732	454.011	440.299	586.448	508.358	422.014	11.7078	0.00848639	0.168478	DEG
Dhx15	796.387	735.784	857.715	807.906	859.671	806.921	662.986	620.113	694.757	796.628	824.833	659.285	11.7065	0.00848861	0.168478	DEG
Dpcd	65.7085	46.4131	44.7051	81.9388	97.5352	78.0105	85.5877	102.122	84.8195	52.2756	85.8282	90.843	11.6995	0.00850067	0.168486	DEG
Atp6v1f	1440.33	1629.92	1272.54	1131.49	1277.03	1311.55	1817.78	1781.59	1640.16	1447.59	1240.02	1746.51	11.6894	0.00851836	0.168494	DEG
Adgrl1	149.815	166.541	200.653	195.714	170.12	196.652	99.6394	132.881	93.3967	172.337	187.495	108.639	11.6859	0.00852441	0.168494	DEG
Slc9a3r1	1394.33	1365.09	1624.98	1593.37	1484.95	1421.25	1750.08	1909.55	1961.33	1461.47	1499.86	1873.65	11.6771	0.00853973	0.168566	DEG
Tmem38b	252.321	229.335	234.962	191.538	193.558	203.152	209.498	179.636	205.854	238.873	196.083	198.329	11.6649	0.00856096	0.168755	DEG
Commd4	152.444	98.2865	142.433	209.283	202.631	219.405	199.279	264.532	217.29	131.054	210.44	227.034	11.6247	0.00863174	0.169918	DEG
Nbas	42.0534	27.3018	12.4759	77.7635	94.5108	86.9492	45.9874	83.666	80.0543	27.277	86.4079	69.9026	11.6168	0.00864581	0.169964	DEG
Tulp3	94.6202	64.1592	86.2913	105.946	108.876	82.8862	52.3746	54.1368	43.8393	81.6903	99.2363	50.1169	11.5972	0.00868062	0.170416	DEG
Tent4b	866.038	857.277	723.599	560.524	647.21	715.909	599.114	509.378	490.809	815.638	641.214	533.101	11.5838	0.00870473	0.170658	DEG
Ube2s	875.237	947.372	834.843	424.307	615.455	552.575	776.677	617.652	559.427	885.817	530.779	651.252	11.5566	0.00875351	0.171256	DEG
Ppp2r2a	311.458	342.638	319.174	323.058	297.898	293.352	264.428	182.097	224.915	324.423	304.769	223.813	11.5536	0.00875895	0.171256	DEG
Srsf5	1462.67	1399.22	1472.15	1403.92	1306.52	1248.17	1231.44	1267.29	1216.06	1444.68	1319.54	1238.27	11.5085	0.00884083	0.171975	DEG
Hsph1	622.917	454.575	436.655	230.681	239.679	238.095	401.113	282.988	304.016	504.715	236.152	329.372	11.4992	0.0088579	0.171975	DEG
Edem3	282.547	207.494	269.27	146.655	173.9	198.277	146.904	157.489	127.706	253.104	172.944	144.033	11.4988	0.00885858	0.171975	DEG
Unc119	701.767	735.784	633.15	663.861	782.55	643.587	927.413	885.876	850.101	690.233	696.666	887.797	11.4956	0.00886444	0.171975	DEG
Txn1	1720.25	2085.86	1559.48	1519.26	1215.79	1487.89	2080.93	2497.68	2224.37	1788.53	1407.65	2267.66	11.4918	0.00887157	0.171975	DEG
Ifit2	894.95	928.261	887.865	562.611	633.601	818.298	588.895	647.181	555.615	903.692	671.503	597.23	11.481	0.00889137	0.171975	DEG
Pcsk7	600.576	574.703	511.51	388.818	412.067	347.797	440.713	546.29	459.359	562.263	382.894	482.121	11.4729	0.00890623	0.171975	DEG
Slc25a3	889.693	1164.42	978.315	1310.5	1295.18	1439.94	1379.62	1376.8	1276.1	1010.81	1348.54	1344.18	11.4659	0.00891923	0.171975	DEG
Cab39	2201.23	2382.08	2084.51	1807.35	1773.02	1812.93	1941.69	1667.17	1883.18	2222.61	1797.77	1830.68	11.4642	0.00892235	0.171975	DEG
Otud5	3854.46	3692.57	2898.56	2253.58	2433.09	2555.66	3668.78	3372.48	3492.85	3481.86	2414.11	3511.37	11.4565	0.00893664	0.171975	DEG
Plekha2	2144.73	2794.34	2425.51	1796.39	1792.68	1821.87	1856.1	1833.27	1769.77	2454.86	1803.65	1819.72	11.4541	0.00894109	0.171975	DEG
Tmtc4	5.25668	0	13.5155	38.0989	22.6826	36.5674	16.6066	14.7646	6.67119	6.2574	32.4497	12.6808	11.4493	0.00895008	0.171975	DEG
Fcer1g	3598.2	3206.6	2712.46	3345.4	2999.4	2996.09	4573.19	4836.63	3941.72	3172.42	3113.63	4450.52	11.4446	0.00895868	0.171975	DEG
Mcfd2	454.703	555.592	491.757	422.22	426.433	420.932	528.855	537.677	547.991	500.684	423.195	538.175	11.4426	0.00896238	0.171975	DEG
Tmem8	159.015	187.017	208.971	260.43	212.46	230.781	259.318	312.517	280.19	185.001	234.557	284.008	11.4197	0.00900532	0.172388	DEG
Skap2	2144.73	2499.48	2105.3	1616.33	1359.44	1741.42	2019.61	1960	1868.89	2249.84	1572.4	1949.5	11.4184	0.00900774	0.172388	DEG
Ly6e	5510.31	5737.47	6635.07	8966.82	8732.05	8313	8924.12	10334	7710.95	5960.95	8670.62	8989.68	11.3987	0.0090447	0.172866	DEG
Dhx58	140.616	144.7	158.027	227.55	165.583	165.772	238.879	248.537	221.102	147.781	186.302	236.173	11.3847	0.00907119	0.172925	DEG
Capn3	181.355	195.208	166.345	165.965	189.778	225.905	362.79	355.581	252.552	180.969	193.883	323.641	11.3844	0.00907172	0.172925	DEG
Mxd1	12648.9	10847	10560.8	7749.22	7263.72	7691.35	8838.53	11287.5	10776.8	11352.2	7568.1	10301	11.3671	0.00910455	0.173322	DEG
Mylk	1804.36	2119.98	1709.19	1062.07	1382.13	1405	1324.69	1381.72	1221.78	1877.84	1283.07	1309.4	11.3475	0.00914193	0.173414	DEG
Ppm1a	1065.79	973.309	873.31	672.733	735.672	682.592	895.478	1033.52	878.692	970.804	696.999	935.897	11.3371	0.00916179	0.173414	DEG
Slamf6	859.467	786.292	708.005	836.089	821.11	905.247	631.05	685.323	602.314	784.588	854.149	639.562	11.3213	0.00919222	0.173414	DEG
Polq	10.5134	17.7462	16.6345	5.74093	9.07304	9.75132	0	4.92153	4.76514	14.9647	8.18843	3.22889	11.3164	0.00920149	0.173414	DEG
Fcna	26.2834	13.6509	12.4759	2.60951	0	6.50088	0	0	0	17.4701	3.0368	0	11.3142	0.00920586	0.173414	DEG
Tmem106b	502.013	565.147	507.351	461.884	537.578	540.385	406.222	403.566	416.473	524.837	513.282	408.754	11.3046	0.00922446	0.173414	DEG
Brk1	994.827	1380.11	1197.68	1296.93	1344.32	1176.66	1983.85	1829.58	1579.17	1190.87	1272.64	1797.53	11.2984	0.00923645	0.173414	DEG
Zfp869	483.615	408.162	452.25	525.034	611.674	566.389	456.042	378.958	428.862	448.009	567.699	421.287	11.2972	0.00923876	0.173414	DEG
Kctd3	89.3635	91.461	70.6965	70.4569	80.1452	51.1944	127.743	107.043	110.551	83.8404	67.2655	115.112	11.2906	0.00925148	0.173414	DEG
P2ry6	203.696	136.509	200.653	278.696	351.58	251.096	378.119	353.12	504.152	180.286	293.791	411.797	11.2844	0.00926354	0.173414	DEG
Epn1	1917.37	2136.37	1903.61	1840.23	1832	1847.87	2607.23	2372.18	2176.72	1985.78	1840.03	2385.38	11.2839	0.0092646	0.173414	DEG
Fkbp15	618.974	593.814	568.691	615.324	632.845	577.765	682.147	740.69	809.121	593.826	608.645	743.986	11.2815	0.00926929	0.173414	DEG
Hook3	528.296	419.083	507.351	332.974	352.336	372.988	356.403	308.826	373.587	484.91	352.766	346.272	11.2757	0.00928056	0.173414	DEG
Rgs18	7272.62	7236.34	5512.25	3024.95	3719.95	4604.25	4768.64	3840.02	3578.62	6673.74	3783.05	4062.43	11.2719	0.00928788	0.173414	DEG
Itk	822.67	840.895	898.261	954.039	830.939	685.03	546.739	471.237	601.36	853.942	823.336	539.779	11.2711	0.00928942	0.173414	DEG
Rbms1	685.997	541.941	612.356	503.636	476.335	474.564	468.816	429.404	384.07	613.431	484.845	427.43	11.2563	0.00931841	0.173623	DEG
Tab1	84.1069	107.842	66.5379	126.301	139.876	147.082	146.904	139.033	122.941	86.1623	137.753	136.293	11.2502	0.00933047	0.173623	DEG
Fkbp8	1881.89	1945.25	1634.34	1874.68	1840.31	1804.81	2406.68	2555.51	2126.2	1820.49	1839.93	2362.8	11.247	0.00933663	0.173623	DEG
Ccr7	1462.67	1639.47	1639.54	2267.67	2157.12	1882	1462.66	1743.45	1604.9	1580.56	2102.26	1603.67	11.2387	0.00935304	0.173704	DEG
Scn1b	0	6.82545	12.4759	14.0914	18.1461	21.9405	0	0	3.81211	6.43377	18.0593	1.2707	11.2267	0.00937675	0.173736	DEG
Tubd1	11.8275	21.8414	28.0707	45.9275	49.9017	30.8792	17.884	9.84306	7.62422	20.5799	42.2361	11.7838	11.2224	0.00938524	0.173736	DEG
Vps28	804.272	698.926	671.617	781.289	802.208	825.611	875.039	1038.44	999.726	724.938	803.036	971.069	11.2196	0.0093908	0.173736	DEG
Ampd3	943.574	823.149	822.367	795.902	686.527	783.356	959.349	948.625	989.243	863.03	755.261	965.739	11.2126	0.00940469	0.17377	DEG
H2ac6	61.766	88.7309	105.005	22.9637	37.0482	41.4431	40.8777	49.2153	37.1681	85.1673	33.8184	42.4204	11.1922	0.00944532	0.1739	DEG
9930104L06Rik	84.1069	83.2705	66.5379	58.4531	36.2922	39.0053	45.9874	54.1368	45.7453	77.9717	44.5835	48.6232	11.187	0.00945576	0.1739	DEG
Dnajb13	144.559	166.541	115.402	73.0664	97.5352	95.0753	85.5877	68.9014	83.8664	142.167	88.559	79.4519	11.1868	0.00945598	0.1739	DEG
Ncoa2	835.812	965.119	820.287	609.583	658.552	670.403	539.075	483.54	178.216	873.739	646.179	400.277	11.1849	0.00945988	0.1739	DEG
Dcaf1	183.984	165.176	151.79	177.447	208.68	230.781	91.9749	143.955	88.6316	166.983	205.636	108.187	11.1595	0.00951096	0.174617	DEG
Itgb2	9074.34	9632.08	8616.66	7630.74	7079.24	7764.49	8295.62	9152.82	8700.19	9107.69	7491.49	8716.21	11.138	0.00955431	0.175191	DEG
H2-D1	28737	27045.2	28476.1	35603.7	32249.4	37163.9	39524.9	42032.3	34214.6	28086.1	35005.7	38590.6	11.1235	0.00958372	0.175507	DEG
Ifitm2	5989.99	5676.04	4302.09	5691.87	5657.04	4739.14	7221.3	9861.52	8687.8	5322.71	5362.68	8590.21	11.1119	0.00960733	0.175534	DEG
Vamp8	517.783	487.337	406.505	385.686	517.919	429.058	726.857	673.019	599.454	470.542	444.221	666.444	11.1109	0.00960946	0.175534	DEG
Cxcr5	434.99	518.734	594.682	706.657	837.744	837.801	688.534	649.642	569.911	516.136	794.067	636.029	11.0919	0.00964839	0.176022	DEG
Dmap1	35.4826	49.1432	68.6172	86.6359	70.3161	47.944	126.465	118.117	98.1619	51.081	68.2986	114.248	11.0804	0.00967215	0.176233	DEG
Akr7a5	80.1644	43.6829	41.5862	86.114	70.3161	78.8231	117.523	111.965	100.068	55.1445	78.4177	109.852	11.0735	0.00968621	0.176267	DEG
Tmem106a	88.0494	84.6356	60.3	220.243	155.754	238.907	212.053	153.798	247.787	77.6616	204.968	204.546	11.0555	0.00972363	0.176669	DEG
Rasgrp1	960.658	891.404	1119.71	1014.58	1039.62	1123.84	827.774	707.47	711.912	990.59	1059.35	749.052	11.0498	0.00973541	0.176669	DEG
Fam129b	270.719	195.208	159.067	252.601	283.533	349.422	420.274	354.35	456.5	208.331	295.185	410.375	11.0412	0.00975336	0.176669	DEG
H1f2	1692.65	1878.36	1527.25	1605.9	1980.19	1795.87	2582.96	2566.58	2140.5	1699.42	1793.98	2430.01	11.0305	0.00977562	0.176669	DEG
Tmem147	45.9959	88.7309	62.3793	115.862	127.779	125.142	129.02	130.421	98.1619	65.702	122.928	119.201	11.0296	0.00977757	0.176669	DEG
Nsun2	345.627	361.749	375.315	429.526	399.214	399.804	358.957	313.748	344.996	360.897	409.515	339.234	11.0276	0.00978165	0.176669	DEG
Mbnl2	2065.88	2163.67	1676.96	1148.71	1429.76	1495.2	1416.67	1208.24	1289.45	1968.84	1357.89	1304.78	11.0203	0.00979692	0.176718	DEG
Myof	21.0267	16.3811	33.2689	109.6	105.096	181.212	176.285	108.274	205.854	23.5589	131.969	163.471	11.0097	0.00981915	0.176718	DEG
Il18rap	3437.87	3090.56	3349.77	2625.17	2315.14	2715.74	2526.75	2775.74	2942	3292.73	2552.02	2748.16	11.0088	0.00982107	0.176718	DEG
Naaa	278.604	195.208	260.953	358.547	446.847	426.62	392.171	503.227	579.441	244.922	410.672	491.613	10.9984	0.00984299	0.176892	DEG
Dctn1	659.713	566.512	657.062	671.167	701.648	653.338	771.567	871.111	769.093	627.762	675.385	803.924	10.9914	0.00985782	0.176939	DEG
Ino80d	658.399	531.02	495.915	417.522	485.408	449.373	338.519	377.728	344.043	561.778	450.768	353.43	10.973	0.00989688	0.177114	DEG
Mmd	12909.1	13281	10900.8	7453.82	8755.48	9382.39	9412.09	9038.39	7212.51	12363.6	8530.56	8554.33	10.9717	0.00989953	0.177114	DEG
Lrwd1	113.019	177.462	201.693	296.963	309.239	225.905	295.086	310.056	287.814	164.058	277.369	297.652	10.9676	0.00990829	0.177114	DEG
Inf2	597.947	656.608	609.237	579.834	641.162	671.216	803.503	890.797	734.784	621.264	630.737	809.695	10.9637	0.0099166	0.177114	DEG
Anapc5	688.625	592.449	676.815	882.016	850.598	838.613	837.993	942.473	767.187	652.63	857.076	849.218	10.949	0.00994803	0.177252	DEG
Entpd1	1821.44	1829.22	1670.72	1520.3	1425.22	1517.95	1665.77	1877.56	1861.26	1773.79	1487.83	1801.53	10.9388	0.00996975	0.177252	DEG
Mrpl30	210.267	192.478	195.455	252.601	291.093	238.907	275.925	246.077	278.284	199.4	260.867	266.762	10.9379	0.00997182	0.177252	DEG
Tube1	0	0	0	10.96	9.07304	20.3152	0	4.92153	0	0	13.4494	1.64051	10.9332	0.00998195	0.177252	DEG
Atad3a	113.019	129.684	111.243	133.607	111.145	163.335	85.5877	56.5976	60.9938	117.982	136.029	67.7264	10.9153	0.0100204	0.177252	DEG
Ltbp3	0	0	0	6.26284	5.29261	10.5639	15.3291	20.9165	8.57725	0	7.37312	14.941	10.9081	0.010036	0.177252	DEG
Slc25a4	210.267	320.796	250.557	398.212	455.92	405.492	417.719	349.429	438.393	260.54	419.875	401.847	10.9036	0.0100458	0.177252	DEG
Tnik	1035.57	1242.23	932.57	594.969	700.136	763.04	587.617	732.078	435.534	1070.12	686.049	585.076	10.9022	0.0100487	0.177252	DEG
Ms4a4a	60.4518	49.1432	47.8241	114.819	140.632	111.328	109.859	103.352	163.921	52.4731	122.259	125.711	10.8998	0.0100539	0.177252	DEG
Gbp9	666.284	711.212	802.613	778.679	642.674	734.599	537.797	520.452	396.46	726.703	718.651	484.903	10.8933	0.0100681	0.177252	DEG
Mpdu1	141.93	87.3658	87.331	176.925	185.997	221.03	206.943	194.4	268.754	105.542	194.651	223.366	10.8884	0.0100787	0.177252	DEG
Cdk2ap1	298.317	316.701	300.46	330.886	350.824	315.293	360.235	345.738	374.54	305.159	332.334	360.171	10.8838	0.0100888	0.177252	DEG
Kynu	31.5401	24.5716	20.7931	84.0264	51.4139	77.1979	57.4843	38.1419	51.4635	25.6349	70.8794	49.0299	10.8792	0.0100989	0.177252	DEG
Eloa	1046.08	1145.31	1027.18	989.528	1027.52	1049.08	1231.44	1253.76	1149.35	1072.86	1022.04	1211.52	10.8768	0.0101041	0.177252	DEG
Rplp0	39447.4	54230.9	37290.3	31236.4	33057.6	35624	63276.2	60789.5	51073.7	43656.2	33306	58379.8	10.8687	0.0101219	0.177252	DEG
Man1a	1609.86	1819.67	1686.32	1448.28	1776.05	1730.05	1286.37	1242.69	1315.18	1705.28	1651.46	1281.41	10.8681	0.0101231	0.177252	DEG
5830411N06Rik	10.5134	10.9207	63.4189	113.775	61.9991	91.8249	120.078	135.342	191.559	28.2843	89.1996	148.993	10.8619	0.0101368	0.177252	DEG
Rybp	508.584	457.305	444.972	299.05	268.411	319.356	357.68	273.145	411.708	470.287	295.606	347.511	10.8527	0.0101569	0.177252	DEG
Usp33	429.734	434.099	433.536	334.54	386.36	312.855	339.796	335.895	378.352	432.456	344.585	351.348	10.8525	0.0101574	0.177252	DEG
Nop53	1172.24	1317.31	1195.6	1783.34	1736.73	1448.88	2009.4	2233.14	1680.19	1228.38	1656.32	1974.24	10.8453	0.0101733	0.17729	DEG
Galnt2	967.229	956.928	1000.15	750.496	871.012	819.923	735.799	846.503	691.898	974.768	813.81	758.067	10.8367	0.0101921	0.17729	DEG
Gxylt1	586.12	494.163	633.15	409.694	433.994	410.368	390.893	362.963	451.735	571.144	418.018	401.864	10.8348	0.0101964	0.17729	DEG
Tmem156	637.372	696.196	601.96	513.553	412.823	440.434	361.512	358.041	513.682	645.176	455.603	411.079	10.8038	0.0102653	0.17824	DEG
Sycp2	799.015	528.29	742.313	494.242	415.092	410.368	325.744	358.041	406.943	689.873	439.901	363.576	10.7991	0.0102757	0.17824	DEG
Jcad	110.39	106.477	137.234	56.8874	80.1452	68.2592	71.536	65.2103	30.4969	118.034	68.4306	55.7477	10.7895	0.0102972	0.178398	DEG
Ywhaz	6264.65	6141.54	5701.46	5072.9	5371.24	4879.72	5605.36	5330.02	5209.25	6035.88	5107.95	5381.54	10.7576	0.010369	0.178611	DEG
Kpna4	1842.47	1504.33	1615.62	1343.9	1249.06	1384.69	1309.36	1252.53	1170.32	1654.14	1325.88	1244.07	10.7518	0.0103821	0.178611	DEG
Prr7	72.2793	30.032	67.5775	104.381	123.998	85.324	131.575	193.17	140.095	56.6296	104.568	154.947	10.748	0.0103907	0.178611	DEG
Krt222	0	0	0	15.1352	18.9022	11.3765	11.4969	0	7.62422	0	15.138	6.37369	10.7469	0.0103933	0.178611	DEG
Dapk1	570.35	677.085	527.105	342.89	374.263	433.934	456.042	354.35	418.379	591.513	383.696	409.59	10.7462	0.0103947	0.178611	DEG
Etnk1	1096.02	1068.87	1354.67	1107.48	1192.35	1093.77	808.612	839.121	858.678	1173.18	1131.2	835.47	10.7455	0.0103964	0.178611	DEG
Eef1g	2103.99	2395.73	2357.94	3212.83	3279.9	2846.57	3104.15	2963.99	2580.8	2285.89	3113.1	2882.98	10.7251	0.0104428	0.178611	DEG
Tbc1d8b	73.5935	53.2385	77.9741	72.0226	95.2669	95.0753	30.6583	52.9065	33.356	68.2687	87.455	38.9736	10.7245	0.0104441	0.178611	DEG
Cdkn1b	2281.4	2010.78	1745.58	1276.57	1580.98	1390.38	1241.66	1434.63	1435.26	2012.59	1415.98	1370.52	10.7093	0.0104791	0.178611	DEG
Bak1	395.565	328.987	366.998	542.257	517.919	552.575	624.663	473.697	665.213	363.85	537.584	587.858	10.7022	0.0104953	0.178611	DEG
Bmx	833.184	804.038	577.008	435.789	397.702	308.792	502.029	499.535	597.548	738.077	380.761	533.038	10.7011	0.0104977	0.178611	DEG
Sp2	176.099	182.922	241.2	301.138	306.215	312.855	288.699	254.689	223.008	200.074	306.736	255.466	10.6981	0.0105047	0.178611	DEG
Cyc1	265.462	312.606	289.024	415.957	469.53	495.692	366.622	508.148	481.279	289.031	460.393	452.016	10.6906	0.0105219	0.178611	DEG
Aopep	57.8235	80.5403	79.0137	84.0264	71.0721	79.6357	100.917	113.195	101.021	72.4592	78.2448	105.044	10.6898	0.0105239	0.178611	DEG
Irf1	1460.04	1453.82	1350.51	1924.78	1497.05	2124.16	2420.73	2174.09	2085.22	1421.46	1848.66	2226.68	10.6882	0.0105274	0.178611	DEG
Atp6v0c	1900.29	2049	1592.75	1631.47	1536.37	1632.53	2065.6	2214.69	2155.75	1847.35	1600.12	2145.35	10.6763	0.0105551	0.178611	DEG
Igf1r	1336.51	974.674	1360.91	808.95	705.429	760.603	696.199	760.377	881.551	1224.03	758.327	779.375	10.674	0.0105604	0.178611	DEG
Mfsd5	403.45	330.352	282.786	395.602	483.139	446.935	503.307	579.51	502.246	338.863	441.892	528.354	10.6687	0.0105727	0.178611	DEG
Inpp4a	784.559	715.307	656.022	442.052	464.993	563.138	526.301	428.173	570.864	718.63	490.061	508.446	10.6682	0.0105739	0.178611	DEG
Mki67	1429.82	1684.52	1289.17	565.221	804.476	935.314	1149.69	776.372	953.981	1467.84	768.337	960.013	10.6657	0.0105796	0.178611	DEG
Psmb4	424.477	589.719	460.567	818.344	677.454	685.843	839.271	746.842	706.194	491.588	727.213	764.102	10.6651	0.010581	0.178611	DEG
Gpr89	5.25668	27.3018	40.5465	78.8073	68.8039	58.5079	38.3229	23.3773	19.0606	24.3683	68.7064	26.9202	10.6649	0.0105814	0.178611	DEG
2900026A02Rik	111.704	96.9214	76.9344	56.8874	43.0969	66.634	39.6003	44.2938	59.0877	95.1868	55.5395	47.6606	10.6592	0.0105947	0.178626	DEG
Ube2d3	4727.07	4402.42	3846.72	3255.11	3666.26	3295.13	3368.58	3274.05	3403.26	4325.4	3405.5	3348.63	10.6478	0.0106213	0.178762	DEG
Flvcr1	353.512	270.288	307.738	192.582	165.583	236.469	217.163	183.327	213.478	310.512	198.212	204.656	10.6451	0.0106275	0.178762	DEG
Stard8	26.2834	38.2225	37.4276	89.2454	60.4869	85.324	120.078	98.4306	71.4771	33.9778	78.3521	96.662	10.6177	0.0106918	0.179448	DEG
Rnf43	56.5093	77.8101	54.062	76.1978	63.5113	68.2592	22.9937	41.833	36.2151	62.7938	69.3228	33.6806	10.6172	0.0106931	0.179448	DEG
H2-Ab1	1482.38	1877	2023.17	3008.25	3577.05	3279.69	3239.56	3715.76	2443.56	1794.18	3288.33	3132.96	10.6116	0.0107062	0.179459	DEG
Simc1	77.536	69.6196	74.8551	80.3731	58.2187	57.6953	34.4906	50.4457	35.262	74.0036	65.429	40.0661	10.5877	0.0107627	0.180151	DEG
Tceal9	47.3101	50.5083	58.2206	34.9675	38.5604	28.4413	33.2131	19.6861	34.309	52.013	33.9898	29.0694	10.5809	0.0107789	0.180151	DEG
Adam19	2545.55	2575.92	2478.54	2084.48	2059.58	1872.25	1586.57	2010.45	2125.25	2533.34	2005.44	1907.42	10.5765	0.0107894	0.180151	DEG
C1galt1	356.14	406.797	272.389	137.26	201.119	260.848	141.795	119.347	172.498	345.109	199.742	144.547	10.5701	0.0108047	0.180151	DEG
Gorasp2	264.148	333.082	300.46	490.067	390.141	531.447	429.216	479.849	523.212	299.23	470.551	477.426	10.568	0.0108098	0.180151	DEG
Atxn2	72.2793	62.7941	69.6568	119.516	89.2182	128.392	54.9294	78.7445	60.0407	68.2434	112.375	64.5716	10.5618	0.0108245	0.180188	DEG
Aspscr1	319.343	292.129	312.936	351.241	359.897	402.242	470.094	462.624	378.352	308.136	371.127	437.023	10.5513	0.0108497	0.180294	DEG
Fcgr4	519.097	690.736	599.881	793.814	680.478	925.562	937.633	994.149	896.799	603.238	799.952	942.86	10.5488	0.0108558	0.180294	DEG
Atp5d	453.389	416.352	362.839	588.185	578.406	490.004	632.327	740.69	572.77	410.86	552.198	648.596	10.5086	0.010953	0.181585	DEG
Pla2g4b	26.2834	10.9207	37.4276	41.7522	58.9748	50.3818	15.3291	20.9165	11.4363	24.8772	50.3696	15.894	10.5063	0.0109587	0.181585	DEG
Trappc6a	31.5401	65.5243	63.4189	70.9788	91.4865	74.7601	99.6394	124.269	102.927	53.4944	79.0751	108.945	10.4948	0.0109867	0.181841	DEG
Crip1	588.748	419.083	435.615	640.375	623.772	561.513	1120.3	857.577	773.858	481.149	608.553	917.247	10.4864	0.0110072	0.181972	DEG
Zscan2	68.3368	57.3338	44.7051	44.8837	37.8043	39.0053	25.5486	27.0684	33.356	56.7919	40.5644	28.6577	10.4772	0.0110296	0.181975	DEG
Rtl8c	818.728	906.42	941.927	511.465	652.503	693.156	800.948	776.372	703.334	889.025	619.041	760.218	10.4589	0.0110748	0.181975	DEG
Il1rap	1825.38	1654.49	1307.89	1308.41	1300.47	974.319	749.851	858.807	965.417	1595.92	1194.4	858.025	10.4549	0.0110847	0.181975	DEG
Pitpna	1835.9	1780.08	1681.12	1879.37	2114.77	2132.29	2406.68	2148.25	2151.94	1765.7	2042.14	2235.62	10.4501	0.0110965	0.181975	DEG
Xcr1	106.448	155.62	92.5292	56.8874	24.1948	43.0683	62.594	55.3672	42.8862	118.199	41.3835	53.6158	10.4482	0.0111013	0.181975	DEG
Acaa1a	199.754	199.303	256.795	408.65	386.36	381.114	324.467	495.844	509.87	218.617	392.041	443.394	10.4362	0.0111311	0.181975	DEG
Arhgef6	571.664	571.973	677.855	758.847	751.55	773.604	696.199	627.495	682.368	607.164	761.334	668.687	10.435	0.011134	0.181975	DEG
Ddx41	252.321	297.59	410.663	429.004	553.455	451.811	548.017	591.814	522.259	320.191	478.09	554.03	10.431	0.011144	0.181975	DEG
Nubp1	76.2219	156.985	153.869	260.951	257.069	254.347	251.653	280.527	190.606	129.025	257.456	240.929	10.43	0.0111464	0.181975	DEG
Sesn1	722.793	700.291	733.996	677.952	768.184	717.534	554.404	638.569	507.011	719.027	721.223	566.661	10.4227	0.0111646	0.181975	DEG
Surf4	990.884	1023.82	1034.46	1308.93	1146.98	971.881	1383.46	1360.8	1391.42	1016.39	1142.6	1378.56	10.4224	0.0111653	0.181975	DEG
Oaz1	55016.4	63891.7	50307.8	30373.7	35900.5	39335.2	61411.1	50498.6	48859.8	56405.3	35203.1	53589.8	10.4155	0.0111826	0.181975	DEG
Pepd	210.267	135.144	117.481	282.871	329.654	225.093	364.067	332.203	283.049	154.297	279.206	326.44	10.4143	0.0111855	0.181975	DEG
Cuedc2	115.647	229.335	195.455	280.262	232.875	276.287	380.674	364.193	297.345	180.146	263.141	347.404	10.4122	0.0111909	0.181975	DEG
Tmco6	223.409	232.065	237.041	162.312	151.217	159.271	168.621	210.395	234.445	230.838	157.6	204.487	10.4088	0.0111993	0.181975	DEG
Nelfcd	202.382	189.748	245.358	247.382	252.533	244.596	324.467	328.512	268.754	212.496	248.17	307.244	10.4019	0.0112166	0.181975	DEG
Dnajb4	423.163	339.907	328.531	223.374	238.923	227.531	196.724	173.484	278.284	363.867	229.943	216.164	10.3954	0.0112329	0.181975	DEG
Mpst	332.485	445.019	316.055	284.959	368.97	230.781	514.804	525.373	677.603	364.52	294.903	572.593	10.395	0.0112341	0.181975	DEG
Ap1m1	904.149	861.372	1081.24	1293.28	1260.4	1266.05	1251.88	1638.87	1398.09	948.92	1273.24	1429.61	10.3882	0.0112512	0.182006	DEG
Cenpc1	74.9077	57.3338	100.846	51.6684	77.1208	65.0088	21.7163	24.6077	28.5908	77.696	64.5993	24.9716	10.3842	0.0112612	0.182006	DEG
Cggbp1	1369.36	1358.26	1114.51	986.919	1043.4	986.508	1032.16	965.851	975.9	1280.71	1005.61	991.304	10.3679	0.0113025	0.182347	DEG
Tpt1	138988	169814	115710	79457.1	92044.5	108627	172072	151146	160778	141504	93376.3	161332	10.3659	0.0113076	0.182347	DEG
Thbs1	3691.5	4790.1	3370.56	2002.54	2473.92	2617.42	2400.29	2390.63	2650.37	3950.72	2364.62	2480.43	10.3577	0.0113283	0.182478	DEG
Psmb10	327.228	382.225	379.474	657.598	580.675	650.9	673.205	525.373	444.111	362.976	629.724	547.563	10.3261	0.0114092	0.183576	DEG
Sirpa	3445.75	3117.87	3325.85	3997.25	3540.75	3641.3	4234.68	4132.86	4971.95	3296.49	3726.44	4446.49	10.3104	0.0114495	0.183745	DEG
9030025P20Rik	82.7927	54.6036	88.3706	130.476	110.389	112.14	113.691	109.504	110.551	75.2556	117.668	111.249	10.3098	0.0114512	0.183745	DEG
Clcf1	291.746	285.304	224.565	286.525	215.485	207.215	123.911	155.028	153.437	267.205	236.408	144.125	10.3072	0.0114578	0.183745	DEG
Slc35c2	340.37	323.526	325.412	501.027	410.555	510.319	444.545	601.657	560.38	329.769	473.967	535.528	10.288	0.0115075	0.184338	DEG
Prkacb	764.847	704.386	835.882	922.203	855.89	884.932	742.186	671.789	605.173	768.372	887.675	673.049	10.2725	0.0115479	0.184616	DEG
Sirt1	227.351	315.336	249.517	145.611	161.803	151.958	235.047	189.479	204.901	264.068	153.124	209.809	10.267	0.0115623	0.184616	DEG
Phactr2	278.604	244.351	229.764	193.626	194.314	147.895	191.614	187.018	187.746	250.906	178.612	188.793	10.2667	0.0115632	0.184616	DEG
Aqp1	2788.67	3042.79	2504.53	1711.32	1937.85	2235.49	2155.02	2231.91	1925.12	2778.66	1961.55	2104.02	10.2614	0.011577	0.184632	DEG
Mctp1	1566.49	1497.5	1255.9	863.749	817.33	1139.28	1073.04	1102.42	994.008	1439.97	940.119	1056.49	10.2559	0.0115914	0.184658	DEG
Eif3d	375.853	423.178	389.87	467.103	541.358	485.128	606.779	531.525	499.387	396.3	497.863	545.897	10.2359	0.0116439	0.185076	DEG
Lpxn	279.918	262.097	212.09	418.044	407.531	323.419	358.957	381.419	340.231	251.368	382.998	360.202	10.2343	0.0116484	0.185076	DEG
Emc10	428.419	232.065	425.219	626.284	609.406	594.018	496.92	547.52	570.864	361.901	609.902	538.435	10.2313	0.0116561	0.185076	DEG
Cd84	8718.2	8813.02	6950.09	5493.03	5820.36	6400.93	5577.25	6281.1	6086.99	8160.44	5904.77	5981.78	10.2184	0.0116902	0.18514	DEG
Ifit1bl1	574.292	570.608	691.37	771.895	703.917	606.207	479.036	472.467	405.99	612.09	694.006	452.498	10.2173	0.0116932	0.18514	DEG
Isyna1	302.259	256.637	299.42	308.445	336.459	346.984	351.293	390.031	421.238	286.105	330.629	387.521	10.2093	0.0117145	0.18514	DEG
Ccr9	57.8235	72.3498	96.6879	33.9237	36.2922	50.3818	35.768	20.9165	30.4969	75.6204	40.1992	29.0605	10.2013	0.011736	0.18514	DEG
Phtf2	628.173	541.941	534.382	272.955	362.166	365.674	473.926	419.561	304.969	568.165	333.598	399.485	10.1992	0.0117415	0.18514	DEG
Creb1	1063.16	868.197	816.129	676.386	699.38	566.389	639.992	586.893	648.059	915.83	647.385	624.981	10.1984	0.0117435	0.18514	DEG
Dcstamp	120.904	161.081	110.203	56.3655	29.4874	86.1366	38.3229	61.5191	59.0877	130.729	57.3298	52.9766	10.1943	0.0117544	0.18514	DEG
Cpe	153.758	120.128	113.322	67.8474	78.633	74.7601	90.6974	44.2938	49.5574	129.069	73.7468	61.5162	10.1913	0.0117626	0.18514	DEG
Ehd3	684.682	820.419	815.089	697.262	615.455	672.841	546.739	515.53	613.75	773.397	661.853	558.673	10.1836	0.0117832	0.185188	DEG
Prkaa2	172.156	107.842	102.926	74.1102	58.9748	47.944	51.0971	11.0734	38.1211	127.641	60.343	33.4306	10.1805	0.0117914	0.185188	DEG
Cndp2	295.688	397.241	268.231	572.528	606.382	466.438	475.203	561.055	627.092	320.387	548.449	554.45	10.1749	0.0118064	0.185223	DEG
Cebpa	364.025	339.907	238.081	457.187	422.652	423.37	470.094	643.49	692.851	314.004	434.403	602.145	10.1635	0.0118371	0.185474	DEG
Iws1	277.29	219.779	317.095	288.09	278.996	279.538	191.614	188.249	177.263	271.388	282.208	185.709	10.1595	0.0118481	0.185474	DEG
Chfr	520.411	464.131	496.955	478.063	523.212	475.377	582.507	568.437	555.615	493.832	492.217	568.853	10.1359	0.0119119	0.185831	DEG
Cd59a	1473.18	1305.03	866.032	328.277	551.943	520.07	747.296	358.041	505.105	1214.75	466.763	536.814	10.1356	0.0119129	0.185831	DEG
Saraf	1746.53	1550.74	1533.49	1485.34	1304.25	1298.55	1285.09	1237.77	1308.51	1610.25	1362.71	1277.12	10.1316	0.0119238	0.185831	DEG
Nupr1l	9.19919	0	9.35689	0	5.29261	0	45.9874	22.1469	23.8257	6.18536	1.7642	30.6533	10.1315	0.0119239	0.185831	DEG
Xiap	989.57	977.404	925.292	763.022	756.843	757.352	517.359	509.378	798.637	964.089	759.072	608.458	10.1267	0.011937	0.185831	DEG
Lynx1	84.1069	66.8894	70.6965	135.173	130.047	135.706	136.685	104.583	83.8664	73.8976	133.642	108.378	10.1209	0.0119529	0.185831	DEG
Sgsh	216.838	117.398	230.803	304.791	315.288	270.599	343.628	305.135	367.869	188.346	296.893	338.877	10.1113	0.0119792	0.185831	DEG
Hps6	10.5134	38.2225	53.0224	48.537	81.6574	71.5096	95.8072	102.122	85.7725	33.9194	67.2347	94.5671	10.1059	0.011994	0.185831	DEG
Mfsd14b	2255.12	1827.86	1983.66	1377.3	1256.62	1244.92	1369.4	1216.85	1762.15	2022.21	1292.95	1449.47	10.1055	0.011995	0.185831	DEG
Tnk1	35.4826	21.8414	16.6345	6.26284	15.1217	18.69	0	0	0	24.6528	13.3582	0	10.102	0.0120047	0.185831	DEG
Tfam	219.466	215.684	207.931	244.251	249.509	242.97	214.608	217.778	183.934	214.36	245.576	205.44	10.0953	0.0120232	0.185831	DEG
Ipmk	599.261	539.211	466.805	365.854	404.506	356.736	407.5	407.257	459.359	535.092	375.699	424.705	10.0945	0.0120252	0.185831	DEG
Rps11	3712.53	4253.62	3654.39	5041.58	5639.65	4874.85	5637.29	5003.97	4727.02	3873.51	5185.36	5122.76	10.0848	0.012052	0.185869	DEG
Pxn	3729.61	3460.5	3509.87	3522.32	3404.66	3342.26	4032.84	5231.59	4625.04	3566.66	3423.08	4629.82	10.0753	0.0120782	0.185869	DEG
Oxa1l	318.029	349.463	292.143	428.482	378.799	413.618	396.003	468.776	415.52	319.878	406.967	426.766	10.0592	0.012123	0.185869	DEG
Spg21	502.013	481.877	420.02	609.061	566.309	563.138	590.172	693.936	594.689	467.97	579.503	626.266	10.0499	0.0121492	0.185869	DEG
Rb1cc1	760.904	660.704	695.529	566.265	630.576	611.895	585.062	530.295	584.206	705.712	602.912	566.521	10.0497	0.0121497	0.185869	DEG
Ak2	157.7	197.938	187.138	283.915	306.971	234.844	260.595	246.077	296.392	180.925	275.244	267.688	10.0438	0.012166	0.185869	DEG
Ankrd17	537.495	509.179	577.008	511.987	455.92	516.82	380.674	393.722	456.5	541.227	494.909	410.299	10.0428	0.0121689	0.185869	DEG
Bicd2	1783.33	2286.53	1927.52	1141.4	1265.69	1399.31	1610.84	1627.8	1269.43	1999.12	1268.8	1502.69	10.0414	0.0121728	0.185869	DEG
Ssu72	594.005	681.18	773.503	662.817	771.965	667.153	931.246	975.694	853.913	682.896	700.645	920.284	10.0395	0.012178	0.185869	DEG
Nfyc	281.232	312.606	291.103	331.93	282.776	266.536	352.57	387.571	370.728	294.98	293.748	370.29	10.0385	0.012181	0.185869	DEG
Zfp759	38.1109	32.7622	28.0707	55.3217	38.5604	35.7548	20.4389	15.995	18.1075	32.9813	43.2123	18.1805	10.0299	0.012205	0.185869	DEG
Mefv	604.518	510.544	513.589	716.051	652.503	650.088	784.341	808.362	1052.14	542.884	672.88	881.615	10.0292	0.0122069	0.185869	DEG
Orai1	753.019	611.56	673.696	616.367	578.406	527.384	724.302	855.116	852.007	679.425	574.052	810.475	10.0264	0.012215	0.185869	DEG
Drg1	168.214	214.319	192.336	229.115	300.922	257.597	272.092	298.983	276.378	191.623	262.545	282.484	10.0221	0.0122271	0.185869	DEG
Prrc2c	905.463	985.595	1076.04	810.515	756.843	805.296	565.901	653.333	804.355	989.033	790.885	674.53	10.0202	0.0122324	0.185869	DEG
S1pr1	1588.83	1431.98	1501.26	1967.57	1859.22	1499.26	1246.77	1258.68	1137.92	1507.36	1775.35	1214.46	10.0172	0.012241	0.185869	DEG
Shtn1	35.4826	27.3018	29.1103	63.1503	82.4134	99.951	77.9232	75.0534	118.175	30.6316	81.8382	90.384	10.0128	0.0122532	0.185869	DEG
Hacd4	1716.31	1747.32	1331.8	1099.65	1047.94	1280.67	1071.76	1131.95	1078.83	1598.47	1142.75	1094.18	10.0083	0.012266	0.185869	DEG
Sept8	106.448	98.2865	80.0534	71.5007	86.95	73.1349	58.7617	63.9799	46.6984	94.9292	77.1952	56.48	10.0022	0.0122833	0.185869	DEG
Kremen1	132.731	131.049	99.8068	170.662	190.534	170.648	129.02	66.4407	101.974	121.196	177.281	99.145	9.99987	0.0122899	0.185869	DEG
C530008M17Rik	562.465	633.402	538.541	402.909	344.019	373.8	450.932	556.133	403.131	578.136	373.576	470.065	9.99708	0.0122978	0.185869	DEG
Rab22a	905.463	1051.12	781.82	669.602	502.798	674.466	629.772	581.971	561.333	912.801	615.622	591.026	9.96986	0.0123754	0.186703	DEG
Ifngr2	1156.47	894.134	890.984	888.801	713.746	836.988	1241.66	1413.71	1156.98	980.529	813.178	1270.78	9.96469	0.0123902	0.186703	DEG
C5ar1	3192.12	3052.34	2800.83	2493.65	2299.26	2289.12	2898.49	3726.83	3418.51	3015.1	2360.68	3347.94	9.96415	0.0123917	0.186703	DEG
Zfp282	86.7352	88.7309	105.005	70.9788	113.413	96.7005	135.407	148.876	133.424	93.4904	93.6975	139.236	9.95084	0.01243	0.186898	DEG
Atp1a1	1909.49	1994.4	2067.87	2611.08	2327.23	2497.15	2229.11	2553.04	2617.97	1990.59	2478.49	2466.71	9.95064	0.0124305	0.186898	DEG
Gstm5	1524.44	1999.86	1248.62	694.131	980.644	849.177	1638.94	1505.99	1655.41	1590.97	841.317	1600.11	9.94099	0.0124584	0.186923	DEG
Tmem209	216.838	208.859	190.257	219.199	172.388	187.713	102.194	135.342	154.39	205.318	193.1	130.642	9.93591	0.0124731	0.186923	DEG
Tbc1d14	2352.36	2289.26	2467.1	1906.51	1953.73	1788.55	1969.8	2363.57	2167.18	2369.57	1882.93	2166.85	9.93503	0.0124756	0.186923	DEG
Mex3c	480.986	323.526	351.403	227.55	254.801	257.597	229.937	174.714	208.713	385.305	246.649	204.455	9.93214	0.012484	0.186923	DEG
Lmnb1	2238.03	1720.01	1519.97	1025.54	991.986	916.624	1310.64	1619.18	1462.9	1826.01	978.05	1464.24	9.92107	0.0125161	0.187133	DEG
Rfx3	115.647	163.811	147.631	118.472	96.7791	118.641	84.3103	40.6026	76.2422	142.363	111.297	67.0517	9.9184	0.0125239	0.187133	DEG
Psmd1	219.466	178.827	168.424	263.561	245.728	232.406	260.595	241.155	246.834	188.906	247.232	249.528	9.91184	0.0125429	0.187224	DEG
Stk11ip	144.559	196.573	128.917	306.879	331.166	267.349	306.583	223.93	341.184	156.683	301.798	290.565	9.90661	0.0125582	0.187259	DEG
Top3b	115.647	117.398	172.583	175.359	198.095	230.781	236.324	276.836	218.243	135.209	201.412	243.801	9.89387	0.0125954	0.187367	DEG
4930519G04Rik	0	0	0	10.4381	6.04869	3.25044	0	0	0	0	6.57906	0	9.89242	0.0125997	0.187367	DEG
Actb	25062.5	25108.1	23993.1	26847.2	24488.1	22877.4	29645.3	33603	28868.2	24721.3	24737.6	30705.5	9.89083	0.0126044	0.187367	DEG
Tmem154	1833.27	1575.31	1749.74	1509.87	1288.37	1222.16	1650.44	1740.99	1755.48	1719.44	1340.13	1715.64	9.87681	0.0126456	0.187786	DEG
H2-DMa	307.516	320.796	383.632	587.141	580.675	542.823	599.114	579.51	402.178	337.315	570.213	526.934	9.86791	0.0126718	0.187822	DEG
Sirt6	67.0227	50.5083	54.062	90.8111	67.2917	55.2575	90.6974	115.656	118.175	57.1977	71.1201	108.176	9.86719	0.012674	0.187822	DEG
Pla2g4a	687.311	764.45	568.691	486.414	417.36	474.564	512.249	521.682	524.165	673.484	459.446	519.365	9.86197	0.0126894	0.187858	DEG
Cox14	165.585	202.033	245.358	215.546	243.46	236.469	329.577	300.213	281.143	204.326	231.825	303.644	9.85688	0.0127045	0.187889	DEG
Zmynd19	52.5668	32.7622	60.3	67.8474	75.6087	73.9475	74.0909	86.1268	91.4907	48.543	72.4678	83.9028	9.83869	0.0127586	0.188305	DEG
Lrrfip1	1594.09	1430.61	1304.77	1047.46	1010.89	1160.41	1028.33	1056.9	1226.55	1443.16	1072.92	1103.93	9.83588	0.012767	0.188305	DEG
Rhou	15.77	43.6829	5.19827	31.3142	27.2191	37.38	63.8714	63.9799	60.9938	21.5504	31.9711	62.9484	9.83426	0.0127718	0.188305	DEG
Gnas	82686.3	98507.6	75032.9	46354.4	54388.3	64834.1	77957.6	83102.5	78585.7	85408.9	55192.3	79882	9.82764	0.0127916	0.188405	DEG
Plin3	415.278	292.129	332.689	382.033	364.434	361.611	447.1	511.839	510.823	346.699	369.359	489.921	9.81175	0.0128392	0.188836	DEG
Haghl	55.1951	50.5083	45.7448	60.5407	83.1695	70.697	93.2523	77.5141	76.2422	50.4828	71.4691	82.3362	9.80916	0.012847	0.188836	DEG
Ap2s1	328.542	458.67	365.958	488.501	458.189	346.172	651.489	549.981	623.28	384.39	430.954	608.25	9.76901	0.0129686	0.19043	DEG
Kcnn4	283.861	345.368	353.483	311.576	283.533	333.983	213.331	249.768	230.633	327.57	309.697	231.244	9.76234	0.0129889	0.190535	DEG
Nxpe2	252.321	260.732	293.183	110.643	190.534	191.776	158.401	110.734	180.122	268.745	164.318	149.753	9.75566	0.0130093	0.190641	DEG
Cyp4f16	94.6202	38.2225	119.56	217.634	229.094	218.592	323.189	193.17	379.305	84.1343	221.773	298.555	9.7511	0.0130233	0.190652	DEG
Acmsd	505.955	436.829	249.517	159.702	217.753	206.403	154.569	88.5876	93.3967	397.434	194.619	112.184	9.74407	0.0130448	0.190774	DEG
Ppm1f	229.98	208.859	139.314	245.294	254.801	205.59	104.749	126.729	129.612	192.717	235.229	120.363	9.73885	0.0130609	0.190816	DEG
Gimap9	538.81	600.64	503.193	520.337	405.262	437.184	407.5	351.889	304.016	547.547	454.261	354.468	9.70881	0.0131537	0.191978	DEG
N6amt1	60.4518	34.1273	29.1103	60.0188	57.4626	49.5692	21.7163	19.6861	10.4833	41.2298	55.6835	17.2952	9.6963	0.0131926	0.192352	DEG
Mrpl2	107.762	76.445	60.3	80.895	74.8526	94.2627	139.24	137.803	121.035	81.5023	83.3368	132.692	9.6875	0.0132201	0.192457	DEG
Dhrs1	254.949	241.621	162.186	224.94	182.973	251.909	357.68	310.056	346.902	219.585	219.941	338.213	9.68546	0.0132265	0.192457	DEG
Nr4a1	249.692	167.906	349.324	602.276	517.163	641.962	463.707	326.051	556.568	255.641	587.134	448.775	9.68096	0.0132406	0.192468	DEG
Hyal2	17.0842	10.9207	24.9517	33.4018	37.8043	55.2575	16.6066	19.6861	11.4363	17.6522	42.1545	15.9097	9.66974	0.0132758	0.192669	DEG
Nhsl2	342.998	298.955	313.976	389.34	332.678	442.872	472.649	436.786	437.44	318.643	388.297	448.958	9.66704	0.0132843	0.192669	DEG
Mmp8	11874.8	13705.5	6719.29	3943.5	3983.06	3566.54	2927.87	4561.03	4920.48	10766.5	3831.04	4136.46	9.66383	0.0132944	0.192669	DEG
Asns	35.4826	49.1432	20.7931	57.4093	86.95	68.2592	81.7554	146.416	155.344	35.1396	70.8728	127.838	9.65778	0.0133135	0.192752	DEG
Pde7a	429.734	476.416	400.267	422.22	381.068	403.867	279.757	361.733	294.486	435.472	402.385	311.992	9.65275	0.0133294	0.192789	DEG
Nup205	124.846	192.478	200.653	235.378	218.509	272.224	125.188	134.112	151.531	172.659	242.037	136.944	9.64234	0.0133623	0.192975	DEG
Kif2a	2897.74	3046.88	2539.88	1531.26	1992.29	1235.17	947.852	2031.36	1566.78	2828.17	1586.24	1515.33	9.64024	0.013369	0.192975	DEG
Cuta	186.612	197.938	211.05	272.433	303.191	221.842	338.519	301.444	278.284	198.533	265.822	306.082	9.62822	0.0134072	0.193297	DEG
Slc46a3	68.3368	40.9527	71.7362	124.213	144.413	135.706	164.788	110.734	101.974	60.3419	134.777	125.832	9.6218	0.0134276	0.193297	DEG
Tmem43	1603.29	1683.16	1575.08	1466.03	1308.79	1274.98	1675.99	1993.22	1691.62	1620.51	1349.93	1786.94	9.62062	0.0134314	0.193297	DEG
Ino80c	462.588	593.814	603	356.46	361.409	406.305	394.725	415.869	458.406	553.134	374.725	423	9.60905	0.0134684	0.193637	DEG
Echs1	81.4785	173.366	102.926	223.896	266.899	262.473	281.034	239.925	190.606	119.257	251.089	237.188	9.59718	0.0135065	0.193922	DEG
Ndufa3	329.857	402.702	363.879	277.652	291.093	297.415	436.881	361.733	389.788	365.479	288.72	396.134	9.59269	0.013521	0.193922	DEG
Rabac1	1714.99	1788.27	1701.91	1689.92	1651.29	1812.93	2143.53	2191.31	1880.32	1735.06	1718.05	2071.72	9.59031	0.0135286	0.193922	DEG
Cd300ld	1403.53	1684.52	1603.15	1274.49	1202.18	1311.55	1521.42	1760.68	1660.17	1563.73	1262.74	1647.42	9.58536	0.0135446	0.193922	DEG
Ahcyl1	536.181	443.654	431.457	493.72	534.553	529.821	411.332	378.958	359.291	470.431	519.365	383.194	9.58203	0.0135554	0.193922	DEG
Pnn	437.619	371.304	456.408	331.93	329.654	392.49	310.415	190.709	254.458	421.777	351.358	251.861	9.56683	0.0136046	0.194303	DEG
Vsir	3832.12	4130.76	3721.96	3746.22	3611.07	3469.84	4168.25	4808.34	5125.38	3894.95	3609.04	4700.66	9.56286	0.0136175	0.194303	DEG
Plxnb2	241.807	144.7	305.658	570.44	549.675	502.193	674.482	472.467	877.739	230.722	540.769	674.896	9.56138	0.0136223	0.194303	DEG
Prkcb	1742.59	1971.19	1897.37	1723.32	1847.12	1712.98	1462.66	1620.41	1558.2	1870.38	1761.14	1547.09	9.5467	0.0136702	0.194422	DEG
Nt5dc2	97.2486	86.0007	75.8948	56.3655	21.9265	52.8196	76.6457	87.3572	78.1483	86.3813	43.7039	80.7171	9.54482	0.0136763	0.194422	DEG
Zfp202	0	0	4.15862	19.3104	9.07304	22.7531	10.2194	11.0734	8.57725	1.38621	17.0455	9.95671	9.53978	0.0136929	0.194422	DEG
Fmo5	479.672	551.496	399.227	285.481	283.533	345.359	352.57	307.596	358.338	476.799	304.791	339.501	9.53461	0.0137098	0.194422	DEG
Ipo5	270.719	270.288	315.015	379.945	433.994	342.921	258.041	237.464	303.063	285.341	385.62	266.189	9.53445	0.0137103	0.194422	DEG
Mllt11	160.329	181.557	117.481	94.4644	70.3161	54.4448	98.362	76.2837	101.021	153.122	73.0751	91.8889	9.52146	0.0137531	0.194422	DEG
Hnrnpab	1222.18	1119.37	1151.94	1019.28	1109.94	1062.08	991.285	866.189	1002.59	1164.5	1063.76	953.353	9.5169	0.0137681	0.194422	DEG
Ppp1ca	3148.75	3250.28	3072.18	3581.82	3666.26	3383.71	4110.77	4239.9	3565.28	3157.07	3543.93	3971.98	9.51044	0.0137894	0.194422	DEG
Tmem151b	0	6.82545	9.35689	18.2666	21.1704	7.31349	20.4389	34.4507	33.356	5.39411	15.5835	29.4152	9.51038	0.0137896	0.194422	DEG
Srf	530.925	498.258	517.748	556.349	549.675	585.079	572.288	595.505	639.482	515.643	563.701	602.425	9.51002	0.0137908	0.194422	DEG
Atp6v0b	1043.45	937.817	972.077	1103.82	953.425	967.005	1207.17	1354.65	1593.46	984.448	1008.09	1385.09	9.50994	0.0137911	0.194422	DEG
Uap1l1	60.4518	90.0959	81.093	119.516	133.827	143.832	136.685	164.871	112.457	77.2136	132.392	138.004	9.50666	0.0138019	0.194422	DEG
Lax1	337.742	401.336	448.091	261.995	313.02	269.786	251.653	301.444	253.505	395.723	281.601	268.868	9.50556	0.0138056	0.194422	DEG
Adora2b	22.3409	47.7782	12.4759	32.358	26.463	23.5657	61.3166	60.2888	60.9938	27.5316	27.4622	60.8664	9.48696	0.0138674	0.194842	DEG
Rbm33	2194.66	2511.77	1832.91	1034.41	1232.42	1514.7	1833.11	1523.21	1770.73	2179.78	1260.51	1709.02	9.48479	0.0138746	0.194842	DEG
Stim2	342.998	289.399	299.42	269.302	234.387	307.979	160.956	230.082	188.699	310.606	270.556	193.246	9.48441	0.0138758	0.194842	DEG
H2az1	1855.61	1930.24	1377.54	1600.15	1590.05	1685.35	2358.13	2250.37	2128.11	1721.13	1625.19	2245.54	9.47506	0.0139071	0.194923	DEG
Akap1	26.2834	17.7462	16.6345	16.7009	18.9022	3.25044	0	0	0	20.2213	12.9512	0	9.4746	0.0139086	0.194923	DEG
Tmem59	1600.66	1707.73	1567.8	1326.16	1283.08	1304.24	1486.93	1608.11	1335.19	1625.4	1304.49	1476.74	9.46786	0.0139312	0.195043	DEG
Mal	56.5093	43.6829	95.6482	43.8398	27.2191	43.0683	11.4969	0	4.76514	65.2801	38.0424	5.42067	9.464	0.0139441	0.195043	DEG
Tpgs2	42.0534	54.6036	71.7362	72.0226	60.4869	91.8249	99.6394	103.352	99.1149	56.1311	74.7781	100.702	9.42305	0.0140825	0.196787	DEG
Serpina3g	64.3943	66.8894	85.2517	373.683	194.314	413.618	379.396	371.576	230.633	72.1785	327.205	327.202	9.38816	0.0142018	0.198262	DEG
1700102P08Rik	10.5134	6.82545	0	16.179	27.2191	17.8774	19.1614	29.5292	23.8257	5.7796	20.4252	24.1721	9.36834	0.0142702	0.198473	DEG
Sirt2	457.331	371.304	501.113	581.922	546.651	454.249	691.089	626.265	625.186	443.25	527.607	647.513	9.3583	0.014305	0.198473	DEG
Bag6	685.997	750.8	857.715	916.984	936.035	921.499	896.755	937.552	944.45	764.837	924.839	926.252	9.35471	0.0143175	0.198473	DEG
Gpd1l	523.04	651.148	516.708	620.021	709.209	629.772	499.475	418.33	383.117	563.632	653.001	433.641	9.35286	0.0143239	0.198473	DEG
Gm10778	40.7393	54.6036	62.3793	61.0626	68.8039	58.5079	7.66457	34.4507	32.4029	52.574	62.7915	24.8394	9.35099	0.0143304	0.198473	DEG
Cep83	212.896	237.526	207.931	96.0301	148.193	160.084	168.621	157.489	192.512	219.451	134.769	172.874	9.34521	0.0143505	0.198473	DEG
4930486L24Rik	265.462	399.971	265.112	104.902	181.461	192.588	118.801	157.489	123.894	310.182	159.651	133.394	9.34178	0.0143625	0.198473	DEG
Cenpb	240.493	365.844	218.327	529.732	476.335	435.559	404.945	483.54	543.226	274.888	480.542	477.237	9.34114	0.0143647	0.198473	DEG
Cflar	1056.59	1257.25	1210.16	900.283	886.134	1088.08	881.426	767.759	872.02	1174.67	958.167	840.402	9.33998	0.0143688	0.198473	DEG
Ptch1	85.421	49.1432	63.4189	79.8512	105.852	67.4466	10.2194	24.6077	38.1211	65.9944	84.3833	24.3161	9.33899	0.0143723	0.198473	DEG
Smpdl3a	1910.8	1978.02	1592.75	2320.38	2216.85	2096.53	2252.11	2393.09	2603.67	1827.19	2211.25	2416.29	9.3369	0.0143796	0.198473	DEG
Herc1	1122.3	898.229	967.918	800.599	716.77	764.666	723.025	820.665	755.751	996.15	760.678	766.48	9.3363	0.0143817	0.198473	DEG
Zfyve26	917.291	688.005	842.12	400.821	431.725	531.447	341.073	631.186	452.688	815.805	454.665	474.983	9.32368	0.0144259	0.198718	DEG
Garem1	31.5401	16.3811	12.4759	16.7009	30.2435	21.1279	0	0	0	20.1323	22.6907	0	9.32336	0.014427	0.198718	DEG
Ago3	57.8235	34.1273	37.4276	16.179	7.56087	13.8144	0	0	22.8727	43.1261	12.5181	7.62422	9.28207	0.014573	0.200538	DEG
Ccdc115	144.559	86.0007	82.1327	188.929	177.68	183.65	145.627	177.175	146.766	104.231	183.42	156.523	9.26325	0.0146402	0.201272	DEG
Gp6	1157.78	1258.61	920.094	637.765	784.818	874.368	763.902	670.559	671.885	1112.16	765.65	702.115	9.25927	0.0146544	0.201276	DEG
Snx27	906.777	723.498	718.401	596.535	539.09	555.825	633.605	558.594	554.662	782.892	563.817	582.287	9.24672	0.0146996	0.201627	DEG
H2-Ke6	157.7	185.652	198.574	229.637	273.703	227.531	273.37	242.385	239.21	180.642	243.624	251.655	9.2444	0.0147079	0.201627	DEG
Npc1	275.976	279.843	311.896	339.237	319.825	342.921	453.487	370.345	368.822	289.238	333.994	397.551	9.22558	0.0147759	0.202271	DEG
Srbd1	63.0802	27.3018	36.3879	84.5483	95.2669	77.1979	21.7163	9.84306	51.4635	42.2566	85.671	27.6743	9.22366	0.0147829	0.202271	DEG
Cep135	140.616	110.572	142.433	104.381	99.8034	146.27	65.1489	77.5141	39.0741	131.207	116.818	60.579	9.21157	0.0148269	0.202681	DEG
Slc16a7	0	12.2858	4.15862	31.8361	38.5604	19.5026	16.6066	24.6077	23.8257	5.48148	29.9664	21.68	9.18764	0.0149144	0.203684	DEG
Plcg2	1140.7	1097.53	1222.63	1548.49	1425.98	1263.61	1529.08	2089.19	1776.44	1153.62	1412.69	1798.24	9.17174	0.0149729	0.20429	DEG
Slc35b4	110.39	113.302	130.996	183.188	179.949	174.711	182.672	143.955	208.713	118.23	179.283	178.447	9.15875	0.0150209	0.204752	DEG
Ccpg1	3663.91	2996.37	2869.45	2305.25	2376.38	2149.35	2699.21	2811.42	2807.62	3176.57	2276.99	2772.75	9.1499	0.0150538	0.204941	DEG
Map4k1	265.462	360.384	477.201	670.645	675.941	516.007	600.391	653.333	592.783	367.682	620.865	615.503	9.14628	0.0150672	0.204941	DEG
Neb	38.1109	40.9527	59.2603	20.8761	27.2191	30.0666	12.7743	25.838	8.57725	46.108	26.0539	15.7299	9.14062	0.0150883	0.204941	DEG
Parl	78.8502	87.3658	143.472	171.706	197.339	225.093	152.014	180.866	149.625	103.229	198.046	160.835	9.13686	0.0151024	0.204941	DEG
Zfyve16	111.704	77.8101	122.679	77.2416	91.4865	95.0753	28.1034	51.6761	58.1347	104.065	87.9345	45.9714	9.13596	0.0151057	0.204941	DEG
Pcdh7	21.0267	43.6829	32.2293	4.69713	12.8535	4.06305	16.6066	19.6861	15.2484	32.313	7.20455	17.1804	9.13083	0.0151249	0.205009	DEG
Tuba1c	1240.58	1598.52	1331.8	1064.68	1199.15	971.881	1513.75	1557.66	1469.57	1390.3	1078.57	1513.66	9.1246	0.0151482	0.205133	DEG
Commd3	162.957	109.207	154.909	213.98	243.46	220.217	231.215	194.4	178.216	142.358	225.886	201.277	9.11328	0.0151907	0.205501	DEG
Kctd2	68.3368	84.6356	116.441	183.188	206.412	145.457	168.621	135.342	130.565	89.8046	178.352	144.842	9.10979	0.0152038	0.205501	DEG
Xbp1	1205.09	1571.22	1296.45	1463.42	1217.3	1526.89	2036.22	1718.84	1945.13	1357.59	1402.54	1900.07	9.08798	0.0152863	0.206422	DEG
Fabp4	161.643	192.478	151.79	102.293	145.169	158.459	89.42	97.2002	43.8393	168.637	135.307	76.8198	9.07241	0.0153455	0.206766	DEG
Atp6v1b2	1971.25	1726.84	1817.32	2058.91	1949.95	1851.12	2230.39	2621.95	2240.57	1838.47	1953.33	2364.3	9.06502	0.0153737	0.206766	DEG
Tcf7	2818.89	2691.96	2801.87	3714.91	3262.51	2844.13	2235.5	2240.53	2518.85	2770.91	3273.85	2331.63	9.06458	0.0153754	0.206766	DEG
Atp10d	243.121	315.336	338.927	431.092	374.263	424.995	309.138	243.616	299.251	299.128	410.117	284.001	9.05584	0.0154089	0.206766	DEG
Medag	10.5134	5.46036	9.35689	4.17522	0	6.50088	0	0	0	8.44354	3.5587	0	9.05573	0.0154093	0.206766	DEG
Arl4d	42.0534	49.1432	53.0224	32.8799	18.1461	21.9405	33.2131	13.5342	11.4363	48.073	24.3221	19.3946	9.05238	0.0154222	0.206766	DEG
Slc39a7	587.434	517.369	503.193	578.79	554.968	566.389	637.437	673.019	770.999	535.999	566.716	693.819	9.05222	0.0154228	0.206766	DEG
Parp1	425.791	424.543	551.017	635.156	828.671	732.974	725.58	605.348	636.623	467.117	732.267	655.85	9.04567	0.015448	0.206766	DEG
Mocs1	298.317	300.32	356.601	372.117	425.677	507.881	521.191	442.938	493.668	318.413	435.225	485.932	9.04036	0.0154684	0.206766	DEG
Rpl31	3115.9	4158.06	3018.12	3045.83	3023.59	2941.65	5786.75	4469.98	4451.59	3430.69	3003.69	4902.78	9.03915	0.015473	0.206766	DEG
Tespa1	223.409	182.922	142.433	173.794	136.852	147.082	75.3683	68.9014	110.551	182.921	152.576	84.9403	9.03754	0.0154793	0.206766	DEG
Sept6	892.321	843.626	955.442	850.702	993.498	940.189	678.315	706.24	427.909	897.13	928.13	604.155	9.03326	0.0154958	0.206766	DEG
Htatsf1	178.727	199.303	172.583	132.041	170.876	133.268	120.078	125.499	74.3362	183.538	145.395	106.638	9.03273	0.0154978	0.206766	DEG
H2-Eb2	47.3101	34.1273	76.9344	123.691	96.7791	114.578	94.5297	83.666	66.7119	52.7906	111.683	81.6359	9.0276	0.0155177	0.20684	DEG
Bri3	233.922	129.684	182.979	206.152	185.241	229.156	319.357	270.684	310.687	182.195	206.85	300.243	9.00957	0.0155877	0.207374	DEG
Gmfb	772.732	677.085	722.56	827.738	828.671	877.618	592.727	661.946	738.596	724.125	844.676	664.423	9.00444	0.0156077	0.207374	DEG
Flna	13061.5	13717.8	13224.4	14917	14421.6	15662.2	16628.3	20663	16821.9	13334.6	15000.3	18037.7	9.00228	0.0156161	0.207374	DEG
Ear1	3.94251	2.73018	9.35689	9.39425	36.2922	30.8792	43.4326	75.0534	40.9802	5.34319	25.5219	53.1554	9.00216	0.0156166	0.207374	DEG
Ints6	195.811	217.049	156.988	108.556	151.217	120.266	113.691	86.1268	125.8	189.949	126.68	108.539	8.99886	0.0156295	0.207374	DEG
Hist1h2an	7.88502	9.55563	5.19827	2.60951	1.51217	4.06305	3.83229	3.69115	2.85908	7.54631	2.72825	3.46084	8.99157	0.015658	0.207375	DEG
Nkap	78.8502	60.064	88.3706	110.643	158.778	138.956	164.788	116.886	150.578	75.7616	136.126	144.084	8.98628	0.0156787	0.207375	DEG
Psmb9	458.645	457.305	454.329	630.981	614.698	793.107	841.826	700.088	636.623	456.76	679.595	726.179	8.98394	0.0156879	0.207375	DEG
Rock1	1190.64	978.77	1066.69	742.668	918.645	780.918	843.103	644.721	771.952	1078.7	814.077	753.259	8.9823	0.0156943	0.207375	DEG
Fbxo7	1266.86	1360.99	1061.49	681.605	772.721	784.168	1153.52	802.21	910.141	1229.78	746.165	955.29	8.97374	0.015728	0.207375	DEG
Ncln	580.863	548.766	718.401	898.195	813.549	757.352	830.329	1010.14	870.114	616.01	823.032	903.529	8.97263	0.0157324	0.207375	DEG
Casd1	784.559	670.259	534.382	367.942	438.53	375.426	457.319	223.93	316.405	663.067	393.966	332.551	8.97154	0.0157367	0.207375	DEG
Zbtb18	378.481	391.781	313.976	278.696	338.727	312.855	269.537	227.621	254.458	361.412	310.093	250.539	8.96959	0.0157444	0.207375	DEG
Slc43a2	340.37	294.859	456.408	486.414	599.577	481.065	618.276	586.893	543.226	363.879	522.352	582.798	8.95968	0.0157836	0.207702	DEG
Tlk1	1684.77	1721.38	1480.47	1059.98	1331.47	1297.74	1351.52	1112.27	1079.78	1628.87	1229.73	1181.19	8.93743	0.015872	0.208675	DEG
Med12l	394.251	364.479	343.086	218.155	306.215	277.913	159.679	157.489	276.378	367.272	267.428	197.849	8.93184	0.0158943	0.208676	DEG
Ttll1	97.2486	154.255	134.115	116.906	112.657	180.399	212.053	264.532	212.525	128.54	136.654	229.704	8.92754	0.0159115	0.208676	DEG
Btbd2	120.904	111.937	123.719	211.371	234.387	255.972	137.962	158.719	238.257	118.853	233.91	178.313	8.92645	0.0159159	0.208676	DEG
Nlrp3	1068.42	817.689	942.967	594.969	457.432	607.832	702.586	965.851	927.296	943.025	553.411	865.244	8.92298	0.0159298	0.208676	DEG
Tmem185a	57.8235	60.064	93.5689	137.782	108.876	151.145	136.685	143.955	107.692	70.4854	132.601	129.444	8.91496	0.015962	0.208793	DEG
Msra	617.66	595.179	544.779	441.53	480.115	464.813	645.102	767.759	583.253	585.873	462.153	665.371	8.91354	0.0159676	0.208793	DEG
Fbxw5	344.313	271.653	329.57	482.76	400.726	431.496	396.003	426.943	370.728	315.179	438.327	397.891	8.89844	0.0160285	0.209375	DEG
Vps13a	463.902	384.955	396.108	369.507	359.141	302.291	301.473	311.287	301.157	414.989	343.646	304.639	8.89532	0.0160412	0.209375	DEG
Adam15	281.232	234.795	323.333	434.745	346.288	325.856	435.603	467.545	593.736	279.787	368.963	498.962	8.88693	0.0160751	0.209583	DEG
Slc22a20	19.7125	6.82545	19.7534	12.5257	12.8535	25.1909	53.652	30.7596	43.8393	15.4305	16.8567	42.7503	8.88425	0.016086	0.209583	DEG
Gpsm3	1605.92	1537.09	1735.18	1640.34	1661.12	1418	1904.65	2311.89	1986.11	1626.06	1573.16	2067.55	8.87667	0.0161168	0.209754	DEG
Kif9	0	0	13.5155	60.0188	39.3165	92.6375	35.768	63.9799	50.5105	4.50517	63.991	50.0861	8.86844	0.0161504	0.209754	DEG
Kbtbd7	392.937	294.859	260.953	169.618	193.558	207.215	208.221	137.803	167.733	316.25	190.131	171.252	8.86481	0.0161652	0.209754	DEG
Cnga1	136.674	146.065	169.464	70.4569	125.51	70.697	90.6974	68.9014	88.6316	150.734	88.8881	82.7435	8.86464	0.0161659	0.209754	DEG
Pdia5	5.25668	0	4.15862	4.69713	9.07304	10.5639	0	0	0	3.13843	8.11136	0	8.86321	0.0161718	0.209754	DEG
Pde3b	415.278	324.891	275.508	220.243	257.826	177.962	198.001	161.18	180.122	338.559	218.677	179.768	8.85857	0.0161907	0.209811	DEG
Rangap1	396.879	382.225	413.782	330.886	340.239	350.235	321.912	333.434	250.646	397.629	340.453	301.997	8.8534	0.0162119	0.209859	DEG
Kcnip2	0	0	5.19827	6.26284	12.0974	5.68827	15.3291	9.84306	19.0606	1.73276	8.01616	14.7443	8.84581	0.0162431	0.209859	DEG
Dusp22	98.5627	5.46036	108.124	128.388	106.608	104.827	206.943	164.871	219.196	70.7157	113.274	197.004	8.84541	0.0162448	0.209859	DEG
Fosl2	2085.59	1563.03	1796.52	1228.56	1110.69	1192.91	1336.19	1454.31	1684	1815.05	1177.39	1491.5	8.84351	0.0162526	0.209859	DEG
Cox5a	1126.24	1180.8	1029.26	922.203	1097.84	1197.79	1495.87	1571.2	1298.98	1112.1	1072.61	1455.35	8.84001	0.016267	0.209859	DEG
Pgls	386.366	365.844	259.914	471.278	551.943	485.128	611.888	559.824	462.218	337.375	502.783	544.644	8.83315	0.0162953	0.209901	DEG
Zfp512	72.2793	92.8261	45.7448	120.038	102.072	100.764	134.13	113.195	147.719	70.2834	107.624	131.682	8.82948	0.0163105	0.209901	DEG
Ergic3	236.551	283.939	268.231	313.664	291.093	276.287	321.912	423.252	430.769	262.907	293.681	391.977	8.82867	0.0163138	0.209901	DEG
Tbk1	402.136	435.464	313.976	296.441	251.777	228.343	222.273	207.935	277.331	383.858	258.854	235.846	8.81172	0.0163842	0.210584	DEG
Kmt2c	764.847	612.925	733.996	566.265	579.918	616.771	468.816	546.29	368.822	703.923	587.651	461.309	8.80673	0.016405	0.210584	DEG
Pogk	473.101	484.607	616.515	347.587	365.19	346.984	318.08	420.791	311.64	524.741	353.254	350.17	8.80104	0.0164287	0.210584	DEG
Vcpip1	678.112	632.037	658.101	521.903	644.942	492.441	454.765	499.535	496.527	656.083	553.095	483.609	8.79728	0.0164444	0.210584	DEG
Tmem218	0	0	0	4.17522	17.39	13.0018	0	0	0	0	11.5223	0	8.79249	0.0164644	0.210584	DEG
Pcyox1	126.16	141.969	155.948	164.921	170.12	189.338	297.641	237.464	199.183	141.359	174.793	244.763	8.78948	0.0164771	0.210584	DEG
Adgrl4	26.2834	21.8414	25.9914	16.7009	27.2191	24.3783	6.38714	4.92153	16.2015	24.7054	22.7661	9.17005	8.78686	0.016488	0.210584	DEG
Gpcpd1	3293.31	3295.33	3448.53	2531.23	2874.64	2754.75	2589.35	3128.86	2843.83	3345.72	2720.21	2854.02	8.78455	0.0164977	0.210584	DEG
Hipk1	6264.65	7125.77	5457.15	3636.1	4533.5	4657.07	4879.78	4499.51	5107.28	6282.52	4275.55	4828.85	8.78286	0.0165048	0.210584	DEG
Smarcal1	82.7927	69.6196	97.7275	160.224	113.413	143.019	97.0846	88.5876	63.8529	83.3799	138.886	83.175	8.78099	0.0165127	0.210584	DEG
Xpo1	1076.31	924.166	802.613	776.592	836.232	719.16	638.714	513.07	655.683	934.361	777.328	602.489	8.7649	0.0165806	0.211263	DEG
Plcb3	78.8502	90.0959	87.331	103.337	99.8034	88.5745	121.356	137.803	182.981	85.4257	97.2382	147.38	8.75747	0.016612	0.211296	DEG
Cd300lb	3167.15	2784.78	2975.49	2722.77	2129.14	2596.29	3206.35	3251.9	3135.46	2975.81	2482.73	3197.9	8.75325	0.0166299	0.211296	DEG
Rpl10a	3136.92	3887.78	3264.51	3926.28	3896.11	3815.2	5038.18	4787.42	4118.99	3429.74	3879.2	4648.19	8.75068	0.0166408	0.211296	DEG
Pum2	2546.86	2136.37	2136.49	1824.57	1947.68	1963.26	1681.1	1346.04	1787.88	2273.24	1911.84	1605	8.7505	0.0166416	0.211296	DEG
Tnfaip8l1	47.3101	38.2225	43.6655	39.1427	40.8287	45.5061	71.536	78.7445	52.4165	43.066	41.8258	67.5657	8.74358	0.016671	0.211483	DEG
Cnr1	0	28.6669	9.35689	42.796	24.1948	39.0053	45.9874	49.2153	45.7453	12.6746	35.332	46.9827	8.72146	0.0167656	0.212224	DEG
Ggh	89.3635	60.064	80.0534	101.249	52.17	110.515	134.13	168.562	142.001	76.4936	87.978	148.231	8.71824	0.0167794	0.212224	DEG
Pnpt1	166.9	132.414	116.441	136.739	154.998	126.767	25.5486	72.5926	90.5376	138.585	139.501	62.8929	8.71447	0.0167956	0.212224	DEG
Nsun5	80.1644	55.9687	79.0137	67.8474	36.2922	60.9457	103.472	100.891	142.954	71.7156	55.0284	115.772	8.71323	0.016801	0.212224	DEG
Arhgef7	228.666	226.605	225.605	224.94	334.946	350.235	355.125	419.561	361.197	226.959	303.374	378.628	8.71279	0.0168028	0.212224	DEG
Zfp445	620.288	599.275	535.422	501.027	526.992	536.322	498.197	394.953	446.97	584.995	521.447	446.707	8.70644	0.0168302	0.212384	DEG
Ttc7	2096.1	1378.74	2275.8	2869.42	2675.03	2550.78	2733.7	3126.4	2916.26	1916.88	2698.41	2925.45	8.69695	0.0168712	0.212409	DEG
Ankrd28	823.984	774.006	823.406	446.227	644.942	580.203	691.089	519.222	572.77	807.132	557.124	594.36	8.69651	0.0168731	0.212409	DEG
Nckipsd	78.8502	10.9207	57.181	85.0702	78.633	65.8214	116.246	116.886	146.766	48.984	76.5082	126.633	8.69577	0.0168763	0.212409	DEG
Cyba	2236.72	1889.28	2029.41	2360.05	2596.4	2180.23	2639.17	3242.06	2743.77	2051.8	2378.89	2875	8.69081	0.0168978	0.212494	DEG
Nicn1	0	10.9207	0	25.0513	19.6583	13.0018	0	6.15191	3.81211	3.64024	19.2371	3.32134	8.68038	0.0169431	0.212879	DEG
Map3k15	320.657	232.065	287.984	135.695	129.291	150.333	163.511	255.92	266.848	280.236	138.439	228.759	8.67322	0.0169743	0.213024	DEG
Nmrk1	10.5134	0	9.35689	16.7009	8.31695	13.0018	22.9937	20.9165	34.309	6.62342	12.6732	26.0731	8.6703	0.016987	0.213024	DEG
Prkab1	734.621	757.625	815.089	753.628	657.795	648.463	820.109	917.866	840.57	769.112	686.629	859.515	8.66758	0.0169989	0.213024	DEG
Nptn	9464.65	11017.6	8847.46	5853.66	7349.92	7489.01	7964.77	7716.96	6902.78	9776.58	6897.53	7528.17	8.65669	0.0170466	0.213309	DEG
Tcirg1	659.713	513.274	834.843	723.879	672.917	825.611	950.407	1079.05	1037.85	669.277	740.803	1022.43	8.64762	0.0170865	0.213309	DEG
Pigs	251.006	253.907	328.531	434.745	371.239	477.002	351.293	410.948	433.628	277.815	427.662	398.623	8.64592	0.017094	0.213309	DEG
Mkks	141.93	126.953	123.719	79.8512	96.7791	110.515	77.9232	103.352	71.4771	130.868	95.7151	84.2508	8.64381	0.0171032	0.213309	DEG
Rasa1	428.419	484.607	376.355	393.515	303.947	332.357	315.525	221.469	246.834	429.794	343.273	261.276	8.6436	0.0171042	0.213309	DEG
Tmem30a	1253.72	1182.17	1191.44	970.218	982.913	1097.84	1021.94	761.607	940.638	1209.11	1016.99	908.063	8.64224	0.0171102	0.213309	DEG
Spast	199.754	161.081	168.424	256.776	265.386	219.405	213.331	174.714	198.23	176.419	247.189	195.425	8.63591	0.0171381	0.213372	DEG
Prr18	19.7125	17.7462	34.3086	10.4381	8.31695	8.93871	6.38714	0	8.57725	23.9224	9.23124	4.98813	8.63306	0.0171507	0.213372	DEG
Bin3	802.958	784.927	692.41	724.923	823.378	727.286	950.407	1231.61	982.572	760.098	758.529	1054.86	8.63106	0.0171595	0.213372	DEG
Trim9	40.7393	40.9527	34.3086	16.179	21.1704	31.6918	15.3291	4.92153	22.8727	38.6669	23.0137	14.3744	8.62559	0.0171838	0.213378	DEG
Cfb	26.2834	0	18.7138	45.4056	46.8774	48.7566	120.078	71.3622	59.0877	14.9991	47.0132	83.5094	8.62274	0.0171964	0.213378	DEG
Snrpb	524.354	558.322	537.501	757.803	677.454	733.787	774.122	756.685	602.314	540.059	723.014	711.04	8.62028	0.0172073	0.213378	DEG
Syngr1	601.89	607.465	440.813	330.365	370.482	481.878	765.18	675.48	604.22	550.056	394.242	681.627	8.61317	0.017239	0.213378	DEG
H2-K1	3276.23	3594.28	4048.41	5528.52	5375.78	5311.22	5425.24	5480.13	3984.61	3639.64	5405.17	4963.32	8.61077	0.0172497	0.213378	DEG
Slmap	1399.59	1309.12	1104.11	773.982	739.453	922.312	263.15	909.253	420.285	1270.94	811.916	530.896	8.60894	0.0172578	0.213378	DEG
Gimap7	388.994	357.654	552.056	300.616	336.459	239.72	218.44	174.714	219.196	432.901	292.265	204.117	8.60003	0.0172976	0.213378	DEG
Cyp4v3	86.7352	32.7622	54.062	100.727	119.462	153.583	137.962	124.269	178.216	57.8531	124.591	146.816	8.59929	0.0173009	0.213378	DEG
Anapc13	134.045	181.557	116.441	62.6284	62.7552	75.5727	130.298	105.813	92.4437	144.015	66.9854	109.518	8.59783	0.0173075	0.213378	DEG
Taf6l	1.31417	15.016	17.6741	21.9199	3.02435	21.1279	60.0391	34.4507	41.9332	11.3348	15.3574	45.4744	8.59778	0.0173077	0.213378	DEG
Wdr13	1323.37	1325.5	1034.46	921.681	948.133	955.629	923.581	904.331	970.182	1227.78	941.814	932.698	8.59102	0.017338	0.21346	DEG
Med8	110.39	140.604	155.948	181.622	212.46	212.091	205.666	241.155	182.028	135.648	202.058	209.616	8.58648	0.0173584	0.21346	DEG
Gga1	432.362	423.178	606.119	722.836	646.454	697.219	639.992	748.073	724.301	487.219	688.836	704.122	8.58641	0.0173587	0.21346	DEG
Card6	913.348	866.832	957.522	835.567	786.33	867.055	611.888	761.607	755.751	912.567	829.65	709.749	8.58298	0.0173741	0.213468	DEG
Nup210l	5.25668	0	4.15862	10.4381	15.1217	13.0018	6.38714	4.92153	11.4363	3.13843	12.8538	7.58167	8.5601	0.0174775	0.214466	DEG
Herc6	236.551	240.256	204.812	221.287	160.29	163.335	141.795	155.028	101.021	227.206	181.637	132.615	8.55844	0.017485	0.214466	DEG
Rnf138	333.799	404.067	337.888	211.371	291.093	286.851	235.047	257.15	256.364	358.584	263.105	249.52	8.5358	0.0175882	0.215548	DEG
Nlrc3	162.957	167.906	170.503	172.75	151.973	136.518	79.2006	135.342	74.3362	167.122	153.747	96.293	8.52633	0.0176316	0.215837	DEG
Cdh13	17.0842	21.8414	15.5948	6.26284	6.04869	9.75132	11.4969	0	0	18.1735	7.35428	3.83229	8.51664	0.0176761	0.215837	DEG
Soat1	1164.35	1206.74	1083.32	995.269	861.939	866.242	958.072	1029.83	1113.14	1151.47	907.817	1033.68	8.51363	0.01769	0.215837	DEG
Tnrc6b	1189.32	896.864	1020.94	791.205	697.868	655.776	708.973	725.926	845.336	1035.71	714.95	760.078	8.51295	0.0176931	0.215837	DEG
Ifi205	13.1417	27.3018	41.5862	54.7998	39.3165	70.697	62.594	71.3622	78.1483	27.3432	54.9378	70.7015	8.51165	0.0176991	0.215837	DEG
Rab43	994.827	1019.72	856.675	1045.37	935.279	1109.21	1144.58	1354.65	1290.4	957.075	1029.95	1263.21	8.51049	0.0177045	0.215837	DEG
Ly86	239.179	303.05	415.862	471.8	576.894	594.83	487.978	597.966	689.992	319.364	547.842	591.979	8.5078	0.0177169	0.215837	DEG
Clybl	10.5134	5.46036	5.19827	16.7009	14.3656	13.0018	20.4389	35.6811	49.5574	7.05733	14.6894	35.2258	8.50469	0.0177312	0.215837	DEG
Car13	0	0	0	10.4381	18.1461	6.50088	0	0	4.76514	0	11.695	1.58838	8.49015	0.0177986	0.216184	DEG
Gnb2	2406.24	2715.16	2742.61	2970.15	2819.45	2634.48	3055.61	3843.72	3587.2	2621.34	2808.03	3495.51	8.48761	0.0178104	0.216184	DEG
Coq8b	98.5627	117.398	141.393	132.041	157.266	155.208	177.563	198.092	162.968	119.118	148.172	179.541	8.48688	0.0178139	0.216184	DEG
Jak2	2289.28	1851.06	2032.52	1568.84	1444.13	1698.35	1705.37	1423.55	1356.16	2057.62	1570.44	1495.03	8.48146	0.0178391	0.216184	DEG
Gsdmd	537.495	421.813	488.638	739.537	554.968	663.089	844.38	670.559	739.549	482.649	652.531	751.496	8.47547	0.017867	0.216184	DEG
Zfp65	55.1951	61.4291	76.9344	105.424	123.242	80.4484	66.4263	49.2153	50.5105	64.5195	103.038	55.384	8.47536	0.0178675	0.216184	DEG
Kars	290.432	226.605	304.619	338.193	457.432	398.179	431.771	406.026	383.117	273.885	397.935	406.971	8.47359	0.0178758	0.216184	DEG
Fcgr2b	466.53	464.131	371.157	515.64	472.554	494.067	537.797	680.402	611.844	433.939	494.087	610.014	8.47281	0.0178794	0.216184	DEG
Erg28	72.2793	13.6509	80.0534	134.129	153.486	138.144	86.8652	93.5091	131.518	55.3279	141.919	103.964	8.46695	0.0179069	0.216335	DEG
Slc6a4	5996.56	7112.12	5514.33	4025.96	4234.09	4915.48	5546.6	6124.85	5786.78	6207.67	4391.84	5819.41	8.46135	0.0179332	0.216417	DEG
Stxbp2	1060.54	1180.8	1126.99	1260.92	1223.35	1130.34	1313.2	1677.01	1501.97	1122.77	1204.87	1497.39	8.45912	0.0179436	0.216417	DEG
Celf4	0	0	0	5.74093	6.04869	3.25044	11.4969	4.92153	15.2484	0	5.01335	10.5556	8.45364	0.0179694	0.216547	DEG
Krt13	68.3368	40.9527	38.4672	42.796	38.5604	60.9457	10.2194	9.84306	19.0606	49.2522	47.4341	13.041	8.45004	0.0179864	0.216571	DEG
Atp5g3	342.998	300.32	284.865	435.789	367.458	375.426	392.171	510.609	473.655	309.394	392.891	458.811	8.44608	0.018005	0.216615	DEG
Ints9	89.3635	122.858	116.441	182.666	178.436	182.837	126.465	129.19	183.934	109.554	181.313	146.53	8.43846	0.018041	0.216703	DEG
Rph3al	282.547	215.684	187.138	84.0264	104.34	127.58	203.111	135.342	161.062	228.456	105.315	166.505	8.43818	0.0180423	0.216703	DEG
Ptger2	155.072	166.541	195.455	145.089	119.462	97.5132	192.892	169.793	180.122	172.356	120.688	180.936	8.43033	0.0180795	0.21697	DEG
Alg11	113.019	77.8101	111.243	121.603	105.096	80.4484	53.652	57.828	45.7453	100.691	102.383	52.4084	8.42656	0.0180974	0.216991	DEG
Ints5	127.474	103.747	139.314	230.159	238.167	193.401	129.02	209.165	175.357	123.512	220.576	171.181	8.42364	0.0181113	0.216991	DEG
Atg3	2277.46	2068.11	1639.54	1364.78	1255.86	1320.49	1471.6	1718.84	1645.88	1995.03	1313.71	1612.11	8.40665	0.0181924	0.217043	DEG
Chp1	2666.45	2761.58	2296.6	2087.09	2081.51	1977.89	2215.06	2336.5	2109.05	2574.87	2048.83	2220.2	8.40504	0.0182001	0.217043	DEG
Akr1c13	36.7968	23.2065	48.8638	42.2741	52.9261	49.5692	24.2711	14.7646	0	36.289	48.2565	13.0119	8.40356	0.0182072	0.217043	DEG
Olfr60	0	0	1.03965	2.08761	3.02435	0	6.38714	9.84306	3.81211	0.346551	1.70399	6.68077	8.40111	0.0182189	0.217043	DEG
Rnf170	137.988	156.985	106.045	89.7673	92.9987	92.6375	93.2523	72.5926	84.8195	133.673	91.8012	83.5548	8.40013	0.0182236	0.217043	DEG
Camk2d	287.803	305.78	414.822	497.895	544.382	567.202	394.725	365.424	498.433	336.135	536.493	419.528	8.39769	0.0182353	0.217043	DEG
Ndc1	0	17.7462	9.35689	26.0951	47.6335	48.7566	10.2194	23.3773	20.0136	9.03435	40.8284	17.8701	8.39766	0.0182355	0.217043	DEG
Fcrl1	427.105	399.971	430.417	580.356	618.479	581.016	563.346	702.549	508.917	419.165	593.284	591.604	8.39749	0.0182363	0.217043	DEG
Gimap6	1676.88	2085.86	1815.24	1688.88	1989.26	1764.99	1282.54	1492.45	1318.99	1859.32	1814.38	1364.66	8.39263	0.0182596	0.217043	DEG
Elp4	5.25668	10.9207	20.7931	31.3142	23.4387	28.4413	25.5486	27.0684	26.6848	12.3235	27.7314	26.4339	8.39132	0.0182659	0.217043	DEG
Chac2	403.45	356.289	266.152	137.26	221.533	188.525	241.434	206.704	169.639	341.963	182.44	205.926	8.38781	0.0182828	0.217065	DEG
Anxa2	7588.02	8101.81	6538.39	7028.99	6921.97	6614.64	8112.95	9990.71	9594.13	7409.4	6855.2	9232.6	8.38443	0.0182991	0.217081	DEG
Senp3	202.382	230.7	287.984	345.5	338.727	325.856	272.092	268.223	308.781	240.356	336.694	283.032	8.3812	0.0183147	0.217087	DEG
Luc7l3	674.169	585.624	621.713	488.501	440.799	528.196	484.145	223.93	206.807	627.169	485.832	304.961	8.36913	0.0183731	0.217334	DEG
Ctso	131.417	248.446	218.327	348.631	435.506	303.916	218.44	237.464	220.149	199.397	362.684	225.351	8.36837	0.0183767	0.217334	DEG
Tmprss11g	11.8275	17.7462	29.1103	0	0	7.31349	0	6.15191	0	19.5613	2.43783	2.05064	8.365	0.0183931	0.217334	DEG
Mok	10.5134	10.9207	9.35689	10.4381	0	6.50088	0	0	0	10.2637	5.64631	0	8.36077	0.0184137	0.217334	DEG
Exosc3	105.134	77.8101	92.5292	115.341	123.242	125.954	106.027	108.274	115.316	91.8243	121.512	109.872	8.3594	0.0184203	0.217334	DEG
Guca1a	0	0	0	2.08761	6.04869	4.06305	6.38714	18.4557	21.9196	0	4.06645	15.5875	8.35655	0.0184342	0.217334	DEG
Yipf6	147.187	147.43	167.384	137.782	120.218	178.774	95.8072	55.3672	98.1619	154	145.591	83.1121	8.35337	0.0184497	0.217334	DEG
Cd164	3751.95	3251.64	2944.3	2292.72	2755.18	2598.73	2392.62	2609.64	2387.33	3315.97	2548.88	2463.2	8.35211	0.0184558	0.217334	DEG
Phf10	205.01	167.906	198.574	215.024	185.997	144.645	274.647	237.464	293.533	190.497	181.889	268.548	8.34601	0.0184856	0.217507	DEG
Als2cl	381.109	477.782	670.577	330.886	319.825	309.604	192.892	174.714	270.66	509.823	320.105	212.755	8.33652	0.0185321	0.217814	DEG
Slc16a5	57.8235	66.8894	83.1724	52.1903	65.0235	67.4466	37.0454	45.5242	35.262	69.2951	61.5535	39.2772	8.33454	0.0185418	0.217814	DEG
Mfsd8	82.7927	60.064	62.3793	72.0226	58.9748	56.8827	29.3809	39.3722	44.7923	68.412	62.6267	37.8485	8.32777	0.0185751	0.218027	DEG
Nupl2	5.25668	0	8.31724	43.8398	20.4143	35.7548	30.6583	14.7646	19.0606	4.52464	33.3363	21.4945	8.31977	0.0186145	0.218312	DEG
Ddx19a	148.501	178.827	161.146	173.272	177.68	200.715	139.24	141.494	146.766	162.825	183.889	142.5	8.30532	0.018686	0.218888	DEG
Ikzf1	2697.99	2803.89	2706.22	2778.61	2527.6	2973.34	2374.74	2133.48	2383.52	2736.04	2759.85	2297.25	8.30372	0.0186939	0.218888	DEG
A530032D15Rik	36.7968	72.3498	50.9431	15.1352	18.1461	16.2522	25.5486	38.1419	24.7787	53.3632	16.5112	29.4897	8.29719	0.0187263	0.21901	DEG
Tvp23b	114.333	147.43	153.869	140.914	131.559	139.769	99.6394	99.661	104.833	138.544	137.414	101.378	8.29256	0.0187494	0.21901	DEG
Fgd4	1032.94	614.291	745.432	423.263	396.946	472.126	473.926	387.571	418.379	797.553	430.778	426.625	8.29248	0.0187497	0.21901	DEG
Cd80	164.271	91.461	102.926	55.8436	48.3895	23.5657	37.0454	45.5242	62.8998	119.553	42.5996	48.4898	8.288	0.0187721	0.219094	DEG
Csnk2a1	720.165	657.973	678.894	710.31	634.357	750.039	457.319	522.913	603.267	685.678	698.235	527.833	8.28234	0.0188003	0.219246	DEG
Xpot	565.093	436.829	389.87	241.119	291.093	342.921	163.511	295.292	250.646	463.931	291.711	236.483	8.27333	0.0188455	0.219347	DEG
Cdk5rap2	156.386	199.303	205.852	120.038	139.12	93.4501	75.3683	135.342	102.927	187.18	117.536	104.546	8.26867	0.0188689	0.219347	DEG
Pfkfb3	984.313	832.705	747.512	668.036	595.796	615.146	618.276	692.706	608.985	854.843	626.326	639.989	8.26434	0.0188906	0.219347	DEG
Galk1	40.7393	16.3811	9.35689	62.6284	62.7552	47.1314	60.0391	54.1368	82.9134	22.1591	57.505	65.6965	8.2641	0.0188918	0.219347	DEG
Dock1	36.7968	17.7462	9.35689	37.577	38.5604	31.6918	48.5423	73.823	95.3028	21.2999	35.9431	72.556	8.26129	0.018906	0.219347	DEG
Tmem170b	751.705	518.734	508.391	316.273	329.654	377.051	390.893	338.355	380.258	592.943	340.993	369.836	8.25843	0.0189204	0.219347	DEG
Rab29	135.359	79.1752	113.322	205.108	201.875	176.336	312.97	230.082	188.699	109.286	194.44	243.917	8.25799	0.0189226	0.219347	DEG
Eif4a3	253.635	236.161	320.214	360.113	347.044	370.55	348.738	420.791	466.031	270.003	359.236	411.853	8.25645	0.0189304	0.219347	DEG
Abhd17a	297.002	345.368	411.703	575.659	495.237	498.942	421.551	537.677	483.185	351.358	523.279	480.805	8.24621	0.0189821	0.219381	DEG
Zfp770	124.846	102.382	127.877	84.5483	43.0969	82.8862	74.0909	34.4507	60.9938	118.368	70.1771	56.5118	8.24511	0.0189877	0.219381	DEG
Ppib	1135.44	1108.45	857.715	1175.33	1260.4	1074.27	1499.7	1315.28	1431.45	1033.87	1170	1415.48	8.24415	0.0189926	0.219381	DEG
Nlk	976.428	959.658	881.627	634.634	609.406	753.289	647.656	745.612	432.675	939.238	665.776	608.648	8.24385	0.0189941	0.219381	DEG
Stk40	1151.21	1142.58	1057.33	1104.35	1094.81	907.685	1278.71	1237.77	1356.16	1117.04	1035.62	1290.88	8.22402	0.0190949	0.220298	DEG
Igfbp4	1544.15	1597.16	1438.88	2696.67	2118.55	2081.91	1828	1937.85	1523.89	1526.73	2299.04	1763.25	8.22225	0.019104	0.220298	DEG
Phf11d	15.77	0	0	32.358	23.4387	24.3783	14.0517	0	6.67119	5.25668	26.725	6.90764	8.21712	0.0191302	0.220333	DEG
Ccdc170	0	0	4.15862	0	0	0	11.4969	9.84306	3.81211	1.38621	0	8.38401	8.2157	0.0191375	0.220333	DEG
Ccnt1	486.243	417.718	438.734	375.248	367.458	409.555	351.293	297.753	371.681	447.565	384.087	340.242	8.20961	0.0191687	0.22042	DEG
Plekhj1	233.922	177.462	284.865	319.927	323.605	279.538	383.229	329.743	351.667	232.083	307.69	354.879	8.20827	0.0191756	0.22042	DEG
Acly	877.865	911.88	894.103	1001.53	1017.69	1038.52	862.264	933.861	987.337	894.616	1019.25	927.821	8.20132	0.0192113	0.220655	DEG
Naglu	57.8235	79.1752	84.212	139.87	104.34	134.893	102.194	131.651	105.786	73.7369	126.368	113.21	8.18768	0.0192816	0.220918	DEG
Zdhhc13	202.382	174.732	165.305	187.363	265.386	225.093	120.078	150.107	142.954	180.806	225.947	137.713	8.18759	0.0192821	0.220918	DEG
Selp	176.099	195.208	205.852	180.578	187.509	204.778	232.492	327.282	270.66	192.386	190.955	276.811	8.1857	0.0192919	0.220918	DEG
Gpatch2	65.7085	66.8894	59.2603	99.1616	129.291	79.6357	63.8714	52.9065	47.6514	63.9527	102.696	54.8098	8.1794	0.0193245	0.220918	DEG
Ddx24	479.672	431.368	500.074	568.874	515.651	473.751	765.18	830.508	581.347	470.371	519.426	725.678	8.17444	0.0193503	0.220918	DEG
Pdlim7	1214.29	1148.04	1208.08	1020.32	974.596	926.375	1228.89	1451.85	1156.98	1190.14	973.764	1279.24	8.17015	0.0193726	0.220918	DEG
Plekhg3	453.389	348.098	459.527	326.711	331.922	325.044	441.99	517.991	448.876	420.338	327.892	469.619	8.16973	0.0193747	0.220918	DEG
Cs	735.935	595.179	687.212	923.246	815.818	834.55	802.225	840.351	762.422	672.775	857.871	801.666	8.16942	0.0193764	0.220918	DEG
Hnrnpc	2495.61	2377.99	2215.5	1802.65	2139.73	1884.44	2082.21	1882.49	1882.23	2363.03	1942.27	1948.97	8.16751	0.0193863	0.220918	DEG
Btbd7	149.815	135.144	101.886	84.0264	53.6822	84.5114	66.4263	87.3572	52.4165	128.948	74.0733	68.7333	8.16735	0.0193871	0.220918	DEG
Szrd1	613.717	696.196	726.718	786.508	606.382	636.273	899.31	876.033	836.758	678.877	676.388	870.7	8.14267	0.0195162	0.222144	DEG
Clic1	2303.74	2438.05	1802.76	2271.84	2356.72	2375.26	2779.68	3007.06	2755.2	2181.52	2334.61	2847.31	8.14092	0.0195254	0.222144	DEG
She	64.3943	34.1273	37.4276	10.4381	22.6826	16.2522	15.3291	14.7646	17.1545	45.3164	16.4576	15.7494	8.13698	0.0195462	0.222205	DEG
Adgrg5	130.103	79.1752	122.679	177.969	204.899	183.65	168.621	260.841	205.854	110.652	188.839	211.772	8.13173	0.0195738	0.222291	DEG
Kmo	126.16	122.858	142.433	202.498	268.411	190.151	238.879	204.244	183.934	130.484	220.353	209.019	8.1297	0.0195845	0.222291	DEG
Yjefn3	0	0	4.15862	0	0	0	3.83229	6.15191	4.76514	1.38621	0	4.91645	8.11465	0.0196642	0.223021	DEG
Smg6	243.121	165.176	239.121	213.98	177.68	214.529	316.802	280.527	285.908	215.806	202.063	294.413	8.10835	0.0196977	0.223167	DEG
Tmem219	123.532	118.763	92.5292	199.889	170.12	244.596	183.95	246.077	301.157	111.608	204.868	243.728	8.10054	0.0197393	0.223167	DEG
Ifi207	49.9385	27.3018	44.7051	126.301	133.827	62.5709	159.679	195.631	107.692	40.6485	107.566	154.334	8.09983	0.0197431	0.223167	DEG
Odc1	9777.42	12322.7	8834.98	6017.02	7272.04	7865.25	7107.61	6868	6141.31	10311.7	7051.44	6705.64	8.09971	0.0197437	0.223167	DEG
Elp2	300.945	238.891	253.676	304.791	324.361	350.235	355.125	326.051	337.372	264.504	326.462	339.516	8.09772	0.0197544	0.223167	DEG
Lrrc8c	434.99	445.019	353.483	318.361	292.606	355.923	315.525	302.674	275.425	411.164	322.296	297.875	8.09182	0.0197859	0.223348	DEG
Ogfrl1	3600.83	2580.02	2676.07	1730.63	2117.8	1902.32	2018.34	2060.89	2043.29	2952.31	1916.92	2040.84	8.08594	0.0198174	0.223421	DEG
Serinc5	406.078	395.876	435.615	325.667	369.726	341.296	407.5	382.649	432.675	412.523	345.563	407.608	8.08485	0.0198232	0.223421	DEG
Taf7	89.3635	86.0007	106.045	84.5483	74.0965	73.1349	51.0971	57.828	74.3362	93.803	77.2599	61.0871	8.07427	0.0198801	0.223568	DEG
Kcna2	11.8275	0	8.31724	16.7009	32.5117	17.0648	0	4.92153	0	6.71492	22.0925	1.64051	8.07393	0.0198819	0.223568	DEG
Fbxl6	119.589	197.938	210.01	280.784	223.046	280.35	274.647	285.449	287.814	175.846	261.393	282.637	8.07379	0.0198827	0.223568	DEG
Golph3	1415.36	1386.93	1060.45	954.561	864.207	967.818	991.285	836.66	946.357	1287.58	928.862	924.767	8.06807	0.0199135	0.223741	DEG
Ubac1	4240.83	4856.99	3177.18	2205.56	2789.2	2913.21	2737.53	2116.26	2133.83	4091.67	2635.99	2329.21	8.05932	0.0199608	0.224098	DEG
Fam8a1	155.072	151.525	135.155	85.0702	106.608	102.389	107.304	60.2888	109.598	147.251	98.0224	92.397	8.05374	0.0199911	0.224263	DEG
Fgfr1op	124.846	101.017	121.64	126.301	145.925	177.149	106.027	67.6711	77.1952	115.834	149.791	83.631	8.05024	0.0200101	0.224302	DEG
Cpsf6	781.931	604.735	659.141	611.148	555.724	533.072	531.41	370.345	348.808	681.936	566.648	416.855	8.02562	0.0201444	0.225533	DEG
Heatr1	257.577	232.065	290.064	370.551	365.946	328.294	373.009	302.674	318.311	259.902	354.93	331.332	8.02318	0.0201578	0.225533	DEG
Pdpk1	675.483	576.068	647.705	542.257	497.505	559.075	486.7	374.036	507.964	633.085	532.946	456.233	8.02156	0.0201667	0.225533	DEG
Ugt1a9	0	0	0	17.7447	0	0	38.3229	146.416	93.3967	0	5.9149	92.7117	8.01178	0.0202205	0.225959	DEG
Ubxn1	495.442	574.703	621.713	446.749	570.089	550.949	827.774	691.475	692.851	563.953	522.596	737.367	7.99918	0.0202901	0.226562	DEG
Epop	21.0267	28.6669	4.15862	45.4056	61.243	55.2575	45.9874	97.2002	76.2422	17.9507	53.9687	73.1433	7.99315	0.0203234	0.226587	DEG
Hexim1	804.272	742.609	762.067	649.769	505.066	568.014	494.365	649.642	626.139	769.649	574.283	590.049	7.99311	0.0203237	0.226587	DEG
Pih1d1	135.359	193.843	173.622	209.283	219.265	193.401	343.628	359.272	228.727	167.608	207.316	310.542	7.98741	0.0203553	0.226765	DEG
Ssbp4	658.399	533.75	577.008	761.978	646.454	703.72	754.96	895.719	770.046	589.719	704.051	806.908	7.97888	0.0204028	0.226842	DEG
Kri1	297.002	308.51	401.307	469.713	426.433	355.923	464.984	517.991	508.917	335.606	417.356	497.297	7.97862	0.0204043	0.226842	DEG
Alas2	1.13652e+06	1.3743e+06	918632	631462	744838	870103	1.30043e+06	1.19267e+06	1.15973e+06	1.14315e+06	748801	1.21761e+06	7.9777	0.0204094	0.226842	DEG
Tpp2	557.208	554.227	513.589	474.932	467.262	488.378	420.274	414.639	496.527	541.675	476.857	443.813	7.96583	0.0204757	0.22737	DEG
Txndc11	226.037	268.923	239.121	230.159	197.339	185.275	107.304	175.945	170.592	244.693	204.258	151.28	7.96359	0.0204883	0.22737	DEG
Alg2	68.3368	111.937	54.062	85.5921	57.4626	80.4484	0	20.9165	28.5908	78.1121	74.501	16.5024	7.95559	0.0205332	0.227631	DEG
Nvl	180.041	166.541	199.614	259.908	204.143	221.03	136.685	177.175	155.344	182.065	228.36	156.401	7.95378	0.0205433	0.227631	DEG
Ptpn6	3763.78	3588.82	4205.4	3660.11	3991.38	4142.68	4735.43	5645	4637.43	3852.67	3931.39	5005.95	7.94016	0.0206202	0.228115	DEG
Slc35a5	1891.09	1393.76	1522.05	994.747	982.913	1135.22	941.465	1237.77	1235.12	1602.3	1037.63	1138.12	7.94014	0.0206203	0.228115	DEG
Slc39a3	73.5935	107.842	128.917	191.016	161.803	169.023	135.407	130.421	167.733	103.451	173.947	144.52	7.93765	0.0206344	0.228115	DEG
Vav1	1644.03	1705	1910.88	1709.23	1543.93	1556.96	1896.98	1928.01	2094.75	1753.3	1603.37	1973.25	7.92325	0.0207161	0.228843	DEG
Vma21	80.1644	94.1912	108.124	122.125	111.901	144.645	62.594	65.2103	94.3497	94.1599	126.224	74.0513	7.92012	0.0207339	0.228865	DEG
St8sia4	2071.13	1732.3	1731.02	1342.33	1529.56	1562.65	1368.13	1172.55	1482.91	1844.82	1478.18	1341.2	7.90944	0.0207949	0.229363	DEG
Iqce	51.2526	109.207	117.481	144.045	139.876	114.578	187.782	174.714	155.344	92.6469	132.833	172.613	7.89298	0.0208893	0.230152	DEG
Atp5o	302.259	386.32	331.65	334.018	282.02	323.419	384.506	435.556	440.299	340.076	313.152	420.12	7.8888	0.0209134	0.230152	DEG
Ppfibp2	40.7393	23.2065	29.1103	23.4856	18.9022	38.1927	102.194	49.2153	80.0543	31.0187	26.8602	77.1546	7.88733	0.0209218	0.230152	DEG
Ebf1	136.674	166.541	160.107	175.359	194.314	191.776	157.124	146.416	126.753	154.44	187.15	143.431	7.88436	0.020939	0.230152	DEG
Acot2	26.2834	43.6829	60.3	66.2817	86.1939	76.3853	37.0454	36.9115	49.5574	43.4221	76.287	41.1715	7.88146	0.0209557	0.230152	DEG
Yod1	53.881	76.445	72.7758	40.1865	46.1213	43.8809	42.1551	52.9065	50.5105	67.7006	43.3962	48.524	7.88036	0.020962	0.230152	DEG
Capg	835.812	866.832	774.543	892.454	957.206	914.186	1392.4	1443.24	992.102	825.729	921.282	1275.91	7.8686	0.0210302	0.23044	DEG
Ackr1	214.21	212.954	187.138	113.253	157.266	125.954	176.285	136.572	189.653	204.767	132.158	167.503	7.86362	0.0210591	0.23044	DEG
Purg	36.7968	49.1432	44.7051	21.398	20.4143	26.8161	22.9937	24.6077	39.0741	43.5484	22.8762	28.8918	7.86288	0.0210634	0.23044	DEG
Eif3l	540.124	480.512	534.382	651.335	676.698	641.962	664.263	574.589	726.207	518.339	656.665	655.02	7.86186	0.0210694	0.23044	DEG
Sec22a	17.0842	28.6669	14.5552	66.2817	60.4869	39.8179	34.4906	7.3823	26.6848	20.1021	55.5288	22.8525	7.85752	0.0210946	0.23044	DEG
Rbm42	569.036	600.64	494.876	674.299	692.575	589.955	687.257	812.053	726.207	554.85	652.276	741.839	7.85544	0.0211067	0.23044	DEG
Grap2	3068.59	3474.15	3089.85	2363.18	2669.74	2768.56	2890.82	3008.29	2809.53	3210.86	2600.49	2902.88	7.85114	0.0211319	0.23044	DEG
Heca	1081.56	860.007	794.296	685.781	697.868	650.088	611.888	510.609	676.65	911.955	677.912	599.716	7.84725	0.0211546	0.23044	DEG
Mettl3	178.727	131.049	188.177	151.352	138.364	142.207	67.7037	121.808	75.2892	165.984	143.974	88.2669	7.8472	0.0211549	0.23044	DEG
Vcl	2552.12	2769.77	2070.99	1712.36	1797.22	1794.24	1911.03	2127.33	2043.29	2464.29	1767.94	2027.22	7.84667	0.021158	0.23044	DEG
1110051M20Rik	0	0	8.31724	19.8323	21.1704	37.38	16.6066	14.7646	27.6378	2.77241	26.1276	19.6697	7.84149	0.0211884	0.23044	DEG
Gabarap	6464.4	6424.11	5309.52	4846.39	5096.78	4869.97	6514.89	6837.24	5885.9	6066.01	4937.71	6412.67	7.83957	0.0211996	0.23044	DEG
Icam1	207.639	199.303	181.94	245.816	180.705	275.475	332.131	296.522	277.331	196.294	233.999	301.995	7.83766	0.0212108	0.23044	DEG
Socs7	126.16	173.366	152.829	136.739	123.998	113.765	103.472	92.2787	56.2286	150.785	124.834	83.993	7.83615	0.0212197	0.23044	DEG
Ikzf3	509.898	550.131	712.163	795.902	788.598	670.403	549.294	467.545	494.621	590.731	751.634	503.82	7.83474	0.021228	0.23044	DEG
Nxn	78.8502	105.112	82.1327	67.3255	100.56	69.8844	123.911	114.426	135.33	88.6983	79.2565	124.555	7.83211	0.0212434	0.23044	DEG
Pcm1	348.255	251.177	260.953	212.415	201.875	277.913	177.563	147.646	145.813	286.795	230.734	157.007	7.82777	0.021269	0.230545	DEG
Atp6v0a2	894.95	989.69	967.918	680.561	765.16	753.289	696.199	842.812	881.551	950.853	733.003	806.854	7.82444	0.0212886	0.230561	DEG
Clec4a3	350.883	322.161	386.751	700.394	567.065	628.96	674.482	445.399	730.019	353.265	632.14	616.633	7.82211	0.0213024	0.230561	DEG
Man2a1	780.617	940.547	850.437	717.095	570.845	768.729	622.108	639.799	588.971	857.2	685.556	616.959	7.81765	0.0213287	0.230673	DEG
R3hdm1	775.36	810.863	689.291	560.524	600.333	654.151	691.089	633.647	659.495	758.505	605.002	661.41	7.8142	0.0213492	0.230721	DEG
Snta1	0	0	0	17.7447	9.07304	19.5026	15.3291	29.5292	45.7453	0	15.4401	30.2012	7.81044	0.0213714	0.230789	DEG
Gadd45a	1155.16	1169.88	929.451	793.293	821.11	771.979	991.285	872.341	1008.3	1084.83	795.461	957.31	7.80395	0.02141	0.230936	DEG
Rbm12b2	193.183	189.748	176.741	200.933	142.144	144.645	122.633	123.038	123.894	186.557	162.574	123.188	7.80277	0.021417	0.230936	DEG
Man2b1	3344.56	3160.18	3629.43	3524.93	3420.54	3333.32	3836.12	4900.61	4323.89	3378.06	3426.26	4353.54	7.79446	0.0214665	0.231297	DEG
Snx8	166.9	139.239	161.146	244.251	330.41	391.678	223.55	319.9	246.834	155.762	322.113	263.428	7.78816	0.0215041	0.23153	DEG
Eif4b	1874.01	2088.59	1831.87	2261.41	2296.99	2285.06	2402.84	2095.34	2383.52	1931.49	2281.15	2293.9	7.77722	0.0215697	0.232063	DEG
Tns1	157.7	144.7	242.239	218.155	210.948	203.965	269.537	276.836	310.687	181.546	211.023	285.687	7.77046	0.0216103	0.232327	DEG
Dnttip1	137.988	184.287	176.741	235.9	196.583	167.398	266.983	262.072	229.68	166.339	199.96	252.911	7.75872	0.0216811	0.232915	DEG
Lyl1	466.53	292.129	437.695	516.162	554.968	615.958	737.076	586.893	605.173	398.785	562.363	643.047	7.75083	0.0217289	0.233036	DEG
Wdr5b	21.0267	23.2065	24.9517	49.5808	41.5848	42.2557	30.6583	52.9065	52.4165	23.0617	44.4738	45.3271	7.74367	0.0217724	0.233036	DEG
Ppic	61.766	40.9527	47.8241	56.3655	70.3161	31.6918	10.2194	15.995	19.0606	50.1809	52.7911	15.0917	7.74321	0.0217752	0.233036	DEG
Hemgn	327.228	256.637	190.257	91.8549	125.51	95.0753	176.285	61.5191	121.988	258.041	104.147	119.931	7.74186	0.0217834	0.233036	DEG
Dhx35	34.1684	61.4291	54.062	108.034	72.5843	93.4501	61.3166	44.2938	31.4499	49.8865	91.3561	45.6868	7.7413	0.0217868	0.233036	DEG
Spns2	53.881	65.5243	57.181	90.8111	108.876	139.769	97.0846	87.3572	68.618	58.8621	113.152	84.3533	7.73615	0.0218181	0.233036	DEG
Zranb2	320.657	297.59	381.553	330.365	335.702	287.664	222.273	233.773	261.13	333.267	317.91	239.058	7.73292	0.0218378	0.233036	DEG
Med14	300.945	226.605	329.57	239.553	283.533	249.471	160.956	187.018	187.746	285.707	257.519	178.574	7.73241	0.021841	0.233036	DEG
Zfp874a	240.493	264.827	256.795	117.95	195.07	102.389	145.627	72.5926	177.263	254.038	138.47	131.828	7.72962	0.021858	0.233036	DEG
Gnpda1	390.308	290.764	239.121	323.058	361.409	355.923	445.823	438.016	503.199	306.731	346.797	462.346	7.72865	0.0218639	0.233036	DEG
Lpcat1	258.891	156.985	249.517	349.153	319.825	299.04	203.111	212.856	237.304	221.798	322.673	217.757	7.72443	0.0218898	0.233036	DEG
Usp37	165.585	206.129	180.9	140.914	181.461	143.832	111.136	121.808	136.283	184.205	155.402	123.076	7.72313	0.0218977	0.233036	DEG
Nus1	402.136	440.924	440.813	333.496	375.019	386.802	338.519	206.704	307.828	427.958	365.106	284.35	7.72056	0.0219134	0.233036	DEG
Ptp4a3	15537.4	18200.7	12855.3	8019.04	11186.3	9990.22	11715.3	8027.02	8046.41	15531.2	9731.85	9262.91	7.71979	0.0219182	0.233036	DEG
Pcnp	528.296	552.861	451.21	320.448	427.189	372.175	312.97	345.738	413.614	510.789	373.271	357.441	7.71523	0.0219462	0.233162	DEG
Ciao3	161.643	109.207	158.027	209.283	226.07	245.408	168.621	182.097	225.868	142.959	226.92	192.195	7.70064	0.0220361	0.233365	DEG
Snx20	1124.93	1041.56	1021.98	1094.95	1062.3	1076.71	1283.82	1689.32	1334.24	1062.82	1077.99	1435.79	7.69763	0.0220547	0.233365	DEG
Csnk1g3	281.232	320.796	322.293	352.285	319.825	277.913	185.227	210.395	261.13	308.107	316.674	218.917	7.69618	0.0220637	0.233365	DEG
Trappc1	279.918	188.382	165.305	270.346	241.948	300.666	394.725	313.748	359.291	211.202	270.986	355.922	7.69606	0.0220644	0.233365	DEG
Supt6	507.27	475.051	537.501	547.998	677.454	591.58	625.94	740.69	668.072	506.607	605.677	678.234	7.69313	0.0220825	0.233365	DEG
Rps2	6654.96	8471.75	6662.11	7895.35	8409.2	7470.32	9027.59	9599.45	9647.5	7262.94	7924.95	9424.84	7.69043	0.0220993	0.233365	DEG
Ankrd12	387.68	315.336	369.077	310.01	254.045	312.042	186.505	215.317	282.096	357.364	292.033	227.973	7.68927	0.0221065	0.233365	DEG
Reep3	689.939	709.847	712.163	537.038	570.089	650.9	531.41	594.275	619.468	703.983	586.009	581.718	7.68588	0.0221275	0.233365	DEG
H6pd	166.9	141.969	223.526	287.047	275.216	234.032	249.099	291.601	327.842	177.465	265.431	289.514	7.68442	0.0221366	0.233365	DEG
Larp1	428.419	352.193	502.153	537.56	638.137	585.892	461.152	412.178	462.218	427.589	587.196	445.183	7.6843	0.0221374	0.233365	DEG
Kctd12	3235.49	2596.4	2693.74	1930	2178.29	2101.41	2063.05	2103.95	2508.37	2841.88	2069.9	2225.12	7.6834	0.0221429	0.233365	DEG
Otub1	308.83	217.049	198.574	396.124	384.848	317.73	397.28	362.963	340.231	241.484	366.234	366.825	7.68002	0.0221639	0.233393	DEG
Rnmt	113.019	158.35	135.155	183.188	159.534	180.399	135.407	93.5091	110.551	135.508	174.374	113.156	7.67777	0.022178	0.233393	DEG
LOC115486031	65.7085	98.2865	77.9741	112.731	114.169	95.0753	67.7037	68.9014	77.1952	80.6564	107.325	71.2668	7.67196	0.0222142	0.233605	DEG
Myo1g	1026.37	1269.53	1461.75	1874.15	1790.41	1858.44	2066.88	1529.37	1743.09	1252.55	1841	1779.78	7.66914	0.0222318	0.23362	DEG
Ddx55	88.0494	107.842	103.965	65.7598	21.9265	65.8214	63.8714	24.6077	26.6848	99.9523	51.1692	38.388	7.66434	0.0222619	0.233766	DEG
Irf4	328.542	303.05	330.61	239.032	232.119	273.849	220.995	289.14	230.633	320.734	248.333	246.923	7.6524	0.0223368	0.234383	DEG
Cdkl1	369.282	573.338	437.695	230.681	288.069	258.41	350.015	334.664	299.251	460.105	259.053	327.977	7.64535	0.0223813	0.23459	DEG
Nfkbib	114.333	125.588	115.402	171.184	173.144	193.401	214.608	290.37	177.263	118.441	179.243	227.414	7.64373	0.0223915	0.23459	DEG
Rc3h2	845.011	614.291	683.053	466.581	529.261	546.074	472.649	536.447	492.715	714.118	513.972	500.604	7.63978	0.0224164	0.23459	DEG
Prdm1	93.3061	81.9054	66.5379	51.6684	57.4626	54.4448	38.3229	28.2988	60.0407	80.5831	54.5253	42.2208	7.6375	0.0224308	0.23459	DEG
Sh3bgrl3	3181.61	4001.08	3601.36	3731.61	3608.8	3759.94	5365.2	6128.54	4290.53	3594.68	3700.12	5261.42	7.63398	0.0224531	0.23459	DEG
Fndc9	26.2834	34.1273	34.3086	18.7885	15.1217	0	25.5486	24.6077	21.9196	31.5731	11.3034	24.0253	7.63383	0.022454	0.23459	DEG
Ehd1	2310.31	2072.21	1834.99	1434.71	1652.05	1470.01	1784.57	2108.88	1892.71	2072.5	1518.92	1928.72	7.6278	0.0224923	0.23482	DEG
Gpbp1l1	797.701	727.593	880.587	644.55	641.162	661.464	657.876	622.574	717.63	801.96	649.059	666.026	7.62348	0.0225197	0.234937	DEG
D3Ertd751e	23.6551	27.3018	17.6741	56.8874	32.5117	41.4431	25.5486	11.0734	11.4363	22.877	43.6141	16.0195	7.61877	0.0225497	0.23508	DEG
Kmt2e	1028.99	940.547	901.38	884.626	748.526	866.242	740.909	780.063	794.825	956.974	833.131	771.932	7.61531	0.0225718	0.235106	DEG
Egln1	358.768	364.479	359.72	318.361	291.849	296.603	373.009	340.816	314.499	360.989	302.271	342.775	7.61328	0.0225847	0.235106	DEG
Rin3	2033.02	2119.98	2442.15	2208.17	1916.68	1958.39	2422	3180.54	2940.09	2198.38	2027.75	2847.54	7.59972	0.0226715	0.23584	DEG
Vps51	106.448	139.239	202.733	244.251	269.167	238.907	283.589	265.763	209.666	149.473	250.775	253.006	7.59395	0.0227086	0.236055	DEG
Prcp	277.29	319.431	291.103	449.358	528.505	381.114	466.261	563.515	745.268	295.941	452.992	591.681	7.59067	0.0227297	0.236085	DEG
Rgs9	5.25668	10.9207	4.15862	8.87235	17.39	22.7531	40.8777	39.3722	19.0606	6.77867	16.3385	33.1035	7.58737	0.0227509	0.236085	DEG
Tufm	143.245	166.541	187.138	262.517	203.387	242.97	206.943	203.013	188.699	165.641	236.292	199.552	7.58224	0.022784	0.236085	DEG
Apopt1	35.4826	51.8734	72.7758	71.5007	89.9743	112.953	94.5297	110.734	118.175	53.3773	91.4759	107.813	7.57692	0.0228185	0.236085	DEG
Spi1	3439.18	2963.61	2966.13	3742.57	3689.7	3119.61	3828.45	5318.94	4930.97	3122.98	3517.29	4692.79	7.57645	0.0228215	0.236085	DEG
Usf1	300.945	427.273	407.545	511.465	490.7	661.464	627.218	858.807	624.233	378.588	554.543	703.419	7.57551	0.0228275	0.236085	DEG
Cdk5rap3	105.134	98.2865	213.129	198.845	238.167	224.28	259.318	271.915	253.505	138.85	220.431	261.579	7.57477	0.0228324	0.236085	DEG
Tlr4	1090.76	1102.99	689.291	572.528	490.7	537.948	613.166	625.034	687.133	961.015	533.725	641.778	7.57089	0.0228575	0.236085	DEG
Ociad2	6.57085	6.82545	0	0	6.80478	1.62522	16.6066	28.2988	12.3894	4.46543	2.81	19.0982	7.57058	0.0228595	0.236085	DEG
Neurl3	1366.74	1257.25	1626.02	1418.53	1540.15	1514.7	1782.01	2023.98	1740.23	1416.67	1491.13	1848.74	7.56772	0.0228781	0.236085	DEG
Zfp26	211.581	159.716	208.971	199.889	200.363	199.089	152.014	152.567	145.813	193.422	199.78	150.132	7.5657	0.0228912	0.236085	DEG
Pdia3	2205.18	2369.8	1958.71	1984.28	1952.22	1831.62	1819.06	1722.54	1752.62	2177.89	1922.7	1764.74	7.56235	0.022913	0.236141	DEG
Scaf4	203.696	206.129	191.296	189.973	192.802	184.462	135.407	129.19	181.075	200.374	189.079	148.558	7.5587	0.0229368	0.236218	DEG
Dapp1	808.214	974.674	798.455	548.52	655.527	724.848	629.772	663.176	662.354	860.448	642.965	651.768	7.5502	0.0229923	0.236422	DEG
Mgat1	658.399	610.195	781.82	802.165	833.964	780.105	815	952.316	937.779	683.471	805.411	901.698	7.54945	0.0229971	0.236422	DEG
Kel	266.776	344.003	261.993	151.352	192.802	125.142	238.879	135.342	158.203	290.924	156.432	177.475	7.54715	0.0230122	0.236422	DEG
Arg2	1920	1567.12	1266.3	938.903	839.256	962.942	952.962	1295.59	1021.65	1584.47	913.701	1090.07	7.54564	0.0230221	0.236422	DEG
Zfp970	82.7927	60.064	100.846	82.4607	78.633	43.0683	21.7163	15.995	38.1211	81.2344	68.054	25.2775	7.5407	0.0230545	0.236587	DEG
Pik3r6	294.374	144.7	195.455	241.641	210.192	236.469	337.241	359.272	337.372	211.51	229.434	344.628	7.52786	0.0231389	0.237245	DEG
Csrp3	3.94251	10.9207	7.27758	17.2228	15.1217	18.69	15.3291	20.9165	12.3894	7.38027	17.0115	16.2117	7.52596	0.0231515	0.237245	DEG
Mboat1	107.762	80.5403	116.441	110.643	111.145	96.7005	81.7554	47.9849	43.8393	101.581	106.163	57.8599	7.52217	0.0231765	0.237333	DEG
Shf	0	5.46036	5.19827	20.8761	9.07304	23.5657	5.10971	7.3823	4.76514	3.55288	17.8383	5.75238	7.50622	0.0232822	0.238106	DEG
Qars	387.68	533.75	505.272	704.047	640.405	624.084	642.547	632.417	547.991	475.567	656.179	607.651	7.50582	0.0232849	0.238106	DEG
Pcgf5	199.754	166.541	200.653	166.487	131.559	194.214	130.298	114.426	117.222	188.983	164.087	120.649	7.49903	0.0233301	0.238111	DEG
Npm3	191.869	191.113	204.812	270.868	283.533	221.03	235.047	241.155	227.774	195.931	258.477	234.659	7.499	0.0233303	0.238111	DEG
Haus6	85.421	73.7149	103.965	98.6397	96.023	111.328	58.7617	77.5141	59.0877	87.7004	101.997	65.1212	7.49831	0.0233348	0.238111	DEG
Tom1l1	199.754	199.303	139.314	94.9863	96.7791	97.5132	58.7617	136.572	97.2088	179.457	96.4262	97.5143	7.49429	0.0233617	0.238139	DEG
Bclaf1	809.529	809.498	717.362	677.43	565.553	538.76	651.489	509.378	445.064	778.796	593.914	535.31	7.49296	0.0233706	0.238139	DEG
Galnt3	15.77	5.46036	5.19827	20.8761	18.9022	10.5639	40.8777	20.9165	35.262	8.80956	16.7807	32.3521	7.49016	0.0233893	0.238145	DEG
Cbfa2t3	199.754	135.144	138.274	302.182	337.971	224.28	222.273	241.155	270.66	157.724	288.144	244.696	7.48731	0.0234084	0.238145	DEG
Chchd5	51.2526	38.2225	71.7362	84.0264	97.5352	87.7618	65.1489	77.5141	79.1013	53.7371	89.7745	73.9214	7.48194	0.0234444	0.238145	DEG
Nek6	185.298	187.017	161.146	66.8036	40.0726	92.6375	88.1426	193.17	177.263	177.821	66.5046	152.859	7.48136	0.0234483	0.238145	DEG
Slco4c1	106.448	81.9054	92.5292	34.9675	25.7069	47.1314	70.2586	9.84306	47.6514	93.6275	35.9353	42.5843	7.48057	0.0234536	0.238145	DEG
Psma7	441.561	414.987	514.629	556.349	546.651	657.401	723.025	570.898	686.18	457.059	586.8	660.034	7.47432	0.0234956	0.238404	DEG
Klri2	102.505	88.7309	141.393	91.8549	92.2426	109.702	71.536	41.833	45.7453	110.876	97.9333	53.0381	7.46902	0.0235313	0.238599	DEG
Smim4	89.3635	105.112	70.6965	34.9675	62.7552	34.1296	35.768	38.1419	61.9468	88.3907	43.9508	45.2856	7.45282	0.0236409	0.239289	DEG
Mccc1	6.57085	16.3811	37.4276	31.8361	39.3165	52.007	0	9.84306	7.62422	20.1265	41.0532	5.82243	7.4517	0.0236485	0.239289	DEG
Dhx9	701.767	742.609	805.732	712.919	818.086	916.624	620.83	570.898	624.233	750.036	815.876	605.32	7.45161	0.0236491	0.239289	DEG
Phf5a	149.815	180.192	150.75	272.433	210.948	229.156	172.453	217.778	192.512	160.252	237.512	194.247	7.44866	0.0236691	0.239325	DEG
Cox15	74.9077	69.6196	73.8155	126.822	116.437	143.832	90.6974	152.567	130.565	72.7809	129.031	124.61	7.44499	0.0236941	0.239377	DEG
Mdm2	529.61	566.512	461.607	454.056	319.069	446.123	311.693	355.581	367.869	519.243	406.416	345.047	7.44132	0.0237191	0.239377	DEG
Dnajb12	70.9652	96.9214	90.4499	157.093	158.022	144.645	131.575	152.567	86.7255	86.1122	153.253	123.623	7.43987	0.0237289	0.239377	DEG
Pilra	1323.37	1138.49	1126.99	1150.8	855.89	1053.14	1402.62	1381.72	1318.99	1196.28	1019.94	1367.78	7.43622	0.0237539	0.239377	DEG
Cacna1i	139.302	111.937	113.322	155.005	203.387	185.275	137.962	155.028	119.128	121.521	181.223	137.373	7.43574	0.0237571	0.239377	DEG
Jak3	612.403	529.655	713.203	880.45	818.842	834.55	786.896	654.564	792.919	618.42	844.614	744.793	7.41823	0.0238771	0.240135	DEG
Asprv1	1172.24	1123.47	1478.39	1721.24	1447.15	1377.37	1940.41	3784.66	2912.45	1258.03	1515.25	2879.17	7.4163	0.0238904	0.240135	DEG
Mapkapk2	2072.45	2147.29	2309.07	2309.42	2345.38	2704.36	2528.03	2979.99	2982.02	2176.27	2453.06	2830.01	7.41415	0.0239052	0.240135	DEG
Npm1	1421.93	1599.89	1235.11	1315.2	1303.49	1572.4	1125.41	919.096	939.685	1418.98	1397.03	994.732	7.41068	0.0239291	0.240135	DEG
Ccdc106	0	0	0	9.39425	3.02435	6.50088	10.2194	6.15191	4.76514	0	6.30649	7.04549	7.41059	0.0239297	0.240135	DEG
Ost4	3443.13	4302.76	3073.22	2025.51	2371.84	2562.97	3060.72	2697	2879.1	3606.37	2320.11	2878.94	7.41025	0.0239321	0.240135	DEG
Hnmt	212.896	148.795	176.741	111.165	77.1208	69.0718	134.13	156.259	89.5846	179.477	85.786	126.658	7.39481	0.0240389	0.240747	DEG
Exosc5	149.815	161.081	141.393	203.542	192.046	170.648	172.453	184.557	197.277	150.763	188.745	184.762	7.39476	0.0240392	0.240747	DEG
Tmem260	120.904	76.445	110.203	109.6	109.633	99.951	54.9294	68.9014	70.524	102.517	106.394	64.785	7.3942	0.0240431	0.240747	DEG
Cd101	1331.25	808.133	1706.07	1186.29	1137.91	1196.16	1747.52	2341.42	2136.69	1281.82	1173.45	2075.21	7.38534	0.0241047	0.24115	DEG
Apol7c	0	0	0	14.6133	3.02435	9.75132	0	0	0	0	9.12965	0	7.38362	0.0241167	0.24115	DEG
Txk	424.477	283.939	388.831	321.492	308.483	317.73	263.15	199.322	185.84	365.749	315.902	216.104	7.37299	0.0241909	0.241725	DEG
Gbe1	139.302	137.874	122.679	102.293	82.4134	117.828	51.0971	62.7495	102.927	133.285	100.845	72.2579	7.36434	0.0242515	0.242076	DEG
Emilin1	113.019	199.303	139.314	179.013	185.997	148.708	325.744	214.087	290.673	150.545	171.239	276.835	7.36127	0.0242731	0.242076	DEG
Msi2	320.657	337.177	316.055	211.893	229.094	251.909	297.641	311.287	224.915	324.63	230.965	277.947	7.3593	0.0242869	0.242076	DEG
Zbtb22	279.918	236.161	313.976	330.365	346.288	297.415	346.183	407.257	377.399	276.685	324.689	376.946	7.35843	0.0242931	0.242076	DEG
Eif3b	480.986	480.512	598.841	739.015	673.673	669.59	822.664	745.612	628.998	520.113	694.093	732.425	7.35147	0.0243421	0.242397	DEG
Fbxo10	19.7125	16.3811	18.7138	14.6133	24.1948	26.8161	33.2131	34.4507	53.3696	18.2691	21.8747	40.3445	7.34638	0.024378	0.242522	DEG
Dntt	5.25668	0	0	6.26284	8.31695	16.2522	0	0	0	1.75223	10.2773	0	7.34494	0.0243882	0.242522	DEG
Tmc6	630.802	630.672	694.489	780.767	826.403	849.177	721.747	793.597	898.705	651.987	818.782	804.683	7.34127	0.0244142	0.242614	DEG
Nrip1	262.834	176.097	176.741	122.647	130.047	108.077	129.02	88.5876	127.706	205.224	120.257	115.105	7.33637	0.0244489	0.242792	DEG
Slc2a3	11960.3	13346.5	9815.38	7142.24	7504.16	8950.9	9778.72	10747.4	9428.3	11707.4	7865.77	9984.8	7.32722	0.0245139	0.243172	DEG
Rnase4	102.505	91.461	102.926	191.538	142.9	180.399	181.395	134.112	214.431	98.964	171.613	176.646	7.32626	0.0245208	0.243172	DEG
Tm4sf5	51.2526	51.8734	84.212	33.4018	36.2922	38.1927	17.884	34.4507	26.6848	62.446	35.9622	26.3398	7.3184	0.0245769	0.243561	DEG
Mcee	2.62834	16.3811	0	25.5732	25.7069	36.5674	16.6066	22.1469	8.57725	6.33647	29.2825	15.7769	7.31015	0.0246359	0.243978	DEG
Rassf3	1767.56	1430.61	1585.47	1218.64	1207.47	1164.47	1057.71	1402.64	1249.42	1594.55	1196.86	1236.59	7.30266	0.0246897	0.244343	DEG
Vti1b	208.953	298.955	238.081	295.919	280.508	259.222	426.661	388.801	316.405	248.663	278.55	377.289	7.29917	0.0247148	0.244424	DEG
Ctnnd2	0	0	5.19827	0	0	0	5.10971	4.92153	7.62422	1.73276	0	5.88516	7.29498	0.024745	0.244556	DEG
Ndufs8	164.271	136.509	241.2	241.641	281.264	208.841	274.647	324.821	341.184	180.66	243.915	313.551	7.28476	0.0248188	0.244991	DEG
Adcy7	1216.92	1204.01	1557.4	1478.55	1329.96	1371.69	1038.55	936.321	1066.44	1326.11	1393.4	1013.77	7.27974	0.0248552	0.244991	DEG
Lnpep	624.231	434.099	480.32	388.818	315.288	290.914	245.266	275.606	369.775	512.883	331.673	296.882	7.27257	0.0249073	0.244991	DEG
Prkcd	2218.32	1909.76	2151.05	1985.32	1711.02	2067.28	2347.91	2528.44	2328.25	2093.04	1921.21	2401.53	7.27172	0.0249134	0.244991	DEG
Rab11fip5	180.041	88.7309	226.645	177.969	133.071	160.084	252.931	323.591	287.814	165.139	157.041	288.112	7.26729	0.0249457	0.244991	DEG
Gm6377	32.8542	16.3811	30.15	54.7998	39.3165	77.1979	26.826	9.84306	19.0606	26.4618	57.1047	18.5765	7.26697	0.024948	0.244991	DEG
Ear3	406.078	371.304	293.183	795.38	573.87	682.592	740.909	477.389	534.649	356.855	683.947	584.315	7.26501	0.0249624	0.244991	DEG
Stk35	194.497	202.033	227.684	143.523	133.827	104.827	203.111	157.489	131.518	208.072	127.392	164.039	7.26444	0.0249665	0.244991	DEG
Acrbp	169.528	120.128	173.622	82.4607	95.2669	30.0666	111.136	102.122	127.706	154.426	69.2647	113.655	7.26255	0.0249803	0.244991	DEG
Hnrnph1	1110.47	1015.63	1081.24	1008.84	944.352	1064.52	864.819	768.989	949.216	1069.11	1005.9	861.008	7.26216	0.0249832	0.244991	DEG
Tnrc6a	666.284	694.831	852.517	713.441	759.111	748.413	518.636	515.53	623.28	737.877	740.322	552.482	7.2601	0.0249982	0.244991	DEG
Rnd3	103.819	151.525	113.322	220.765	244.972	190.963	227.382	172.254	276.378	122.889	218.9	225.338	7.25759	0.0250166	0.244991	DEG
Mknk2	2837.29	3015.48	3130.4	3339.66	3513.53	3009.91	3478.44	3890.47	3578.62	2994.39	3287.7	3649.18	7.25628	0.0250262	0.244991	DEG
Eno1	3436.55	4713.66	3393.43	4411.12	3788.75	3704.69	5159.53	6207.28	5176.85	3847.88	3968.19	5514.55	7.25625	0.0250264	0.244991	DEG
Kif5b	913.348	896.864	774.543	605.929	703.917	719.972	728.134	586.893	519.4	861.585	676.606	611.476	7.24743	0.025091	0.245457	DEG
Stkld1	0	0	0	14.0914	4.53652	5.68827	0	0	0	0	8.10539	0	7.24451	0.0251125	0.245501	DEG
Abhd16a	226.037	240.256	245.358	397.69	402.994	295.79	376.841	356.811	290.673	237.217	365.491	341.442	7.23381	0.0251914	0.246106	DEG
Trim12c	1675.57	1251.79	1365.07	1127.31	657.795	1094.59	919.749	398.644	682.368	1430.81	959.897	666.92	7.22831	0.025232	0.246336	DEG
Rnf144a	1153.84	1108.45	1080.2	932.641	817.33	954.004	831.606	908.023	1032.13	1114.17	901.325	923.919	7.22403	0.0252637	0.246479	DEG
Adam6a	0	0	0	5.74093	0	1.62522	11.4969	7.3823	4.76514	0	2.45538	7.88143	7.22077	0.0252879	0.246492	DEG
Foxp3	94.6202	58.6989	80.0534	144.045	118.706	160.084	108.581	159.95	166.78	77.7908	140.945	145.104	7.21926	0.0252991	0.246492	DEG
Arhgap18	1828.01	2316.56	1859.94	1236.91	1568.88	1600.03	1498.42	1481.38	1282.78	2001.5	1468.61	1420.86	7.2166	0.0253189	0.246518	DEG
Prickle1	15.77	16.3811	20.7931	17.7447	39.3165	47.1314	5.10971	8.61268	7.62422	17.6481	34.7309	7.11554	7.21025	0.0253662	0.246812	DEG
Cbx3	295.688	303.05	305.658	230.681	247.24	261.66	282.312	227.621	226.821	301.466	246.527	245.584	7.20375	0.0254147	0.247019	DEG
Ubr5	1182.75	1168.52	1046.93	838.698	909.572	1001.95	1035.99	924.017	936.826	1132.73	916.739	965.613	7.20282	0.0254216	0.247019	DEG
Paqr9	5841.48	6239.83	4497.55	2694.59	3511.27	3677.06	5259.17	4124.24	4071.33	5526.29	3294.3	4484.92	7.19443	0.0254844	0.247463	DEG
Eif2s1	392.937	296.225	254.715	321.492	340.995	401.429	227.382	182.097	211.572	314.626	354.639	207.017	7.19054	0.0255136	0.24758	DEG
Klf4	147.187	185.652	185.058	261.473	262.362	299.853	198.001	210.395	286.861	172.633	274.563	231.753	7.18422	0.0255612	0.247875	DEG
Glipr1	2092.16	1591.7	1631.22	1207.68	1035.84	1282.3	1742.41	1739.76	1441.93	1771.69	1175.27	1641.37	7.18145	0.025582	0.24791	DEG
Atp8a1	1607.23	1362.36	1351.55	1304.24	1187.81	1092.15	1013	1074.12	1189.38	1440.38	1194.73	1092.17	7.16648	0.0256952	0.24884	DEG
Hmgn1	336.427	413.622	385.712	429.526	507.334	493.254	404.945	332.203	363.104	378.587	476.705	366.751	7.15911	0.0257512	0.249215	DEG
Nedd9	2268.26	1681.79	1899.45	1496.3	1481.17	1548.02	1414.11	1510.91	1457.18	1949.83	1508.5	1460.73	7.15438	0.0257872	0.249233	DEG
Hnrnpul1	1629.57	1606.71	1646.81	1682.62	1631.64	1860.06	1948.08	1798.82	1895.57	1627.7	1724.77	1880.82	7.15433	0.0257875	0.249233	DEG
Zpr1	120.904	165.176	201.693	244.772	238.167	279.538	203.111	250.998	255.411	162.591	254.159	236.507	7.14661	0.0258464	0.249636	DEG
Zmym5	412.649	491.432	444.972	380.989	381.824	457.499	306.583	365.424	326.889	449.685	406.771	332.965	7.1425	0.0258779	0.249666	DEG
Rab5a	512.526	475.051	437.695	337.671	378.043	412.806	422.829	377.728	404.084	475.091	376.173	401.547	7.13979	0.0258986	0.249666	DEG
Stim1	814.785	935.087	864.992	757.803	809.013	699.657	719.192	754.225	673.791	871.621	755.491	715.736	7.13938	0.0259018	0.249666	DEG
Lig3	180.041	110.572	133.076	169.618	147.437	151.958	89.42	99.661	85.7725	141.23	156.338	91.6178	7.13717	0.0259188	0.249666	DEG
Tep1	107.762	111.937	140.353	202.498	210.948	218.592	141.795	73.823	176.31	120.018	210.68	130.643	7.13493	0.0259359	0.249666	DEG
Ybx3	14563.6	16128.5	10918.5	6182.98	8137	9881.33	10256.5	7021.79	8087.39	13870.2	8067.11	8455.22	7.12886	0.0259826	0.249899	DEG
Polr2k	11.8275	0	32.2293	42.796	42.3409	45.5061	15.3291	24.6077	8.57725	14.6856	43.5477	16.1714	7.12728	0.0259947	0.249899	DEG
Panx1	421.849	487.337	440.813	350.719	408.287	401.429	355.125	386.34	342.137	450	386.812	361.201	7.1204	0.0260478	0.250216	DEG
Gm5431	17.0842	27.3018	17.6741	28.1828	31.7556	41.4431	45.9874	66.4407	39.0741	20.6867	33.7938	50.5007	7.11419	0.0260958	0.250216	DEG
Psmb3	470.473	371.304	451.21	512.509	536.822	627.335	748.573	738.23	547.038	430.996	558.888	677.947	7.11041	0.0261251	0.250216	DEG
Ndrg1	3126.41	3718.51	2895.44	2308.38	2192.65	2477.65	3042.84	3021.82	2571.27	3246.78	2326.23	2878.64	7.11039	0.0261252	0.250216	DEG
Pxmp4	101.191	87.3658	106.045	126.301	154.242	129.205	185.227	127.96	160.109	98.2005	136.582	157.765	7.11022	0.0261266	0.250216	DEG
Scarb1	162.957	200.668	227.684	450.924	494.481	364.049	471.371	364.193	694.757	197.103	436.485	510.107	7.10834	0.0261411	0.250216	DEG
Rpl6	3508.83	4394.22	3571.21	4800.46	4882.05	4527.86	5544.04	5144.23	4544.99	3824.76	4736.79	5077.75	7.10733	0.026149	0.250216	DEG
Hlf	0	12.2858	5.19827	6.26284	0	4.06305	19.1614	24.6077	12.3894	5.82803	3.44196	18.7195	7.1023	0.026188	0.250239	DEG
Dnase1l1	323.286	339.907	347.245	310.532	316.044	382.739	384.506	435.556	474.608	336.813	336.439	431.556	7.10039	0.0262029	0.250239	DEG
Ssh1	201.068	166.541	213.129	253.645	283.533	238.095	208.221	237.464	225.868	193.579	258.424	223.851	7.09828	0.0262193	0.250239	DEG
C4a	6.57085	13.6509	8.31724	0	0	4.06305	0	4.92153	0	9.513	1.35435	1.64051	7.09811	0.0262207	0.250239	DEG
Rnpepl1	679.426	704.386	728.798	907.589	844.549	770.354	959.349	1091.35	838.664	704.203	840.831	963.121	7.08832	0.0262971	0.250649	DEG
Rel	592.691	619.751	616.515	600.71	559.504	636.273	540.352	549.981	504.152	609.652	598.829	531.495	7.08381	0.0263324	0.250649	DEG
Mybbp1a	407.393	375.4	488.638	563.655	568.577	567.202	569.733	565.976	463.171	423.81	566.478	532.96	7.08377	0.0263327	0.250649	DEG
Pnpla8	1356.22	1707.73	1230.95	723.879	850.598	1026.33	919.749	824.356	1164.6	1431.63	866.934	969.568	7.08373	0.026333	0.250649	DEG
Zdhhc15	110.39	136.509	149.71	101.249	56.7065	92.6375	89.42	25.838	42.8862	132.203	83.5311	52.7148	7.07999	0.0263623	0.250763	DEG
Anp32e	2052.73	1950.71	1417.05	867.403	1309.54	1301.8	1195.67	1083.97	1136.01	1806.83	1159.58	1138.55	7.0705	0.0264369	0.251239	DEG
Pi16	2899.06	2502.21	2900.64	2565.68	2349.92	2195.67	2885.71	3720.68	3226.95	2767.3	2370.42	3277.78	7.06744	0.026461	0.251239	DEG
Nt5dc1	178.727	217.049	221.446	233.813	199.607	238.095	180.117	142.724	159.156	205.741	223.838	160.666	7.06413	0.0264871	0.251239	DEG
Cryl1	32.8542	27.3018	33.2689	47.4932	59.7308	63.3836	117.523	73.823	62.8998	31.1417	56.8692	84.7487	7.06388	0.0264891	0.251239	DEG
Cstf1	89.3635	90.0959	73.8155	133.607	145.169	135.706	130.298	171.023	106.739	84.425	138.161	136.02	7.05938	0.0265247	0.251239	DEG
Trim7	93.3061	91.461	40.5465	188.407	196.583	157.646	94.5297	182.097	106.739	75.1045	180.879	127.788	7.05661	0.0265466	0.251239	DEG
Ddx11	35.4826	60.064	72.7758	77.7635	74.0965	65.0088	43.4326	19.6861	0	56.1075	72.2896	21.0396	7.05549	0.0265554	0.251239	DEG
Zfp644	273.347	307.145	234.962	201.455	257.826	244.596	209.498	157.489	147.719	271.818	234.625	171.569	7.05516	0.0265581	0.251239	DEG
Rnf145	1000.08	1036.1	1110.35	954.561	790.111	932.876	770.29	829.278	904.423	1048.85	892.516	834.664	7.0538	0.0265689	0.251239	DEG
Pfkm	70.9652	81.9054	77.9741	36.0113	52.17	40.6305	45.9874	77.5141	71.4771	76.9482	42.9373	64.9929	7.0506	0.0265943	0.25127	DEG
Creb5	14.4559	17.7462	13.5155	8.87235	3.02435	0	0	9.84306	0	15.2392	3.96557	3.28102	7.04901	0.0266069	0.25127	DEG
Zbtb3	0	8.19054	8.31724	22.9637	15.1217	22.7531	15.3291	20.9165	31.4499	5.50259	20.2795	22.5652	7.03902	0.0266864	0.251856	DEG
Rab6a	3548.26	3060.53	2730.13	2008.8	2269.02	2431.33	2581.68	2004.29	2367.32	3112.97	2236.38	2317.77	7.03668	0.0267051	0.251868	DEG
Cfh	174.785	174.732	158.027	437.355	381.068	514.382	548.017	335.895	756.704	169.181	444.268	546.872	7.02808	0.0267738	0.252292	DEG
Vill	95.9344	99.6516	149.71	185.276	211.704	128.392	240.157	187.018	263.036	115.099	175.124	230.07	7.02669	0.026785	0.252292	DEG
Ptprcap	934.375	1032.01	1194.56	1239.52	1277.03	1198.6	1030.88	975.694	859.631	1053.65	1238.38	955.403	7.0226	0.0268178	0.252391	DEG
H2-DMb2	381.109	457.305	725.679	995.269	1101.62	906.872	839.271	1130.72	745.268	521.364	1001.25	905.087	7.01877	0.0268485	0.252391	DEG
Slc12a6	2682.22	2631.89	2503.49	2022.37	2135.94	2416.7	1991.51	1935.39	2334.92	2605.87	2191.67	2087.27	7.01795	0.0268551	0.252391	DEG
Srsf3	733.307	686.64	695.529	682.649	709.209	739.475	659.153	500.766	556.568	705.159	710.444	572.162	7.01544	0.0268753	0.252391	DEG
Ftl1	166759	218025	164699	102940	122472	120806	183050	168372	138109	183161	115406	163177	7.01451	0.0268828	0.252391	DEG
Aebp2	488.871	375.4	457.448	284.437	379.556	421.744	289.976	258.38	281.143	440.573	361.912	276.5	7.01027	0.026917	0.252431	DEG
Umps	88.0494	76.445	92.5292	135.695	117.193	160.084	97.0846	95.9699	128.659	85.6746	137.657	107.238	7.00657	0.0269468	0.252431	DEG
Adipor2	1349.65	1396.49	1316.2	1213.42	1195.37	1070.21	1294.04	1502.3	1357.11	1354.11	1159.67	1384.48	7.00528	0.0269573	0.252431	DEG
Tlr3	0	0	4.15862	22.4418	15.8778	6.50088	0	0	4.76514	1.38621	14.9402	1.58838	7.00493	0.0269601	0.252431	DEG
Slamf9	0	0	4.15862	8.35045	20.4143	19.5026	30.6583	24.6077	11.4363	1.38621	16.0891	22.2341	7.00316	0.0269744	0.252431	DEG
Braf	1182.75	883.213	863.953	647.16	579.918	693.969	563.346	445.399	744.315	976.64	640.349	584.353	6.9966	0.0270275	0.252764	DEG
Tubb6	61.766	54.6036	116.441	71.5007	88.4621	78.0105	129.02	140.264	128.659	77.6036	79.3245	132.648	6.99069	0.0270756	0.25305	DEG
Tnfaip2	1987.02	1508.42	2109.46	1826.66	1602.9	1914.51	2244.44	2437.39	2607.48	1868.3	1781.36	2429.77	6.98153	0.0271502	0.253259	DEG
Gpatch3	28.9117	21.8414	8.31724	49.0589	80.1452	68.2592	76.6457	35.6811	64.8059	19.6901	65.8211	59.0442	6.98035	0.0271598	0.253259	DEG
Tpm1	1638.77	1864.71	1311	826.694	1128.08	1162.84	1159.91	1204.54	1163.65	1604.83	1039.21	1176.03	6.97937	0.0271678	0.253259	DEG
Proser2	252.321	316.701	246.398	207.195	169.363	169.835	153.291	225.16	161.062	271.807	182.131	179.838	6.97934	0.027168	0.253259	DEG
Camkk1	324.6	122.858	310.857	316.273	293.362	379.489	404.945	591.814	610.891	252.772	329.708	535.883	6.9767	0.0271896	0.253296	DEG
Znhit1	185.298	169.271	182.979	159.702	202.631	208.028	319.357	253.459	228.727	179.183	190.121	267.181	6.96828	0.0272586	0.253775	DEG
Eno3	162.957	109.207	181.94	351.241	235.143	273.849	240.157	175.945	191.559	151.368	286.744	202.553	6.96338	0.0272988	0.253948	DEG
Cfap20	43.3676	27.3018	37.4276	63.6722	47.6335	73.9475	74.0909	132.881	84.8195	36.0323	61.751	97.2639	6.96174	0.0273123	0.253948	DEG
Lims1	3429.98	3755.36	2699.98	2201.91	2486.01	2581.66	2225.28	2279.9	2536.96	3295.11	2423.19	2347.38	6.95699	0.0273514	0.253956	DEG
Foxj3	152.444	189.748	201.693	220.765	235.143	272.224	135.407	194.4	160.109	181.295	242.711	163.306	6.95658	0.0273548	0.253956	DEG
Hist1h2ap	21.0267	30.032	19.7534	18.7885	18.1461	21.1279	8.942	15.995	6.67119	23.604	19.3541	10.5361	6.9551	0.027367	0.253956	DEG
Preb	1190.64	853.181	1237.19	1182.63	1147.74	1179.91	1383.46	1613.03	1477.19	1093.67	1170.09	1491.23	6.95141	0.0273974	0.253956	DEG
Armh3	69.651	80.5403	51.9827	57.9312	70.3161	82.0736	45.9874	36.9115	31.4499	67.3913	70.107	38.1163	6.95098	0.027401	0.253956	DEG
Pim1	3677.05	3027.77	2874.64	2415.37	2362.01	2334.63	2423.28	2826.19	2711.36	3193.15	2370.67	2653.61	6.94577	0.027444	0.254083	DEG
Lpcat2	1471.87	1306.39	1349.47	1141.92	1030.55	1094.59	1354.07	1572.43	1249.42	1375.91	1089.02	1391.97	6.94506	0.0274499	0.254083	DEG
Brms1	216.838	240.256	280.707	198.845	237.411	257.597	300.196	344.507	300.204	245.934	231.285	314.969	6.9417	0.0274778	0.254178	DEG
4921507P07Rik	0	6.82545	0	6.78474	6.04869	9.75132	0	0	0	2.27515	7.52825	0	6.92632	0.0276057	0.254765	DEG
Isg20	54804.8	64126.5	38887.2	24444.9	30223.1	32906.6	47640.4	43131.1	45225.9	52606.2	29191.5	45332.5	6.92409	0.0276243	0.254765	DEG
Rgs14	1152.53	1105.72	1253.82	881.494	799.184	989.759	1013	1242.69	1267.53	1170.69	890.145	1174.4	6.92387	0.0276262	0.254765	DEG
Phka1	21.0267	16.3811	17.6741	41.7522	46.8774	65.0088	42.1551	44.2938	19.0606	18.3606	51.2128	35.1698	6.92282	0.0276349	0.254765	DEG
Egln3	147.187	270.288	279.667	126.301	187.509	134.081	327.022	286.679	280.19	232.381	149.297	297.964	6.91994	0.027659	0.254765	DEG
Ddx49	130.103	136.509	93.5689	190.495	182.217	203.965	145.627	220.239	202.042	120.06	192.226	189.302	6.91822	0.0276734	0.254765	DEG
Cct7	1139.39	1075.69	1046.93	895.586	963.254	890.62	1304.25	1051.98	1129.34	1087.34	916.487	1161.86	6.91738	0.0276804	0.254765	DEG
Utp25	98.5627	102.382	101.886	97.074	115.681	100.764	84.3103	72.5926	41.9332	100.944	104.506	66.2787	6.91716	0.0276823	0.254765	DEG
Psmd9	61.766	43.6829	29.1103	61.0626	59.7308	91.0123	89.42	100.891	81.0074	44.8531	70.6019	90.4396	6.9134	0.0277138	0.254893	DEG
Aurkaip1	260.206	208.859	290.064	340.281	362.166	348.61	351.293	482.31	361.197	253.043	350.352	398.267	6.911	0.027734	0.254916	DEG
Dglucy	52.5668	54.6036	49.9034	80.895	69.56	100.764	80.478	63.9799	69.571	52.3579	83.7395	71.343	6.90864	0.0277538	0.254936	DEG
Gnaq	683.368	599.275	572.85	314.186	445.335	501.38	383.229	436.786	494.621	618.497	420.3	438.212	6.90455	0.0277882	0.25509	DEG
Galt	51.2526	54.6036	80.0534	148.22	111.145	96.7005	140.517	113.195	100.068	61.9699	118.689	117.927	6.90008	0.0278258	0.255224	DEG
Zmiz2	461.274	554.227	610.277	967.608	895.207	823.986	647.656	1026.14	963.511	541.926	895.6	879.102	6.89862	0.0278381	0.255224	DEG
Rap2c	873.923	952.833	946.086	845.483	680.478	777.667	758.793	658.255	787.201	924.28	767.876	734.749	6.89145	0.0278987	0.255617	DEG
Nono	1206.41	1385.57	1312.04	1466.55	1566.61	1508.2	1470.32	1444.47	1347.58	1301.34	1513.79	1420.79	6.88604	0.0279445	0.255782	DEG
Mindy2	1072.36	794.482	888.905	731.186	613.186	779.293	571.011	676.711	625.186	918.583	707.888	624.302	6.88441	0.0279583	0.255782	DEG
Gen1	15.77	25.9367	17.6741	12.5257	21.9265	12.1891	10.2194	0	0	19.7936	15.5471	3.40648	6.88306	0.0279698	0.255782	DEG
Tbl1xr1	1260.29	995.151	1021.98	966.564	1032.81	868.68	816.277	776.372	799.59	1092.47	956.019	797.413	6.8809	0.0279882	0.255788	DEG
Cd8a	337.742	319.431	336.848	354.372	369.726	277.913	273.37	187.018	236.351	331.34	334.004	232.246	6.87692	0.028022	0.255882	DEG
Exoc4	459.959	619.751	479.281	421.698	437.018	509.506	335.964	375.267	303.063	519.664	456.074	338.098	6.87407	0.0280463	0.255882	DEG
Mgam	724.108	602.005	559.334	459.275	351.58	418.494	327.022	378.958	525.118	628.482	409.783	410.366	6.87344	0.0280516	0.255882	DEG
Mgat4a	475.729	509.179	395.069	353.328	363.678	369.737	266.983	356.811	357.385	459.992	362.248	327.06	6.86757	0.0281017	0.255948	DEG
Samd11	177.413	223.875	147.631	66.2817	116.437	88.5745	177.563	123.038	170.592	182.973	90.4312	157.064	6.86409	0.0281315	0.255948	DEG
Atf2	509.898	510.544	437.695	393.515	390.897	445.31	420.274	356.811	353.573	486.045	409.907	376.886	6.86297	0.0281411	0.255948	DEG
Ccdc181	32.8542	32.7622	37.4276	32.8799	39.3165	35.7548	30.6583	23.3773	19.0606	34.348	35.9837	24.3654	6.86266	0.0281437	0.255948	DEG
AI987944	27.5976	35.4923	40.5465	53.2341	58.9748	43.8809	25.5486	36.9115	37.1681	34.5455	52.0299	33.2094	6.86096	0.0281583	0.255948	DEG
Pde4d	352.198	364.479	301.5	219.721	179.193	304.729	130.298	238.694	185.84	339.392	234.547	184.944	6.86017	0.0281651	0.255948	DEG
Sdr39u1	15.77	0	42.6258	63.6722	62.7552	60.1331	79.2006	44.2938	59.0877	19.4653	62.1868	60.8607	6.85399	0.0282181	0.256269	DEG
Stag2	2227.52	1947.98	1734.14	1586.59	1646	1629.28	1513.75	1369.42	1620.15	1969.88	1620.62	1501.11	6.84741	0.0282747	0.256621	DEG
Samd9l	3896.51	3202.5	2767.56	2902.82	2433.84	2645.86	2428.39	1861.57	2007.08	3288.86	2660.84	2099.01	6.84205	0.0283209	0.256668	DEG
Slc25a5	1598.03	1831.95	1319.32	1826.66	1839.56	1680.48	2207.4	2003.06	2052.82	1583.1	1782.23	2087.76	6.83942	0.0283436	0.256668	DEG
Phf3	692.568	701.656	742.313	569.396	529.261	494.879	587.617	428.173	627.092	712.179	531.179	547.628	6.83872	0.0283496	0.256668	DEG
Il12rb2	84.1069	58.6989	95.6482	76.7197	52.17	28.4413	25.5486	28.2988	23.8257	79.4846	52.4437	25.891	6.83761	0.0283593	0.256668	DEG
Hp	11460.9	12549.3	10019.1	9270.56	8869.65	8376.38	11752.3	16453.9	12918.3	11343.1	8838.87	13708.2	6.83652	0.0283687	0.256668	DEG
Gimap3	2383.9	2847.58	2774.84	2937.27	2790.72	2519.9	1978.74	2373.41	1990.87	2668.77	2749.3	2114.34	6.83358	0.0283941	0.256738	DEG
Ptbp2	211.581	214.319	214.169	168.575	171.632	145.457	192.892	151.337	128.659	213.356	161.888	157.629	6.82703	0.028451	0.257091	DEG
Smchd1	1069.73	885.943	918.015	942.557	789.354	895.496	760.07	659.485	748.127	957.898	875.802	722.561	6.8245	0.0284729	0.257128	DEG
Rusc1	212.896	240.256	188.177	291.222	309.996	240.532	324.467	319.9	452.688	213.776	280.583	365.685	6.81799	0.0285296	0.257479	DEG
Arhgap5	102.505	86.0007	113.322	86.114	92.9987	110.515	65.1489	75.0534	41.9332	100.609	96.5425	60.7118	6.81495	0.0285562	0.257558	DEG
Zfp442	0	0	0	5.21903	8.31695	3.25044	0	0	3.81211	0	5.59547	1.2707	6.81239	0.0285785	0.257599	DEG
Grk2	4911.05	4738.23	5251.29	5411.09	4622.71	4904.1	6076.73	6781.87	5564.73	4966.86	4979.3	6141.11	6.808	0.0286169	0.257784	DEG
Atp5mpl	929.118	976.039	687.212	459.275	504.31	602.956	751.128	551.211	655.683	864.123	522.18	652.674	6.79801	0.0287045	0.257873	DEG
Tstd1	17.0842	2.73018	13.5155	14.6133	10.5852	15.4396	26.826	29.5292	20.9666	11.11	13.546	25.7739	6.79756	0.0287084	0.257873	DEG
Rpl24	2307.68	2347.95	1827.71	1952.96	2026.31	1886.07	3304.71	2534.59	2612.25	2161.12	1955.11	2817.18	6.79432	0.0287369	0.257873	DEG
Itga6	7122.8	8283.37	6338.77	4278.56	5336.46	5370.54	6217.25	6022.72	5041.52	7248.31	4995.19	5760.5	6.79038	0.0287716	0.257873	DEG
Iffo1	120.904	154.255	148.671	199.889	216.997	220.217	173.73	182.097	243.975	141.276	212.368	199.934	6.79019	0.0287733	0.257873	DEG
Mafg	219.466	252.542	230.803	155.005	167.095	182.837	218.44	227.621	169.639	234.27	168.313	205.233	6.78955	0.028779	0.257873	DEG
Fgr	3646.82	3314.44	3648.15	3893.4	3614.85	3914.34	3878.27	4527.81	4458.26	3536.47	3807.53	4288.12	6.78823	0.0287906	0.257873	DEG
Hck	1772.82	1657.22	1622.9	1932.61	1574.93	1707.29	1902.09	2309.43	2243.43	1684.31	1738.28	2151.65	6.78764	0.0287958	0.257873	DEG
Rc3h1	866.038	1094.8	921.134	596.013	802.964	797.983	662.986	649.642	723.348	960.658	732.32	678.659	6.78631	0.0288076	0.257873	DEG
Gba	295.688	256.637	339.967	371.595	357.629	301.478	370.454	515.53	526.071	297.431	343.567	470.685	6.78558	0.0288141	0.257873	DEG
Casc3	626.859	539.211	608.198	524.512	633.601	596.455	666.818	729.617	774.812	591.422	584.856	723.749	6.78197	0.028846	0.257873	DEG
Dnm1l	592.691	460.035	418.981	362.201	414.336	449.373	305.305	340.816	271.613	490.569	408.636	305.911	6.7794	0.0288687	0.257873	DEG
Vasp	3761.15	4128.03	3626.31	3476.4	3249.66	3261.82	3233.17	3536.12	3292.71	3838.5	3329.29	3354	6.77932	0.0288694	0.257873	DEG
Rexo2	574.292	622.481	527.105	344.456	382.58	472.939	613.166	471.237	561.333	574.626	399.992	548.579	6.77727	0.0288876	0.257873	DEG
2610044O15Rik8	27.5976	38.2225	18.7138	50.6246	45.3652	45.5061	38.3229	28.2988	30.4969	28.178	47.1653	32.3729	6.77614	0.0288976	0.257873	DEG
Crk	1139.39	1025.18	914.896	715.529	705.429	909.31	807.335	702.549	787.201	1026.49	776.756	765.695	6.77448	0.0289123	0.257873	DEG
Atp2c1	1951.54	2062.65	1581.31	1377.82	1531.83	1433.44	1337.47	1294.36	1550.58	1865.17	1447.7	1394.14	6.76935	0.0289579	0.258026	DEG
Dnmbp	321.972	206.129	284.865	179.013	158.022	184.462	159.679	193.17	182.981	270.989	173.832	178.61	6.76712	0.0289777	0.258026	DEG
Shmt1	10.5134	5.46036	24.9517	35.4894	34.78	22.7531	5.10971	8.61268	14.2954	13.6418	31.0075	9.33927	6.76652	0.0289831	0.258026	DEG
Chordc1	448.132	319.431	366.998	256.254	294.118	279.538	247.821	291.601	222.055	378.187	276.637	253.826	6.75965	0.0290443	0.258412	DEG
Hnrnpd	615.031	494.163	636.269	728.055	827.159	810.984	546.739	670.559	698.569	581.821	788.733	638.622	6.75342	0.0291	0.258693	DEG
Rftn1	210.267	313.971	168.424	359.591	336.459	403.867	373.009	361.733	324.029	230.887	366.639	352.924	6.75047	0.0291264	0.258693	DEG
Zfp868	123.532	170.636	120.6	163.356	127.779	136.518	98.362	84.8964	50.5105	138.256	142.551	77.923	6.75012	0.0291295	0.258693	DEG
Ubxn7	814.785	752.165	679.934	459.275	611.674	538.76	623.385	476.158	616.609	748.961	536.57	572.051	6.74503	0.0291753	0.258766	DEG
Hdac10	113.019	84.6356	109.164	165.965	201.119	149.52	175.008	209.165	137.236	102.273	172.201	173.803	6.74373	0.0291869	0.258766	DEG
Tollip	1324.68	1558.93	1400.41	981.699	1044.91	1222.98	987.452	1256.22	992.102	1428.01	1083.2	1078.59	6.74322	0.0291915	0.258766	DEG
Psmb8	976.428	1105.72	1087.48	1319.37	1308.79	1481.39	1684.93	1481.38	1246.56	1056.54	1369.85	1470.96	6.73595	0.0292569	0.259186	DEG
Klf6	3801.89	2906.28	3283.23	2557.32	2340.09	2648.29	2791.18	2649.01	2814.29	3330.47	2515.24	2751.5	6.72966	0.0293137	0.259498	DEG
B3gnt5	596.633	405.432	517.748	429.526	526.992	581.829	353.848	274.375	319.264	506.604	512.782	315.829	6.72808	0.029328	0.259498	DEG
Bclaf3	160.329	118.763	135.155	135.173	112.657	137.331	79.2006	73.823	108.645	138.082	128.387	87.2229	6.72058	0.0293959	0.25994	DEG
Steap3	15.77	0	16.6345	27.139	48.3895	32.5044	89.42	35.6811	65.7589	10.8015	36.011	63.62	6.71653	0.0294327	0.259961	DEG
Cox6b1	839.755	836.8	855.636	647.682	665.356	745.976	1144.58	980.615	819.604	844.063	686.338	981.598	6.71635	0.0294343	0.259961	DEG
Soga1	0	0	0	7.30664	0	0	6.38714	19.6861	12.3894	0	2.43555	12.8209	6.71337	0.0294615	0.260018	DEG
Ovgp1	314.087	237.526	330.61	207.195	174.656	179.587	155.846	220.239	232.539	294.074	187.146	202.875	6.70984	0.0294936	0.260018	DEG
Pax5	390.308	506.448	735.036	784.942	1009.38	947.503	645.102	663.176	487.95	543.931	913.94	598.743	6.70972	0.0294947	0.260018	DEG
Cd38	219.466	222.51	271.35	191.016	251.777	297.415	162.233	150.107	137.236	237.775	246.736	149.859	6.69366	0.0296415	0.26112	DEG
Ptger4	189.24	133.779	178.821	232.247	183.729	212.904	155.846	78.7445	113.41	167.28	209.627	116	6.69105	0.0296654	0.26112	DEG
Sf3a1	262.834	270.288	282.786	310.532	351.58	406.305	329.577	356.811	329.748	271.969	356.139	338.712	6.6883	0.0296907	0.26112	DEG
Gart	168.214	135.144	171.543	216.068	203.387	272.224	214.608	263.302	222.055	158.3	230.56	233.322	6.68816	0.0296921	0.26112	DEG
Fam78a	943.574	1015.63	1183.13	1293.28	1072.89	1081.58	769.012	900.64	830.087	1047.44	1149.25	833.246	6.68602	0.0297117	0.261134	DEG
Lyz1	21.0267	21.8414	30.15	36.5332	9.07304	29.2539	68.9812	39.3722	62.8998	24.3394	24.9534	57.0844	6.68386	0.0297316	0.26115	DEG
Gpatch11	134.045	163.811	90.4499	56.3655	73.3404	53.6322	86.8652	29.5292	40.0272	129.435	61.1127	52.1405	6.68153	0.029753	0.261172	DEG
Ubap2l	701.767	660.704	626.912	732.23	728.868	787.419	620.83	639.799	692.851	663.127	749.505	651.16	6.67949	0.0297719	0.261172	DEG
Smarca4	306.202	240.256	384.672	425.873	441.555	461.562	263.15	307.596	360.244	310.377	442.997	310.33	6.67332	0.0298289	0.261172	DEG
Hdac5	1421.93	1341.88	1515.82	1468.63	1415.39	1568.34	1742.41	1886.18	1582.03	1426.54	1484.12	1736.87	6.67229	0.0298384	0.261172	DEG
Pglyrp1	3144.81	3930.09	3017.08	2515.05	2315.14	2264.74	3109.26	3795.73	3061.12	3363.99	2364.98	3322.04	6.67009	0.0298588	0.261172	DEG
Ralgapa1	785.874	727.593	525.025	509.377	473.31	403.054	311.693	249.768	492.715	679.497	461.914	351.392	6.66944	0.0298648	0.261172	DEG
Faah	261.52	318.066	356.601	337.149	340.995	324.231	224.827	273.145	230.633	312.062	334.125	242.868	6.66739	0.0298838	0.261172	DEG
Zpbp2	0	0	0	6.26284	15.1217	7.31349	5.10971	4.92153	0	0	9.56602	3.34375	6.66595	0.0298972	0.261172	DEG
D1Ertd622e	1666.37	1261.34	1409.77	1164.89	1060.03	936.126	1193.12	1113.5	1077.87	1445.83	1053.68	1128.16	6.66348	0.0299201	0.261172	DEG
Cct6a	407.393	398.606	366.998	384.121	338.727	374.613	318.08	343.277	276.378	390.999	365.82	312.578	6.66091	0.0299439	0.261172	DEG
Eloc	618.974	683.91	468.884	270.868	431.725	342.921	408.777	323.591	444.111	590.589	348.505	392.16	6.66082	0.0299449	0.261172	DEG
Smim15	419.22	484.607	486.558	323.058	342.507	375.426	378.119	217.778	326.889	463.462	346.997	307.595	6.66015	0.029951	0.261172	DEG
Col6a2	21.0267	17.7462	5.19827	0	3.02435	6.50088	0	0	0	14.6571	3.17507	0	6.65784	0.0299726	0.261202	DEG
Esrra	208.953	159.716	195.455	239.032	216.241	283.601	305.305	271.915	247.787	188.041	246.291	275.002	6.65414	0.0300071	0.261345	DEG
Stfa1	56.5093	32.7622	24.9517	42.2741	24.1948	28.4413	60.0391	62.7495	65.7589	38.0744	31.6368	62.8492	6.64728	0.0300711	0.261745	DEG
Acbd6	81.4785	94.1912	58.2206	149.264	128.535	114.578	171.175	156.259	108.645	77.9635	130.792	145.36	6.64226	0.0301181	0.261813	DEG
Ubxn4	663.656	607.465	528.144	498.939	457.432	500.568	473.926	493.384	509.87	599.755	485.646	492.393	6.63857	0.0301527	0.261813	DEG
Anks1	413.964	591.084	448.091	313.664	225.314	268.974	334.686	391.262	477.467	484.38	269.317	401.138	6.63478	0.0301883	0.261813	DEG
Dnajb2	1124.93	1598.52	1037.58	581.922	734.916	801.233	913.362	772.68	666.166	1253.67	706.024	784.069	6.63037	0.0302298	0.261813	DEG
Sf3b1	4844.03	3921.9	4531.85	3987.86	3715.41	4024.04	3516.76	3229.75	3707.28	4432.6	3909.1	3484.6	6.62741	0.0302577	0.261813	DEG
Fh1	78.8502	188.382	164.265	249.47	303.947	229.969	260.595	275.606	216.337	143.833	261.128	250.846	6.62481	0.0302822	0.261813	DEG
Tnfrsf10b	26.2834	28.6669	33.2689	20.3542	3.78043	0	11.4969	14.7646	21.9196	29.4064	8.04488	16.0604	6.62297	0.0302996	0.261813	DEG
Stoml1	23.6551	43.6829	92.5292	120.038	191.29	134.893	83.0329	93.5091	122.941	53.2891	148.74	99.8275	6.62216	0.0303073	0.261813	DEG
Igsf6	1718.93	1295.47	1542.85	1542.22	1434.3	1548.02	2000.45	1765.6	2265.35	1519.08	1508.18	2010.47	6.62207	0.0303081	0.261813	DEG
Cnpy3	440.247	342.638	442.893	436.833	513.383	437.997	518.636	551.211	534.649	408.592	462.737	534.832	6.61916	0.0303355	0.261813	DEG
Adipor1	36623.3	38107.9	28446	19338.1	23838.7	24309.2	30800.1	23165.6	25651.7	34392.4	22495.3	26539.1	6.61822	0.0303445	0.261813	DEG
Ly6c2	2516.64	2094.05	1733.1	2184.16	1768.49	2055.9	3205.07	2800.35	2585.56	2114.6	2002.85	2863.66	6.61574	0.0303679	0.261813	DEG
Setd3	1010.6	1118.01	822.367	664.904	753.818	556.638	896.755	792.367	927.296	983.657	658.453	872.139	6.61551	0.0303702	0.261813	DEG
Wapl	1120.99	1001.98	992.87	754.15	842.281	834.55	978.51	765.298	878.692	1038.61	810.327	874.167	6.6154	0.0303712	0.261813	DEG
Pdk3	201.068	139.239	129.957	175.881	185.241	220.217	241.434	241.155	224.915	156.755	193.78	235.835	6.61532	0.0303719	0.261813	DEG
Mrps24	162.957	223.875	185.058	286.003	216.241	199.089	315.525	266.993	300.204	190.63	233.778	294.241	6.61451	0.0303796	0.261813	DEG
Tshb	1.31417	4.09527	3.11896	0	1.51217	1.62522	0	0	0	2.8428	1.0458	0	6.61148	0.0304083	0.261813	DEG
Bicral	297.002	344.003	366.998	244.772	235.899	294.165	266.983	280.527	248.74	336.001	258.279	265.417	6.61034	0.0304191	0.261813	DEG
Sptbn1	1835.9	1792.36	1918.16	1461.85	1688.34	1565.09	1486.93	1674.55	1329.47	1848.81	1571.76	1496.98	6.60875	0.0304342	0.261813	DEG
Nudt22	21.0267	12.2858	29.1103	40.1865	37.0482	56.8827	37.0454	61.5191	62.8998	20.8076	44.7058	53.8215	6.60616	0.0304589	0.261813	DEG
Osbpl9	1900.29	1976.65	1845.39	1700.88	1590.05	1725.17	1605.73	1791.44	1785.02	1907.44	1672.03	1727.4	6.60379	0.0304815	0.261813	DEG
Amz1	55.1951	47.7782	143.472	151.352	130.803	126.767	159.679	187.018	202.995	82.1485	136.307	183.231	6.60255	0.0304933	0.261813	DEG
Iqgap1	8815.45	8462.19	8046.93	7637.01	7823.23	7467.07	8282.85	9047	8404.75	8441.52	7642.44	8578.2	6.6023	0.0304956	0.261813	DEG
Wdr11	99.8769	121.493	133.076	132.041	173.9	156.834	107.304	98.4306	117.222	118.149	154.258	107.652	6.59786	0.030538	0.261962	DEG
Ccdc47	423.163	458.67	519.827	316.273	388.629	398.179	227.382	268.223	379.305	467.22	367.693	291.637	6.59669	0.0305492	0.261962	DEG
Lsm11	43.3676	49.1432	65.4982	74.1102	58.2187	82.8862	26.826	49.2153	34.309	52.6697	71.7384	36.7834	6.59476	0.0305676	0.261964	DEG
Sec61a1	839.755	1074.33	892.023	1097.56	1015.42	1013.32	1129.25	1350.96	1206.53	935.368	1042.1	1228.91	6.59271	0.0305872	0.261976	DEG
Bivm	77.536	111.937	74.8551	70.4569	82.4134	114.578	25.5486	41.833	50.5105	88.1095	89.1494	39.2974	6.58608	0.0306507	0.262365	DEG
Got2	591.376	494.163	574.929	653.944	722.063	605.394	679.592	867.42	746.221	553.489	660.467	764.411	6.58144	0.0306953	0.262591	DEG
Hfe	107.762	126.953	126.838	219.721	218.509	255.159	259.318	135.342	220.149	120.518	231.13	204.937	6.57797	0.0307286	0.262721	DEG
Dcaf7	599.261	487.337	673.696	743.19	840.768	721.597	637.437	583.201	599.454	586.765	768.519	606.698	6.57266	0.0307798	0.262891	DEG
Ppp1r16b	826.613	816.324	844.199	849.658	975.352	757.352	726.857	595.505	647.106	829.045	860.787	656.489	6.57213	0.030785	0.262891	DEG
Gabarapl2	16754.4	19225.9	11929	6585.37	8989.87	9413.27	12825.4	8271.86	10286	15969.8	8329.5	10461.1	6.56595	0.0308446	0.263245	DEG
Atl3	324.6	333.082	255.755	453.012	374.263	381.927	314.247	333.434	295.439	304.479	403.067	314.373	6.55782	0.0309234	0.263659	DEG
Plekhm2	116.961	70.9847	108.124	205.108	207.168	132.455	154.569	193.17	218.243	98.69	181.577	188.661	6.55717	0.0309297	0.263659	DEG
Selenow	1241.89	1254.52	1182.09	1037.02	1211.25	1189.66	1655.55	1492.45	1298.98	1226.17	1145.98	1482.33	6.55427	0.0309579	0.263744	DEG
Pygb	1168.3	1324.14	1063.57	760.413	972.327	789.857	1048.77	1079.05	889.175	1185.33	840.866	1005.66	6.55146	0.0309852	0.263822	DEG
Card10	294.374	274.383	249.517	317.317	288.069	260.848	335.964	573.358	486.997	272.758	288.745	465.44	6.53771	0.0311194	0.264742	DEG
Snx17	357.454	365.844	351.403	460.84	551.943	411.993	445.823	444.168	450.782	358.234	474.926	446.924	6.53663	0.0311299	0.264742	DEG
Fbxo6	59.1376	117.398	98.7672	127.344	133.827	88.5745	157.124	161.18	224.915	91.7675	116.582	181.073	6.52784	0.0312163	0.264888	DEG
Rapgef6	1502.1	1586.23	1619.78	1567.27	1505.37	1236.79	1087.09	1205.78	590.877	1569.37	1436.48	961.248	6.52733	0.0312213	0.264888	DEG
Samd3	77.536	45.048	66.5379	60.0188	50.6578	78.0105	40.8777	15.995	0	63.0406	62.8957	18.9576	6.52449	0.0312492	0.264888	DEG
Rpl29	360.083	469.591	481.36	520.859	502.798	495.692	705.141	675.48	525.118	437.011	506.45	635.246	6.52415	0.0312526	0.264888	DEG
Mta1	174.785	189.748	168.424	228.594	263.118	285.226	148.182	223.93	209.666	177.652	258.979	193.926	6.52366	0.0312573	0.264888	DEG
Lgals1	699.138	760.355	635.229	792.771	846.817	836.175	917.194	1054.44	819.604	698.241	825.254	930.412	6.52151	0.0312785	0.264888	DEG
Itm2a	144.559	161.081	166.345	130.998	121.73	152.771	123.911	63.9799	101.974	157.328	135.166	96.6215	6.52047	0.0312888	0.264888	DEG
Tnfaip1	124.846	111.937	81.093	133.085	185.997	175.524	171.175	145.185	179.169	105.959	164.869	165.177	6.51599	0.031333	0.264888	DEG
Tbc1d19	0	0	4.15862	4.69713	12.0974	19.5026	0	0	0	1.38621	12.099	0	6.51544	0.0313385	0.264888	DEG
St6galnac2	0	0	0	3.65332	3.02435	0	5.10971	9.84306	3.81211	0	2.22589	6.25496	6.51247	0.0313677	0.264888	DEG
Odf2l	21.0267	16.3811	9.35689	14.0914	6.04869	0	0	0	0	15.5882	6.71336	0	6.51241	0.0313684	0.264888	DEG
Srprb	123.532	146.065	118.521	192.582	213.973	153.583	198.001	174.714	233.492	129.372	186.713	202.069	6.51227	0.0313698	0.264888	DEG
Ostc	279.918	264.827	285.905	352.806	437.018	325.044	384.506	390.031	343.09	276.884	371.623	372.542	6.51068	0.0313855	0.264888	DEG
Gm9733	375.853	192.478	241.2	325.667	382.58	364.049	424.106	474.928	611.844	269.843	357.432	503.626	6.50726	0.0314194	0.26502	DEG
Ppp4r3a	546.695	521.464	436.655	389.862	391.653	472.126	329.577	374.036	391.694	501.605	417.88	365.102	6.50501	0.0314417	0.265054	DEG
Kat6a	1239.26	839.53	1104.11	636.2	614.698	808.547	705.141	810.822	733.831	1060.97	686.482	749.931	6.4998	0.0314935	0.265335	DEG
Tnfaip8	805.586	819.054	662.26	606.973	558.748	627.335	752.406	680.402	744.315	762.3	597.685	725.707	6.49793	0.0315121	0.265337	DEG
Actl6a	130.103	129.684	88.3706	149.264	202.631	140.581	177.563	184.557	205.854	116.052	164.159	189.325	6.49438	0.0315475	0.26548	DEG
0610010F05Rik	45.9959	21.8414	46.7844	62.1065	56.7065	68.2592	43.4326	34.4507	24.7787	38.2073	62.3574	34.2207	6.48933	0.0315978	0.265587	DEG
Prf1	427.105	547.401	618.594	442.052	392.409	535.51	383.229	244.846	191.559	531.034	456.657	273.211	6.48594	0.0316317	0.265587	DEG
Flt3l	81.4785	102.382	165.305	221.809	195.826	194.214	196.724	163.641	231.586	116.388	203.95	197.317	6.4857	0.0316341	0.265587	DEG
Rps29	7644.53	8058.13	6675.62	5498.25	5409.04	5737.02	10518.3	7966.73	7365.95	7459.42	5548.11	8617.01	6.48412	0.03165	0.265587	DEG
Fhl1	7669.5	8878.55	6958.41	5100.56	5734.92	6175.83	7263.46	7296.17	6179.43	7835.48	5670.44	6913.02	6.48391	0.0316521	0.265587	DEG
Skil	672.855	431.368	527.105	354.372	371.239	413.618	342.351	327.282	357.385	543.776	379.743	342.339	6.47973	0.0316939	0.265716	DEG
Rab44	1621.69	1471.57	1532.45	944.122	849.085	858.928	781.786	1539.21	1131.24	1541.9	884.045	1150.75	6.47668	0.0317246	0.265716	DEG
Stk4	4243.45	3935.55	3487	3335.48	3163.47	3470.66	3293.21	3011.98	3259.35	3888.67	3323.2	3188.18	6.47463	0.0317452	0.265716	DEG
Lysmd1	80.1644	65.5243	71.7362	68.3693	90.7304	69.0718	54.9294	43.0634	54.3226	72.4749	76.0572	50.7718	6.47383	0.0317532	0.265716	DEG
Ndufs2	494.128	518.734	478.241	544.867	619.235	481.878	605.501	616.422	653.777	497.034	548.66	625.233	6.47321	0.0317594	0.265716	DEG
Rnf38	1191.95	1175.34	1071.88	894.02	791.623	1034.45	883.981	991.689	979.712	1146.39	906.698	951.794	6.46751	0.0318168	0.266042	DEG
Cic	1235.32	1246.33	1460.71	1377.82	1472.86	1513.89	1495.87	1672.09	1699.25	1314.12	1454.86	1622.4	6.45478	0.0319455	0.266899	DEG
Polr2e	159.015	282.574	342.046	352.806	406.775	300.666	562.069	506.918	399.319	261.211	353.416	489.435	6.45321	0.0319614	0.266899	DEG
Klra2	712.28	636.132	546.858	447.793	412.067	522.508	484.145	540.138	485.091	631.757	460.789	503.125	6.45191	0.0319746	0.266899	DEG
Pmm2	164.271	240.256	238.081	363.244	275.216	294.977	305.305	313.748	294.486	214.203	311.146	304.513	6.44202	0.0320752	0.267342	DEG
Slc27a4	1222.18	1232.68	817.168	615.324	665.356	676.091	936.355	917.866	754.798	1090.67	652.257	869.673	6.43897	0.0321062	0.267342	DEG
Bcl6	1327.31	995.151	1213.28	901.848	895.207	871.93	878.871	962.159	1001.63	1178.58	889.662	947.554	6.43897	0.0321063	0.267342	DEG
Yap1	521.725	756.26	463.686	331.408	267.655	374.613	353.848	332.203	187.746	580.557	324.559	291.266	6.43452	0.0321518	0.267342	DEG
Rpl4	14816	17123.7	13864.8	14996.9	16376.8	17035.5	19876.8	17788.9	18991	15268.2	16136.4	18885.5	6.43331	0.0321641	0.267342	DEG
Nap1l4	586.12	543.306	465.765	644.55	655.527	642.774	505.862	562.285	584.206	531.73	647.617	550.784	6.43219	0.0321756	0.267342	DEG
Pcnt	95.9344	106.477	176.741	207.195	220.777	227.531	85.5877	172.254	123.894	126.384	218.501	127.245	6.42884	0.0322098	0.267342	DEG
Eif4ebp1	1042.14	1105.72	1054.21	876.797	899.743	886.557	1119.03	1578.58	1209.39	1067.36	887.699	1302.33	6.42652	0.0322337	0.267342	DEG
Prr13	6887.56	7492.98	6346.05	6191.86	5915.62	5783.34	7567.49	8253.41	6817.96	6908.86	5963.61	7546.29	6.42601	0.0322389	0.267342	DEG
Exo5	36.7968	43.6829	64.4586	78.2854	46.8774	65.0088	80.478	83.666	94.3497	48.3127	63.3905	86.1646	6.42399	0.0322596	0.267342	DEG
Gm21188	84.1069	61.4291	79.0137	188.407	155.754	190.151	252.931	114.426	243.975	74.8499	178.104	203.777	6.42381	0.0322615	0.267342	DEG
Ttc39b	504.641	359.019	343.086	335.584	322.849	287.664	223.55	266.993	234.445	402.249	315.365	241.663	6.42317	0.032268	0.267342	DEG
Trafd1	495.442	602.005	507.351	726.489	703.917	751.664	706.418	974.463	723.348	534.933	727.357	801.41	6.42274	0.0322724	0.267342	DEG
Fam173a	153.758	102.382	136.195	171.706	144.413	167.398	200.556	195.631	169.639	130.778	161.172	188.609	6.41989	0.0323018	0.267342	DEG
Arhgef3	1465.3	1486.58	1707.11	1899.2	1732.19	1851.12	1589.12	1546.59	1678.28	1553	1827.51	1604.66	6.41954	0.0323053	0.267342	DEG
Twf1	1876.63	1927.51	1583.39	962.389	1347.35	1456.2	1518.86	1426.01	1430.49	1795.85	1255.31	1458.46	6.41688	0.0323328	0.267416	DEG
Rps28	1900.29	2788.88	2064.75	2188.86	2065.63	2155.85	3300.88	2882.79	2789.51	2251.31	2136.78	2991.06	6.41361	0.0323664	0.267541	DEG
Cant1	398.193	416.352	400.267	432.658	387.872	366.487	496.92	497.075	431.722	404.938	395.672	475.239	6.40689	0.0324359	0.267848	DEG
Amigo2	60.4518	92.8261	55.1017	69.4131	92.2426	93.4501	52.3746	30.7596	38.1211	69.4599	85.0353	40.4184	6.40254	0.0324809	0.267848	DEG
Spaca9	0	5.46036	0	0	9.07304	0	15.3291	9.84306	11.4363	1.82012	3.02435	12.2028	6.40101	0.0324968	0.267848	DEG
Timm50	70.9652	114.668	76.9344	125.257	120.218	129.205	93.2523	83.666	93.3967	87.5224	124.893	90.105	6.39565	0.0325524	0.267848	DEG
Naa60	1013.22	870.927	964.799	1028.67	1044.16	1097.02	1061.54	1309.13	1238.94	949.651	1056.62	1203.2	6.39565	0.0325525	0.267848	DEG
Slc25a16	94.6202	120.128	129.957	177.969	124.754	147.895	66.4263	91.0483	103.88	114.902	150.206	87.1182	6.39539	0.0325551	0.267848	DEG
Map1s	164.271	184.287	142.433	194.148	223.802	212.091	203.111	193.17	182.028	163.664	210.014	192.77	6.39349	0.0325749	0.267848	DEG
Cdc42se1	3935.94	3506.92	3658.54	3747.26	3634.51	3698.19	3925.54	4295.27	4533.55	3700.47	3693.32	4251.45	6.39052	0.0326058	0.267848	DEG
Mapk1ip1	80.1644	94.1912	137.234	219.199	151.217	182.025	157.124	167.332	135.33	103.863	184.147	153.262	6.38826	0.0326294	0.267848	DEG
Smarcb1	105.134	191.113	111.243	250.513	209.436	310.417	242.711	209.165	201.089	135.83	256.789	217.655	6.38791	0.032633	0.267848	DEG
Cd9	21724.5	27783.7	23012.8	13774.1	16754.1	18523.4	19787.4	19705.8	14935.9	24173.7	16350.5	18143	6.3877	0.0326351	0.267848	DEG
Atp6v1g1	2578.4	2985.45	1961.83	1481.68	1652.05	1681.29	2133.31	2004.29	1926.07	2508.56	1605.01	2021.22	6.38733	0.0326391	0.267848	DEG
Lbr	2998.94	2760.21	2605.37	2404.93	2466.35	2081.09	2226.56	2196.23	2485.5	2788.17	2317.46	2302.76	6.38681	0.0326445	0.267848	DEG
Tmod3	2436.47	2698.78	2340.26	1777.08	1896.27	2138.79	1925.09	2180.24	1593.46	2491.84	1937.38	1899.6	6.38439	0.0326698	0.267878	DEG
Zbtb42	521.725	375.4	457.448	410.216	401.482	394.116	496.92	575.819	642.341	451.524	401.938	571.693	6.38278	0.0326865	0.267878	DEG
Dynlt1b	1140.7	1400.58	1222.63	951.951	952.669	1015.76	1291.48	1418.63	1125.53	1254.64	973.461	1278.55	6.38114	0.0327037	0.267878	DEG
Dock7	15.77	0	5.19827	35.4894	18.1461	31.6918	20.4389	24.6077	34.309	6.98944	28.4424	26.4518	6.37518	0.0327661	0.26819	DEG
Mms19	264.148	158.35	283.826	326.189	388.629	307.979	356.403	391.262	351.667	235.441	340.932	366.444	6.37396	0.0327789	0.26819	DEG
Cldn15	0	9.55563	16.6345	28.1828	12.0974	30.0666	51.0971	34.4507	28.5908	8.73003	23.4489	38.0462	6.37052	0.0328151	0.26824	DEG
Tdrp	151.13	245.716	254.715	235.9	185.241	238.907	102.194	137.803	121.988	217.187	220.016	120.662	6.36984	0.0328222	0.26824	DEG
Tmem256	4282.88	4623.56	3728.2	2155.46	2720.4	2885.58	4508.05	2959.07	3520.48	4211.55	2587.15	3662.53	6.36254	0.032899	0.268584	DEG
Itga8	35.4826	27.3018	8.31724	0	6.04869	7.31349	0	0	2.85908	23.7005	4.45406	0.953028	6.36228	0.0329017	0.268584	DEG
Mms22l	48.6243	35.4923	25.9914	20.8761	20.4143	26.0035	15.3291	15.995	20.0136	36.7027	22.4313	17.1126	6.36054	0.03292	0.268584	DEG
Aars	187.926	221.145	170.503	277.652	220.777	291.727	210.776	187.018	189.653	193.191	263.386	195.815	6.35401	0.0329891	0.268775	DEG
Junb	4703.41	3622.95	4212.68	3043.22	3188.42	2983.9	3620.23	4302.65	4675.55	4179.68	3071.85	4199.48	6.35243	0.0330058	0.268775	DEG
S100a1	1746.53	2115.89	1513.74	1212.38	1287.62	1573.21	2710.7	2513.67	1817.42	1792.05	1357.74	2347.27	6.34968	0.0330349	0.268775	DEG
Sacs	215.524	151.525	137.234	129.432	134.583	156.021	81.7554	77.5141	109.598	168.094	140.012	89.6226	6.34957	0.0330361	0.268775	DEG
Naxd	123.532	57.3338	137.234	184.232	152.73	120.266	200.556	191.94	195.371	106.033	152.409	195.956	6.34689	0.0330645	0.268775	DEG
Adnp	820.042	840.895	684.093	584.009	589.748	683.405	643.824	474.928	584.206	781.677	619.054	567.653	6.34638	0.0330699	0.268775	DEG
Fcmr	683.368	738.514	767.265	1205.07	1667.17	1295.3	1217.39	1539.21	893.94	729.716	1389.18	1216.85	6.34603	0.0330737	0.268775	DEG
Bad	99.8769	156.985	74.8551	173.794	158.022	130.018	185.227	216.547	185.84	110.572	153.944	195.872	6.33509	0.03319	0.269569	DEG
Nisch	2035.65	1781.44	2532.6	1265.09	1338.27	1290.42	1352.8	1960	1618.24	2116.56	1297.93	1643.68	6.33302	0.0332122	0.269597	DEG
Nfia	21.0267	16.3811	8.31724	9.91616	10.5852	0	45.9874	22.1469	27.6378	15.2417	6.83379	31.924	6.31665	0.0333875	0.270866	DEG
Hnrnpu	2394.42	2429.86	2571.07	2361.61	2464.84	2493.9	2142.25	2161.78	2348.26	2465.11	2440.12	2217.43	6.31493	0.033406	0.270866	DEG
Psd2	21.0267	16.3811	36.3879	0	12.0974	9.75132	0	9.84306	0	24.5986	7.2829	3.28102	6.31076	0.033451	0.271079	DEG
Slc7a1	159.015	241.621	174.662	192.06	235.899	189.338	94.5297	88.5876	149.625	191.766	205.766	110.914	6.30712	0.0334902	0.271205	DEG
Ace	712.28	465.496	962.72	1253.61	1205.96	1293.67	1039.83	570.898	791.966	713.499	1251.08	800.897	6.30583	0.0335041	0.271205	DEG
Tnfrsf21	145.873	148.795	189.217	264.605	211.704	301.478	292.531	227.621	352.62	161.295	259.262	290.924	6.29368	0.0336357	0.27195	DEG
Spata1	11.8275	0	20.7931	30.2704	25.7069	28.4413	15.3291	9.84306	15.2484	10.8735	28.1396	13.4736	6.29336	0.0336391	0.27195	DEG
Alkbh4	144.559	124.223	122.679	161.268	201.119	183.65	116.246	159.95	147.719	130.487	182.012	141.305	6.28814	0.0336959	0.27195	DEG
Sp3	1502.1	1243.6	1193.52	980.656	889.914	1002.76	1011.72	671.789	1024.5	1313.07	957.777	902.672	6.28749	0.033703	0.27195	DEG
Ecsit	52.5668	43.6829	85.2517	96.5521	117.193	101.576	56.2069	79.9749	40.9802	60.5004	105.107	59.054	6.28675	0.033711	0.27195	DEG
Rtn3	3464.15	4224.95	3507.79	2739.99	2678.82	2921.33	2918.92	3486.9	2762.83	3732.3	2780.05	3056.22	6.28658	0.0337129	0.27195	DEG
Pdcd11	165.585	121.493	167.384	257.82	191.29	228.343	176.285	201.783	179.169	151.488	225.818	185.746	6.28521	0.0337279	0.27195	DEG
Mapk1	1587.52	1621.73	1369.22	1511.95	1540.15	1452.95	1265.93	1184.86	1360.92	1526.16	1501.68	1270.57	6.27876	0.0337983	0.272365	DEG
Ubr1	411.335	379.495	437.695	365.854	380.312	351.86	366.622	274.375	298.298	409.508	366.009	313.098	6.27511	0.0338382	0.272535	DEG
Sh3pxd2b	0	12.2858	0	48.0151	20.4143	26.0035	25.5486	19.6861	31.4499	4.09527	31.4776	25.5615	6.27324	0.0338586	0.272548	DEG
Tspan31	97.2486	133.779	70.6965	175.359	246.484	171.461	297.641	178.406	214.431	100.575	197.768	230.159	6.27146	0.0338781	0.272553	DEG
Pgm2l1	2160.5	2768.4	2095.94	1427.93	1794.95	1812.93	1757.74	1818.51	1681.14	2341.61	1678.6	1752.46	6.26687	0.0339285	0.272806	DEG
Phf20l1	1690.02	1175.34	1195.6	1040.15	915.621	1040.14	792.006	788.675	948.263	1353.66	998.638	842.981	6.26327	0.0339681	0.272943	DEG
Zfp236	449.446	438.194	430.417	445.705	393.921	416.056	306.583	306.365	405.037	439.352	418.561	339.328	6.26049	0.0339986	0.272943	DEG
Ccr2	2929.28	2118.62	1988.86	3904.88	3806.9	3903.78	4459.5	3271.59	5696.25	2345.59	3871.85	4475.78	6.26017	0.0340022	0.272943	DEG
Rab39b	5.25668	0	9.35689	5.74093	12.0974	11.3765	0	0	0	4.87119	9.73828	0	6.25494	0.0340598	0.273108	DEG
Tmem168	329.857	268.923	303.579	318.361	397.702	413.618	266.983	241.155	299.251	300.786	376.56	269.129	6.25488	0.0340605	0.273108	DEG
4931406C07Rik	114.333	109.207	112.283	86.6359	80.9013	96.7005	126.465	97.2002	119.128	111.941	88.0792	114.265	6.25067	0.034107	0.273236	DEG
Nbr1	996.141	1097.53	814.049	677.952	792.379	643.587	743.464	746.842	801.496	969.241	704.639	763.934	6.25002	0.0341143	0.273236	DEG
Scyl2	413.964	395.876	403.386	298.007	353.092	350.235	291.254	265.763	364.057	404.409	333.778	307.024	6.24809	0.0341356	0.273255	DEG
Snrnp40	65.7085	141.969	138.274	192.06	278.996	221.03	208.221	188.249	145.813	115.317	230.695	180.761	6.24583	0.0341606	0.273304	DEG
Shc1	557.208	473.686	586.365	505.724	473.31	510.319	600.391	586.893	620.421	539.086	496.451	602.568	6.24111	0.034213	0.273403	DEG
Rabgap1l	1071.05	1199.91	1130.1	957.17	1189.32	834.55	903.142	649.642	688.086	1133.69	993.682	746.957	6.24059	0.0342188	0.273403	DEG
Erdr1	76.2219	62.7941	87.331	150.308	137.608	112.953	118.801	155.028	96.2558	75.449	133.623	123.362	6.23899	0.0342365	0.273403	DEG
Ipo11	2215.69	2207.35	1646.81	1094.43	1500.08	1369.25	1370.68	1729.92	1348.53	2023.28	1321.25	1483.04	6.23717	0.0342568	0.273403	DEG
Ctps	63.0802	46.4131	34.3086	87.6797	75.6087	87.7618	10.2194	56.5976	45.7453	47.9339	83.6834	37.5208	6.2362	0.0342676	0.273403	DEG
Syap1	584.806	574.703	540.62	467.103	471.798	423.37	411.332	537.677	470.796	566.71	454.09	473.268	6.22977	0.0343393	0.273686	DEG
Hgf	198.44	193.843	117.481	156.571	133.071	108.89	102.194	28.2988	67.665	169.921	132.844	66.0527	6.22909	0.0343469	0.273686	DEG
Exoc3l	9.19919	5.46036	4.15862	16.7009	18.1461	9.75132	5.10971	3.69115	9.53028	6.27272	14.8661	6.11038	6.22654	0.0343753	0.273686	DEG
Dennd4b	459.959	432.734	510.47	547.998	539.09	617.583	444.545	510.609	472.702	467.721	568.224	475.952	6.22467	0.0343963	0.273686	DEG
Rbm27	342.998	327.622	275.508	298.007	306.971	276.287	252.931	198.092	253.505	315.376	293.755	234.843	6.22148	0.034432	0.273686	DEG
Phyh	345.627	375.4	381.553	366.376	322.093	377.051	473.926	439.247	627.092	367.527	355.173	513.422	6.21963	0.0344527	0.273686	DEG
Tomm20	289.117	357.654	338.927	459.797	455.92	370.55	357.68	308.826	345.949	328.566	428.756	337.485	6.2185	0.0344654	0.273686	DEG
Lck	1579.63	1789.63	1862.02	1971.75	1866.78	1617.91	1513.75	1435.86	1295.16	1743.76	1818.81	1414.92	6.21623	0.0344909	0.273686	DEG
Ghitm	31699.1	32934.2	19885.5	11865.5	17284.9	7805.12	9276.69	15523.7	20161.3	28172.9	12318.5	14987.2	6.21499	0.0345047	0.273686	DEG
Ube2l6	339814	361002	247014	158713	193715	230390	364174	272924	307487	315943	194273	314862	6.21499	0.0345048	0.273686	DEG
Recql	65.7085	80.5403	42.6258	172.228	183.729	103.201	91.9749	52.9065	112.457	62.9582	153.053	85.7795	6.2144	0.0345114	0.273686	DEG
Ogfod3	6.57085	5.46036	24.9517	29.7485	24.1948	22.7531	5.10971	9.84306	0	12.3276	25.5654	4.98426	6.20839	0.034579	0.274071	DEG
Oxld1	7.88502	5.46036	4.15862	31.3142	15.1217	37.38	10.2194	18.4557	22.8727	5.83467	27.9387	17.1826	6.20454	0.0346224	0.274265	DEG
Tap1	1022.42	885.943	1043.81	1688.36	1171.18	1565.9	1433.28	1606.88	1272.29	984.06	1475.14	1437.48	6.20278	0.0346423	0.274272	DEG
Rps15	5293.48	6727.16	5187.88	6492.99	6291.4	5604.57	9220.48	7899.06	6999.99	5736.17	6129.65	8039.84	6.20104	0.0346619	0.274277	DEG
Rab24	446.818	416.352	474.082	473.366	464.993	349.422	508.417	604.118	590.877	445.751	429.26	567.804	6.19442	0.0347368	0.274345	DEG
Ppp3cc	297.002	226.605	215.208	251.035	350.068	325.856	146.904	226.39	137.236	246.272	308.987	170.177	6.19366	0.0347455	0.274345	DEG
Fus	647.886	662.069	974.156	1121.05	1261.91	1165.28	886.536	1215.62	1177.94	761.37	1182.75	1093.37	6.19307	0.0347522	0.274345	DEG
Arhgef12	1566.49	1803.28	1417.05	865.837	1091.03	1228.67	1465.21	1472.77	1156.02	1595.61	1061.85	1364.67	6.19244	0.0347594	0.274345	DEG
Nsd1	1136.76	1135.75	1040.69	937.86	890.67	1079.96	881.426	898.179	954.934	1104.4	969.496	911.513	6.1919	0.0347654	0.274345	DEG
Polr2j	107.762	77.8101	113.322	118.472	148.949	164.147	222.273	239.925	140.095	99.6315	143.856	200.764	6.17823	0.034921	0.275157	DEG
Vipas39	332.485	288.034	282.786	431.092	406.775	368.112	519.913	456.472	362.151	301.102	401.993	446.179	6.17771	0.0349269	0.275157	DEG
Zfp275	180.041	240.256	160.107	207.717	203.387	209.653	129.02	71.3622	150.578	193.468	206.919	116.987	6.17614	0.0349449	0.275157	DEG
Clic5	73.5935	42.3178	47.8241	24.5294	47.6335	6.50088	5.10971	0	19.0606	54.5785	26.2213	8.05676	6.17501	0.0349578	0.275157	DEG
Pmm1	0	12.2858	28.0707	42.796	34.0239	42.2557	47.2649	41.833	27.6378	13.4522	39.6919	38.9119	6.1745	0.0349636	0.275157	DEG
Stk17b	8158.37	6489.64	5839.74	4642.33	5111.15	4761.89	4786.53	5407.53	5457.99	6829.25	4838.46	5217.35	6.17142	0.0349988	0.275285	DEG
Adrb1	6.57085	0	20.7931	16.179	21.1704	17.0648	0	0	0	9.12131	18.1381	0	6.16558	0.0350658	0.275612	DEG
Zmiz1	441.561	436.829	426.258	506.768	534.553	451.811	338.519	399.874	434.581	434.883	497.711	390.991	6.16437	0.0350798	0.275612	DEG
Stom	3715.16	4626.29	3399.67	2400.23	2932.1	2914.83	3176.97	3048.89	2706.6	3913.71	2749.06	2977.48	6.16281	0.0350976	0.275612	DEG
Trip12	2494.29	2401.19	2016.93	1641.38	1943.9	1910.45	1877.82	1782.82	1964.19	2304.14	1831.91	1874.94	6.15017	0.0352433	0.276209	DEG
Mtus1	4728.38	3562.89	3642.95	2852.2	2799.03	2449.21	2810.34	3432.77	3445.2	3978.07	2700.15	3229.44	6.14808	0.0352674	0.276209	DEG
Cep104	44.6818	16.3811	72.7758	89.7673	99.8034	101.576	98.362	88.5876	66.7119	44.6129	97.049	84.5538	6.14726	0.0352769	0.276209	DEG
F13a1	5121.32	6044.62	4977.87	4497.24	4860.88	5091	6181.48	5888.61	5774.39	5381.27	4816.37	5948.16	6.1468	0.0352823	0.276209	DEG
Ngp	637.372	806.768	379.474	1098.08	1714.05	1184.78	2413.06	5113.47	8540.08	607.871	1332.31	5355.54	6.14169	0.0353415	0.276209	DEG
Il2rg	1904.23	1789.63	1817.32	2594.38	2148.04	2139.6	2247	2064.58	2130.97	1837.06	2294.01	2147.52	6.14107	0.0353487	0.276209	DEG
Rlf	1086.82	799.943	986.632	763.022	644.186	674.466	783.064	781.293	832.946	957.798	693.891	799.101	6.14	0.035361	0.276209	DEG
Get4	182.67	212.954	179.86	240.075	311.508	316.105	328.299	278.067	236.351	191.828	289.229	280.906	6.13904	0.0353722	0.276209	DEG
Gpbp1	2536.35	2307	1741.42	1343.9	1587.78	1491.95	1499.7	1437.09	1806.94	2194.92	1474.54	1581.24	6.13679	0.0353983	0.276209	DEG
Ubald1	302.259	283.939	299.42	422.741	468.018	349.422	320.635	394.953	344.043	295.206	413.394	353.21	6.13574	0.0354105	0.276209	DEG
Cpeb2	483.615	275.748	322.293	210.327	173.9	130.018	249.099	196.861	198.23	360.552	171.415	214.73	6.13536	0.0354149	0.276209	DEG
Lars	228.666	188.382	229.764	268.78	277.484	262.473	259.318	254.689	310.687	215.604	269.579	274.898	6.13488	0.0354206	0.276209	DEG
Colec12	73.5935	64.1592	54.062	127.866	83.1695	119.454	111.136	97.2002	143.907	63.9383	110.163	117.415	6.13474	0.0354222	0.276209	DEG
Sdcbp	9234.67	8340.7	6886.67	5626.11	5525.48	6678.84	6523.83	5785.26	6689.3	8154.01	5943.48	6332.8	6.13065	0.0354698	0.276431	DEG
Mpg	109.076	64.1592	69.6568	91.8549	118.706	103.201	35.768	57.828	63.8529	80.9641	104.587	52.483	6.12267	0.035563	0.276847	DEG
Atf5	191.869	177.462	110.203	121.603	136.096	162.522	213.331	237.464	209.666	159.845	140.074	220.154	6.12097	0.0355829	0.276847	DEG
Etfrf1	111.704	118.763	132.036	177.447	233.631	203.965	149.459	158.719	227.774	120.834	205.014	178.651	6.11707	0.0356285	0.276847	DEG
Actn1	1930.52	1759.6	1956.63	1625.21	1618.03	1483.01	1297.87	1706.54	1504.83	1882.25	1575.41	1503.08	6.11699	0.0356295	0.276847	DEG
Brwd3	239.179	262.097	218.327	152.918	182.973	179.587	125.188	125.499	208.713	239.868	171.826	153.133	6.11412	0.0356631	0.276847	DEG
Idh3a	147.187	172.001	158.027	164.399	168.607	140.581	123.911	136.572	101.021	159.072	157.863	120.501	6.11356	0.0356697	0.276847	DEG
Zfp974	47.3101	47.7782	39.5069	87.6797	60.4869	101.576	61.3166	25.838	39.0741	44.865	83.2476	42.0763	6.10907	0.0357224	0.276847	DEG
Mcrip1	231.294	206.129	313.976	385.686	434.75	322.606	435.603	445.399	333.56	250.466	381.014	404.854	6.10709	0.0357458	0.276847	DEG
Ankrd22	299.631	323.526	160.107	108.034	145.925	95.8879	116.246	98.4306	163.921	261.088	116.616	126.199	6.10695	0.0357475	0.276847	DEG
S100a6	4411.67	5412.58	3309.22	3542.68	3609.56	3480.41	5004.97	6887.68	5677.19	4377.82	3544.21	5856.61	6.10644	0.0357534	0.276847	DEG
Fam214b	2127.64	2051.73	1578.2	1188.89	1283.84	1374.94	1705.37	1193.47	1348.53	1919.19	1282.56	1415.79	6.10512	0.035769	0.276847	DEG
Ywhah	12723.8	14397.6	11261.5	8413.08	9333.13	9767.57	9940.95	11884.3	9019.45	12794.3	9171.26	10281.6	6.1048	0.0357727	0.276847	DEG
Nxpe5	0	0	5.19827	21.398	10.5852	13.0018	11.4969	36.9115	27.6378	1.73276	14.995	25.3487	6.1039	0.0357834	0.276847	DEG
Pitpnc1	661.027	595.179	667.458	551.13	554.968	580.203	467.539	472.467	588.018	641.222	562.1	509.341	6.1022	0.0358034	0.276847	DEG
Sos2	846.325	580.163	688.251	471.8	374.263	503.818	507.139	335.895	504.152	704.913	449.96	449.062	6.10014	0.0358277	0.276847	DEG
Afp	0	6.82545	13.5155	8.35045	6.04869	16.2522	16.6066	24.6077	26.6848	6.78032	10.2171	22.633	6.09889	0.0358425	0.276847	DEG
Lin54	226.037	180.192	187.138	161.79	130.047	95.8879	91.9749	82.4356	153.437	197.789	129.242	109.283	6.09588	0.0358781	0.276847	DEG
Zbp1	352.198	253.907	346.205	668.036	402.994	541.198	701.308	685.323	476.514	317.436	537.409	621.048	6.09095	0.0359365	0.276847	DEG
Samhd1	4562.8	3583.36	4118.07	5119.87	4392.86	5286.84	5144.21	5093.78	5246.42	4088.08	4933.19	5161.47	6.09072	0.0359392	0.276847	DEG
Eif4h	1218.24	977.404	1221.59	1348.08	1234.69	1312.36	1337.47	1659.79	1509.6	1139.08	1298.38	1502.28	6.09044	0.0359426	0.276847	DEG
Mad2l1bp	174.785	204.764	237.041	147.177	149.705	142.207	215.885	207.935	171.545	205.53	146.363	198.455	6.09027	0.0359446	0.276847	DEG
Phgdh	144.559	178.827	162.186	246.86	253.289	227.531	181.395	237.464	148.672	161.857	242.56	189.177	6.09026	0.0359447	0.276847	DEG
Ass1	134.045	227.97	197.534	218.155	218.509	270.599	309.138	285.449	264.942	186.517	235.755	286.509	6.08675	0.0359864	0.27702	DEG
Rab37	295.688	245.716	266.152	351.763	365.19	321.793	383.229	350.659	300.204	269.185	346.249	344.697	6.07522	0.0361237	0.27793	DEG
Ppp4r2	646.572	544.671	554.136	450.924	461.969	449.373	332.131	510.609	401.225	581.793	454.089	414.655	6.07104	0.0361737	0.278032	DEG
Fam210b	1335.2	1487.95	929.451	626.284	816.574	716.722	968.291	652.103	844.383	1250.87	719.86	821.592	6.07088	0.0361755	0.278032	DEG
Mbtps1	287.803	255.272	391.95	444.139	508.846	437.997	302.751	369.115	398.366	311.675	463.661	356.744	6.06762	0.0362146	0.278068	DEG
Gm42372	21.0267	32.7622	48.8638	12.0038	24.1948	29.2539	0	9.84306	7.62422	34.2175	21.8175	5.82243	6.06728	0.0362187	0.278068	DEG
Rara	2025.14	1643.57	2028.37	2148.15	2011.19	2137.98	2204.84	2681	2436.89	1899.02	2099.11	2440.91	6.06267	0.036274	0.278345	DEG
Vbp1	567.721	588.354	385.712	362.723	449.872	335.608	292.531	215.317	340.231	513.929	382.734	282.693	6.05965	0.0363103	0.278475	DEG
Bnip1	57.8235	38.2225	41.5862	62.6284	73.3404	76.3853	99.6394	111.965	63.8529	45.8774	70.7847	91.819	6.05134	0.0364103	0.278991	DEG
Pde6h	0	0	0	9.39425	3.02435	0	10.2194	6.15191	9.53028	0	4.13953	8.63387	6.05086	0.0364162	0.278991	DEG
Pros1	1044.77	1101.63	789.098	593.404	722.819	767.104	706.418	652.103	756.704	978.497	694.442	705.075	6.04571	0.0364784	0.27932	DEG
Zfp799	52.5668	49.1432	55.1017	69.935	58.9748	38.1927	35.768	14.7646	28.5908	52.2706	55.7008	26.3745	6.04321	0.0365086	0.279367	DEG
Pigx	168.214	144.7	145.552	147.177	101.316	175.524	204.389	225.16	192.512	152.822	141.339	207.353	6.04101	0.0365353	0.279367	DEG
Cd82	2736.1	2739.74	2340.26	1838.14	2194.16	2200.55	2263.6	2326.65	2094.75	2605.37	2077.62	2228.34	6.04002	0.0365473	0.279367	DEG
Slc22a15	262.834	268.923	218.327	156.049	132.315	182.837	250.376	169.793	185.84	250.028	157.067	202.003	6.03846	0.0365663	0.279367	DEG
Prkca	579.549	481.877	661.22	417	441.555	485.128	452.21	410.948	373.587	574.215	447.894	412.248	6.03653	0.0365897	0.279367	DEG
Gpr83	26.2834	87.3658	41.5862	126.822	148.193	88.5745	95.8072	116.886	118.175	51.7451	121.197	110.29	6.03538	0.0366037	0.279367	DEG
Btla	759.59	752.165	1117.63	1088.69	1310.3	1290.42	797.116	921.557	591.83	876.461	1229.8	770.167	6.03198	0.036645	0.279367	DEG
Serpinb9b	72.2793	54.6036	89.4103	115.341	83.1695	114.578	37.0454	54.1368	72.4301	72.0977	104.363	54.5375	6.03109	0.0366559	0.279367	DEG
BC028528	63.0802	17.7462	25.9914	74.6321	98.2913	82.0736	61.3166	82.4356	101.974	35.6059	84.999	81.9087	6.02809	0.0366923	0.279367	DEG
A430033K04Rik	0	17.7462	0	34.4456	23.4387	43.0683	15.3291	35.6811	26.6848	5.91539	33.6509	25.8983	6.02698	0.036706	0.279367	DEG
Umad1	149.815	139.239	138.274	117.428	164.071	191.776	67.7037	107.043	96.2558	142.443	157.758	90.3343	6.02568	0.0367218	0.279367	DEG
Kdm5d	257.577	196.573	210.01	220.243	172.388	156.834	167.343	111.965	101.974	221.387	183.155	127.094	6.02567	0.036722	0.279367	DEG
Nrf1	308.83	279.843	304.619	270.346	290.337	289.289	264.428	269.454	242.069	297.764	283.324	258.65	6.02452	0.0367359	0.279367	DEG
Tbc1d8	181.355	230.7	152.829	164.399	171.632	137.331	259.318	222.699	224.915	188.295	157.787	235.644	6.02082	0.0367812	0.279564	DEG
Pofut2	73.5935	87.3658	137.234	134.651	167.851	182.025	150.737	250.998	217.29	99.3979	161.509	206.342	6.01506	0.0368517	0.279786	DEG
Vwa5a	205.01	260.732	247.438	396.124	335.702	435.559	494.365	301.444	472.702	237.727	389.129	422.837	6.01448	0.0368588	0.279786	DEG
Ppp1r3b	842.383	768.546	571.81	518.772	443.067	363.237	466.261	617.652	550.85	727.58	441.692	544.921	6.0137	0.0368684	0.279786	DEG
Sart1	320.657	323.526	505.272	494.764	458.189	372.175	542.907	602.888	620.421	383.152	441.709	588.739	6.01005	0.0369132	0.279841	DEG
Dcaf10	333.799	285.304	271.35	171.706	200.363	121.079	210.776	162.411	286.861	296.818	164.383	220.016	6.00995	0.0369144	0.279841	DEG
C030006K11Rik	44.6818	0	37.4276	108.034	103.584	115.391	56.2069	95.9699	6.67119	27.3698	109.003	52.9493	6.0069	0.036952	0.279945	DEG
Sept10	22.3409	32.7622	9.35689	34.9675	27.2191	35.7548	11.4969	0	14.2954	21.4866	32.6471	8.59742	6.0034	0.036995	0.279945	DEG
Ttc28	316.715	292.129	259.914	178.491	170.876	277.1	206.943	163.641	127.706	289.586	208.822	166.097	6.003	0.0370001	0.279945	DEG
Retnlg	23310.7	22859.8	12705.6	10118.1	8911.24	8749.37	14040.2	18874.1	16548.4	19625.4	9259.58	16487.6	6.00254	0.0370057	0.279945	DEG
Eif4g2	7209.54	6802.24	5659.88	5222.68	5622.26	5732.15	5438.01	5027.34	5087.26	6557.22	5525.7	5184.21	5.9998	0.0370395	0.280055	DEG
Mybpc2	11.8275	12.2858	14.5552	22.9637	29.4874	35.7548	20.4389	39.3722	27.6378	12.8895	29.402	29.1496	5.99576	0.0370894	0.280182	DEG
Slfn8	1194.58	805.403	950.244	686.824	634.357	819.111	684.702	575.819	362.151	983.409	713.431	540.89	5.99529	0.0370952	0.280182	DEG
Tmem173	621.602	569.243	741.274	852.268	812.793	781.73	936.355	750.534	847.242	644.039	815.597	844.71	5.99111	0.037147	0.280291	DEG
Stx1a	31.5401	21.8414	35.3483	52.1903	43.0969	39.8179	25.5486	0	24.7787	29.5766	45.035	16.7758	5.991	0.0371484	0.280291	DEG
Hgsnat	1511.3	1096.17	1177.93	794.336	713.746	573.702	776.677	1254.99	918.719	1261.8	693.928	983.462	5.98917	0.037171	0.280315	DEG
Fcho2	1074.99	768.546	776.622	570.962	619.991	605.394	513.526	460.163	686.18	873.386	598.782	553.29	5.98596	0.037211	0.28047	DEG
Socs1	31.5401	69.6196	53.0224	102.815	68.8039	111.328	103.472	118.117	85.7725	51.394	94.3154	102.454	5.97792	0.037311	0.281058	DEG
P2ry13	847.64	888.674	790.137	742.146	596.552	685.843	761.348	878.493	782.436	842.15	674.847	807.426	5.97657	0.0373279	0.281058	DEG
Atg101	270.719	365.844	218.327	206.674	209.436	242.97	343.628	452.781	345.949	284.964	219.693	380.786	5.97496	0.0373479	0.281062	DEG
Arhgap28	143.245	139.239	111.243	72.0226	82.4134	104.014	79.2006	113.195	90.5376	131.242	86.15	94.3111	5.97272	0.0373759	0.281127	DEG
Ccrl2	73.5935	16.3811	55.1017	57.9312	39.3165	80.4484	113.691	126.729	89.5846	48.3588	59.232	110.002	5.97105	0.0373968	0.281137	DEG
Mzt1	257.577	282.574	226.645	143.001	226.826	181.212	167.343	115.656	187.746	255.599	183.68	156.915	5.96912	0.0374209	0.281172	DEG
Cacfd1	68.3368	91.461	57.181	118.472	102.072	106.452	79.2006	99.661	79.1013	72.3263	108.999	85.9876	5.96757	0.0374404	0.281173	DEG
Sdf2	367.968	409.527	343.086	344.456	307.727	355.11	425.384	387.571	423.144	373.527	335.765	412.033	5.96338	0.0374928	0.28142	DEG
D11Wsu47e	56.5093	36.8574	71.7362	74.6321	86.1939	69.0718	81.7554	140.264	113.41	55.0343	76.6326	111.81	5.9616	0.0375152	0.281442	DEG
Igfn1	14.4559	5.46036	5.19827	0	0	3.25044	0	0	0	8.3715	1.08348	0	5.95959	0.0375404	0.281485	DEG
Fam189b	392.937	431.368	351.403	444.139	513.383	445.31	250.376	386.34	333.56	391.903	467.611	323.425	5.94886	0.0376757	0.282353	DEG
Prr5l	498.07	464.131	693.45	703.525	708.453	704.533	701.308	868.65	808.167	551.883	705.504	792.709	5.94525	0.0377212	0.282547	DEG
Hnrnpm	1382.51	1381.47	1505.42	1154.97	1153.03	1239.23	1506.09	1299.28	1275.15	1423.13	1182.41	1360.17	5.93978	0.0377906	0.28292	DEG
Gstp2	40.7393	58.6989	44.7051	51.1465	61.243	43.8809	80.478	78.7445	60.9938	48.0478	52.0901	73.4054	5.93794	0.0378139	0.282948	DEG
Pex19	324.6	391.781	449.131	408.128	460.457	444.497	567.178	478.619	511.776	388.504	437.694	519.191	5.93542	0.0378459	0.283025	DEG
Hmgn2	427.105	330.352	303.579	352.285	344.019	364.049	466.261	424.482	537.508	353.679	353.451	476.084	5.93305	0.0378761	0.283025	DEG
Tbc1d23	777.989	550.131	612.356	370.551	480.871	520.883	401.113	431.864	463.171	646.825	457.435	432.049	5.93251	0.0378829	0.283025	DEG
6330403K07Rik	47.3101	31.3971	39.5069	29.2266	18.1461	28.4413	22.9937	25.838	25.7317	39.4047	25.2713	24.8545	5.92876	0.0379306	0.283148	DEG
Cacul1	386.366	401.336	430.417	359.591	384.848	403.054	252.931	351.889	329.748	406.04	382.498	311.523	5.92795	0.0379409	0.283148	DEG
Pou2f2	232.608	244.351	321.253	338.715	365.19	377.051	228.66	250.998	312.593	266.071	360.319	264.084	5.9266	0.0379582	0.283148	DEG
Acap2	1105.22	808.133	1063.57	768.763	753.062	639.524	730.689	595.505	781.483	992.306	720.45	702.559	5.91883	0.0380576	0.283743	DEG
Anxa3	84.1069	87.3658	110.203	69.4131	39.3165	73.9475	91.9749	143.955	168.686	93.892	60.8924	134.872	5.91622	0.0380909	0.283814	DEG
Gramd1b	358.768	256.637	348.284	254.167	185.997	237.282	212.053	243.616	183.934	321.23	225.815	213.201	5.91502	0.0381063	0.283814	DEG
Zbtb21	76.2219	106.477	111.243	86.114	83.9256	99.1384	112.414	157.489	139.142	97.9806	89.726	136.348	5.9125	0.0381387	0.283908	DEG
Casp8ap2	203.696	163.811	203.772	173.794	160.29	141.394	157.124	103.352	87.6785	190.426	158.493	116.051	5.9022	0.0382712	0.284748	DEG
Selenot	1990.97	2192.33	1954.55	1721.24	1824.44	1696.73	1862.49	1426.01	1615.38	2045.95	1747.47	1634.63	5.8999	0.0383008	0.284822	DEG
Tmbim6	5606.25	6202.97	5455.07	5072.9	5186	5116.19	5895.33	6175.29	5573.31	5754.76	5125.03	5881.31	5.89822	0.0383225	0.284836	DEG
Chd2	722.793	648.418	836.922	573.049	593.528	642.774	415.164	617.652	467.937	736.044	603.117	500.251	5.89577	0.0383542	0.284874	DEG
Prr11	0	0	0	13.5695	11.3413	3.25044	5.10971	0	0	0	9.38707	1.70324	5.89424	0.038374	0.284874	DEG
Emilin2	4416.92	4253.62	4027.62	4641.28	4681.69	4147.56	4638.34	5966.13	5835.39	4232.72	4490.18	5479.95	5.8932	0.0383875	0.284874	DEG
Nab1	741.192	913.245	739.194	604.886	694.844	596.455	573.565	482.31	660.448	797.877	632.062	572.108	5.89174	0.0384064	0.284874	DEG
Clta	802.958	900.959	714.243	1069.38	1003.33	832.925	1122.86	1093.81	1001.63	806.053	968.544	1072.77	5.88839	0.0384498	0.285049	DEG
Card9	490.185	283.939	434.576	336.106	317.556	360.799	475.203	542.599	630.904	402.9	338.154	549.569	5.8815	0.0385393	0.285477	DEG
Ube2z	687.311	664.799	625.872	633.59	593.528	646.025	774.122	684.093	853.913	659.327	624.381	770.709	5.88091	0.038547	0.285477	DEG
Adck2	102.505	96.9214	123.719	141.436	164.827	181.212	145.627	110.734	92.4437	107.715	162.492	116.268	5.87795	0.0385856	0.285531	DEG
Diaph3	551.951	716.672	487.598	215.546	359.141	414.431	470.094	422.021	426.956	585.407	329.706	439.69	5.87666	0.0386025	0.285531	DEG
Slc8a1	84.1069	49.1432	63.4189	138.826	138.364	144.645	204.389	93.5091	191.559	65.5563	140.612	163.152	5.87478	0.038627	0.285531	DEG
Zfp513	126.16	126.953	140.353	164.399	197.339	206.403	177.563	209.165	148.672	131.156	189.38	178.467	5.87429	0.0386333	0.285531	DEG
Adarb1	67.0227	98.2865	92.5292	25.0513	56.7065	67.4466	21.7163	44.2938	47.6514	85.9461	49.7348	37.8872	5.86728	0.0387251	0.286063	DEG
Msantd2	82.7927	92.8261	113.322	68.8912	83.9256	52.007	68.9812	56.5976	52.4165	96.3137	68.2746	59.3318	5.86487	0.0387567	0.286142	DEG
Fpr2	2232.77	2319.29	1510.62	1257.79	1009.38	1313.99	1202.06	1485.07	1654.46	2020.89	1193.72	1447.2	5.86344	0.0387754	0.286142	DEG
Birc5	39.4251	23.2065	54.062	19.8323	10.5852	14.627	20.4389	14.7646	16.2015	38.8979	15.0148	17.135	5.85947	0.0388277	0.28618	DEG
Ndst2	187.926	139.239	200.653	205.63	257.069	191.776	282.312	231.312	298.298	175.94	218.158	270.64	5.85791	0.0388481	0.28618	DEG
Gpr180	43.3676	60.064	51.9827	84.0264	89.9743	66.634	65.1489	88.5876	73.3831	51.8048	80.2116	75.7065	5.85627	0.0388697	0.28618	DEG
Csnk1e	545.38	439.559	564.532	410.738	335.702	368.925	396.003	484.771	415.52	516.491	371.788	432.098	5.85533	0.0388821	0.28618	DEG
Zc3h12d	329.857	300.32	281.746	372.639	511.115	447.748	295.086	351.889	394.553	303.974	443.834	347.176	5.8541	0.0388983	0.28618	DEG
Rtn4	2671.71	2881.71	2221.74	2028.11	2210.04	2323.25	1889.32	2025.21	2060.45	2591.72	2187.14	1991.66	5.85296	0.0389133	0.28618	DEG
Rap1b	11075.8	11062.7	9110.49	7235.66	8350.98	8993.15	8967.55	7529.94	7699.51	10416.3	8193.26	8065.67	5.85251	0.0389192	0.28618	DEG
Eps15	1223.49	1126.2	1126.99	870.012	883.109	932.876	1125.41	826.817	1025.46	1158.89	895.332	992.563	5.84942	0.03896	0.286184	DEG
Klhl9	666.284	464.131	557.255	391.949	373.507	334.795	512.249	396.183	411.708	562.557	366.75	440.047	5.84926	0.0389622	0.286184	DEG
C77080	26.2834	23.2065	4.15862	4.69713	0	0	0	0	0	17.8828	1.56571	0	5.8465	0.0389987	0.286184	DEG
Thap1	40.7393	27.3018	23.9121	63.1503	46.8774	68.2592	45.9874	46.7545	67.665	30.651	59.4289	53.469	5.84647	0.038999	0.286184	DEG
Nmt2	214.21	172.001	192.336	156.049	209.436	144.645	89.42	119.347	142.001	192.849	170.043	116.923	5.84374	0.0390351	0.286272	DEG
Fbxw11	496.756	532.385	464.726	445.183	468.018	450.998	402.39	394.953	457.453	497.956	454.733	418.265	5.84145	0.0390655	0.286272	DEG
Slc38a7	68.3368	17.7462	85.2517	96.0301	107.364	96.7005	111.136	108.274	140.095	57.1116	100.032	119.835	5.84108	0.0390704	0.286272	DEG
Xlr4b	119.589	120.128	127.877	138.826	90.7304	101.576	74.0909	92.2787	65.7589	122.532	110.378	77.3762	5.83701	0.0391244	0.286384	DEG
Plbd2	143.245	84.6356	82.1327	157.615	195.826	173.086	214.608	162.411	151.531	103.338	175.509	176.183	5.83694	0.0391254	0.286384	DEG
Zbtb8a	0	0	0	4.17522	9.07304	19.5026	0	0	0	0	10.917	0	5.83431	0.0391603	0.286495	DEG
Ccng2	1252.4	1212.2	882.667	680.561	774.233	906.872	521.191	713.622	825.322	1115.76	787.222	686.712	5.82862	0.0392361	0.286666	DEG
Hey1	5.25668	27.3018	20.7931	0	0	3.25044	0	0	4.76514	17.7839	1.08348	1.58838	5.8271	0.0392563	0.286666	DEG
Vps8	70.9652	28.6669	66.5379	156.049	113.413	108.077	190.337	95.9699	150.578	55.39	125.846	145.628	5.82426	0.0392942	0.286666	DEG
Pole	0	5.46036	7.27758	16.7009	33.2678	34.1296	5.10971	23.3773	22.8727	4.24598	28.0328	17.1199	5.82396	0.0392982	0.286666	DEG
Timm10	11.8275	16.3811	16.6345	29.2266	44.6091	21.9405	48.5423	29.5292	38.1211	14.9477	31.9254	38.7309	5.82272	0.0393148	0.286666	DEG
Caprin1	1423.25	1186.26	1382.74	1401.31	1590.05	1451.32	1249.33	1210.7	1204.63	1330.75	1480.89	1221.55	5.8203	0.0393472	0.286666	DEG
Uimc1	295.688	360.384	341.007	292.266	298.654	314.48	289.976	228.851	254.458	332.36	301.8	257.762	5.81798	0.0393782	0.286666	DEG
Odf2	173.47	166.541	173.622	208.239	195.826	184.462	182.672	206.704	208.713	171.211	196.176	199.363	5.81635	0.0394002	0.286666	DEG
Gdi1	2109.24	1811.47	2021.09	1744.2	1511.42	1717.04	1773.07	1806.2	1709.73	1980.6	1657.55	1763	5.81536	0.0394134	0.286666	DEG
Ift80	312.772	200.668	244.319	169.618	123.998	154.396	183.95	76.2837	133.424	252.586	149.338	131.219	5.81499	0.0394183	0.286666	DEG
Ano10	194.497	217.049	247.438	192.06	203.387	182.025	227.382	254.689	250.646	219.661	192.491	244.239	5.8139	0.039433	0.286666	DEG
Saa3	10.5134	32.7622	0	194.148	238.167	55.2575	126.465	134.112	131.518	14.4252	162.524	130.698	5.81343	0.0394392	0.286666	DEG
Ccpg1os	21.0267	0	32.2293	48.537	46.8774	36.5674	44.71	46.7545	73.3831	17.752	43.9939	54.9492	5.81325	0.0394417	0.286666	DEG
Lhx1	116.961	42.3178	74.8551	34.4456	21.1704	19.5026	28.1034	20.9165	22.8727	78.0447	25.0396	23.9642	5.80743	0.0395199	0.28709	DEG
Akirin1	1370.68	1336.42	1348.43	939.947	1156.06	962.942	1292.76	1146.72	947.31	1351.84	1019.65	1128.93	5.80249	0.0395865	0.287108	DEG
Ap5s1	82.7927	77.8101	50.9431	121.603	107.364	71.5096	129.02	109.504	136.283	70.5153	100.159	124.936	5.80188	0.0395948	0.287108	DEG
Vmac	73.5935	49.1432	72.7758	118.472	96.023	86.9492	61.3166	73.823	80.0543	65.1709	100.481	71.7313	5.80148	0.0396001	0.287108	DEG
Crybg1	194.497	141.969	161.146	252.601	220.777	229.156	155.846	177.175	217.29	165.871	234.178	183.437	5.80136	0.0396018	0.287108	DEG
Cacybp	530.925	475.051	341.007	211.371	242.704	318.543	371.732	279.297	304.969	448.994	257.539	318.666	5.79966	0.0396247	0.28713	DEG
Cd33	2821.52	2008.05	2676.07	1952.96	1641.46	1758.49	1948.08	1834.5	2025.18	2501.88	1784.3	1935.92	5.79481	0.0396903	0.287461	DEG
Tet3	553.266	649.783	563.493	539.126	559.504	524.133	487.978	385.11	496.527	588.847	540.921	456.538	5.79318	0.0397124	0.287477	DEG
Sdf4	1424.56	1662.68	1560.52	1590.76	1451.69	1589.46	1798.62	1967.38	1698.3	1549.25	1543.97	1821.43	5.789	0.0397691	0.287732	DEG
Akr1b10	13.1417	60.064	39.5069	66.2817	68.0478	117.016	108.581	84.8964	98.1619	37.5708	83.7818	97.2132	5.78319	0.039848	0.287732	DEG
Fdx2	15.77	38.2225	47.8241	71.5007	67.2917	34.9422	65.1489	88.5876	88.6316	33.9389	57.9115	80.7893	5.78256	0.0398566	0.287732	DEG
[truncated: 12,450 more rows]

## Sheet: README
标题	说明
Group	分组名称
Group Samples	分组所有样本
ALL	分组ANOVA分析基因数量
DEG	分组ANOVA分析差异基因数量
sample_name	样本表达量（归一化后）
Mean.In.*	分组表达量均值（归一化后）
Fvalue	F值
Pvalue	P值
FDR	校正之后的P值（FDR方法校正后的P值）
Type	P值小于0.05为DEG，P值大于0.05为Not DEG
