# Supplementary material for: Anti-Inflammatory and Immunomodulatory Effects of 0.1 Sub-Terahertz Irradiation in Collagen-Induced Arthritis Mice
Source: Int J Mol Sci. 2024 May 29;25(11):5963. doi: 10.3390/ijms25115963 (PMC11172739; doi:10.3390/ijms25115963)
Supplement: Supplementary file 1 [file ijms-25-05963-s001.zip › Table Supplement S3.xlsx]

## Sheet: F_vs_M_vs_C
ID	Description	GeneRatio	BgRatio	pvalue	p.adjust	qvalue	geneID	Count	Subontologies
GO:0031349	positive regulation of defense response	87/2175	336/23239	6.76267e-19	3.93858e-15	2.52924e-15	Cd28/Il21/C3/Lamp1/Cd300a/Tnf/Tlr8/Ctss/Fcgr1/Cd226/Irgm2/Klre1/Rps6ka3/Pdcd4/Cav1/Unc93b1/Hmgb2/Smpdl3b/Fcer1a/Lsm14a/Hspd1/Tnfrsf1a/Mif/Tlr2/Lrrfip2/Adam8/Peli1/Ptprs/Erbin/Fcgr3/Nfkbiz/Pspc1/Lrrk2/Tirap/Cd14/Rela/Fcer1g/Dhx58/Slamf6/Ccr7/Vamp8/Rasgrp1/Il18rap/Nop53/Irf1/Cebpa/Ankrd17/Pla2g4a/Hyal2/Mmp8/Adora2b/Fabp4/Gpsm3/Tbk1/Pum2/Cnr1/Cyba/Jak2/Kars/Pdpk1/Hexim1/Vav1/Irf4/Tlr4/Dhx9/Mapkapk2/…	87	BP
GO:0042110	T cell activation	106/2175	480/23239	2.91295e-17	8.48252e-14	5.44722e-14	Cd28/Il7r/Il21/Malt1/Lgals3/Cd300a/Ephb4/Washc1/Cd40lg/Satb1/Tgfb1/Smad7/Lrrc32/Tnfsf14/Clec4d/Nfatc3/Cav1/Prkcq/Bcl2/Trp53/H2-Aa/Chd7/Atp7a/Tnfrsf4/Hspd1/Coro1a/Gsn/Adam8/Peli1/Wwp1/Nfkbiz/Jaml/Hsph1/Otud5/Fcer1g/Slamf6/Itk/Ccr7/Itgb2/Rasgrp1/5830411N06Rik/Prr7/Irf1/H2-Ab1/Psmb10/Sirpa/Ccr9/H2-DMa/Vsir/Srf/Lax1/Xbp1/Tcf7/Tespa1/Nkap/Nlrp3/Dusp22/Nlrc3/Ikzf1/Cd80/Rab29/Ptpn6/Vav1/Mettl3/Icam1/Irf…	106	BP
GO:0002697	regulation of immune effector process	94/2175	405/23239	6.56467e-17	1.27442e-13	8.18395e-14	Cd28/Il7r/Ifnlr1/Il21/Ppm1b/C3/Malt1/Lgals3/Lamp1/Cd300a/Tnf/Cd40lg/Muc4/Fcgr1/Dtx3l/Tgfb1/Smad7/Angpt1/Cd226/Klre1/Cd55/Fcer2a/Fcer1a/Tnfrsf4/Hspd1/Mif/Tlr2/Rapgef1/Fcgr3/Nfkbiz/Cd37/Fcer1g/Dhx58/Slamf6/Ccr7/Itgb2/H2-D1/Vamp8/Rasgrp1/Il18rap/Nop53/Irf1/Cuedc2/Clcf1/Cd84/Cd59a/Ankrd17/Vsir/Adora2b/Xbp1/Nlrp3/Dusp22/Pum2/H2-K1/Kars/Fcgr2b/Stxbp2/Exosc3/Pdpk1/Ptpn6/Vav1/Supt6/Rc3h2/Tlr4/Pik3r6/Dhx9…	94	BP
GO:0030098	lymphocyte differentiation	90/2175	387/23239	2.65721e-16	3.62557e-13	2.32823e-13	Cd28/Il7r/Il21/Malt1/Hdac7/Atp11c/Cd40lg/Satb1/Tgfb1/Smad7/Hectd1/Clec4d/Nfatc3/Ahr/Dock10/Bcl2/Trp53/H2-Aa/Chd7/Cmtm7/Atp7a/Adam8/Wwp1/Nfkbiz/Atm/Otud5/Fcer1g/Slamf6/Itk/Ccr7/Dcaf1/Rasgrp1/5830411N06Rik/Prr7/Bak1/Irf1/H2-Ab1/Clcf1/Ccr9/H2-DMa/Vsir/Srf/Plcg2/Xbp1/Tcf7/Tespa1/Nkap/Fbxo7/Nlrp3/Ikzf1/Ptpn6/Vav1/Mettl3/Ikzf3/Lyl1/Irf4/Rc3h2/Prdm1/Spi1/Pik3r6/Jak3/Txk/Foxp3/Braf/Cd8a/Rc3h1/Ptger4/Hdac…	90	BP
GO:0045088	regulation of innate immune response	69/2175	256/23239	3.11261e-16	3.62557e-13	2.32823e-13	Il21/Lamp1/Cd300a/Tnf/Tlr8/Cd226/Irgm2/Klre1/Rps6ka3/Cav1/Unc93b1/Ccr1/Hmgb2/Smpdl3b/Myo1f/Lsm14a/Hspd1/Tlr2/Lrrfip2/Adam8/Peli1/Ptprs/Erbin/Pspc1/Tirap/Cd14/Rela/Dhx58/Slamf6/Rasgrp1/Il18rap/Nop53/Irf1/Ankrd17/Tbk1/Pum2/Cyba/Nlrc3/Pdpk1/Hexim1/Vav1/Irf4/Tlr4/Pik3r6/Dhx9/Mapkapk2/Txk/Tlr3/Gpatch3/Nono/Fgr/Crk/Rftn1/Hfe/Trafd1/Tap1/Colec12/Zbp1/Samhd1/Tmem173/Socs1/Card9/Pum1/Serpinb9/Ltf/Cd74/Nlr…	69	BP
GO:0009896	positive regulation of catabolic process	91/2175	401/23239	9.11493e-16	8.84756e-13	5.68164e-13	Apoe/Tob1/Hspa1a/Rack1/Cpt1a/Tnfrsf1b/Mid2/Tnf/Trp53inp1/Dtx3l/Smad7/Smurf2/Gsk3a/Irgm2/Btg2/Lrp1/Apoc2/Ankib1/Stub1/Rab7/Trib2/Cul4b/Mif/Tlr2/Adam8/Sptlc2/Sesn3/Gnai3/Ythdf3/Wwp1/Crebrf/Osbpl7/Atm/Lrrk2/Vps28/Nop53/Dapk1/Sesn1/Oaz1/Sirt1/Prkaa2/Chfr/Mefv/Vsir/Tmem59/Sirt2/Bag6/Xbp1/Rock1/Fbxo7/Tbk1/Pnpt1/Gga1/Tnrc6b/Csnk2a1/Mettl3/Lpcat1/Larp1/Cbfa2t3/Mdm2/Prkcd/Tnrc6a/Rnf144a/Prickle1/Rc3h1/Gba…	91	BP
GO:0007159	leukocyte cell-cell adhesion	76/2175	310/23239	2.81437e-15	2.34156e-12	1.50368e-12	Cd28/Il7r/Il21/Malt1/Lgals3/Cd300a/Ephb4/Tnf/Cd40lg/Tgfb1/Smad7/Lrrc32/Tnfsf14/Cav1/Stk10/Wnk1/Prkcq/H2-Aa/Hspd1/Coro1a/Adam8/Peli1/Nfkbiz/Itgb7/Hsph1/Ccr7/Itgb2/Rasgrp1/Irf1/H2-Ab1/Sirpa/H2-DMa/Vsir/Lax1/Xbp1/Tespa1/Nkap/Rock1/Nlrp3/Dusp22/Ikzf1/Cd80/Selp/Golph3/Ptpn6/Icam1/Rc3h2/Arg2/Pik3r6/Jak3/Foxp3/Klf4/Rc3h1/Hfe/Lgals1/Bcl6/Bad/Tnfrsf21/Ccr2/Lck/Zmiz1/Il2rg/Ass1/Rara/Btla/Sart1/Socs1/Zc3h12…	76	BP
GO:1903037	regulation of leukocyte cell-cell adhesion	70/2175	277/23239	6.86738e-15	4.99946e-12	3.2105e-12	Cd28/Il7r/Il21/Malt1/Lgals3/Cd300a/Ephb4/Tnf/Cd40lg/Tgfb1/Smad7/Lrrc32/Tnfsf14/Cav1/Wnk1/Prkcq/H2-Aa/Hspd1/Coro1a/Adam8/Peli1/Nfkbiz/Hsph1/Ccr7/Rasgrp1/Irf1/H2-Ab1/Sirpa/H2-DMa/Vsir/Lax1/Xbp1/Tespa1/Nkap/Nlrp3/Dusp22/Ikzf1/Cd80/Ptpn6/Icam1/Rc3h2/Arg2/Pik3r6/Jak3/Foxp3/Klf4/Rc3h1/Hfe/Lgals1/Bcl6/Bad/Tnfrsf21/Ccr2/Lck/Zmiz1/Il2rg/Ass1/Rara/Btla/Sart1/Socs1/Zc3h12d/Itpkb/Hsp90aa1/Il20rb/Prkar1a/Zfp3…	70	BP
GO:1902105	regulation of leukocyte differentiation	71/2175	287/23239	1.41406e-14	9.15056e-12	5.87622e-12	Fstl3/Csf1r/Cd28/Il7r/Il21/Tyrobp/Malt1/Tmem176a/Klf10/Tnf/Tfe3/Atp11c/Cd40lg/Tgfb1/Smad7/Tmem176b/Ccr1/Asxl2/H2-Aa/Inpp4b/Nme2/Adam8/Tmem64/Nfkbiz/Ccr7/Rasgrp1/Irf1/Creb1/Dcstamp/H2-DMa/Gnas/Vsir/Xbp1/Tespa1/Nkap/Fbxo7/Nlrp3/Ikzf1/Ptpn6/Mettl3/Ikzf3/Rc3h2/Prdm1/Pik3r6/Jak3/Cd101/Foxp3/Braf/Rc3h1/Pglyrp1/Esrra/Flt3l/Bcl6/Bad/Ccr2/Lck/Zmiz1/Il2rg/Sos2/Rara/Prkca/Sart1/Socs1/Clec2i/Lef1/Gata2/Itpkb…	71	BP
GO:1904951	positive regulation of establishment of protein localization	94/2175	441/23239	1.88008e-14	1.09496e-11	7.03148e-12	Csf1r/Rack1/Pik3r2/Kif3a/Dynll1/Tnf/Tlr8/Wipf1/Commd1/Pdcd10/Crlf2/Tgfb1/Atp13a2/Gsk3a/Nadk/Unc93b1/Lrp1/Sec16b/Cask/Prkcq/Clec5a/Glud1/Sfn/Tnfrsf4/Hspd1/Tnfrsf1a/Mif/Tlr2/Cep290/Lrrfip2/Cnst/Crebrf/Nlgn2/Lrrk2/Cd14/Ppm1a/Ccr7/Vps28/Vamp8/Dmap1/Rasgrp1/Il1rap/Oaz1/Sirt1/Cd84/Kcnn4/Hyal2/Mmp8/Ipo5/Cep135/Xbp1/Flna/Nlrp3/Tmem30a/Jak2/Gsdmd/Kars/Rph3al/Chp1/Rab29/Golph3/Pcm1/Ptp4a3/Tlr4/Dhx9/Mdm2/Pr…	94	BP
GO:0050863	regulation of T cell activation	72/2175	296/23239	2.32735e-14	1.23223e-11	7.913e-12	Cd28/Il7r/Il21/Malt1/Lgals3/Cd300a/Ephb4/Cd40lg/Tgfb1/Smad7/Lrrc32/Tnfsf14/Cav1/Prkcq/H2-Aa/Hspd1/Coro1a/Gsn/Adam8/Peli1/Nfkbiz/Hsph1/Ccr7/Rasgrp1/Irf1/H2-Ab1/Sirpa/H2-DMa/Vsir/Lax1/Xbp1/Tespa1/Nkap/Nlrp3/Dusp22/Ikzf1/Cd80/Ptpn6/Mettl3/Rc3h2/Prdm1/Arg2/Pik3r6/Jak3/Foxp3/Braf/Znhit1/Rc3h1/Hfe/Lgals1/Bcl6/Bad/Tnfrsf21/Ccr2/Lck/Zmiz1/Il2rg/Sos2/Rara/Btla/Sart1/Socs1/Zc3h12d/Clec2i/Itpkb/Hsp90aa1/Il2…	72	BP
GO:0031331	positive regulation of cellular catabolic process	78/2175	336/23239	2.89787e-14	1.40643e-11	9.03169e-12	Apoe/Tob1/Hspa1a/Rack1/Cpt1a/Tnfrsf1b/Mid2/Tnf/Trp53inp1/Dtx3l/Smad7/Gsk3a/Irgm2/Btg2/Lrp1/Apoc2/Ankib1/Stub1/Trib2/Mif/Tlr2/Adam8/Sptlc2/Sesn3/Gnai3/Ythdf3/Osbpl7/Atm/Lrrk2/Nop53/Dapk1/Sesn1/Sirt1/Prkaa2/Chfr/Mefv/Tmem59/Sirt2/Bag6/Xbp1/Rock1/Fbxo7/Tbk1/Pnpt1/Tnrc6b/Mettl3/Larp1/Cbfa2t3/Mdm2/Prkcd/Tnrc6a/Rnf144a/Prickle1/Rc3h1/Gba/Hnrnpd/Dnajb2/Prr5l/Csnk1e/Zc3h12d/Plekhf1/Supv3l1/Pabpc1/Ctsc/Hs…	78	BP
GO:0051222	positive regulation of protein transport	90/2175	423/23239	7.59923e-14	3.40445e-11	2.18624e-11	Csf1r/Rack1/Pik3r2/Kif3a/Dynll1/Tnf/Tlr8/Wipf1/Commd1/Pdcd10/Crlf2/Tgfb1/Atp13a2/Gsk3a/Nadk/Unc93b1/Lrp1/Sec16b/Cask/Prkcq/Clec5a/Glud1/Sfn/Tnfrsf4/Hspd1/Tnfrsf1a/Mif/Tlr2/Cep290/Lrrfip2/Cnst/Crebrf/Nlgn2/Lrrk2/Cd14/Ppm1a/Ccr7/Vps28/Vamp8/Dmap1/Rasgrp1/Il1rap/Oaz1/Sirt1/Cd84/Kcnn4/Hyal2/Mmp8/Ipo5/Xbp1/Flna/Nlrp3/Tmem30a/Jak2/Gsdmd/Kars/Rph3al/Chp1/Rab29/Golph3/Pcm1/Tlr4/Dhx9/Mdm2/Prkcd/Kif5b/Ubr5…	90	BP
GO:0001819	positive regulation of cytokine production	90/2175	425/23239	1.01392e-13	4.2179e-11	2.70861e-11	Csf1r/Cd28/Il21/C3/Malt1/Tnf/Tlr8/Cd40lg/Cybb/Crlf2/Tgfb1/Rock2/Cd226/Klre1/Unc93b1/Hmgb2/Il1f9/Arhgef2/Prkcq/Clec5a/Fcer1a/Lsm14a/Hspd1/Tnfrsf1a/Mif/Tlr2/Il1rn/Lrrfip2/Adam8/Peli1/Fcgr3/Lrrk2/Tirap/Cd14/Rela/Fcer1g/Dhx58/Slamf6/Ccr7/Rasgrp1/Nop53/Irf1/Il1rap/Thbs1/Cd84/Creb1/Ankrd17/C5ar1/Hyal2/Mmp8/Adora2b/Plcg2/Xbp1/Nlrp3/Gpsm3/Tbk1/Pum2/Cyba/Jak2/Gsdmd/Kars/Irf4/Tlr4/Dhx9/Mapkapk2/Txk/Foxp3/P…	90	BP
GO:0045089	positive regulation of innate immune response	57/2175	213/23239	1.63796e-13	6.35966e-11	4.08398e-11	Il21/Lamp1/Cd300a/Tnf/Tlr8/Cd226/Irgm2/Klre1/Rps6ka3/Cav1/Unc93b1/Hmgb2/Smpdl3b/Lsm14a/Hspd1/Tlr2/Lrrfip2/Adam8/Peli1/Ptprs/Erbin/Pspc1/Tirap/Cd14/Rela/Dhx58/Slamf6/Rasgrp1/Il18rap/Nop53/Irf1/Ankrd17/Tbk1/Pum2/Cyba/Pdpk1/Hexim1/Vav1/Irf4/Tlr4/Dhx9/Mapkapk2/Txk/Tlr3/Gpatch3/Nono/Rftn1/Hfe/Colec12/Zbp1/Tmem173/Card9/Pum1/Ltf/Cd74/Nlrp6/Pik3ap1	57	BP
GO:0044403	symbiotic process	78/2175	347/23239	1.77463e-13	6.45965e-11	4.1482e-11	Apoe/Fn1/Pfn1/Ifitm3/Mid2/Tnf/Thoc3/Ddx5/Tgfb1/Trim56/Rock2/Fbxl2/Chmp5/Irgm2/Cav1/Ncf1/Rab7/Bcl2/Trp53/Eif3f/Hspd1/Tlr2/Camp/Gsn/Aicda/Hacd3/Ssb/Top2b/P4hb/Tirap/Srpk1/Dcaf1/Ifitm2/Vamp8/Gbp9/Bak1/Aqp1/Eif3d/Hyal2/Npc1/Rab43/Anxa2/Rab29/Ppib/Eif3l/Icam1/Larp1/Usf1/Dhx9/Eif3b/Rab5a/Scarb1/Isg20/Grk2/Smarca4/Pglyrp1/Lgals1/Smarcb1/Bad/Stom/Zbp1/Adarb1/Eps15/Ddb1/Stat1/Pabpc1/Denr/Lef1/Cxcr4/Serpin…	78	BP
GO:0030217	T cell differentiation	65/2175	264/23239	2.32381e-13	7.96108e-11	5.11237e-11	Cd28/Il7r/Malt1/Satb1/Tgfb1/Smad7/Clec4d/Nfatc3/Bcl2/Trp53/H2-Aa/Chd7/Atp7a/Adam8/Wwp1/Nfkbiz/Otud5/Fcer1g/Slamf6/Itk/Ccr7/Rasgrp1/5830411N06Rik/Prr7/Irf1/Ccr9/H2-DMa/Vsir/Srf/Xbp1/Tcf7/Tespa1/Nkap/Nlrp3/Ikzf1/Vav1/Mettl3/Irf4/Rc3h2/Prdm1/Pik3r6/Jak3/Txk/Foxp3/Braf/Cd8a/Rc3h1/Ptger4/Bcl6/Bad/Sp3/Ccr2/Lck/Zmiz1/Il2rg/Sos2/Rara/Sart1/Socs1/Lef1/Itpkb/Hsp90aa1/Zfp35/Cd74/Cd3e	65	BP
GO:1902107	positive regulation of leukocyte differentiation	48/2175	163/23239	2.85614e-13	9.24119e-11	5.93442e-11	Csf1r/Il7r/Il21/Malt1/Klf10/Tnf/Atp11c/Cd40lg/Tgfb1/Ccr1/Asxl2/H2-Aa/Adam8/Tmem64/Nfkbiz/Ccr7/Rasgrp1/Irf1/Creb1/Dcstamp/H2-DMa/Gnas/Vsir/Xbp1/Tespa1/Nkap/Nlrp3/Ikzf1/Prdm1/Pik3r6/Cd101/Foxp3/Flt3l/Bcl6/Bad/Ccr2/Lck/Zmiz1/Il2rg/Rara/Prkca/Sart1/Socs1/Lef1/Itpkb/Hsp90aa1/Atp6ap1/Cd74	48	BP
GO:1903708	positive regulation of hemopoiesis	55/2175	204/23239	3.1178e-13	9.55687e-11	6.13714e-11	Csf1r/Il7r/Il21/Malt1/Nudt21/Klf10/Tnf/Atp11c/Cd40lg/Tgfb1/Ccr1/Hmgb2/Asxl2/H2-Aa/Adam8/Tmem64/Nfkbiz/Trim58/Ccr7/Rasgrp1/Irf1/Creb1/Dcstamp/H2-DMa/Gnas/Vsir/Xbp1/Tespa1/Nkap/Nlrp3/Ikzf1/Prdm1/Pik3r6/Cd101/Foxp3/Flt3l/Bcl6/Bad/Ccr2/Lck/Zmiz1/Il2rg/Fam210b/Rara/Prkca/Sart1/Socs1/Stat1/Lef1/Gata2/Itpkb/Hsp90aa1/Hif1a/Atp6ap1/Cd74	55	BP
GO:1903829	positive regulation of cellular protein localization	70/2175	299/23239	3.92781e-13	1.14378e-10	7.345e-11	Rack1/Lgals3/Pik3r2/Kif3a/Tnf/Washc1/Wipf1/Dtx3l/Commd1/Pdcd10/Tgfb1/Rock2/Gsk3a/Lrp1/Sec16b/Prkcq/Rhog/Ogt/Sfn/Tnfrsf1a/Lrig2/Cep290/Cnst/Trem2/Nlgn2/Lrrk2/Fcer1g/Ppm1a/Vps28/Dmap1/Oaz1/Prkaa2/Hyal2/Ipo5/Gpd1l/Snx27/Xbp1/Parp1/Flna/Tmem30a/Jak2/Rab29/Abhd17a/Pdpk1/Pcm1/Cdk5rap3/Mdm2/Npm1/Prkcd/Kif5b/Ubr5/Zpr1/Ssh1/Cct7/Cct6a/Sptbn1/Iqgap1/Card10/Mapk1/Stom/Tmem173/Prr5l/Hnrnpm/Rtn4/Cdk5r1/Hsp90a…	70	BP
GO:0022407	regulation of cell-cell adhesion	82/2175	382/23239	5.9612e-13	1.6278e-10	1.04533e-10	Fstl3/Cd28/Il7r/Il21/Malt1/Lgals3/Cd300a/Ephb4/Tnf/Cd40lg/Muc4/Tgfb1/Smad7/Lrrc32/Tnfsf14/Cav1/Afdn/Wnk1/Prkcq/H2-Aa/Hspd1/Il1rn/Coro1a/Adam8/Peli1/Nfkbiz/Hsph1/Ccr7/Rasgrp1/Irf1/H2-Ab1/Adam19/Sirpa/H2-DMa/Ppm1f/Vsir/Lax1/Xbp1/Tespa1/Nkap/Nlrp3/Dusp22/Jak2/Ikzf1/Cd80/Ptpn6/Icam1/Rc3h2/Arg2/Pik3r6/Jak3/Prkcd/Foxp3/Klf4/Itga6/Rc3h1/Hfe/Lgals1/Bcl6/Cd9/Bad/Tnfrsf21/Ccr2/Lck/Zmiz1/Il2rg/Ass1/Rara/Prk…	82	BP
GO:1903706	regulation of hemopoiesis	84/2175	396/23239	6.14897e-13	1.6278e-10	1.04533e-10	Fstl3/Csf1r/Cd28/Il7r/Il21/Tyrobp/Malt1/Tmem176a/Nudt21/Klf10/Ap2a2/Tnf/Tfe3/Atp11c/Cd40lg/Tgfb1/Smad7/Tmem176b/Rbfox2/Ccr1/Hmgb2/Asxl2/H2-Aa/Inpp4b/Nme2/Adam8/Tmem64/Nfkbiz/Trim58/Tcim/Ccr7/Rasgrp1/Irf1/Creb1/Dcstamp/H2-DMa/Gnas/Vsir/Xbp1/Tespa1/Nkap/Fbxo7/Nlrp3/Ikzf1/Ptpn6/Mettl3/Ikzf3/Rc3h2/Prdm1/Spi1/Pik3r6/Jak3/Cd101/Foxp3/Braf/Pim1/Rc3h1/Pglyrp1/Esrra/Flt3l/Bcl6/Bad/Ace/Ccr2/Lck/Zmiz1/Il2rg…	84	BP
GO:0045785	positive regulation of cell adhesion	84/2175	399/23239	9.44086e-13	2.39059e-10	1.53517e-10	Fstl3/Cd28/Il7r/Il21/Fn1/Malt1/Pik3r2/Ephb4/Tnf/Tfe3/Cd40lg/Crkl/Tgfb1/Smad7/Tnfsf14/Angpt1/Cav1/Afdn/Dock5/Prkcq/H2-Aa/Hspd1/Cass4/Coro1a/Adam8/Nfkbiz/Atm/Hsph1/Plekha2/Ccr7/Rasgrp1/Irf1/H2-Ab1/Adam19/Thbs1/Sirpa/H2-DMa/Ppm1f/Vsir/Xbp1/Tespa1/Flna/Nkap/Rock1/Nlrp3/Cdh13/Jak2/Ikzf1/Cd80/Dock1/Selp/Ptpn6/Vav1/Icam1/Pik3r6/Jak3/Emilin1/Foxp3/Nedd9/Braf/Tpm1/Lims1/Itga6/Crk/Ptger4/Iqgap1/Lgals1/Bcl6…	84	BP
GO:0006913	nucleocytoplasmic transport	70/2175	307/23239	1.50675e-12	3.51013e-10	2.2541e-10	Malt1/Ppp1r12a/Pik3r2/Atxn1/Tnf/Thoc3/Phip/Ddx5/Wipf1/Nemf/Tgfb1/Angpt1/Prkcq/Trp53/Eif5a/Sfn/Tnfrsf1a/Nxf1/Inpp4b/Nol6/Nup153/Ssb/Nup85/Lrrk2/Txn1/Ppm1a/Dmap1/Kpna4/Tmco6/Sirt1/Iws1/Hyal2/Ahcyl1/Ipo5/Akap1/Xbp1/Flna/Rangap1/Xpo1/Jak2/Chp1/Nupl2/Xpot/Cpsf6/Supt6/Dhx9/Mdm2/Npm1/Prkcd/Prickle1/Ubr5/Zpr1/Srsf3/Rgs14/Bcl6/Mapk1/Ipo11/Rbm27/Rps15/Mbtps1/Tmem173/Xpo7/Ranbp6/Hsp90aa1/Tnpo3/Pabpn1/Rae1/T…	70	BP
GO:0051169	nuclear transport	70/2175	307/23239	1.50675e-12	3.51013e-10	2.2541e-10	Malt1/Ppp1r12a/Pik3r2/Atxn1/Tnf/Thoc3/Phip/Ddx5/Wipf1/Nemf/Tgfb1/Angpt1/Prkcq/Trp53/Eif5a/Sfn/Tnfrsf1a/Nxf1/Inpp4b/Nol6/Nup153/Ssb/Nup85/Lrrk2/Txn1/Ppm1a/Dmap1/Kpna4/Tmco6/Sirt1/Iws1/Hyal2/Ahcyl1/Ipo5/Akap1/Xbp1/Flna/Rangap1/Xpo1/Jak2/Chp1/Nupl2/Xpot/Cpsf6/Supt6/Dhx9/Mdm2/Npm1/Prkcd/Prickle1/Ubr5/Zpr1/Srsf3/Rgs14/Bcl6/Mapk1/Ipo11/Rbm27/Rps15/Mbtps1/Tmem173/Xpo7/Ranbp6/Hsp90aa1/Tnpo3/Pabpn1/Rae1/T…	70	BP
GO:0046631	alpha-beta T cell activation	45/2175	153/23239	1.6438e-12	3.60551e-10	2.31535e-10	Cd28/Malt1/Cd300a/Satb1/Tgfb1/Smad7/Prkcq/Bcl2/Atp7a/Nfkbiz/Hsph1/Otud5/Slamf6/Itk/Ccr7/Irf1/H2-Ab1/Vsir/Tcf7/Nkap/Nlrp3/Ikzf1/Cd80/Irf4/Rc3h2/Prdm1/Arg2/Jak3/Txk/Foxp3/Braf/Rc3h1/Ptger4/Hfe/Bcl6/Ccr2/Il2rg/Rara/Btla/Socs1/Lef1/Itpkb/Zfp35/Cblb/Cd3e	45	BP
GO:0002263	cell activation involved in immune response	63/2175	262/23239	1.67151e-12	3.60551e-10	2.31535e-10	Cd28/Tyrobp/Malt1/Lgals3/Lamp1/Cd300a/Cd40lg/Tgfb1/Smad7/Clec4d/Lrp1/Dock10/Trp53/Fcer1a/Myo1f/Atp7a/Hspd1/Snap23/Coro1a/Aicda/Nfkbiz/Tcim/Otud5/Fcer1g/Slamf6/Ccr7/Itgb2/Vamp8/Rasgrp1/Ywhaz/Irf1/Clcf1/Cd84/Adora2b/Plcg2/Xbp1/Nlrp3/Kars/Stxbp2/Exosc3/Pdpk1/Icam1/Supt6/Irf4/Rc3h2/Tlr4/Jak3/Foxp3/Fgr/Rc3h1/Ptger4/Pglyrp1/Lgals1/Itm2a/Bcl6/Ccr2/Rara/Anxa3/Lef1/Cd180/Gata2/Hmox1/Zfp35	63	BP
GO:0043254	regulation of protein-containing complex assembly	89/2175	440/23239	2.0932e-12	4.35386e-10	2.79592e-10	Apoe/Jchain/Pfn1/Crbn/Rack1/Pik3r2/Terf1/Tnf/Washc1/Coro1b/Wipf1/Fnip2/Tgfb1/Arpc1b/Irgm2/Palld/Ahr/Cav1/Mecp2/Spire1/Arhgef2/Stub1/Trp53/Napa/Arpc4/Psmc5/Cyfip1/Tlr2/Capzb/Coro1a/Gsn/Slain2/Atm/Ppm1a/Brk1/Epn1/Dctn1/Nop53/Cdkn1b/Atxn2/Creb1/Prkaa2/Cebpa/Mefv/Srf/Sirt2/Parp1/Gmfb/Ncln/Kif9/Mkks/Rasa1/Trim9/Nlrc3/Ikzf1/Cdk5rap2/Selp/Pih1d1/Capg/Icam1/Tlr4/Bclaf1/Prkcd/Arhgap18/Vill/Tpm1/Preb/Hck/G…	89	BP
GO:0016032	viral process	64/2175	272/23239	3.13267e-12	6.29126e-10	4.04006e-10	Apoe/Pfn1/Ifitm3/Mid2/Tnf/Ddx5/Tgfb1/Trim56/Rock2/Fbxl2/Chmp5/Cav1/Rab7/Bcl2/Trp53/Eif3f/Gsn/Aicda/Hacd3/Ssb/Top2b/P4hb/Srpk1/Dcaf1/Ifitm2/Vamp8/Bak1/Eif3d/Hyal2/Npc1/Rab43/Anxa2/Rab29/Ppib/Eif3l/Icam1/Larp1/Usf1/Dhx9/Eif3b/Rab5a/Isg20/Grk2/Smarca4/Lgals1/Smarcb1/Bad/Stom/Zbp1/Adarb1/Eps15/Ddb1/Stat1/Pabpc1/Denr/Lef1/Cxcr4/Ltf/Ctdp1/Cd74/Chmp6/Oas1g/Ptbp1/Mvb12b	64	BP
GO:0032386	regulation of intracellular transport	89/2175	445/23239	4.0125e-12	7.7896e-10	5.00225e-10	Ppp1r12a/Pik3r2/Lamp1/Kif3a/Cd300a/Ddx5/Wipf1/Derl3/Commd1/Pdcd10/Tgfb1/Atp13a2/Angpt1/Gsk3a/Mecp2/Sec16b/Cask/Prkcq/Napa/Fcer1a/Ogt/Sfn/Tnfrsf1a/Inpp4b/Cep290/Nup153/Crebrf/Trim58/Lrrk2/Txn1/Fcer1g/Ppm1a/Vamp8/Dmap1/Oaz1/Sirt1/Cd84/Iws1/Hyal2/Prkcb/Ipo5/Adora2b/Akap1/Parl/Xbp1/Flna/Rangap1/Xpo1/Tmem30a/Jak2/Stxbp2/Chp1/Anxa2/Rab29/Cpsf6/Pdpk1/Pcm1/Nus1/Supt6/Ehd1/Dhx9/Mdm2/Prkcd/Kif5b/Ubr5/Zpr1/…	89	BP
GO:0002253	activation of immune response	96/2175	496/23239	4.19014e-12	7.87205e-10	5.0552e-10	Cd28/C3/Malt1/Lgals3/Trat1/Cd300a/Tnf/Tlr8/Cd226/Elf1/Irgm2/Klre1/Rps6ka3/Cav1/Unc93b1/Cd55/Wnk1/Smpdl3b/Bcl2/Lsm14a/Hspd1/Tlr2/Rapgef1/Lrrfip2/Peli1/Fpr1/Ptprs/Erbin/Nfkbiz/Pspc1/Tirap/Cd14/Usp9x/Cfp/Rela/Fcer1g/Dhx58/Fcna/Itk/Ccr7/Nop53/Bmx/Irf1/Lpxn/Cd59a/Ankrd17/C5ar1/Kcnn4/Prkcb/Lax1/Bag6/Plcg2/Tespa1/Dusp22/Tbk1/Pum2/Cyba/Cfb/Fcgr2b/Rab29/Pdpk1/Hexim1/Ptpn6/Myo1g/Irf4/Rc3h2/Tlr4/Mapkapk2/Tx…	96	BP
GO:0010035	response to inorganic substance	93/2175	478/23239	6.71157e-12	1.22151e-09	7.84414e-10	Psap/Fn1/Rack1/Ezh2/Haao/Gatm/Tnf/Pdcd10/Cpne2/Atp13a2/Nfatc3/Gsk3a/Rasa4/Rhob/Cav1/Mecp2/Wnk1/Ncf1/Bcl2/Trp53/Khk/Glud1/Atp7a/Clic4/Hk3/Gsn/Atrx/Top2b/Adcy10/Lrrk2/Ucp2/Rela/Hsph1/Txn1/Capn3/Mylk/Ccr7/Kpna4/Cdkn1b/Crip1/Thbs1/Sirt1/Aqp1/Creb1/Prkaa2/Cebpa/Pla2g4a/Nr4a1/Cuta/Ahcyl1/Ppp1ca/Cflar/Ptch1/Npc1/Plcg2/Fabp4/Parp1/Fbxo7/Ggh/Alg2/Egln1/Adcy7/Prkcd/Stim1/Ddx11/Braf/Hp/Crk/Hnrnpd/Gart/Iqgap…	93	BP
GO:0002366	leukocyte activation involved in immune response	61/2175	258/23239	8.09089e-12	1.42792e-09	9.16968e-10	Cd28/Tyrobp/Malt1/Lgals3/Lamp1/Cd300a/Cd40lg/Tgfb1/Smad7/Clec4d/Dock10/Trp53/Fcer1a/Myo1f/Atp7a/Hspd1/Snap23/Coro1a/Aicda/Nfkbiz/Otud5/Fcer1g/Slamf6/Ccr7/Itgb2/Vamp8/Rasgrp1/Ywhaz/Irf1/Clcf1/Cd84/Adora2b/Plcg2/Xbp1/Nlrp3/Kars/Stxbp2/Exosc3/Pdpk1/Icam1/Supt6/Irf4/Rc3h2/Tlr4/Jak3/Foxp3/Fgr/Rc3h1/Ptger4/Pglyrp1/Lgals1/Itm2a/Bcl6/Ccr2/Rara/Anxa3/Lef1/Cd180/Gata2/Hmox1/Zfp35	61	BP
GO:0019882	antigen processing and presentation	35/2175	105/23239	9.44553e-12	1.61796e-09	1.03901e-09	Mr1/Washc1/Ctss/H2-DMb1/Fcgr1/Ifi30/Tapbpl/Tapbp/Unc93b1/H2-Aa/Erap1/Psme1/Trem2/Fcgr3/H2-Ob/Fcer1g/Ccr7/H2-D1/H2-Ab1/Thbs1/H2-DMa/Bag6/Psmb9/H2-K1/Fcgr2b/Icam1/Rab6a/H2-DMb2/Rftn1/Psmb8/Hfe/Tap1/Kdm5d/Cd74/Tap2	35	BP
GO:0002478	antigen processing and presentation of exogenous peptide antigen	16/2175	24/23239	1.16647e-11	1.94101e-09	1.24646e-09	H2-DMb1/Fcgr1/Ifi30/Tapbp/Unc93b1/H2-Aa/Fcgr3/Fcer1g/H2-Ab1/H2-DMa/H2-K1/Fcgr2b/H2-DMb2/Tap1/Cd74/Tap2	16	BP
GO:0002683	negative regulation of immune system process	89/2175	454/23239	1.2498e-11	2.0219e-09	1.2984e-09	Fstl3/Il7r/Ppm1b/Tmem176a/Lgals3/Cd300a/Tnf/Muc4/Tgfb1/Smad7/Tmem176b/Lrrc32/Angpt1/Tapbpl/Elf1/Klre1/Ccr1/Smpdl3b/H2-Aa/Cxcr2/Tnfrsf4/Mif/Inpp4b/Nme2/Peli1/Ptprs/Erbin/Samsn1/Atm/Cd37/H2-Ob/Fcer1g/Dhx58/Irf1/Psmb4/H2-Ab1/Cuedc2/Thbs1/Lpxn/Cd84/Cd59a/Vsir/Lax1/Fbxo7/Dusp22/Cnr1/Nlrc3/Fcgr2b/Cd80/Pdpk1/Ptpn6/Irf4/Rc3h2/Prdm1/Arg2/Jak3/Emilin1/Foxp3/Gpatch3/Rc3h1/Crk/Ptger4/Pglyrp1/Hfe/Bcl6/Trafd1/…	89	BP
GO:0002218	activation of innate immune response	42/2175	146/23239	1.99157e-11	3.05235e-09	1.96013e-09	Cd300a/Tnf/Tlr8/Irgm2/Klre1/Rps6ka3/Cav1/Unc93b1/Smpdl3b/Lsm14a/Hspd1/Tlr2/Lrrfip2/Peli1/Ptprs/Erbin/Pspc1/Tirap/Cd14/Rela/Dhx58/Nop53/Irf1/Ankrd17/Tbk1/Pum2/Cyba/Pdpk1/Hexim1/Irf4/Tlr4/Mapkapk2/Tlr3/Gpatch3/Nono/Rftn1/Colec12/Tmem173/Pum1/Ltf/Nlrp6/Pik3ap1	42	BP
GO:0050777	negative regulation of immune response	42/2175	146/23239	1.99157e-11	3.05235e-09	1.96013e-09	Il7r/Lgals3/Cd300a/Tnf/Muc4/Tgfb1/Smad7/Angpt1/Klre1/Ccr1/Smpdl3b/Samsn1/Dhx58/Irf1/Psmb4/Cuedc2/Cd84/Cd59a/Vsir/Dusp22/Nlrc3/Fcgr2b/Ptpn6/Rc3h2/Arg2/Jak3/Foxp3/Rc3h1/Crk/Pglyrp1/Hfe/Bcl6/Trafd1/Ccr2/Tap1/Samhd1/Il20rb/Serpinb9/Hmox1/Zfp35/Nlrp6/Tap2	42	BP
GO:0046700	heterocycle catabolic process	87/2175	444/23239	2.1799e-11	3.25532e-09	2.09047e-09	Tob1/Vim/Ago1/Tnfrsf1b/Ddx5/Eif3e/Ncf2/Dna2/Btg2/Ldha/Snd1/Prodh/Ncf1/Trp53/Khk/Ogt/Cirbp/Exosc8/Smg1/Mif/Mlycd/Hk3/Aicda/Ctif/Nudt16/Ssb/Ythdf3/Eno1b/Atm/Tirap/Nbas/Tent4b/Entpd1/Kynu/Prkaa2/Sirt6/Smpdl3a/Ago3/Pum2/Pnpt1/Tnrc6b/Exosc3/Galk1/Eif4a3/Hnrnpc/Kmo/Smg6/Mettl3/Larp1/Mgat1/Cbfa2t3/Dhx9/Mapkapk2/Npm1/Hnmt/Exosc5/Tnrc6a/Zpr1/Dnase1l1/Pfkm/Eno3/Isg20/Galt/Gen1/Pde4d/Rc3h1/Casc3/Hnrnpd/Cant…	87	BP
GO:0002764	immune response-regulating signaling pathway	87/2175	445/23239	2.46617e-11	3.52652e-09	2.26463e-09	Cd28/Malt1/Lgals3/Trat1/Ctsh/Cd300a/Tnf/Tlr8/Clec4d/Cd226/Elf1/Irgm2/Klre1/Rps6ka3/Cav1/Unc93b1/Wnk1/Smpdl3b/Bcl2/Lsm14a/Hspd1/Tlr2/Rapgef1/Lrrfip2/Peli1/Fpr1/Ptprs/Erbin/Nfkbiz/Tirap/Cd14/Usp9x/Rela/Fcer1g/Dhx58/Itk/Ccr7/Nop53/Bmx/Irf1/Lpxn/Ankrd17/C5ar1/Kcnn4/Prkcb/Lax1/Bag6/Plcg2/Tespa1/Dusp22/Pum2/Cyba/Fcgr2b/Rab29/Pdpk1/Ptpn6/Myo1g/Irf4/Rc3h2/Tlr4/Mapkapk2/Txk/Foxp3/Tlr3/Braf/Gpatch3/Rc3h1/R…	87	BP
GO:0032388	positive regulation of intracellular transport	52/2175	207/23239	2.53599e-11	3.52652e-09	2.26463e-09	Pik3r2/Kif3a/Wipf1/Commd1/Pdcd10/Tgfb1/Gsk3a/Mecp2/Sec16b/Prkcq/Fcer1a/Sfn/Tnfrsf1a/Cep290/Crebrf/Lrrk2/Fcer1g/Ppm1a/Vamp8/Dmap1/Oaz1/Hyal2/Ipo5/Adora2b/Xbp1/Flna/Tmem30a/Jak2/Stxbp2/Anxa2/Rab29/Cpsf6/Pcm1/Ehd1/Dhx9/Mdm2/Prkcd/Kif5b/Ubr5/Zpr1/Fgr/Dnm1l/Mapk1/Rbm27/Stom/Tmem173/Prr5l/Cdk5r1/Gata2/Hsp90aa1/Edem2/Edem1	52	BP
GO:0044270	cellular nitrogen compound catabolic process	86/2175	438/23239	2.54317e-11	3.52652e-09	2.26463e-09	Tob1/Vim/Ago1/Tnfrsf1b/Ddx5/Eif3e/Ncf2/Dna2/Btg2/Ldha/Snd1/Ncf1/Trp53/Khk/Ogt/Cirbp/Exosc8/Smg1/Mif/Mlycd/Hk3/Aicda/Ctif/Nudt16/Ssb/Ythdf3/Eno1b/Atm/Tirap/Nbas/Tent4b/Entpd1/Kynu/Prkaa2/Sirt6/Smpdl3a/Ago3/Pum2/Pnpt1/Tnrc6b/Exosc3/Galk1/Eif4a3/Hnrnpc/Kmo/Smg6/Mettl3/Larp1/Mgat1/Cbfa2t3/Dhx9/Mapkapk2/Npm1/Hnmt/Exosc5/Tnrc6a/Zpr1/Dnase1l1/Pfkm/Eno3/Isg20/Galt/Gen1/Pde4d/Rc3h1/Casc3/Hnrnpd/Cant1/Hnrn…	86	BP
GO:0044419	interspecies interaction between organisms	82/2175	411/23239	3.1993e-11	4.23483e-09	2.71948e-09	Apoe/Fn1/Pfn1/Ifitm3/Mid2/Tnf/Thoc3/Ddx5/Tgfb1/Trim56/Rock2/Fbxl2/Chmp5/Irgm2/Cav1/Mecp2/Fcer2a/Ncf1/Rab7/Bcl2/Trp53/Eif3f/Hspd1/Tlr2/Camp/Gsn/Aicda/Hacd3/Ssb/Top2b/P4hb/Tirap/Srpk1/Dcaf1/Ifitm2/Vamp8/Gbp9/Bak1/Aqp1/Eif3d/Hyal2/Npc1/Rab43/Gsdmd/Anxa2/Rab29/Ppib/Eif3l/Icam1/Larp1/Usf1/Dhx9/Eif3b/Rab5a/Scarb1/Isg20/Grk2/Smarca4/Pglyrp1/Lgals1/Prf1/Smarcb1/Bad/Stom/Zbp1/Adarb1/Eps15/Ddb1/Stat1/Pabpc…	82	BP
GO:2001233	regulation of apoptotic signaling pathway	81/2175	404/23239	3.26572e-11	4.23483e-09	2.71948e-09	Rack1/Lgals3/Zfp385a/Ctsh/Dnaja1/Atf3/Tnf/Phip/Trp53inp1/Erp29/Stk3/Ivns1abp/Gsk3a/Cav1/Hmgb2/Bcl2/Trp53/Acaa2/Rrm2b/Tnfrsf4/Mif/Grina/Eya2/Gsdme/Mcl1/Gsn/Gnai3/Zmynd11/P4hb/Lrrk2/Rela/Slc9a3r1/Hsph1/Dapk1/Bak1/Tpt1/Thbs1/Sirt1/Rb1cc1/Hyal2/Mllt11/Ppp1ca/Mal/Cflar/Parl/Xbp1/Parp1/Jak2/Pih1d1/Icam1/Apopt1/Pdia3/Bclaf1/Mdm2/Jak3/Prkcd/Ybx3/Nono/Slc25a5/Itga6/Dnm1l/Steap3/Skil/Stk4/Yap1/Fcmr/Bad/Hgf…	81	BP
GO:0033157	regulation of intracellular protein transport	54/2175	221/23239	3.32495e-11	4.23483e-09	2.71948e-09	Pik3r2/Kif3a/Ddx5/Wipf1/Derl3/Commd1/Pdcd10/Tgfb1/Atp13a2/Angpt1/Gsk3a/Sec16b/Prkcq/Ogt/Sfn/Tnfrsf1a/Cep290/Lrrk2/Txn1/Ppm1a/Dmap1/Oaz1/Sirt1/Iws1/Hyal2/Ipo5/Akap1/Parl/Xbp1/Flna/Rangap1/Xpo1/Tmem30a/Jak2/Chp1/Rab29/Pcm1/Supt6/Mdm2/Prkcd/Kif5b/Ubr5/Zpr1/Mapk1/Stom/Tmem173/Prr5l/Gdi1/Cdk5r1/Hsp90aa1/Edem2/Thoc2/Edem1/Bag4	54	BP
GO:0002274	myeloid leukocyte activation	50/2175	196/23239	3.34481e-11	4.23483e-09	2.71948e-09	Tyrobp/Cd300a/Tlr8/Crlf2/Tgfb1/Clec4d/Cd226/Cxcr2/Fcer1a/Myo1f/Hspd1/Tlr2/Snap23/Fcgr3/Atm/Lrrk2/Cd37/Fcer1g/Itgb2/Vamp8/Rasgrp1/Il18rap/Ywhaz/Fcgr4/Thbs1/Cd84/Dcstamp/Cebpa/Hyal2/Mmp8/Adora2b/Cd300lb/Cnr1/Kars/Stxbp2/Pdpk1/Irf4/Kmt2e/Spi1/Tlr4/Prkcd/Ndrg1/Tlr3/Fgr/Flt3l/Ccr2/Anxa3/Fpr2/Gata2/Hmox1	50	BP
GO:0002703	regulation of leukocyte mediated immunity	58/2175	247/23239	3.52102e-11	4.33636e-09	2.78468e-09	Cd28/Il7r/Il21/C3/Malt1/Lamp1/Cd300a/Tnf/Muc4/Fcgr1/Tgfb1/Smad7/Cd226/Klre1/Cd55/Fcer2a/Fcer1a/Hspd1/Tlr2/Fcgr3/Fcer1g/Slamf6/Itgb2/H2-D1/Vamp8/Rasgrp1/Il18rap/Clcf1/Cd84/Vsir/Adora2b/Nlrp3/Dusp22/H2-K1/Fcgr2b/Stxbp2/Exosc3/Pdpk1/Ptpn6/Vav1/Supt6/Tlr4/Pik3r6/Jak3/Foxp3/Tlr3/Fgr/Crk/Hfe/Bcl6/Ccr2/Tap1/Gata2/Il20rb/Serpinb9/Hmox1/Stx7/Tap2	58	BP
GO:0045619	regulation of lymphocyte differentiation	47/2175	178/23239	3.57392e-11	4.33636e-09	2.78468e-09	Cd28/Il7r/Il21/Malt1/Atp11c/Tgfb1/Smad7/H2-Aa/Adam8/Nfkbiz/Ccr7/Rasgrp1/Irf1/H2-DMa/Vsir/Xbp1/Tespa1/Nkap/Fbxo7/Nlrp3/Ikzf1/Ptpn6/Mettl3/Ikzf3/Rc3h2/Prdm1/Pik3r6/Jak3/Foxp3/Braf/Rc3h1/Pglyrp1/Flt3l/Bcl6/Bad/Ccr2/Lck/Zmiz1/Il2rg/Sos2/Rara/Sart1/Socs1/Itpkb/Hsp90aa1/Zfp35/Cd74	47	BP
GO:0001818	negative regulation of cytokine production	57/2175	242/23239	4.55991e-11	5.41901e-09	3.47993e-09	Ppm1b/Fn1/Sars/Laptm4b/Hdac7/Tnf/Tlr8/Tgfb1/Smad7/Lrrc32/Angpt1/Pdcd4/Trib2/Tnfrsf4/Il1r2/Tnfrsf1a/Tlr2/Ptprs/Erbin/Otud5/Dhx58/Cuedc2/Thbs1/Sirpa/Sirt1/Cd84/Cd59a/Mefv/Mmp8/Vsir/Parp1/Nlrp3/Nlrc3/Fcgr2b/Ptpn6/Tlr4/Arg2/Jak3/Adcy7/Foxp3/Ubr5/Klf4/Rel/Gpatch3/Gba/Ptger4/Pglyrp1/D1Ertd622e/Hfe/Bcl6/Tnfrsf21/Hgf/Rara/Lef1/Il20rb/Hmox1/Tia1	57	BP
GO:1901361	organic cyclic compound catabolic process	92/2175	487/23239	4.65231e-11	5.41901e-09	3.47993e-09	Comt/Apoe/Tob1/Vim/Ago1/Tnfrsf1b/Ddx5/Eif3e/Ncf2/Dna2/Btg2/Ldha/Snd1/Prodh/Ncf1/Trp53/Khk/Ogt/Cirbp/Exosc8/Smg1/Mif/Mlycd/Hk3/Aicda/Ctif/Nudt16/Ssb/Ythdf3/Eno1b/Atm/Tirap/Nbas/Tent4b/Entpd1/Kynu/Acaa1a/Prkaa2/Sirt6/Smpdl3a/Ago3/Pum2/Pnpt1/Tnrc6b/Exosc3/Galk1/Eif4a3/Hnrnpc/Kmo/Smg6/Mettl3/Larp1/Mgat1/Cbfa2t3/Dhx9/Mapkapk2/Npm1/Hnmt/Exosc5/Tnrc6a/Zpr1/Scarb1/Dnase1l1/Pfkm/Eno3/Isg20/Galt/Gen1/Pde4d…	92	BP
GO:0019439	aromatic compound catabolic process	88/2175	458/23239	4.91877e-11	5.61705e-09	3.6071e-09	Comt/Tob1/Vim/Ago1/Tnfrsf1b/Ddx5/Eif3e/Ncf2/Dna2/Btg2/Ldha/Snd1/Ncf1/Trp53/Khk/Ogt/Cirbp/Exosc8/Smg1/Mif/Mlycd/Hk3/Aicda/Ctif/Nudt16/Ssb/Ythdf3/Eno1b/Atm/Tirap/Nbas/Tent4b/Entpd1/Kynu/Acaa1a/Prkaa2/Sirt6/Smpdl3a/Ago3/Pum2/Pnpt1/Tnrc6b/Exosc3/Galk1/Eif4a3/Hnrnpc/Kmo/Smg6/Mettl3/Larp1/Mgat1/Cbfa2t3/Dhx9/Mapkapk2/Npm1/Hnmt/Exosc5/Tnrc6a/Zpr1/Dnase1l1/Pfkm/Eno3/Isg20/Galt/Gen1/Pde4d/Rc3h1/Casc3/Hnrnp…	88	BP
GO:0034655	nucleobase-containing compound catabolic process	80/2175	401/23239	5.57686e-11	6.24608e-09	4.01105e-09	Tob1/Vim/Ago1/Tnfrsf1b/Ddx5/Eif3e/Ncf2/Dna2/Btg2/Ldha/Snd1/Ncf1/Trp53/Khk/Ogt/Cirbp/Exosc8/Smg1/Mif/Mlycd/Hk3/Aicda/Ctif/Nudt16/Ssb/Ythdf3/Eno1b/Atm/Tirap/Nbas/Tent4b/Entpd1/Prkaa2/Sirt6/Smpdl3a/Ago3/Pum2/Pnpt1/Tnrc6b/Exosc3/Galk1/Eif4a3/Hnrnpc/Smg6/Mettl3/Larp1/Mgat1/Cbfa2t3/Dhx9/Mapkapk2/Npm1/Exosc5/Tnrc6a/Zpr1/Dnase1l1/Pfkm/Eno3/Isg20/Galt/Gen1/Pde4d/Rc3h1/Casc3/Hnrnpd/Cant1/Hnrnpu/Samhd1/Slfn…	80	BP
GO:0046822	regulation of nucleocytoplasmic transport	38/2175	128/23239	6.38667e-11	7.01811e-09	4.50682e-09	Ppp1r12a/Pik3r2/Ddx5/Wipf1/Tgfb1/Angpt1/Prkcq/Sfn/Tnfrsf1a/Inpp4b/Nup153/Lrrk2/Txn1/Ppm1a/Dmap1/Sirt1/Iws1/Hyal2/Ipo5/Akap1/Xbp1/Flna/Rangap1/Xpo1/Jak2/Chp1/Cpsf6/Supt6/Dhx9/Mdm2/Prkcd/Ubr5/Zpr1/Mapk1/Rbm27/Tmem173/Hsp90aa1/Thoc2	38	BP
GO:0010038	response to metal ion	60/2175	264/23239	6.74884e-11	7.22812e-09	4.64168e-09	Fn1/Haao/Gatm/Cpne2/Atp13a2/Nfatc3/Gsk3a/Rasa4/Cav1/Mecp2/Wnk1/Ncf1/Bcl2/Khk/Glud1/Atp7a/Clic4/Gsn/Lrrk2/Capn3/Mylk/Cdkn1b/Crip1/Thbs1/Aqp1/Creb1/Prkaa2/Cebpa/Pla2g4a/Cuta/Ahcyl1/Ppp1ca/Npc1/Plcg2/Fabp4/Ggh/Alg2/Adcy7/Stim1/Braf/Hnrnpd/Iqgap1/Hfe/Junb/Mapk1/Lck/Fus/Ass1/Gdi1/Anxa5/Itpkb/Mapk3/Homer1/Slc30a10/P2rx4/Lcat/Hmox1/Alox5ap/Rasgrp2/Trpc1	60	BP
GO:1901342	regulation of vasculature development	70/2175	332/23239	6.8821e-11	7.22812e-09	4.64168e-09	C3/Sars/Lgals3/Pik3r2/Ago1/Ctsh/Plxnd1/Ephb4/Hdac7/Cybb/Pdcd10/Rock2/Rnh1/Nfatc3/Gpr4/Rhob/Pdcd4/Mecp2/Rras/Cxcr2/Tnfrsf1a/Camp/Erap1/Tspan12/Krit1/Epn1/Itgb2/Jcad/Thbs1/Sirt1/Aqp1/Emc10/Cd59a/Pxn/C5ar1/Sirt6/Prkcb/Adora2b/Cflar/Xbp1/Rock1/Pde3b/Pdpk1/Egln1/Pik3r6/Emilin1/Klf4/Stim1/Tlr3/Atf2/Ptger4/Hdac5/Ppp1r16b/Card10/S100a1/Ccr2/Shc1/Hgf/Ngp/Prkca/Anxa3/Hey1/Stat1/Gata2/Mtdh/Cxcr4/Hif1a/Hmox1…	70	BP
GO:1901652	response to peptide	73/2175	353/23239	6.95012e-11	7.22812e-09	4.64168e-09	Vim/Pik3r2/Gatm/Rab31/Ywhag/Phip/Rock2/Chmp5/Gsk3a/Cav1/Lrp1/Arhgef2/Prkcq/Trp53/Khk/Ogt/Cyfip1/Irf5/Sesn3/Stxbp4/Erbin/Appl1/Rela/Srsf5/Cyc1/Irf1/Igf1r/Sirt1/Creb1/Pxn/Nr4a1/Ahcyl1/Prkcb/Serpina3g/Xbp1/Parp1/Rock1/Pde3b/Rangap1/Ggh/Jak2/Fcgr2b/Pdpk1/Socs7/Usf1/Tlr4/Mdm2/Prkcd/Ddx11/Srsf3/Braf/Crk/Soga1/Esrra/Adipor1/Eif4ebp1/Shc1/Syap1/Cpeb2/Prkca/Socs1/Card9/Fpr2/Cacybp/Stat1/Anxa5/Dennd4c/Pten…	73	BP
GO:0032103	positive regulation of response to external stimulus	64/2175	292/23239	8.1431e-11	8.29323e-09	5.32567e-09	Cd28/Fn1/C3/Tnf/Ctss/Fcgr1/Tgfb1/Tnfsf14/Pdcd4/Ccr1/Wnk1/Cxcr2/Fcer1a/Hspd1/Tnfrsf1a/Mif/Tlr2/Adam8/Fcgr3/Nfkbiz/Lrrk2/Tirap/Fcer1g/Dhx58/Ccr7/Vamp8/Igf1r/Thbs1/Cebpa/Ankrd17/S1pr1/C5ar1/Pla2g4a/Ppm1f/Hyal2/Mmp8/Adora2b/Fabp4/Gpsm3/Tbk1/Pum2/Cnr1/Cyba/Cdh13/Ly86/Jak2/Kars/Tlr4/Dhx9/Tlr3/Braf/Ptger4/Ace/Ccr2/Prkca/Fpr2/Rtn4/Akirin1/Cd180/Mapk3/Pum1/P2rx4/Cd74/Alox5ap	64	BP
GO:0045621	positive regulation of lymphocyte differentiation	34/2175	107/23239	8.25905e-11	8.29323e-09	5.32567e-09	Il7r/Il21/Malt1/Atp11c/Tgfb1/H2-Aa/Adam8/Nfkbiz/Ccr7/Rasgrp1/Irf1/H2-DMa/Vsir/Xbp1/Tespa1/Nkap/Nlrp3/Ikzf1/Prdm1/Pik3r6/Foxp3/Flt3l/Bcl6/Bad/Ccr2/Lck/Zmiz1/Il2rg/Rara/Sart1/Socs1/Itpkb/Hsp90aa1/Cd74	34	BP
GO:0046634	regulation of alpha-beta T cell activation	33/2175	102/23239	9.09441e-11	8.97726e-09	5.76493e-09	Cd28/Malt1/Cd300a/Tgfb1/Smad7/Prkcq/Nfkbiz/Hsph1/Ccr7/Irf1/H2-Ab1/Vsir/Nkap/Nlrp3/Ikzf1/Cd80/Rc3h2/Prdm1/Arg2/Jak3/Foxp3/Rc3h1/Hfe/Bcl6/Ccr2/Il2rg/Rara/Btla/Socs1/Itpkb/Zfp35/Cblb/Cd3e	33	BP
GO:1901653	cellular response to peptide	60/2175	266/23239	9.33251e-11	9.05876e-09	5.81727e-09	Vim/Pik3r2/Rab31/Ywhag/Phip/Rock2/Chmp5/Gsk3a/Cav1/Lrp1/Arhgef2/Prkcq/Trp53/Ogt/Cyfip1/Sesn3/Stxbp4/Appl1/Rela/Irf1/Igf1r/Sirt1/Pxn/Nr4a1/Ahcyl1/Prkcb/Xbp1/Parp1/Rock1/Pde3b/Rangap1/Jak2/Fcgr2b/Pdpk1/Socs7/Usf1/Tlr4/Mdm2/Prkcd/Ddx11/Srsf3/Crk/Soga1/Esrra/Adipor1/Eif4ebp1/Shc1/Syap1/Cpeb2/Prkca/Socs1/Fpr2/Stat1/Anxa5/Dennd4c/Pten/Slc30a10/Cdk2/Osbpl8/Foxo4	60	BP
GO:0019884	antigen processing and presentation of exogenous antigen	17/2175	30/23239	1.11427e-10	1.06385e-08	6.83176e-09	H2-DMb1/Fcgr1/Ifi30/Tapbp/Unc93b1/H2-Aa/Psme1/Fcgr3/Fcer1g/H2-Ab1/H2-DMa/H2-K1/Fcgr2b/H2-DMb2/Tap1/Cd74/Tap2	17	BP
GO:0042326	negative regulation of phosphorylation	85/2175	445/23239	1.43073e-10	1.34396e-08	8.63051e-09	Apoe/Rack1/Pik3r2/Cd300a/Atxn1/Dnaja1/Atf3/Dynll1/Washc1/Crkl/Tgfb1/Smad7/Prpsap1/Angpt1/Gadd45b/Cav1/Ash1l/Wnk1/Ppp2r5a/Lemd2/Prkar2b/Ogt/Rapgef1/Samsn1/Zmynd11/Ibtk/Lrrk2/Ctdsp1/Slc9a3r1/Hsph1/Fkbp8/Cdkn1b/Bak1/Irf1/Igf1r/Sirpa/Sirt1/Actb/Sirt6/Ppm1f/Hyal2/Lax1/Sirt2/Gpd1l/Xbp1/Fabp4/Fbxo7/Dusp22/Chp1/Taf7/Fgfr1op/Pdpk1/Hexim1/Ptpn6/Gadd45a/Cdk5rap3/Tlr4/Qars/Cbfa2t3/Npm1/Emilin1/Prkcd/Klf4/Rgs…	85	BP
GO:0002757	immune response-activating signal transduction	83/2175	431/23239	1.54972e-10	1.43263e-08	9.19995e-09	Cd28/Malt1/Lgals3/Trat1/Cd300a/Tnf/Tlr8/Cd226/Elf1/Irgm2/Klre1/Rps6ka3/Cav1/Unc93b1/Wnk1/Smpdl3b/Bcl2/Lsm14a/Hspd1/Tlr2/Rapgef1/Lrrfip2/Peli1/Fpr1/Ptprs/Erbin/Nfkbiz/Tirap/Cd14/Usp9x/Rela/Fcer1g/Dhx58/Itk/Ccr7/Nop53/Bmx/Irf1/Lpxn/Ankrd17/C5ar1/Kcnn4/Prkcb/Lax1/Bag6/Plcg2/Tespa1/Dusp22/Pum2/Cyba/Fcgr2b/Rab29/Pdpk1/Ptpn6/Myo1g/Irf4/Rc3h2/Tlr4/Mapkapk2/Txk/Foxp3/Tlr3/Braf/Gpatch3/Rc3h1/Rftn1/Cd38/Tn…	83	BP
GO:0002699	positive regulation of immune effector process	58/2175	256/23239	1.5902e-10	1.44708e-08	9.29274e-09	Cd28/Il21/C3/Malt1/Lamp1/Cd300a/Tnf/Fcgr1/Tgfb1/Cd226/Klre1/Fcer2a/Fcer1a/Tnfrsf4/Hspd1/Mif/Tlr2/Rapgef1/Fcgr3/Nfkbiz/Cd37/Fcer1g/Dhx58/Slamf6/Ccr7/Itgb2/H2-D1/Vamp8/Rasgrp1/Il18rap/Irf1/Clcf1/Cd84/Ankrd17/Adora2b/Xbp1/Nlrp3/Pum2/H2-K1/Kars/Stxbp2/Exosc3/Pdpk1/Vav1/Tlr4/Foxp3/Fgr/Hfe/Ccr2/Rara/Gata2/Mapk3/Pum1/Hmox1/Cd74/Stx7/Mzb1/Tap2	58	BP
GO:0010506	regulation of autophagy	54/2175	230/23239	1.66577e-10	1.49253e-08	9.5846e-09	Pik3r2/Mid2/Washc1/Trp53inp1/Ctsa/Atp13a2/Ift20/Fbxl2/Gsk3a/Irgm2/Wdr41/Bcl2/Trp53/Tlr2/Mcl1/Sptlc2/Rab1b/Sesn3/Gnai3/Atm/Lrrk2/Usp33/Dapk1/Sesn1/Sirt1/Prkaa2/Mefv/Tbc1d14/Tmem59/Sirt2/Herc1/Npc1/Parl/Xbp1/Rock1/Fbxo7/Tbk1/Mfsd8/Larp1/Gba/Dnm1l/Soga1/Rab39b/Lars/Eif4g2/Plekhf1/Mapk3/Bmf/Mtdh/Hif1a/Pim2/Hmox1/Nlrp6/Ralb	54	BP
GO:0032943	mononuclear cell proliferation	65/2175	304/23239	1.76357e-10	1.55622e-08	9.99355e-09	Cd28/Il7r/Il21/Malt1/Lgals3/Cd300a/Washc1/Cd40lg/Satb1/St6gal1/Tgfb1/Lrrc32/Ahr/Prkcq/Bst1/Bcl2/Trp53/H2-Aa/Tnfrsf4/Hspd1/Mif/Coro1a/Peli1/Atm/Tirap/Slamf6/Ccr7/Itgb2/Irf1/H2-Ab1/Psmb10/Clcf1/Vsir/Tbk1/Fcgr2b/Cd80/Ptpn6/Ikzf3/Rc3h2/Prdm1/Tlr4/Arg2/Jak3/Prkcd/Foxp3/Znhit1/Rc3h1/Cd38/Bcl6/Tnfrsf21/Ccr2/Ctps/Sos2/Btla/Zc3h12d/Clec2i/Lef1/Cd180/Il20rb/Cxcr4/Prkar1a/Cd74/Cblb/Mzb1/Cd3e	65	BP
GO:0050727	regulation of inflammatory response	67/2175	318/23239	1.8115e-10	1.57465e-08	1.0112e-08	Apoe/Cd28/C3/Tnfrsf1b/Mgll/Tnf/Ctss/Fcgr1/Pdcd4/Cd55/Ash1l/Bst1/Smpdl3b/Fcer1a/Hspd1/Il1r2/Tnfrsf1a/Mif/Tlr2/Adam8/Aoah/Fcgr3/Nfkbiz/Atm/Lrrk2/Rela/Fcer1g/Ccr7/Vamp8/Psmb4/Cuedc2/Sirpa/Clcf1/Cebpa/Cd59a/Mefv/Pla2g4a/Hyal2/Mmp8/Adora2b/Fabp4/Nlrp3/Gpsm3/Cnr1/Nlrc3/Jak2/Kars/Fcgr2b/Tlr4/Dhx9/Adcy7/Foxp3/Cfh/Tlr3/Ptger4/Pglyrp1/D1Ertd622e/Bcl6/Ace/Ccr2/Hgf/Prkca/Tbc1d23/Il20rb/Alox5ap/Nlrp6/Pik3ap1	67	BP
GO:0022409	positive regulation of cell-cell adhesion	54/2175	232/23239	2.34774e-10	2.01077e-08	1.29126e-08	Fstl3/Cd28/Il7r/Il21/Malt1/Ephb4/Tnf/Cd40lg/Tgfb1/Smad7/Tnfsf14/Cav1/Afdn/Prkcq/H2-Aa/Hspd1/Coro1a/Adam8/Nfkbiz/Hsph1/Ccr7/Rasgrp1/Irf1/H2-Ab1/Adam19/Sirpa/H2-DMa/Vsir/Xbp1/Tespa1/Nkap/Nlrp3/Ikzf1/Cd80/Icam1/Pik3r6/Jak3/Foxp3/Itga6/Lgals1/Bcl6/Bad/Ccr2/Lck/Zmiz1/Il2rg/Rara/Sart1/Socs1/Lef1/Itpkb/Hsp90aa1/Cd74/Cd3e	54	BP
GO:1903039	positive regulation of leukocyte cell-cell adhesion	48/2175	194/23239	2.56024e-10	2.16099e-08	1.38772e-08	Cd28/Il7r/Il21/Malt1/Ephb4/Tnf/Cd40lg/Tgfb1/Tnfsf14/Cav1/Prkcq/H2-Aa/Hspd1/Coro1a/Adam8/Nfkbiz/Hsph1/Ccr7/Rasgrp1/Irf1/H2-Ab1/Sirpa/H2-DMa/Vsir/Xbp1/Tespa1/Nkap/Nlrp3/Ikzf1/Cd80/Icam1/Pik3r6/Jak3/Foxp3/Lgals1/Bcl6/Bad/Ccr2/Lck/Zmiz1/Il2rg/Rara/Sart1/Socs1/Itpkb/Hsp90aa1/Cd74/Cd3e	48	BP
GO:0002758	innate immune response-activating signal transduction	37/2175	128/23239	2.64644e-10	2.17035e-08	1.39374e-08	Cd300a/Tnf/Tlr8/Irgm2/Klre1/Rps6ka3/Cav1/Unc93b1/Smpdl3b/Lsm14a/Hspd1/Tlr2/Lrrfip2/Peli1/Ptprs/Erbin/Tirap/Cd14/Rela/Dhx58/Nop53/Irf1/Ankrd17/Pum2/Cyba/Pdpk1/Irf4/Tlr4/Mapkapk2/Tlr3/Gpatch3/Rftn1/Colec12/Pum1/Ltf/Nlrp6/Pik3ap1	37	BP
GO:0006979	response to oxidative stress	78/2175	399/23239	2.65254e-10	2.17035e-08	1.39374e-08	Apoe/Psap/Rack1/Ezh2/Tnf/Prdx5/Atrn/Psip1/Trp53inp1/Cst3/Pdcd10/Atp13a2/Slc7a11/Rhob/Msrb1/Aldh3b1/Ncf1/Bcl2/Trp53/Atp7a/Rrm2b/Mcl1/Hk3/Atp5a1/Sesn3/Top2b/P4hb/Lrrk2/Ucp2/Rela/Hsph1/Txn1/Ccr7/Kpna4/Dapk1/Sesn1/Thbs1/Sirt1/Aqp1/Mctp1/Prkaa2/Hyal2/Sirt2/Cflar/Xbp1/Parp1/Fbxo7/Pnpt1/Jak2/Egln1/Tlr4/Ndufs8/Prkcd/Eif2s1/Rgs14/Nono/Hp/Grk2/Crk/Hnrnpd/Cd38/Ndufs2/Mapk1/Hgf/Lck/Cpeb2/Prkca/Prr5l/Hnrnpm/S…	78	BP
GO:0045765	regulation of angiogenesis	64/2175	300/23239	2.68313e-10	2.17035e-08	1.39374e-08	C3/Sars/Lgals3/Pik3r2/Ago1/Ctsh/Plxnd1/Hdac7/Cybb/Pdcd10/Rock2/Rnh1/Gpr4/Rhob/Mecp2/Rras/Cxcr2/Tnfrsf1a/Camp/Erap1/Tspan12/Krit1/Epn1/Itgb2/Jcad/Thbs1/Sirt1/Aqp1/Emc10/Cd59a/Pxn/C5ar1/Sirt6/Prkcb/Adora2b/Xbp1/Rock1/Pde3b/Pdpk1/Egln1/Pik3r6/Emilin1/Klf4/Stim1/Tlr3/Atf2/Hdac5/Ppp1r16b/Card10/S100a1/Ccr2/Shc1/Hgf/Ngp/Prkca/Anxa3/Stat1/Gata2/Mtdh/Cxcr4/Hif1a/Hmox1/Jmjd8/Foxo4	64	BP
GO:0050870	positive regulation of T cell activation	46/2175	183/23239	3.42791e-10	2.73482e-08	1.75622e-08	Cd28/Il7r/Il21/Malt1/Ephb4/Cd40lg/Tgfb1/Tnfsf14/Cav1/Prkcq/H2-Aa/Hspd1/Coro1a/Adam8/Nfkbiz/Hsph1/Ccr7/Rasgrp1/Irf1/H2-Ab1/Sirpa/H2-DMa/Vsir/Xbp1/Tespa1/Nkap/Nlrp3/Ikzf1/Cd80/Pik3r6/Jak3/Foxp3/Lgals1/Bcl6/Bad/Ccr2/Lck/Zmiz1/Il2rg/Rara/Sart1/Socs1/Itpkb/Hsp90aa1/Cd74/Cd3e	46	BP
GO:0046651	lymphocyte proliferation	64/2175	302/23239	3.5821e-10	2.81921e-08	1.81041e-08	Cd28/Il7r/Il21/Malt1/Lgals3/Cd300a/Washc1/Cd40lg/Satb1/Tgfb1/Lrrc32/Ahr/Prkcq/Bst1/Bcl2/Trp53/H2-Aa/Tnfrsf4/Hspd1/Mif/Coro1a/Peli1/Atm/Tirap/Slamf6/Ccr7/Itgb2/Irf1/H2-Ab1/Psmb10/Clcf1/Vsir/Tbk1/Fcgr2b/Cd80/Ptpn6/Ikzf3/Rc3h2/Prdm1/Tlr4/Arg2/Jak3/Prkcd/Foxp3/Znhit1/Rc3h1/Cd38/Bcl6/Tnfrsf21/Ccr2/Ctps/Sos2/Btla/Zc3h12d/Clec2i/Lef1/Cd180/Il20rb/Cxcr4/Prkar1a/Cd74/Cblb/Mzb1/Cd3e	64	BP
GO:0045580	regulation of T cell differentiation	40/2175	147/23239	3.8007e-10	2.95137e-08	1.89528e-08	Cd28/Il7r/Malt1/Tgfb1/Smad7/H2-Aa/Adam8/Nfkbiz/Ccr7/Rasgrp1/Irf1/H2-DMa/Vsir/Xbp1/Tespa1/Nkap/Nlrp3/Ikzf1/Mettl3/Rc3h2/Prdm1/Pik3r6/Jak3/Foxp3/Braf/Rc3h1/Bcl6/Bad/Ccr2/Lck/Zmiz1/Il2rg/Sos2/Rara/Sart1/Socs1/Itpkb/Hsp90aa1/Zfp35/Cd74	40	BP
GO:0042176	regulation of protein catabolic process	73/2175	366/23239	3.89056e-10	2.9814e-08	1.91456e-08	Apoe/Hspa1a/Rack1/Laptm4b/Tnfrsf1b/Psmd3/Tnf/Derl3/Commd1/Ctsa/Cst3/Smad7/Atp13a2/Smurf2/Gsk3a/Lrp1/Ankib1/Stub1/Rab7/Trib2/Ogt/Cul4b/Lrig2/Psme1/Adam8/Wwp1/Mycbp2/Crebrf/Osbpl7/Lrrk2/Rela/Vps28/Rybp/Nop53/Oaz1/Chfr/Psmd1/Sirt2/Bag6/Xbp1/Flna/Xpo1/Gga1/Anxa2/Csnk2a1/Odc1/Ubxn1/Lpcat1/Egln1/Cdk5rap3/Cbfa2t3/Mdm2/Rnf144a/Prickle1/Samd9l/Gba/Anks1/Dnajb2/Hfe/Gabarapl2/Sdcbp/Csnk1e/Ddb1/Ctsc/Hsp90aa1…	73	BP
GO:0043161	proteasome-mediated ubiquitin-dependent protein catabolic process	74/2175	374/23239	4.31538e-10	3.25861e-08	2.09258e-08	Psmd8/Hspa1a/Crbn/Rack1/Fbxo45/Derl3/Hsp90b1/Commd1/Klhl20/Spsb3/Klhl42/Nemf/Smad7/Smurf2/Fbxl2/Gsk3a/Ankib1/Stub1/Trib2/Ogt/Psmc5/Tmub1/Peli1/Wwp1/Lrrk2/Ube2s/Edem3/Otud5/Anapc5/Rybp/Nop53/Psmb4/Ube2d3/Psmb10/Sirt1/Chfr/Psmd1/Sirt2/Bag6/Kctd2/Psmb9/Fbxw5/Trim9/Fbxl6/Ubxn1/Yod1/Pcnp/Cbfa2t3/Psma7/Mdm2/Rnf144a/Prickle1/Psmb3/Tbl1xr1/Gba/Psmb8/Ubxn4/Dnajb2/Ccdc47/Hfe/Fbxo6/Mta1/Tnfaip1/Ubr1/Sdcbp/C…	74	BP
GO:0006914	autophagy	73/2175	367/23239	4.42016e-10	3.25861e-08	2.09258e-08	Pik3r2/Mid2/Washc1/Trp53inp1/Ctsa/Atp13a2/Ift20/Fbxl2/Gsk3a/Irgm2/Wdr41/Pacs2/Rab7/Bcl2/Trp53/Tlr2/Mcl1/Sptlc2/Rab1b/Sesn3/Gnai3/Ctsd/Atm/Lrrk2/Vamp8/Usp33/Dapk1/Sesn1/Sirt1/Prkaa2/Rb1cc1/Mefv/Tbc1d14/Tmem59/Sirt2/Herc1/Npc1/Parl/Xbp1/Rock1/Fbxo7/Vps13a/Tbk1/Tcirg1/Atg3/Mfsd8/Yod1/Gabarap/Larp1/Vps51/Gba/Dnm1l/Tollip/Soga1/Gabarapl2/Rab39b/Nbr1/Rab24/Lars/Bnip1/Eif4g2/Atg101/Tmbim6/Plekhf1/Mapk3/…	73	BP
GO:0061919	process utilizing autophagic mechanism	73/2175	367/23239	4.42016e-10	3.25861e-08	2.09258e-08	Pik3r2/Mid2/Washc1/Trp53inp1/Ctsa/Atp13a2/Ift20/Fbxl2/Gsk3a/Irgm2/Wdr41/Pacs2/Rab7/Bcl2/Trp53/Tlr2/Mcl1/Sptlc2/Rab1b/Sesn3/Gnai3/Ctsd/Atm/Lrrk2/Vamp8/Usp33/Dapk1/Sesn1/Sirt1/Prkaa2/Rb1cc1/Mefv/Tbc1d14/Tmem59/Sirt2/Herc1/Npc1/Parl/Xbp1/Rock1/Fbxo7/Vps13a/Tbk1/Tcirg1/Atg3/Mfsd8/Yod1/Gabarap/Larp1/Vps51/Gba/Dnm1l/Tollip/Soga1/Gabarapl2/Rab39b/Nbr1/Rab24/Lars/Bnip1/Eif4g2/Atg101/Tmbim6/Plekhf1/Mapk3/…	73	BP
GO:0050852	T cell receptor signaling pathway	35/2175	119/23239	4.75019e-10	3.45814e-08	2.22071e-08	Cd28/Malt1/Lgals3/Trat1/Cd300a/Cd226/Elf1/Wnk1/Nfkbiz/Usp9x/Rela/Itk/Ccr7/Kcnn4/Plcg2/Tespa1/Dusp22/Rab29/Ptpn6/Rc3h2/Txk/Foxp3/Braf/Rc3h1/Rftn1/Tnfrsf21/Mapk1/Lck/Clec2i/Cblb/Eif2b1/Dennd1b/Ermap/Fyb/Cd3e	35	BP
GO:0034248	regulation of cellular amide metabolic process	72/2175	361/23239	5.13345e-10	3.69101e-08	2.37026e-08	Apoe/Tob1/Rack1/Vim/Zfp385a/Eef2/Ago1/Tnf/Klhl25/Rbm3/Olfm1/Ctsa/Nemf/Rpl10/Rock2/Unk/Eif3e/Slc7a11/Gsk3a/Cpeb4/Btg2/Rplp1/Mif4gd/Eif5a/Ptcd3/Lsm14a/Cirbp/Cyfip1/Nsun4/Ctif/Ythdf3/Trub2/Dapk1/Thbs1/Eif3d/Ppp1ca/Ago3/Rock1/Pum2/Tnrc6b/Eif4a3/Mettl3/Larp1/Dhx9/Npm1/Eif3b/Prkcd/Tnrc6a/Mknk2/Eif2s1/Rc3h1/Casc3/Shmt1/Hnrnpd/Pdk3/Eif4ebp1/Aars/Mapk1/Cpeb2/Rara/Prkca/Eif4g2/Csnk1e/Zc3h12d/Caprin1/Rgs2/M…	72	BP
GO:0070661	leukocyte proliferation	66/2175	319/23239	5.51628e-10	3.91791e-08	2.51596e-08	Cd28/Il7r/Il21/Malt1/Lgals3/Cd300a/Washc1/Cd40lg/Satb1/St6gal1/Tgfb1/Lrrc32/Ahr/Prkcq/Bst1/Bcl2/Trp53/H2-Aa/Tnfrsf4/Hspd1/Mif/Coro1a/Peli1/Atm/Tirap/Slamf6/Ccr7/Itgb2/Irf1/H2-Ab1/Psmb10/Clcf1/Vsir/Tbk1/Fcgr2b/Cd80/Ptpn6/Ikzf3/Rc3h2/Prdm1/Tlr4/Arg2/Jak3/Prkcd/Foxp3/Znhit1/Rc3h1/Cd38/Flt3l/Bcl6/Tnfrsf21/Ccr2/Ctps/Sos2/Btla/Zc3h12d/Clec2i/Lef1/Cd180/Il20rb/Cxcr4/Prkar1a/Cd74/Cblb/Mzb1/Cd3e	66	BP
GO:0048002	antigen processing and presentation of peptide antigen	25/2175	67/23239	5.66439e-10	3.97463e-08	2.55239e-08	Mr1/Ctss/H2-DMb1/Fcgr1/Ifi30/Tapbpl/Tapbp/Unc93b1/H2-Aa/Erap1/Trem2/Fcgr3/H2-Ob/Fcer1g/H2-D1/H2-Ab1/H2-DMa/Bag6/H2-K1/Fcgr2b/H2-DMb2/Hfe/Tap1/Cd74/Tap2	25	BP
GO:0002474	antigen processing and presentation of peptide antigen via MHC class I	14/2175	22/23239	5.89568e-10	4.08767e-08	2.62498e-08	Mr1/Fcgr1/Ifi30/Tapbpl/Tapbp/Erap1/Fcgr3/Fcer1g/H2-D1/Bag6/H2-K1/Hfe/Tap1/Tap2	14	BP
GO:0002221	pattern recognition receptor signaling pathway	36/2175	126/23239	6.55942e-10	4.3421e-08	2.78837e-08	Cd300a/Tnf/Tlr8/Irgm2/Rps6ka3/Cav1/Unc93b1/Smpdl3b/Lsm14a/Hspd1/Tlr2/Lrrfip2/Peli1/Ptprs/Erbin/Tirap/Cd14/Rela/Dhx58/Nop53/Irf1/Ankrd17/Pum2/Cyba/Pdpk1/Irf4/Tlr4/Mapkapk2/Tlr3/Gpatch3/Rftn1/Colec12/Pum1/Ltf/Nlrp6/Pik3ap1	36	BP
GO:0002698	negative regulation of immune effector process	36/2175	126/23239	6.55942e-10	4.3421e-08	2.78837e-08	Il7r/Ppm1b/Lgals3/Cd300a/Tnf/Muc4/Tgfb1/Smad7/Angpt1/Klre1/Dhx58/Irf1/Cuedc2/Cd84/Cd59a/Vsir/Dusp22/Fcgr2b/Ptpn6/Rc3h2/Jak3/Foxp3/Gpatch3/Rc3h1/Crk/Pglyrp1/Hfe/Bcl6/Ccr2/Tap1/Tmbim6/Il20rb/Serpinb9/Hmox1/Zfp35/Tap2	36	BP
GO:0050729	positive regulation of inflammatory response	36/2175	126/23239	6.55942e-10	4.3421e-08	2.78837e-08	Cd28/C3/Tnf/Ctss/Fcgr1/Pdcd4/Fcer1a/Hspd1/Tnfrsf1a/Mif/Tlr2/Adam8/Fcgr3/Nfkbiz/Lrrk2/Fcer1g/Ccr7/Vamp8/Cebpa/Pla2g4a/Hyal2/Mmp8/Adora2b/Fabp4/Gpsm3/Cnr1/Jak2/Kars/Tlr4/Dhx9/Tlr3/Ptger4/Ace/Ccr2/Prkca/Alox5ap	36	BP
GO:0010498	proteasomal protein catabolic process	82/2175	436/23239	6.56086e-10	4.3421e-08	2.78837e-08	Psmd8/Hspa1a/Crbn/Rack1/Fbxo45/Derl3/Hsp90b1/Commd1/Klhl20/Spsb3/Klhl42/Nemf/Smad7/Smurf2/Fbxl2/Gsk3a/Ankib1/Stub1/Trib2/Ogt/Psmc5/Cul4b/Psme1/Tmub1/Peli1/Wwp1/Osbpl7/Lrrk2/Ube2s/Edem3/Otud5/Anapc5/Rybp/Nop53/Psmb4/Ube2d3/Psmb10/Sirt1/Chfr/Psmd1/Sirt2/Bag6/Kctd2/Xbp1/Psmb9/Fbxw5/Trim9/Fbxl6/Ubxn1/Yod1/Pcnp/Cbfa2t3/Psma7/Mdm2/Dnajb12/Rnf144a/Prickle1/Psmb3/Tbl1xr1/Gba/Psmb8/Ubxn4/Dnajb2/Ccdc47/Hfe…	82	BP
GO:0045582	positive regulation of T cell differentiation	30/2175	94/23239	9.32496e-10	6.10208e-08	3.91858e-08	Il7r/Malt1/Tgfb1/H2-Aa/Adam8/Nfkbiz/Ccr7/Rasgrp1/Irf1/H2-DMa/Vsir/Xbp1/Tespa1/Nkap/Nlrp3/Ikzf1/Pik3r6/Foxp3/Bcl6/Bad/Ccr2/Lck/Zmiz1/Il2rg/Rara/Sart1/Socs1/Itpkb/Hsp90aa1/Cd74	30	BP
GO:0032535	regulation of cellular component size	76/2175	395/23239	9.5468e-10	6.17784e-08	3.96723e-08	Apoe/Il7r/Fn1/Pfn1/Pik3r2/Trpv2/Mgll/Washc1/Coro1b/Wipf1/Olfm1/Clns1a/Atp13a2/Arpc1b/Ahr/Fgf13/Naa80/Spire1/Ogt/Arpc4/Atp7a/Cyfip1/Tmem123/Ifrd1/Tlr2/Capzb/Hp1bp3/Coro1a/Gsn/Ptprs/Clcn3/Slc9a3r1/Brk1/Inf2/Aqp1/Creb1/Rb1cc1/Shtn1/Rab22a/Kcnn4/Srf/Neb/Gmfb/Mkks/Rasa1/Lrrc8c/Capg/Icam1/Kel/Npm1/Prkcd/Arhgap18/Rab5a/Ssh1/Vill/Slc12a6/Tpm1/Arhgap5/Vasp/Sptbn1/Rpl4/Twf1/Tmod3/Adnp/Lars/Eif4g2/Arhgap28/…	76	BP
GO:0046632	alpha-beta T cell differentiation	33/2175	111/23239	1.08723e-09	6.95827e-08	4.46839e-08	Malt1/Satb1/Tgfb1/Smad7/Bcl2/Atp7a/Nfkbiz/Otud5/Slamf6/Itk/Ccr7/Irf1/Tcf7/Nkap/Nlrp3/Ikzf1/Irf4/Rc3h2/Prdm1/Jak3/Txk/Foxp3/Braf/Rc3h1/Ptger4/Bcl6/Ccr2/Il2rg/Rara/Socs1/Lef1/Itpkb/Zfp35	33	BP
GO:0002819	regulation of adaptive immune response	48/2175	202/23239	1.10654e-09	7.00489e-08	4.49833e-08	Cd28/Il7r/C3/Malt1/Tnf/Muc4/Fcgr1/Tgfb1/Smad7/Cd226/Cd55/Fcer2a/Prkcq/Fcer1a/Hspd1/Mif/Samsn1/Fcgr3/Nfkbiz/Otud5/Fcer1g/Ccr7/H2-D1/Irf1/H2-Ab1/Clcf1/Sirt1/H2-DMa/Vsir/Nlrp3/Dusp22/H2-K1/Fcgr2b/Exosc3/Ptpn6/Supt6/Rc3h2/Jak3/Adcy7/Foxp3/Rc3h1/Hfe/Bcl6/Ccr2/Il20rb/Cd74/Stx7/Tap2	48	BP
GO:0006401	RNA catabolic process	52/2175	229/23239	1.27575e-09	7.98923e-08	5.13045e-08	Tob1/Vim/Ago1/Tnfrsf1b/Ddx5/Eif3e/Dna2/Btg2/Snd1/Cirbp/Exosc8/Smg1/Ctif/Nudt16/Ssb/Ythdf3/Atm/Tirap/Nbas/Tent4b/Ago3/Pum2/Pnpt1/Tnrc6b/Exosc3/Eif4a3/Hnrnpc/Smg6/Mettl3/Larp1/Dhx9/Mapkapk2/Npm1/Exosc5/Tnrc6a/Zpr1/Isg20/Rc3h1/Casc3/Hnrnpd/Hnrnpu/Slfn8/Prr5l/Hnrnpm/Zc3h12d/Supv3l1/Pabpc1/Pum1/Tent5c/Ptbp1/Pan3/Carhsp1	52	BP
GO:0072659	protein localization to plasma membrane	57/2175	263/23239	1.35209e-09	8.37718e-08	5.37958e-08	Rack1/Lgals3/Pik3r2/Mpp5/Rab31/Tnf/Washc1/Commd1/Tgfb1/Rock2/Ift20/Hectd1/Afdn/Fgf13/Lrp1/Cask/Pacs2/Ppp2r5a/Rhog/Atp1b3/Atp1b1/Tnfrsf1a/Cnst/Trem2/Appl1/Palm/Ttc7b/Ankrd9/Slc9a3r1/Fcer1g/Vamp8/Tnik/Ehd3/Actb/Tmem59/Ptch1/Snx27/Flna/Rock1/Ttc7/Slmap/Camk2d/Anxa2/Csnk2a1/Golph3/Pdpk1/Vti1b/Kif5b/Sptbn1/Rapgef6/Fcho2/Plekhf1/Dennd4c/Stx7/Fyb/Sys1/Bag4	57	BP
GO:0002504	antigen processing and presentation of peptide or polysaccharide antigen via MHC class II	13/2175	20/23239	1.68645e-09	1.03388e-07	6.6393e-08	H2-DMb1/Ifi30/Unc93b1/H2-Aa/Trem2/H2-Ob/Fcer1g/H2-Ab1/Thbs1/H2-DMa/Fcgr2b/H2-DMb2/Cd74	13	BP
GO:0050866	negative regulation of cell activation	46/2175	192/23239	1.84196e-09	1.11746e-07	7.17598e-08	Apoe/Lgals3/Cd300a/Tgfb1/Smad7/Lrrc32/H2-Aa/Peli1/Samsn1/Atm/Cd37/Irf1/H2-Ab1/Cd84/Vsir/Lax1/Fbxo7/Dusp22/Cnr1/Fcgr2b/Cd80/Ptpn6/Rc3h2/Prdm1/Arg2/Jak3/Emilin1/Prkcd/Foxp3/Rc3h1/Pglyrp1/Hfe/Bcl6/Cd9/Tnfrsf21/Ccr2/Btla/Socs1/Zc3h12d/Il20rb/Prkar1a/Hmox1/Zfp35/Cd74/Cblb/Pdgfa	46	BP
GO:1903555	regulation of tumor necrosis factor superfamily cytokine production	39/2175	149/23239	2.13251e-09	1.28039e-07	8.22226e-08	Cybb/Angpt1/Arhgef2/Hspd1/Tnfrsf1a/Mif/Tlr2/Lrrfip2/Adam8/Fcgr3/Lrrk2/Tirap/Cd14/Fcer1g/Ccr7/Rasgrp1/Thbs1/Sirpa/Sirt1/Cd84/Mmp8/Cd300ld/Vsir/Cyba/Nlrc3/Jak2/Ptpn6/Tlr4/Arg2/Dhx9/Mapkapk2/Foxp3/Tlr3/Ptger4/Ccr2/Rara/Tbc1d23/Card9/Ltf	39	BP
GO:0001933	negative regulation of protein phosphorylation	76/2175	402/23239	2.16774e-09	1.28826e-07	8.27282e-08	Apoe/Rack1/Pik3r2/Cd300a/Dnaja1/Atf3/Crkl/Tgfb1/Smad7/Angpt1/Gadd45b/Cav1/Ash1l/Lemd2/Prkar2b/Ogt/Rapgef1/Samsn1/Zmynd11/Ibtk/Lrrk2/Ctdsp1/Slc9a3r1/Hsph1/Fkbp8/Cdkn1b/Bak1/Irf1/Igf1r/Sirpa/Sirt1/Actb/Ppm1f/Hyal2/Lax1/Sirt2/Gpd1l/Xbp1/Fabp4/Fbxo7/Dusp22/Chp1/Taf7/Fgfr1op/Pdpk1/Hexim1/Ptpn6/Gadd45a/Cdk5rap3/Tlr4/Qars/Npm1/Emilin1/Prkcd/Klf4/Rgs14/Gnaq/Pde4d/Grk2/Gba/Chordc1/Cdc42se1/Dynlt1b/Hgf/Prk…	76	BP
GO:0051052	regulation of DNA metabolic process	79/2175	428/23239	3.27064e-09	1.92406e-07	1.23557e-07	Mrnip/Cd28/Pfn1/Ppp4c/Terf1/Dtx3l/Cst3/H1f0/Tgfb1/Gsk3a/Chtf8/Dna2/Mecp2/Spire1/Prkcq/Trp53/Babam2/Smg1/Eya2/Aicda/Atrx/Nudt16/Top2b/Atm/Usp9x/Tent4b/Polq/Zfp869/Fam129b/Igf1r/Clcf1/Sirt1/Ankrd17/Sirt6/Parp1/Smarcal1/Exosc3/Hnrnpc/Smg6/Nvl/Usp37/Supt6/Spi1/Dhx9/Npm1/Prkcd/Foxp3/Ubr5/Klf4/Lig3/Ddx11/Cct7/Stag2/Smchd1/Hnrnpd/Cct6a/Wapl/Tnfaip1/Bcl6/Mms19/Hnrnpu/Mapk1/Hgf/Trip12/Rlf/Ppp4r2/Anxa3/Uim…	79	BP
GO:0051098	regulation of binding	74/2175	392/23239	3.76033e-09	2.19002e-07	1.40636e-07	Apoe/Ppp1r2/Crbn/Lgals3/Plxnd1/Dtx3l/H1f0/Stk3/Tgfb1/Eif3e/Angpt1/Cav1/Mecp2/Lrp1/Hmgb2/Stub1/Bcl2/Ctsz/Cln5/Krit1/Lrrk2/Tirap/Txn1/Ifit2/Fam129b/Usp33/Bak1/Sirt1/Eif3d/Actb/Mmp8/Sirt2/Ccpg1/Parp1/Rock1/Adam15/Hipk1/Arhgef7/Jak2/Anxa2/Eif4a3/Nvl/Irf4/Tlr4/Dhx9/Eno1/Eif2s1/Klf4/Ddx11/Crk/Smarca4/Hdac5/Dnajb2/Wapl/Hfe/Stk4/Adnp/Ace/Syap1/Nsd1/Rara/Tmem173/Arhgap28/Pex19/Tmbim6/Csnk1e/Hey1/Lef1/Mapk…	74	BP
GO:0071706	tumor necrosis factor superfamily cytokine production	39/2175	152/23239	3.94662e-09	2.27575e-07	1.46142e-07	Cybb/Angpt1/Arhgef2/Hspd1/Tnfrsf1a/Mif/Tlr2/Lrrfip2/Adam8/Fcgr3/Lrrk2/Tirap/Cd14/Fcer1g/Ccr7/Rasgrp1/Thbs1/Sirpa/Sirt1/Cd84/Mmp8/Cd300ld/Vsir/Cyba/Nlrc3/Jak2/Ptpn6/Tlr4/Arg2/Dhx9/Mapkapk2/Foxp3/Tlr3/Ptger4/Ccr2/Rara/Tbc1d23/Card9/Ltf	39	BP
GO:0090316	positive regulation of intracellular protein transport	37/2175	140/23239	4.10444e-09	2.34355e-07	1.50496e-07	Pik3r2/Kif3a/Wipf1/Commd1/Pdcd10/Tgfb1/Gsk3a/Sec16b/Prkcq/Sfn/Tnfrsf1a/Cep290/Lrrk2/Ppm1a/Dmap1/Oaz1/Hyal2/Ipo5/Xbp1/Flna/Tmem30a/Jak2/Rab29/Pcm1/Mdm2/Prkcd/Kif5b/Ubr5/Zpr1/Mapk1/Stom/Tmem173/Prr5l/Cdk5r1/Hsp90aa1/Edem2/Edem1	37	BP
GO:0006403	RNA localization	42/2175	171/23239	4.17737e-09	2.36204e-07	1.51683e-07	Zfp385a/Terf1/Thoc3/Srsf1/Arc/Nop58/Srsf7/Eif5a/Nxf1/Nol6/Nup153/Ssb/Nup85/Atm/Iws1/Bicd2/Xpo1/Pnpt1/Ndc1/Exosc3/Nupl2/Ddx19a/Xpot/Cpsf6/Pih1d1/Supt6/Dhx9/Npm1/Srsf3/Casc3/Rftn1/Hnrnpu/Rbm27/Tomm20/Rps15/Xpo7/Atr/Pabpn1/Rae1/Thoc2/Hnrnpa1/Zc3h11a	42	BP
GO:0002367	cytokine production involved in immune response	29/2175	94/23239	4.26663e-09	2.38931e-07	1.53435e-07	Il21/Malt1/Mr1/Tnf/Crlf2/Tgfb1/Smad7/Angpt1/Cd226/Hspd1/Mif/Tlr2/Fcer1g/Il18rap/Cuedc2/Sirt1/Vsir/Nlrp3/Kars/Tlr4/Jak3/Foxp3/Tlr3/Hfe/Bcl6/Mapk3/Hmox1/Cd74/Dennd1b	29	BP
GO:0032680	regulation of tumor necrosis factor production	38/2175	147/23239	4.97068e-09	2.75707e-07	1.77051e-07	Cybb/Angpt1/Arhgef2/Hspd1/Tnfrsf1a/Mif/Tlr2/Lrrfip2/Fcgr3/Lrrk2/Tirap/Cd14/Fcer1g/Ccr7/Rasgrp1/Thbs1/Sirpa/Sirt1/Cd84/Mmp8/Cd300ld/Vsir/Cyba/Nlrc3/Jak2/Ptpn6/Tlr4/Arg2/Dhx9/Mapkapk2/Foxp3/Tlr3/Ptger4/Ccr2/Rara/Tbc1d23/Card9/Ltf	38	BP
GO:0006402	mRNA catabolic process	46/2175	198/23239	5.24693e-09	2.88284e-07	1.85127e-07	Tob1/Vim/Ago1/Ddx5/Eif3e/Btg2/Cirbp/Exosc8/Smg1/Ctif/Nudt16/Ssb/Ythdf3/Atm/Tirap/Nbas/Tent4b/Ago3/Pum2/Pnpt1/Tnrc6b/Exosc3/Eif4a3/Hnrnpc/Smg6/Mettl3/Larp1/Dhx9/Mapkapk2/Npm1/Exosc5/Tnrc6a/Rc3h1/Casc3/Hnrnpd/Hnrnpu/Prr5l/Hnrnpm/Zc3h12d/Supv3l1/Pabpc1/Pum1/Tent5c/Ptbp1/Pan3/Carhsp1	46	BP
GO:0002704	negative regulation of leukocyte mediated immunity	21/2175	54/23239	5.61415e-09	3.05578e-07	1.96233e-07	Il7r/Cd300a/Muc4/Smad7/Klre1/Cd84/Vsir/Dusp22/Fcgr2b/Ptpn6/Jak3/Foxp3/Crk/Hfe/Bcl6/Ccr2/Tap1/Il20rb/Serpinb9/Hmox1/Tap2	21	BP
GO:0050867	positive regulation of cell activation	82/2175	456/23239	5.77862e-09	3.11617e-07	2.00111e-07	Cd28/Il7r/Il21/Malt1/Lamp1/Ephb4/Atp11c/Cd40lg/Crlf2/Tgfb1/Tnfsf14/Clec4d/Cd226/Cav1/Prkcq/Bst1/Bcl2/H2-Aa/Fcer1a/Tnfrsf4/Hspd1/Mif/Coro1a/Adam8/Peli1/Nfkbiz/Lrrk2/Tirap/Hsph1/Fcer1g/Capn3/Ccr7/Itgb2/Vamp8/Rasgrp1/Irf1/H2-Ab1/Thbs1/Sirpa/Clcf1/Cebpa/H2-DMa/Mmp8/Vsir/Adora2b/Xbp1/Tespa1/Nkap/Nlrp3/Cd300lb/Jak2/Kars/Stxbp2/Exosc3/Ikzf1/Cd80/Selp/Prdm1/Tlr4/Pik3r6/Jak3/Foxp3/Fgr/Cd38/Lgals1/Flt3l/Bc…	82	BP
GO:0032640	tumor necrosis factor production	38/2175	149/23239	7.4456e-09	3.97827e-07	2.55473e-07	Cybb/Angpt1/Arhgef2/Hspd1/Tnfrsf1a/Mif/Tlr2/Lrrfip2/Fcgr3/Lrrk2/Tirap/Cd14/Fcer1g/Ccr7/Rasgrp1/Thbs1/Sirpa/Sirt1/Cd84/Mmp8/Cd300ld/Vsir/Cyba/Nlrc3/Jak2/Ptpn6/Tlr4/Arg2/Dhx9/Mapkapk2/Foxp3/Tlr3/Ptger4/Ccr2/Rara/Tbc1d23/Card9/Ltf	38	BP
GO:1903311	regulation of mRNA metabolic process	52/2175	241/23239	8.2562e-09	4.37128e-07	2.80711e-07	Tob1/Srsf6/Vim/Nudt21/Ddx5/Rbm3/Srsf1/Rbfox2/Btg2/Srsf7/Mbnl1/Cirbp/Srsf10/Ythdf3/Tirap/Srpk1/Nbas/Srsf5/Mbnl2/Iws1/Ahcyl1/Pum2/Pnpt1/Tnrc6b/Celf4/Eif4a3/Ccnt1/Hnrnpc/Cpsf6/Rbm42/Mettl3/Supt6/Larp1/Dhx9/Mapkapk2/Npm1/Tnrc6a/Srsf3/Rc3h1/Hnrnpd/Hnrnpu/Prr5l/Hnrnpm/Adarb1/Zc3h12d/Pabpc1/Pum1/Tia1/Tent5c/Ptbp1/Carhsp1/Bag4	52	BP
GO:0016570	histone modification	77/2175	422/23239	8.71098e-09	4.57052e-07	2.93505e-07	Msl2/Ezh2/Hdac7/Jmjd1c/Dtx3l/Satb1/Tgfb1/Kdm7a/Padi4/Msl1/Mecp2/Asxl2/Ash1l/Trp53/Ogt/Cul4b/Eya2/Atrx/Atm/Prmt3/Lrrk2/Dcaf1/Dmap1/Rybp/Sirt1/Iws1/Ppm1f/Prkcb/Sirt2/Xbp1/Kmt2c/Taf6l/Jak2/Taf7/Epop/Pih1d1/Supt6/Irf4/Kmt2e/Spi1/Pcgf5/Prkcd/Foxp3/Ubr5/Znhit1/Brms1/Tbl1xr1/Hdac10/Pax5/Smarca4/Hdac5/Setd3/Mta1/Kat6a/Actl6a/Bcl6/Naa60/Smarcb1/Nsd1/Trip12/Rlf/Prkca/Kdm5d/Uimc1/Tet3/Ddb1/Lef1/Mtf2/Gata2/M…	77	BP
GO:0097191	extrinsic apoptotic signaling pathway	50/2175	228/23239	9.04358e-09	4.70266e-07	3.01991e-07	Lgals3/Tnfrsf1b/Atf3/Tnf/Phip/Stk3/Tgfb1/Rock2/Gsk3a/Cav1/Hmgb2/Bcl2/Tnfrsf4/Eya2/Mcl1/Zmynd11/Rela/Dapk1/Bak1/Thbs1/Rb1cc1/Hyal2/Mllt11/Ppp1ca/Mal/Cflar/Hipk1/Jak2/Pdpk1/Gabarap/Icam1/Pdia3/Jak3/Mknk2/Tlr3/Itga6/Tnfrsf10b/Skil/Stk4/Yap1/Fcmr/Bad/Hgf/Casp8ap2/Itm2b/Rffl/Pten/Hmox1/Dedd2/Lmna	50	BP
GO:0045860	positive regulation of protein kinase activity	78/2175	430/23239	9.12979e-09	4.70548e-07	3.02172e-07	Mrnip/Csf1r/Malt1/Ezh2/Cd300a/Tnf/Cd40lg/Map3k8/Erp29/Pdcd10/Stk3/Tgfb1/Cks2/Angpt1/Irgm2/Gadd45b/Stk10/Mapk8ip3/Ncf1/Fcer1a/Mif/Cass4/Il1rn/Adam8/Ccnd2/Lrrk2/Tirap/Tcim/Hsph1/Unc119/Cab39/Tab1/Ccr7/Rasgrp1/Mmd/Tnik/Cdkn1b/Thbs1/Sirt1/Pxn/Map4k1/Map3k15/Jak2/Kars/Fgd4/Pdpk1/Pih1d1/Gadd45a/Tlr4/Pik3r6/Tom1l1/Nek6/Npm1/Prkcd/Nedd9/Camkk1/Iqgap1/Card10/Stk4/Adnp/Ace/Shc1/Syap1/Hgf/Pde6h/Socs1/Cacul1…	78	BP
GO:1990778	protein localization to cell periphery	64/2175	327/23239	1.00003e-08	5.10893e-07	3.2808e-07	Rack1/Lgals3/Pik3r2/Mpp5/Rab31/Tnf/Washc1/Iqsec2/Commd1/Tgfb1/Rock2/Ift20/Hectd1/Afdn/Fgf13/Lrp1/Cask/Pacs2/Ppp2r5a/Rhog/Atp1b3/Atp1b1/Tnfrsf1a/Snap23/Cnst/Trem2/Appl1/Palm/Ttc7b/Ankrd9/Slc9a3r1/Tulp3/Fcer1g/Vamp8/Tnik/Nubp1/Ehd3/Actb/Tmem59/Mal/Ptch1/Snx27/Flna/Rock1/Ttc7/Slmap/Camk2d/Anxa2/Csnk2a1/Rab29/Golph3/Pdpk1/Vti1b/Kif5b/Sptbn1/Rapgef6/Fcho2/Plekhf1/Dennd4c/Bbip1/Stx7/Fyb/Sys1/Bag4	64	BP
GO:0006397	mRNA processing	79/2175	439/23239	1.05856e-08	5.36093e-07	3.44263e-07	Srsf6/Lgals3/Nudt21/Thoc3/Snrnp35/Ddx5/Rbm3/Rbm39/Psip1/Clns1a/Kin/Srsf1/Lsm10/Rbfox2/Srsf7/Cdk13/Mbnl1/Cirbp/Srsf10/Aicda/Srpk1/Trub2/Dhx15/Tent4b/Srsf5/Mbnl2/Ddx41/Iws1/Ssu72/Ahcyl1/Pnn/Htatsf1/Pnpt1/Snrpb/Celf4/Luc7l3/Eif4a3/Ccnt1/Hnrnpc/Cpsf6/Rbm42/Mettl3/Zranb2/Supt6/Rnmt/Scaf4/Dhx9/Phf5a/Npm1/Hnrnph1/Zpr1/Cstf1/Srsf3/Aurkaip1/Nono/Ptbp2/Casc3/Sf3a1/Sf3b1/Lsm11/Hnrnpu/Pdcd11/Snrnp40/Rbm27/Pp…	79	BP
GO:0051236	establishment of RNA localization	38/2175	151/23239	1.10519e-08	5.5488e-07	3.56328e-07	Terf1/Thoc3/Srsf1/Arc/Srsf7/Eif5a/Nxf1/Nol6/Nup153/Ssb/Nup85/Atm/Iws1/Bicd2/Xpo1/Pnpt1/Ndc1/Nupl2/Ddx19a/Xpot/Cpsf6/Supt6/Dhx9/Npm1/Srsf3/Casc3/Rftn1/Hnrnpu/Rbm27/Tomm20/Rps15/Xpo7/Atr/Pabpn1/Rae1/Thoc2/Hnrnpa1/Zc3h11a	38	BP
GO:0043902	positive regulation of multi-organism process	41/2175	170/23239	1.12059e-08	5.57805e-07	3.58206e-07	Apoe/Pfn1/Smurf2/Fcer2a/Rab7/Mif/Tlr2/Hacd3/Top2b/P4hb/Srpk1/Dhx58/Ankrd17/Sirt2/Tbk1/Pum2/Cyba/Ly86/Anxa2/Ppib/Larp1/Dhx9/Smarca4/Pglyrp1/Lgals1/Prf1/Smarcb1/Bad/Stom/Prkca/Adarb1/Lhfpl2/Ddb1/Pabpc1/Lef1/Cd180/Mapk3/Pum1/Ctdp1/Cd74/Mvb12b	41	BP
GO:0002495	antigen processing and presentation of peptide antigen via MHC class II	12/2175	19/23239	1.1816e-08	5.83188e-07	3.74506e-07	H2-DMb1/Ifi30/Unc93b1/H2-Aa/Trem2/H2-Ob/Fcer1g/H2-Ab1/H2-DMa/Fcgr2b/H2-DMb2/Cd74	12	BP
GO:0071375	cellular response to peptide hormone stimulus	50/2175	230/23239	1.22528e-08	5.99665e-07	3.85087e-07	Pik3r2/Rab31/Ywhag/Phip/Rock2/Gsk3a/Cav1/Prkcq/Ogt/Cyfip1/Sesn3/Stxbp4/Appl1/Rela/Irf1/Igf1r/Sirt1/Pxn/Nr4a1/Ahcyl1/Prkcb/Xbp1/Parp1/Rock1/Pde3b/Rangap1/Jak2/Pdpk1/Socs7/Usf1/Prkcd/Srsf3/Crk/Soga1/Esrra/Adipor1/Eif4ebp1/Shc1/Syap1/Cpeb2/Prkca/Socs1/Stat1/Anxa5/Dennd4c/Pten/Slc30a10/Cdk2/Osbpl8/Foxo4	50	BP
GO:0016569	covalent chromatin modification	78/2175	433/23239	1.2509e-08	6.07104e-07	3.89864e-07	Msl2/Ezh2/Hdac7/Jmjd1c/Dtx3l/Satb1/Tgfb1/Kdm7a/Padi4/Msl1/Mecp2/Asxl2/Ash1l/Trp53/Ogt/Cul4b/Eya2/Aicda/Atrx/Atm/Prmt3/Lrrk2/Dcaf1/Dmap1/Rybp/Sirt1/Iws1/Ppm1f/Prkcb/Sirt2/Xbp1/Kmt2c/Taf6l/Jak2/Taf7/Epop/Pih1d1/Supt6/Irf4/Kmt2e/Spi1/Pcgf5/Prkcd/Foxp3/Ubr5/Znhit1/Brms1/Tbl1xr1/Hdac10/Pax5/Smarca4/Hdac5/Setd3/Mta1/Kat6a/Actl6a/Bcl6/Naa60/Smarcb1/Nsd1/Trip12/Rlf/Prkca/Kdm5d/Uimc1/Tet3/Ddb1/Lef1/Mtf2/G…	78	BP
GO:1903038	negative regulation of leukocyte cell-cell adhesion	34/2175	128/23239	1.50137e-08	7.22642e-07	4.6406e-07	Lgals3/Cd300a/Tgfb1/Smad7/Lrrc32/Wnk1/H2-Aa/Adam8/Peli1/Irf1/H2-Ab1/Vsir/Lax1/Dusp22/Cd80/Ptpn6/Rc3h2/Arg2/Jak3/Foxp3/Klf4/Rc3h1/Hfe/Bcl6/Tnfrsf21/Ass1/Btla/Socs1/Zc3h12d/Il20rb/Prkar1a/Zfp35/Cd74/Cblb	34	BP
GO:0002695	negative regulation of leukocyte activation	41/2175	172/23239	1.60485e-08	7.61265e-07	4.88862e-07	Lgals3/Cd300a/Tgfb1/Smad7/Lrrc32/H2-Aa/Peli1/Samsn1/Atm/Cd37/Irf1/H2-Ab1/Cd84/Vsir/Lax1/Fbxo7/Dusp22/Cnr1/Fcgr2b/Cd80/Ptpn6/Rc3h2/Prdm1/Arg2/Jak3/Foxp3/Rc3h1/Pglyrp1/Hfe/Bcl6/Tnfrsf21/Ccr2/Btla/Socs1/Zc3h12d/Il20rb/Prkar1a/Hmox1/Zfp35/Cd74/Cblb	41	BP
GO:0032944	regulation of mononuclear cell proliferation	49/2175	225/23239	1.60775e-08	7.61265e-07	4.88862e-07	Cd28/Il21/Lgals3/Cd300a/Cd40lg/St6gal1/Tgfb1/Lrrc32/Ahr/Prkcq/Bst1/Bcl2/H2-Aa/Tnfrsf4/Mif/Coro1a/Peli1/Atm/Tirap/Ccr7/Irf1/H2-Ab1/Clcf1/Vsir/Fcgr2b/Cd80/Ptpn6/Ikzf3/Prdm1/Tlr4/Arg2/Jak3/Foxp3/Znhit1/Rc3h1/Cd38/Bcl6/Tnfrsf21/Ccr2/Sos2/Btla/Zc3h12d/Clec2i/Il20rb/Prkar1a/Cd74/Cblb/Mzb1/Cd3e	49	BP
GO:0006417	regulation of translation	62/2175	317/23239	1.73854e-08	8.16553e-07	5.24366e-07	Tob1/Rack1/Vim/Zfp385a/Eef2/Ago1/Tnf/Klhl25/Rbm3/Nemf/Rpl10/Unk/Eif3e/Cpeb4/Btg2/Rplp1/Mif4gd/Eif5a/Ptcd3/Lsm14a/Cirbp/Cyfip1/Nsun4/Ctif/Ythdf3/Trub2/Dapk1/Thbs1/Eif3d/Ppp1ca/Ago3/Pum2/Tnrc6b/Eif4a3/Mettl3/Larp1/Dhx9/Npm1/Eif3b/Tnrc6a/Mknk2/Eif2s1/Rc3h1/Casc3/Shmt1/Hnrnpd/Eif4ebp1/Aars/Mapk1/Cpeb2/Rara/Prkca/Eif4g2/Zc3h12d/Caprin1/Rgs2/Mapk3/Pum1/Rmnd1/Tia1/Uqcc2/Ptbp1	62	BP
GO:0002443	leukocyte mediated immunity	86/2175	498/23239	1.7584e-08	8.19274e-07	5.26113e-07	Cd28/Il7r/Il21/C3/Malt1/Ctsh/Lamp1/Cd300a/Klrd1/Tnf/Cd40lg/Muc4/Fcgr1/Crlf2/Tgfb1/Smad7/Cd226/Klre1/Cd55/Fcer2a/Ncf1/Fcer1a/Myo1f/Hspd1/Tlr2/Snap23/Coro1a/Aicda/Fcgr3/Fcer1g/Slamf6/Itgb2/H2-D1/Vamp8/Rasgrp1/Il18rap/Ywhaz/H2-Ab1/Clcf1/Cd84/H2-DMa/Vsir/Adora2b/Nlrp3/Dusp22/Cd300lb/H2-K1/Fcgr2b/Stxbp2/Exosc3/Pdpk1/Ptpn6/Vav1/Icam1/Supt6/Myo1g/Kmt2e/Tlr4/Pik3r6/Jak3/Prkcd/Foxp3/Tlr3/Cd8a/Fgr/Crk/Rftn…	86	BP
GO:0002285	lymphocyte activation involved in immune response	43/2175	186/23239	1.91006e-08	8.82872e-07	5.66954e-07	Cd28/Malt1/Lgals3/Lamp1/Cd40lg/Tgfb1/Smad7/Clec4d/Dock10/Trp53/Atp7a/Hspd1/Coro1a/Aicda/Nfkbiz/Otud5/Fcer1g/Slamf6/Ccr7/Irf1/Clcf1/Plcg2/Xbp1/Nlrp3/Exosc3/Icam1/Supt6/Irf4/Rc3h2/Tlr4/Jak3/Foxp3/Rc3h1/Ptger4/Pglyrp1/Lgals1/Itm2a/Bcl6/Ccr2/Rara/Lef1/Cd180/Zfp35	43	BP
GO:0010959	regulation of metal ion transport	74/2175	407/23239	1.97126e-08	9.03988e-07	5.80514e-07	Lgals3/Sestd1/Trpv2/Kcnj2/Commd1/Grm6/Tgfb1/Nfatc3/Cav1/Slc8b1/Ccr1/Wnk1/Cask/Atp1b3/Bcl2/Chd7/Atp1b1/Atp7a/Mif/Grin3b/Fxyd5/Coro1a/Slc9a3r1/Capn3/Mylk/P2ry6/Scn1b/Bak1/Cd84/Ehd3/Saraf/Orai1/Atp1a1/Gnas/Ahcyl1/Stim2/Gpd1l/Snx27/Plcg2/Flna/Kcnip2/Cyba/Slmap/Chp1/Camk2d/Anxa2/Pdpk1/Ptpn6/Icam1/Snta1/Rgs9/Kel/Jak3/Kif5b/Stim1/Gnaq/Pde4d/Stoml1/Hfe/Fhl1/S100a1/Ace/Adrb1/Stom/Ywhah/Tmbim6/Slc8a1/Pten/…	74	BP
GO:0043434	response to peptide hormone	60/2175	304/23239	2.08178e-08	9.41486e-07	6.04595e-07	Pik3r2/Gatm/Rab31/Ywhag/Phip/Rock2/Gsk3a/Cav1/Prkcq/Khk/Ogt/Cyfip1/Sesn3/Stxbp4/Appl1/Rela/Srsf5/Cyc1/Irf1/Igf1r/Sirt1/Creb1/Pxn/Nr4a1/Ahcyl1/Prkcb/Serpina3g/Xbp1/Parp1/Rock1/Pde3b/Rangap1/Ggh/Jak2/Pdpk1/Socs7/Usf1/Prkcd/Srsf3/Braf/Crk/Soga1/Esrra/Adipor1/Eif4ebp1/Shc1/Syap1/Cpeb2/Prkca/Socs1/Cacybp/Stat1/Anxa5/Dennd4c/Pten/Slc30a10/Cdk2/Osbpl8/Eif2b1/Foxo4	60	BP
GO:0050856	regulation of T cell receptor signaling pathway	17/2175	39/23239	2.08537e-08	9.41486e-07	6.04595e-07	Malt1/Lgals3/Trat1/Cd300a/Cd226/Elf1/Usp9x/Rela/Ccr7/Kcnn4/Tespa1/Dusp22/Rab29/Ptpn6/Rc3h1/Lck/Cblb	17	BP
GO:0070663	regulation of leukocyte proliferation	50/2175	234/23239	2.21729e-08	9.93345e-07	6.37896e-07	Cd28/Il21/Lgals3/Cd300a/Cd40lg/St6gal1/Tgfb1/Lrrc32/Ahr/Prkcq/Bst1/Bcl2/H2-Aa/Tnfrsf4/Mif/Coro1a/Peli1/Atm/Tirap/Ccr7/Irf1/H2-Ab1/Clcf1/Vsir/Fcgr2b/Cd80/Ptpn6/Ikzf3/Prdm1/Tlr4/Arg2/Jak3/Foxp3/Znhit1/Rc3h1/Cd38/Flt3l/Bcl6/Tnfrsf21/Ccr2/Sos2/Btla/Zc3h12d/Clec2i/Il20rb/Prkar1a/Cd74/Cblb/Mzb1/Cd3e	50	BP
GO:0007162	negative regulation of cell adhesion	56/2175	276/23239	2.24654e-08	9.98767e-07	6.41379e-07	Lgals3/Plxnd1/Cd300a/Plxna1/Muc4/Tgfb1/Smad7/Lrrc32/Acer2/Angpt1/Wnk1/Cask/H2-Aa/Myo1f/Il1rn/Adam8/Peli1/Irf1/H2-Ab1/Thbs1/Lpxn/Ppm1f/Vsir/Plxnb2/Lax1/Adam15/Pde3b/Dusp22/Rasa1/Cdh13/Jak2/Cd80/Ptpn6/Rc3h2/Arg2/Jak3/Prkcd/Foxp3/Klf4/Rc3h1/Hfe/Lgals1/Bcl6/Cd9/Tnfrsf21/Ass1/Btla/Socs1/Zc3h12d/Lef1/Il20rb/Pten/Prkar1a/Zfp35/Cd74/Cblb	56	BP
GO:0009165	nucleotide biosynthetic process	55/2175	269/23239	2.26841e-08	1.00085e-06	6.42716e-07	Aprt/Haao/Cox5b/Tgfb1/Prpsap1/Nadk/Adssl1/Trp53/Khk/Ogt/Rrm2b/Mif/Nme2/Mlycd/Hk3/Atp5g2/Atp5a1/Adcy10/Eno1b/Taz/Ampd3/Entpd1/Kynu/Cyc1/Atp5d/Prkaa2/Ak2/Sirt6/Adora2b/Parp1/Nmrk1/Kars/Atp5g3/Guca1a/Galk1/Acly/Kmo/Atp5o/Cbfa2t3/Adcy7/Pfkm/Umps/Eno3/Galt/Shmt1/Gart/Pdk3/Mapk1/Ctps/Hddc2/Nme7/Hif1a/Atic/Jmjd8/Coasy	55	BP
GO:0030888	regulation of B cell proliferation	23/2175	68/23239	2.42599e-08	1.06233e-06	6.82196e-07	Il21/Cd300a/Cd40lg/Ahr/Bst1/Bcl2/Tnfrsf4/Mif/Peli1/Atm/Tirap/Clcf1/Fcgr2b/Ikzf3/Prdm1/Tlr4/Rc3h1/Cd38/Bcl6/Tnfrsf21/Btla/Cd74/Mzb1	23	BP
GO:0048872	homeostasis of number of cells	61/2175	313/23239	2.59152e-08	1.12634e-06	7.23304e-07	Il7r/Ezh2/Kif3a/Vps54/Prdx5/Zfx/Tgfb1/Klf1/Slc7a11/Rbfox2/Ahr/Afdn/Hmgb2/Dock10/Bcl2/Cxcr2/Tnfrsf4/Mif/Coro1a/Tmem14c/Trim58/Fcer1g/Ccr7/Ampd3/Bak1/Flvcr1/Atxn2/Srf/Zbtb18/Jak2/Fcgr2b/Ikzf1/Alas2/Slc39a3/Spns2/Rc3h2/Kmt2e/Spi1/Jak3/Foxp3/Rc3h1/Ubap2l/Smarca4/Fh1/Flt3l/Skil/Bcl6/Tmod3/Sp3/Ccr2/Sos2/Fam210b/Stat1/Gata2/Itpkb/Il20rb/Hif1a/Hmox1/Gpr174/Cd74/Rps14	61	BP
GO:0031647	regulation of protein stability	53/2175	256/23239	2.62041e-08	1.13047e-06	7.25951e-07	Pfn1/Ctsh/Lamp1/Commd1/Ctsa/Pdcd10/Ifi30/Stk3/Smad7/Irgm2/Stub1/Atp1b3/Bcl2/Trp53/Atp1b1/Hspd1/Gsn/Stxbp4/Usp9x/Otud5/Capn3/Usp33/Nop53/Sirt1/Creb1/Chfr/Sirt6/Bag6/Xbp1/Flna/Fbxo7/Ncln/Chp1/Nlk/Mdm2/Npm1/Ubr5/Pim1/Cct7/Gnaq/Cct6a/Stk4/Get4/Pex19/Rtn4/Fbxw11/Naa15/Zswim7/Hsp90aa1/Pten/Pim2/Nckap1/Lmna	53	BP
GO:0002822	regulation of adaptive immune response based on somatic recombination of immune receptors built from immunoglobulin superfamily domains	43/2175	188/23239	2.66656e-08	1.14191e-06	7.33303e-07	Cd28/Il7r/C3/Malt1/Tnf/Muc4/Fcgr1/Tgfb1/Smad7/Cd226/Cd55/Fcer2a/Prkcq/Fcer1a/Hspd1/Fcgr3/Nfkbiz/Otud5/Fcer1g/Ccr7/H2-D1/Irf1/H2-Ab1/Clcf1/H2-DMa/Vsir/Nlrp3/Dusp22/H2-K1/Fcgr2b/Exosc3/Ptpn6/Supt6/Rc3h2/Jak3/Foxp3/Rc3h1/Hfe/Bcl6/Ccr2/Il20rb/Stx7/Tap2	43	BP
GO:0051168	nuclear export	35/2175	137/23239	2.74018e-08	1.16488e-06	7.48048e-07	Malt1/Atxn1/Thoc3/Wipf1/Nemf/Tgfb1/Eif5a/Sfn/Nxf1/Nol6/Nup153/Ssb/Nup85/Txn1/Ppm1a/Iws1/Ahcyl1/Rangap1/Xpo1/Chp1/Nupl2/Xpot/Cpsf6/Supt6/Dhx9/Mdm2/Npm1/Srsf3/Rbm27/Rps15/Xpo7/Pabpn1/Rae1/Thoc2/Zc3h11a	35	BP
GO:0035710	CD4-positive, alpha-beta T cell activation	28/2175	96/23239	3.09134e-08	1.30464e-06	8.37799e-07	Malt1/Satb1/Tgfb1/Smad7/Prkcq/Atp7a/Nfkbiz/Otud5/Slamf6/Ccr7/Irf1/Vsir/Nlrp3/Irf4/Rc3h2/Arg2/Jak3/Foxp3/Braf/Rc3h1/Ptger4/Bcl6/Ccr2/Il2rg/Rara/Socs1/Lef1/Zfp35	28	BP
GO:0002696	positive regulation of leukocyte activation	78/2175	442/23239	3.13166e-08	1.31214e-06	8.4262e-07	Cd28/Il7r/Il21/Malt1/Lamp1/Ephb4/Atp11c/Cd40lg/Crlf2/Tgfb1/Tnfsf14/Clec4d/Cd226/Cav1/Prkcq/Bst1/Bcl2/H2-Aa/Fcer1a/Tnfrsf4/Hspd1/Mif/Coro1a/Adam8/Peli1/Nfkbiz/Lrrk2/Tirap/Hsph1/Fcer1g/Ccr7/Itgb2/Vamp8/Rasgrp1/Irf1/H2-Ab1/Thbs1/Sirpa/Clcf1/Cebpa/H2-DMa/Mmp8/Vsir/Adora2b/Xbp1/Tespa1/Nkap/Nlrp3/Cd300lb/Kars/Stxbp2/Exosc3/Ikzf1/Cd80/Prdm1/Tlr4/Pik3r6/Jak3/Foxp3/Fgr/Cd38/Lgals1/Flt3l/Bcl6/Bad/Ccr2/Lck/…	78	BP
GO:0050670	regulation of lymphocyte proliferation	48/2175	223/23239	3.30608e-08	1.37052e-06	8.8011e-07	Cd28/Il21/Lgals3/Cd300a/Cd40lg/Tgfb1/Lrrc32/Ahr/Prkcq/Bst1/Bcl2/H2-Aa/Tnfrsf4/Mif/Coro1a/Peli1/Atm/Tirap/Ccr7/Irf1/H2-Ab1/Clcf1/Vsir/Fcgr2b/Cd80/Ptpn6/Ikzf3/Prdm1/Tlr4/Arg2/Jak3/Foxp3/Znhit1/Rc3h1/Cd38/Bcl6/Tnfrsf21/Ccr2/Sos2/Btla/Zc3h12d/Clec2i/Il20rb/Prkar1a/Cd74/Cblb/Mzb1/Cd3e	48	BP
GO:0002292	T cell differentiation involved in immune response	23/2175	69/23239	3.31806e-08	1.37052e-06	8.8011e-07	Malt1/Tgfb1/Smad7/Clec4d/Atp7a/Nfkbiz/Otud5/Fcer1g/Slamf6/Ccr7/Irf1/Nlrp3/Irf4/Rc3h2/Jak3/Foxp3/Rc3h1/Ptger4/Bcl6/Ccr2/Rara/Lef1/Zfp35	23	BP
GO:0032613	interleukin-10 production	20/2175	54/23239	3.43219e-08	1.40768e-06	9.03972e-07	Cd28/Il21/Cd40lg/Trib2/Hspd1/Tlr2/Fcer1g/Cd84/Mmp8/Vsir/Fcgr2b/Irf4/Tlr4/Jak3/Prkcd/Foxp3/Ptger4/Tnfrsf21/Hgf/Il20rb	20	BP
GO:0019886	antigen processing and presentation of exogenous peptide antigen via MHC class II	10/2175	14/23239	3.55689e-08	1.44863e-06	9.30265e-07	H2-DMb1/Ifi30/Unc93b1/H2-Aa/Fcer1g/H2-Ab1/H2-DMa/Fcgr2b/H2-DMb2/Cd74	10	BP
GO:0002791	regulation of peptide secretion	85/2175	498/23239	3.66478e-08	1.48135e-06	9.51277e-07	Csf1r/Fn1/Cpt1a/Dynll1/Tnf/Tlr8/Cd40lg/Erp29/Crlf2/Tgfb1/Atp13a2/Lrrc32/Angpt1/Nadk/Unc93b1/Slc8b1/Cask/Prkcq/Clec5a/Chd7/Glud1/Tnfrsf4/Hspd1/Il1r2/Mif/Tlr2/Lrrfip2/Stxbp4/Nlgn2/Lrrk2/Cd14/Ucp2/Otud5/Ccr7/Vamp8/Rasgrp1/Il1rap/Clcf1/Sirt1/Cd84/Rfx3/Kcnn4/Hyal2/Mmp8/Xbp1/Parp1/Nlrp3/Pde3b/Cnr1/Arhgef7/Jak2/Gsdmd/Kars/Rph3al/Golph3/Tlr4/Arg2/Dhx9/Rab11fip5/Kif5b/Foxp3/Ubr5/Panx1/Pfkm/Psmd9/Fgr/Dnm1l…	85	BP
GO:0043367	CD4-positive, alpha-beta T cell differentiation	25/2175	80/23239	3.68811e-08	1.48135e-06	9.51277e-07	Malt1/Satb1/Tgfb1/Smad7/Atp7a/Nfkbiz/Otud5/Slamf6/Ccr7/Irf1/Nlrp3/Irf4/Rc3h2/Jak3/Foxp3/Braf/Rc3h1/Ptger4/Bcl6/Ccr2/Il2rg/Rara/Socs1/Lef1/Zfp35	25	BP
GO:0033674	positive regulation of kinase activity	81/2175	467/23239	3.73983e-08	1.49183e-06	9.58011e-07	Mrnip/Csf1r/Malt1/Ezh2/Cd300a/Tnf/Cd40lg/Map3k8/Erp29/Pdcd10/Stk3/Tgfb1/Cks2/Angpt1/Irgm2/Gadd45b/Stk10/Mapk8ip3/Ncf1/Fcer1a/Mif/Cass4/Il1rn/Adam8/Ccnd2/Lrrk2/Tirap/Tcim/Hsph1/Unc119/Cab39/Tab1/Ccr7/Rasgrp1/Mmd/Tnik/Cdkn1b/Thbs1/Sirt1/Pxn/Map4k1/Map3k15/Jak2/Kars/Fgd4/Pdpk1/Pih1d1/Gadd45a/Tlr4/Pik3r6/Tom1l1/Nek6/Npm1/Prkcd/Nedd9/Camkk1/Fgr/Iqgap1/Card10/Stk4/Adnp/Bad/Ace/Shc1/Syap1/Hgf/Pde6h/Socs…	81	BP
GO:0038061	NIK/NF-kappaB signaling	28/2175	97/23239	3.96047e-08	1.5691e-06	1.00763e-06	Ppm1b/Malt1/Ago1/Hdac7/Tnf/Tnfsf14/Pdcd4/Tlr2/Nfkb2/Tirap/Cd14/Tcim/Rela/Ppm1a/Mmp8/Ago3/Nlrp3/Nlrc3/Ptp4a3/Rc3h2/Tlr4/Rel/Tlr3/Lims1/Rc3h1/Adipor1/Card10/Fbxw11	28	BP
GO:0045732	positive regulation of protein catabolic process	45/2175	204/23239	4.07681e-08	1.60428e-06	1.03022e-06	Apoe/Hspa1a/Rack1/Tnfrsf1b/Tnf/Smad7/Smurf2/Gsk3a/Lrp1/Ankib1/Stub1/Rab7/Trib2/Cul4b/Adam8/Wwp1/Crebrf/Osbpl7/Lrrk2/Vps28/Nop53/Oaz1/Chfr/Sirt2/Bag6/Xbp1/Gga1/Csnk2a1/Lpcat1/Cbfa2t3/Mdm2/Rnf144a/Prickle1/Gba/Dnajb2/Csnk1e/Ddb1/Ctsc/Hsp90aa1/Pten/Sh3d19/Edem2/Cblb/Uqcc2/Edem1	45	BP
GO:0046824	positive regulation of nucleocytoplasmic transport	24/2175	75/23239	4.12024e-08	1.61049e-06	1.03421e-06	Pik3r2/Wipf1/Tgfb1/Prkcq/Sfn/Tnfrsf1a/Lrrk2/Ppm1a/Dmap1/Hyal2/Ipo5/Xbp1/Flna/Jak2/Cpsf6/Dhx9/Mdm2/Prkcd/Ubr5/Zpr1/Mapk1/Rbm27/Tmem173/Hsp90aa1	24	BP
GO:0043900	regulation of multi-organism process	71/2175	392/23239	4.45382e-08	1.72927e-06	1.11049e-06	Apoe/Ifnlr1/Ppm1b/Pfn1/Ifitm3/Mid2/Tnf/Ddx5/Dtx3l/Trim56/Smurf2/Fbxl2/Cav1/Fcer2a/Rab7/Bcl2/Mif/Tlr2/Camp/Gsn/Aicda/Hacd3/Top2b/P4hb/Tirap/Cd37/Srpk1/Dhx58/Ifitm2/Nop53/Cd84/Ankrd17/Sirt2/Tbk1/Pum2/Cnr1/Cyba/Ly86/Anxa2/Ppib/Larp1/Prdm1/Arg2/Dhx9/Gpatch3/Isg20/Ovgp1/Smarca4/Pglyrp1/Lgals1/Prf1/Smarcb1/Bad/Stom/Prkca/Tmem173/Adarb1/Lhfpl2/Ddb1/Stat1/Pabpc1/Lef1/Cd180/Mapk3/Pum1/Cxcr4/Ltf/Ctdp1/Cd74…	71	BP
GO:0051099	positive regulation of binding	45/2175	205/23239	4.75616e-08	1.83443e-06	1.17801e-06	Apoe/Crbn/Lgals3/Plxnd1/Dtx3l/H1f0/Stk3/Tgfb1/Eif3e/Cav1/Lrp1/Hmgb2/Cln5/Krit1/Lrrk2/Tirap/Txn1/Fam129b/Usp33/Eif3d/Mmp8/Sirt2/Parp1/Hipk1/Arhgef7/Jak2/Anxa2/Nvl/Irf4/Tlr4/Dhx9/Eno1/Eif2s1/Klf4/Ddx11/Smarca4/Wapl/Hfe/Stk4/Ace/Syap1/Rara/Tmem173/Eif2b1/Ralb	45	BP
GO:0042108	positive regulation of cytokine biosynthetic process	22/2175	65/23239	4.80244e-08	1.84009e-06	1.18165e-06	Cd28/Il21/Tnf/Tlr8/Cybb/Prkcq/Fcer1a/Tlr2/Fcgr3/Tirap/Rela/Irf1/Thbs1/Tbk1/Irf4/Tlr4/Mapkapk2/Rel/Tlr3/Grk2/Ccr2/Cd3e	22	BP
GO:0072594	establishment of protein localization to organelle	69/2175	378/23239	5.01414e-08	1.90865e-06	1.22568e-06	Pik3r2/Terf1/Macf1/Lamp1/Dnaja1/Tnf/Phip/Ddx5/Tgfb1/Asna1/Scarb2/Angpt1/Gsk3a/Prkcq/Rab7/Trp53/Hspd1/Tnfrsf1a/Nup153/Nup85/Lrrk2/Hsph1/Txn1/Vps28/Dmap1/Lrwd1/Ywhaz/Kpna4/Tmco6/Sirt1/Hyal2/Ipo5/Akap1/Parl/Zfyve16/Xbp1/Flna/Fbxo7/Vps13a/Jak2/Chp1/Pih1d1/Vti1b/Prkcd/Prickle1/Ubr5/Zpr1/Cct7/Cct6a/Sec61a1/Pmm2/Bcl6/Timm50/Mapk1/Ipo11/Tomm20/Pmm1/Lars/Mbtps1/Tmem173/Pex19/Timm10/Ranbp6/Hsp90aa1/Tnpo3/S…	69	BP
GO:0002706	regulation of lymphocyte mediated immunity	43/2175	192/23239	5.10134e-08	1.91679e-06	1.2309e-06	Cd28/Il7r/Il21/C3/Malt1/Lamp1/Tnf/Muc4/Fcgr1/Tgfb1/Smad7/Cd226/Klre1/Cd55/Fcer2a/Fcer1a/Hspd1/Fcgr3/Fcer1g/Slamf6/H2-D1/Rasgrp1/Il18rap/Clcf1/Vsir/Nlrp3/Dusp22/H2-K1/Fcgr2b/Exosc3/Ptpn6/Vav1/Supt6/Pik3r6/Foxp3/Crk/Hfe/Bcl6/Tap1/Il20rb/Serpinb9/Stx7/Tap2	43	BP
GO:0019058	viral life cycle	43/2175	192/23239	5.10134e-08	1.91679e-06	1.2309e-06	Apoe/Ifitm3/Mid2/Tnf/Ddx5/Trim56/Rock2/Fbxl2/Chmp5/Cav1/Rab7/Bcl2/Gsn/Aicda/Hacd3/Top2b/P4hb/Srpk1/Ifitm2/Vamp8/Hyal2/Npc1/Rab43/Anxa2/Rab29/Ppib/Icam1/Larp1/Rab5a/Isg20/Grk2/Lgals1/Smarcb1/Stom/Adarb1/Eps15/Ddb1/Pabpc1/Ltf/Cd74/Chmp6/Oas1g/Mvb12b	43	BP
GO:0051250	negative regulation of lymphocyte activation	36/2175	147/23239	5.6564e-08	2.10596e-06	1.35238e-06	Lgals3/Cd300a/Tgfb1/Smad7/Lrrc32/H2-Aa/Peli1/Samsn1/Atm/Irf1/H2-Ab1/Vsir/Lax1/Fbxo7/Dusp22/Fcgr2b/Cd80/Ptpn6/Rc3h2/Prdm1/Arg2/Jak3/Foxp3/Rc3h1/Pglyrp1/Hfe/Bcl6/Tnfrsf21/Btla/Socs1/Zc3h12d/Il20rb/Prkar1a/Zfp35/Cd74/Cblb	36	BP
GO:1901293	nucleoside phosphate biosynthetic process	55/2175	276/23239	5.67712e-08	2.10596e-06	1.35238e-06	Aprt/Haao/Cox5b/Tgfb1/Prpsap1/Nadk/Adssl1/Trp53/Khk/Ogt/Rrm2b/Mif/Nme2/Mlycd/Hk3/Atp5g2/Atp5a1/Adcy10/Eno1b/Taz/Ampd3/Entpd1/Kynu/Cyc1/Atp5d/Prkaa2/Ak2/Sirt6/Adora2b/Parp1/Nmrk1/Kars/Atp5g3/Guca1a/Galk1/Acly/Kmo/Atp5o/Cbfa2t3/Adcy7/Pfkm/Umps/Eno3/Galt/Shmt1/Gart/Pdk3/Mapk1/Ctps/Hddc2/Nme7/Hif1a/Atic/Jmjd8/Coasy	55	BP
GO:0032653	regulation of interleukin-10 production	19/2175	51/23239	6.74925e-08	2.48783e-06	1.59761e-06	Cd28/Il21/Cd40lg/Trib2/Hspd1/Tlr2/Fcer1g/Cd84/Mmp8/Vsir/Fcgr2b/Irf4/Tlr4/Jak3/Foxp3/Ptger4/Tnfrsf21/Hgf/Il20rb	19	BP
GO:0046777	protein autophosphorylation	49/2175	235/23239	6.86904e-08	2.51606e-06	1.61574e-06	Csf1r/Ephb4/Atp13a2/Clk1/Cav1/Stk10/Wnk1/Ppp2r5a/Smg1/Nme2/Atm/Yes1/Lrrk2/Itk/Tnik/Dapk1/Bmx/Igf1r/Tnk1/Map4k1/Jak2/Chp1/Camk2d/Csnk2a1/Nlk/Csnk1g3/Tom1l1/Nek6/Txk/Prkcd/Eif2s1/Pim1/Phka1/Rap2c/Fgr/Hck/Iqgap1/Stk4/Ace/Lck/Stk17b/Prkca/Mapk3/Pim2/Trpm7/Atr/Pdgfa/Camkk2/Stk26	49	BP
GO:0000302	response to reactive oxygen species	43/2175	194/23239	6.99267e-08	2.54533e-06	1.63454e-06	Psap/Rack1/Ezh2/Tnf/Prdx5/Pdcd10/Rhob/Ncf1/Bcl2/Trp53/Atp7a/Hk3/Sesn3/Top2b/Lrrk2/Ucp2/Rela/Hsph1/Txn1/Ccr7/Kpna4/Sesn1/Thbs1/Sirt1/Aqp1/Hyal2/Cflar/Parp1/Fbxo7/Egln1/Prkcd/Hp/Crk/Hnrnpd/Mapk1/Hgf/Lck/Prkca/Slc8a1/Mapk3/Hmox1/Glrx2/Stk26	43	BP
GO:0022408	negative regulation of cell-cell adhesion	41/2175	181/23239	7.41007e-08	2.68051e-06	1.72135e-06	Lgals3/Cd300a/Muc4/Tgfb1/Smad7/Lrrc32/Wnk1/H2-Aa/Il1rn/Adam8/Peli1/Irf1/H2-Ab1/Ppm1f/Vsir/Lax1/Dusp22/Jak2/Cd80/Ptpn6/Rc3h2/Arg2/Jak3/Prkcd/Foxp3/Klf4/Rc3h1/Hfe/Bcl6/Cd9/Tnfrsf21/Ass1/Btla/Socs1/Zc3h12d/Lef1/Il20rb/Prkar1a/Zfp35/Cd74/Cblb	41	BP
GO:0018209	peptidyl-serine modification	61/2175	322/23239	7.56097e-08	2.71822e-06	1.74556e-06	Rack1/Tnf/Phip/Pdcd10/Fnip2/Tgfb1/Smad7/Rock2/Angpt1/Gsk3a/Irgm2/Clk1/Cav1/Rps6ka2/Wnk1/Prkcq/Bcl2/Ogt/Smg1/Mif/Atm/Lrrk2/Txn1/Cab39/Galnt2/Bak1/Ppm1f/Prkcb/Gpd1l/Map4k1/Parp1/Tbk1/Camk2d/Csnk2a1/Nlk/Pdpk1/Csnk1g3/Galnt3/Nek6/Mapkapk2/Prkcd/Mknk2/Braf/Pde4d/Grk2/Pdk3/Stk4/Dock7/Mapk1/Hgf/Nsd1/Prkca/Csnk1e/Cdk5r1/Hsp90aa1/Mapk3/Cdk2/Stox1/Atr/Hpf1/Bag4	61	BP
GO:0071248	cellular response to metal ion	36/2175	149/23239	8.17737e-08	2.92178e-06	1.87628e-06	Fn1/Cpne2/Atp13a2/Nfatc3/Gsk3a/Rasa4/Mecp2/Wnk1/Ncf1/Atp7a/Clic4/Gsn/Lrrk2/Capn3/Mylk/Cdkn1b/Aqp1/Creb1/Prkaa2/Cebpa/Fabp4/Adcy7/Braf/Iqgap1/Hfe/Junb/Mapk1/Fus/Anxa5/Itpkb/Mapk3/Slc30a10/P2rx4/Hmox1/Alox5ap/Rasgrp2	36	BP
GO:0050708	regulation of protein secretion	79/2175	460/23239	8.45257e-08	3.00169e-06	1.9276e-06	Csf1r/Fn1/Cpt1a/Dynll1/Tnf/Tlr8/Cd40lg/Erp29/Crlf2/Tgfb1/Atp13a2/Lrrc32/Angpt1/Nadk/Unc93b1/Slc8b1/Cask/Prkcq/Clec5a/Glud1/Tnfrsf4/Hspd1/Il1r2/Mif/Tlr2/Lrrfip2/Stxbp4/Nlgn2/Lrrk2/Cd14/Ucp2/Otud5/Ccr7/Vamp8/Rasgrp1/Il1rap/Sirt1/Cd84/Rfx3/Kcnn4/Hyal2/Mmp8/Xbp1/Parp1/Nlrp3/Pde3b/Cnr1/Jak2/Gsdmd/Kars/Rph3al/Golph3/Tlr4/Arg2/Dhx9/Rab11fip5/Kif5b/Foxp3/Ubr5/Panx1/Pfkm/Psmd9/Fgr/Dnm1l/Cd38/Ptger4/Sptbn1…	79	BP
GO:1903532	positive regulation of secretion by cell	78/2175	453/23239	9.118e-08	3.21838e-06	2.06675e-06	Csf1r/Lgals3/Lamp1/Dynll1/Tnf/Tlr8/Crlf2/Tgfb1/Atp13a2/Nadk/Unc93b1/Nr3c1/Cask/Prkcq/Rab7/Clec5a/Fcer1a/Glud1/Tnfrsf4/Hspd1/Mif/Tlr2/Lrrfip2/Nlgn2/Lrrk2/Cd14/Fcer1g/Ccr7/Itgb2/Vamp8/Rasgrp1/Il1rap/Clcf1/Sirt1/Cd84/Creb1/Kcnn4/Hyal2/Mmp8/Adora2b/Xbp1/Nlrp3/Arhgef7/Jak2/Gsdmd/Kars/Slc6a4/Stxbp2/Rph3al/Kmo/Golph3/Tlr4/Dhx9/Cacna1i/Kif5b/Rab5a/Panx1/Pfkm/Psmd9/Grk2/Fgr/Dnm1l/Cd38/Ptger4/Sptbn1/Hfe/Ba…	78	BP
GO:1903557	positive regulation of tumor necrosis factor superfamily cytokine production	26/2175	89/23239	9.17749e-08	3.21986e-06	2.0677e-06	Cybb/Arhgef2/Hspd1/Tnfrsf1a/Mif/Tlr2/Lrrfip2/Adam8/Fcgr3/Lrrk2/Tirap/Cd14/Fcer1g/Ccr7/Rasgrp1/Thbs1/Cd84/Mmp8/Cyba/Jak2/Tlr4/Dhx9/Mapkapk2/Tlr3/Ccr2/Card9	26	BP
GO:0018108	peptidyl-tyrosine phosphorylation	59/2175	309/23239	9.24313e-08	3.22347e-06	2.07002e-06	Csf1r/Il21/Cd300a/Tgfb1/Angpt1/Clk1/Cav1/Ncf1/Arhgef2/Bst1/Trp53/Fcer1a/Tnfrsf1a/Mif/Cass4/Trem2/Samsn1/Yes1/Hsph1/Unc119/Itk/Itgb2/Bmx/Irf1/Igf1r/Clcf1/Tnk1/Pxn/Hyal2/Dusp22/Rasa1/Jak2/Cd80/Ptpn6/Icam1/Tlr4/Jak3/Txk/Prkcd/Nedd9/Rap2c/Il12rb2/Fgr/Hck/Ptger4/Iqgap1/Adnp/Ace/Hgf/Lck/Prkca/Socs1/Mapk3/Zgpat/Cd74/Cblb/Chmp6/Pdgfa/Cd3e	59	BP
GO:0019693	ribose phosphate metabolic process	75/2175	430/23239	9.39021e-08	3.25527e-06	2.09044e-06	Cox4i1/Mccc2/Aprt/Nt5c2/Cox5b/Tgfb1/Prpsap1/Ldha/Acot8/Mecp2/Cox7a2l/Adssl1/Trp53/Khk/Atp1b1/Ogt/Atp7a/Acaa2/Mif/Nme2/Mlycd/Hk3/Hmgcl/Atp5g2/Atp5a1/Nudt16/Gnai3/Adcy10/Eno1b/Lrrk2/Taz/Uqcrc1/Ampd3/Entpd1/Kynu/Cyc1/Atp5d/Prkaa2/Ak2/Sirt6/Atp6v1b2/Parp1/Mocs1/Cox5a/Pgls/Gimap7/Atp5g3/Galk1/Acly/Cs/Atp5o/Acot2/H6pd/Cbfa2t3/Mcee/Ndufs8/Adcy7/Pfkm/Umps/Eno3/Galt/Pde4d/Dnm1l/Gart/Pdk3/Ndufs2/Bad/Ctps/N…	75	BP
GO:0042093	T-helper cell differentiation	21/2175	62/23239	9.51325e-08	3.27841e-06	2.1053e-06	Malt1/Tgfb1/Smad7/Atp7a/Nfkbiz/Otud5/Slamf6/Ccr7/Irf1/Nlrp3/Irf4/Rc3h2/Jak3/Foxp3/Rc3h1/Ptger4/Bcl6/Ccr2/Rara/Lef1/Zfp35	21	BP
GO:0050854	regulation of antigen receptor-mediated signaling pathway	19/2175	52/23239	9.70421e-08	3.32455e-06	2.13493e-06	Malt1/Lgals3/Trat1/Cd300a/Cd226/Elf1/Usp9x/Rela/Ccr7/Lpxn/Kcnn4/Prkcb/Tespa1/Dusp22/Rab29/Ptpn6/Rc3h1/Lck/Cblb	19	BP
GO:0007249	I-kappaB kinase/NF-kappaB signaling	41/2175	183/23239	1.02231e-07	3.47038e-06	2.22857e-06	Tifab/Ppm1b/Malt1/S100a4/Mid2/Tnf/Tlr8/Rock2/Angpt1/Il1f9/Ash1l/Tlr2/Il1rn/Hacd3/Peli1/Zmynd11/Tirap/Rela/Capn3/Ppm1a/Irf1/Sirpa/Sirt1/Ankrd17/Prkcb/Rock1/Card6/Nlrc3/Pdpk1/Tlr4/Rel/Tlr3/Card9/Saa3/Stat1/Mtdh/Ltf/Pim2/Jmjd8/Cd74/Nlrp6	41	BP
GO:0042035	regulation of cytokine biosynthetic process	28/2175	101/23239	1.02491e-07	3.47038e-06	2.22857e-06	Cd28/Il21/Tnf/Tlr8/Cybb/Prkcq/Trib2/Fcer1a/Tlr2/Fcgr3/Tirap/Rela/Irf1/Thbs1/Tbk1/Irf4/Tlr4/Mapkapk2/Foxp3/Klf4/Rel/Tlr3/Grk2/Ccr2/Card9/Clec2i/Tia1/Cd3e	28	BP
GO:1900180	regulation of protein localization to nucleus	33/2175	132/23239	1.18062e-07	3.97453e-06	2.55232e-06	Pik3r2/Ddx5/Dtx3l/Tgfb1/Angpt1/Prkcq/Ogt/Tnfrsf1a/Lrrk2/Txn1/Dmap1/Sirt1/Hyal2/Ipo5/Akap1/Xbp1/Parp1/Flna/Jak2/Chp1/Nvl/Cdk5rap3/Npm1/Prkcd/Ubr5/Zpr1/Card10/Mapk1/Tmem173/Hnrnpm/Hsp90aa1/Mcrs1/Lmna	33	BP
GO:0010256	endomembrane system organization	65/2175	356/23239	1.20195e-07	4.02307e-06	2.58349e-06	Syngr2/Zfp385a/Laptm4b/Mpp5/Washc1/Pdcd10/Asna1/Bin2/Cav1/Fhdc1/Sec16b/Snx19/Lemd2/Plscr3/Gsn/Cavin2/Lrrk2/Hook3/Myof/Dctn1/Ywhaz/Gorasp2/Surf4/Aqp1/Creb1/Ehd3/Shtn1/Tmem43/Bag6/Vcpip1/Arhgef7/Spast/Syngr1/Rab43/Als2cl/Rab29/Plekhj1/Golph3/Reep3/Prkcd/Rab5a/Ndrg1/Zpbp2/Sptbn1/Ccdc47/Sec61a1/Atl3/Plekhm2/Mta1/Rtn3/Mapk1/Get4/Bnip1/Fcho2/Rtn4/Plekhf1/Pten/Mapk3/Lamtor1/Cxcr4/Synj1/Lmna/Ptbp1/Kifc3/…	65	BP
GO:0002294	CD4-positive, alpha-beta T cell differentiation involved in immune response	21/2175	63/23239	1.30164e-07	4.33186e-06	2.78179e-06	Malt1/Tgfb1/Smad7/Atp7a/Nfkbiz/Otud5/Slamf6/Ccr7/Irf1/Nlrp3/Irf4/Rc3h2/Jak3/Foxp3/Rc3h1/Ptger4/Bcl6/Ccr2/Rara/Lef1/Zfp35	21	BP
GO:0018212	peptidyl-tyrosine modification	59/2175	312/23239	1.31059e-07	4.33687e-06	2.78501e-06	Csf1r/Il21/Cd300a/Tgfb1/Angpt1/Clk1/Cav1/Ncf1/Arhgef2/Bst1/Trp53/Fcer1a/Tnfrsf1a/Mif/Cass4/Trem2/Samsn1/Yes1/Hsph1/Unc119/Itk/Itgb2/Bmx/Irf1/Igf1r/Clcf1/Tnk1/Pxn/Hyal2/Dusp22/Rasa1/Jak2/Cd80/Ptpn6/Icam1/Tlr4/Jak3/Txk/Prkcd/Nedd9/Rap2c/Il12rb2/Fgr/Hck/Ptger4/Iqgap1/Adnp/Ace/Hgf/Lck/Prkca/Socs1/Mapk3/Zgpat/Cd74/Cblb/Chmp6/Pdgfa/Cd3e	59	BP
GO:0009100	glycoprotein metabolic process	58/2175	305/23239	1.36857e-07	4.50313e-06	2.89178e-06	Gfpt2/Man2b2/Derl3/Cst3/St6gal1/Galnt7/Acer2/Csgalnact1/Plod3/St3gal4/Chst12/Acot8/Bcl2/Ogt/Atp7a/St8sia6/Rab1b/Alg8/Edem3/Ccr7/Man1a/Galnt2/Gxylt1/C1galt1/Slc35c2/Sgsh/Tmem59/Npc1/Soat1/Alg11/Chp1/Golph3/Alg2/St8sia4/Man2a1/Man2b1/Nus1/Mgat1/Galnt3/Jak3/Mgat4a/B3gnt5/Fbxo6/Itm2a/St6galnac2/Pmm2/Cant1/Pmm1/Pofut2/Ndst2/Tet3/Itm2b/Hif1a/Chst11/Edem2/Rxylt1/Edem1/B4galt7	58	BP
GO:1900182	positive regulation of protein localization to nucleus	25/2175	85/23239	1.39478e-07	4.5636e-06	2.93061e-06	Pik3r2/Dtx3l/Tgfb1/Prkcq/Ogt/Tnfrsf1a/Lrrk2/Dmap1/Hyal2/Ipo5/Xbp1/Parp1/Flna/Jak2/Cdk5rap3/Npm1/Prkcd/Ubr5/Zpr1/Card10/Mapk1/Tmem173/Hnrnpm/Hsp90aa1/Mcrs1	25	BP
GO:0008625	extrinsic apoptotic signaling pathway via death domain receptors	23/2175	74/23239	1.43449e-07	4.66732e-06	2.99721e-06	Lgals3/Atf3/Tnf/Stk3/Rock2/Hmgb2/Bcl2/Dapk1/Thbs1/Mal/Cflar/Gabarap/Icam1/Tnfrsf10b/Skil/Stk4/Bad/Hgf/Casp8ap2/Rffl/Pten/Hmox1/Dedd2	23	BP
GO:0097193	intrinsic apoptotic signaling pathway	56/2175	291/23239	1.4815e-07	4.79349e-06	3.07823e-06	Rack1/Zfp385a/Tnfrsf1b/Dnaja1/Tnf/Ddx5/Erp29/Pdcd10/Fnip2/Ivns1abp/Cav1/Bcl2/Trp53/Sfn/Rrm2b/Tnfrsf1a/Mif/Grina/Gsdme/Mcl1/P4hb/Atm/Lrrk2/Slc9a3r1/Hsph1/Bak1/Crip1/Tpt1/Sirt1/Ppm1f/Mllt11/Bag6/Parl/Xbp1/Parp1/Hipk1/Jak2/Apopt1/Bclaf1/Mdm2/Ybx3/Mybbp1a/Nono/Dnm1l/Steap3/Skil/Bad/Lck/Prkca/Tmbim6/Plekhf1/Ppp1r13b/Hif1a/Uri1/Hmox1/Cd74	56	BP
GO:0031330	negative regulation of cellular catabolic process	48/2175	234/23239	1.56796e-07	5.0452e-06	3.23988e-06	Tob1/Laptm4b/Washc1/Derl3/Ctsa/Cst3/Bcl2/Trp53/Ogt/Cirbp/Lrig2/Mcl1/Lrrk2/Tirap/Nbas/Rybp/Nop53/Tbc1d14/Sirt6/Sirt2/Bag6/Herc1/Npc1/Cnr1/Anxa2/Csnk2a1/Hnrnpc/Ubxn1/Larp1/Cdk5rap3/Cbfa2t3/Dhx9/Mapkapk2/Hp/Hnrnpd/Anks1/Hfe/Gabarapl2/Hnrnpu/Lars/Sdcbp/Eif4g2/Pabpc1/Bmf/Hmox1/Tent5c/Ptbp1/Plin5	48	BP
GO:0042100	B cell proliferation	29/2175	109/23239	1.6195e-07	5.18239e-06	3.32798e-06	Il7r/Il21/Cd300a/Cd40lg/Ahr/Bst1/Bcl2/Tnfrsf4/Hspd1/Mif/Peli1/Atm/Tirap/Clcf1/Fcgr2b/Ikzf3/Prdm1/Tlr4/Prkcd/Rc3h1/Cd38/Bcl6/Tnfrsf21/Ctps/Btla/Lef1/Cd180/Cd74/Mzb1	29	BP
GO:0006163	purine nucleotide metabolic process	74/2175	428/23239	1.63576e-07	5.20582e-06	3.34303e-06	Cox4i1/Mccc2/Aprt/Nt5c2/Cox5b/Tgfb1/Prpsap1/Ldha/Acot8/Mecp2/Cox7a2l/Adssl1/Trp53/Khk/Atp1b1/Ogt/Atp7a/Acaa2/Mif/Nme2/Mlycd/Hk3/Hmgcl/Atp5g2/Atp5a1/Nudt16/Gnai3/Adcy10/Eno1b/Lrrk2/Taz/Uqcrc1/Ampd3/Entpd1/Kynu/Cyc1/Atp5d/Prkaa2/Ak2/Sirt6/Adora2b/Atp6v1b2/Parp1/Mocs1/Cox5a/Gimap7/Atp5g3/Guca1a/Galk1/Acly/Cs/Atp5o/Acot2/Cbfa2t3/Mcee/Ndufs8/Adcy7/Pfkm/Eno3/Galt/Pde4d/Dnm1l/Gart/Pdk3/Ndufs2/Bad/Samhd1…	74	BP
GO:0009259	ribonucleotide metabolic process	72/2175	413/23239	1.7195e-07	5.44258e-06	3.49506e-06	Cox4i1/Mccc2/Aprt/Nt5c2/Cox5b/Tgfb1/Ldha/Acot8/Mecp2/Cox7a2l/Adssl1/Trp53/Khk/Atp1b1/Ogt/Atp7a/Acaa2/Mif/Nme2/Mlycd/Hk3/Hmgcl/Atp5g2/Atp5a1/Nudt16/Gnai3/Adcy10/Eno1b/Lrrk2/Taz/Uqcrc1/Ampd3/Entpd1/Kynu/Cyc1/Atp5d/Prkaa2/Ak2/Sirt6/Atp6v1b2/Parp1/Mocs1/Cox5a/Gimap7/Atp5g3/Galk1/Acly/Cs/Atp5o/Acot2/Cbfa2t3/Mcee/Ndufs8/Adcy7/Pfkm/Umps/Eno3/Galt/Pde4d/Dnm1l/Gart/Pdk3/Ndufs2/Bad/Ctps/Nme7/Hif1a/Atic/Dga…	72	BP
GO:0002293	alpha-beta T cell differentiation involved in immune response	21/2175	64/23239	1.76719e-07	5.5633e-06	3.57259e-06	Malt1/Tgfb1/Smad7/Atp7a/Nfkbiz/Otud5/Slamf6/Ccr7/Irf1/Nlrp3/Irf4/Rc3h2/Jak3/Foxp3/Rc3h1/Ptger4/Bcl6/Ccr2/Rara/Lef1/Zfp35	21	BP
GO:0015931	nucleobase-containing compound transport	40/2175	180/23239	1.83512e-07	5.74609e-06	3.68997e-06	Thoc3/Srsf1/Arc/Srsf7/Slc25a36/Eif5a/Nxf1/Nol6/Nup153/Ssb/Nup85/Slc25a4/Slc35c2/Iws1/Bicd2/Slc35b4/Xpo1/Pnpt1/Ndc1/Nupl2/Ddx19a/Xpot/Cpsf6/Slc35a5/Supt6/Dhx9/Npm1/Srsf3/Casc3/Rftn1/Hnrnpu/Rbm27/Tomm20/Rps15/Xpo7/Pabpn1/Rae1/Thoc2/Hnrnpa1/Zc3h11a	40	BP
GO:0042060	wound healing	63/2175	345/23239	1.86067e-07	5.79495e-06	3.72135e-06	Apoe/Ppl/Fn1/C3/Srsf6/Ezh2/Macf1/Cd40lg/Coro1b/F10/Pdcd10/Tgfb1/Slc7a11/Gpr4/Cav1/Cask/Prkcq/Ifrd1/Fgfr1op2/Jaml/Fcer1g/Capn3/Mylk/Myof/Entpd1/Thbs1/Aqp1/Hps6/Gnas/Srf/Cflar/Gp6/Xbp1/Flna/Bin3/Anxa2/Selp/Ptpn6/Prcp/Tlr4/Prkcd/Adipor2/Tpm1/Crk/Ptger4/Yap1/Cd9/Ccr2/Adrb1/F13a1/Pros1/Prkca/Akirin1/Anxa5/Pten/F5/Cxcr4/Hif1a/Hmox1/Comp/Pdgfa/Nlrp6/Nbeal2	63	BP
GO:0002718	regulation of cytokine production involved in immune response	23/2175	75/23239	1.88674e-07	5.84488e-06	3.75341e-06	Il21/Malt1/Tnf/Tgfb1/Smad7/Angpt1/Cd226/Mif/Tlr2/Fcer1g/Cuedc2/Vsir/Nlrp3/Kars/Tlr4/Jak3/Foxp3/Tlr3/Hfe/Bcl6/Mapk3/Hmox1/Cd74	23	BP
GO:1901222	regulation of NIK/NF-kappaB signaling	26/2175	92/23239	1.90785e-07	5.879e-06	3.77532e-06	Ppm1b/Malt1/Ago1/Hdac7/Tnf/Tnfsf14/Pdcd4/Tlr2/Tirap/Cd14/Tcim/Rela/Ppm1a/Mmp8/Ago3/Nlrp3/Nlrc3/Ptp4a3/Rc3h2/Tlr4/Tlr3/Lims1/Rc3h1/Adipor1/Card10/Fbxw11	26	BP
GO:0002700	regulation of production of molecular mediator of immune response	34/2175	141/23239	1.94944e-07	5.97554e-06	3.83732e-06	Cd28/Il21/Malt1/Tnf/Cd40lg/Tgfb1/Smad7/Angpt1/Cd226/Tnfrsf4/Mif/Tlr2/Cd37/Fcer1g/Cuedc2/Clcf1/Vsir/Xbp1/Nlrp3/Kars/Fcgr2b/Exosc3/Supt6/Tlr4/Jak3/Foxp3/Tlr3/Hfe/Bcl6/Tmbim6/Mapk3/Hmox1/Cd74/Mzb1	34	BP
GO:0050868	negative regulation of T cell activation	30/2175	116/23239	1.96781e-07	6.00028e-06	3.8532e-06	Lgals3/Cd300a/Tgfb1/Smad7/Lrrc32/H2-Aa/Peli1/Irf1/H2-Ab1/Vsir/Lax1/Dusp22/Cd80/Ptpn6/Rc3h2/Arg2/Jak3/Foxp3/Rc3h1/Hfe/Bcl6/Tnfrsf21/Btla/Socs1/Zc3h12d/Il20rb/Prkar1a/Zfp35/Cd74/Cblb	30	BP
GO:0009895	negative regulation of catabolic process	54/2175	279/23239	2.02358e-07	6.10758e-06	3.9221e-06	Tob1/Laptm4b/Tnf/Washc1/Derl3/Ctsa/Cst3/Bscl2/Bcl2/Trp53/Ogt/Cirbp/Lrig2/Mcl1/Mycbp2/Lrrk2/Tirap/Rela/Nbas/Rybp/Nop53/Tbc1d14/Sirt6/Sirt2/Bag6/Herc1/Npc1/Flna/Pde3b/Cnr1/Anxa2/Csnk2a1/Hnrnpc/Ubxn1/Larp1/Cdk5rap3/Cbfa2t3/Dhx9/Mapkapk2/Hp/Hnrnpd/Anks1/Hfe/Gabarapl2/Hnrnpu/Lars/Sdcbp/Eif4g2/Pabpc1/Bmf/Hmox1/Tent5c/Ptbp1/Plin5	54	BP
GO:0018105	peptidyl-serine phosphorylation	57/2175	301/23239	2.02397e-07	6.10758e-06	3.9221e-06	Rack1/Tnf/Phip/Pdcd10/Fnip2/Tgfb1/Smad7/Rock2/Angpt1/Gsk3a/Irgm2/Clk1/Cav1/Rps6ka2/Wnk1/Prkcq/Bcl2/Ogt/Smg1/Mif/Atm/Lrrk2/Txn1/Cab39/Bak1/Ppm1f/Prkcb/Gpd1l/Map4k1/Tbk1/Camk2d/Csnk2a1/Nlk/Pdpk1/Csnk1g3/Nek6/Mapkapk2/Prkcd/Mknk2/Braf/Pde4d/Grk2/Pdk3/Stk4/Dock7/Mapk1/Hgf/Nsd1/Prkca/Csnk1e/Cdk5r1/Hsp90aa1/Mapk3/Cdk2/Stox1/Atr/Bag4	57	BP
GO:0008380	RNA splicing	65/2175	361/23239	2.03906e-07	6.12139e-06	3.93098e-06	Srsf6/Lgals3/Fastk/Thoc3/Snrnp35/Ddx5/Rbm3/Rbm39/Psip1/Clns1a/Srsf1/Lsm10/Rp9/Ivns1abp/Rbfox2/Clk1/Srsf7/Cdk13/Mbnl1/Cirbp/Srsf10/Srpk1/Dhx15/Srsf5/Mbnl2/Ddx41/Iws1/Pnn/Htatsf1/Snrpb/Celf4/Luc7l3/Eif4a3/Hnrnpc/Rbm42/Mettl3/Zranb2/Supt6/Dhx9/Phf5a/Npm1/Hnrnph1/Zpr1/Srsf3/Nono/Ptbp2/Casc3/Sf3a1/Sf3b1/Hnrnpu/Snrnp40/Ppp4r2/Sart1/Hnrnpm/Tmbim6/Pabpc1/Zrsr1/Cir1/Aqr/Tia1/Rtcb/Trpt1/Thoc2/Ptbp1/Hnrnpa1	65	BP
GO:0050657	nucleic acid transport	35/2175	148/23239	2.15802e-07	6.4124e-06	4.11785e-06	Thoc3/Srsf1/Arc/Srsf7/Eif5a/Nxf1/Nol6/Nup153/Ssb/Nup85/Iws1/Bicd2/Xpo1/Pnpt1/Ndc1/Nupl2/Ddx19a/Xpot/Cpsf6/Supt6/Dhx9/Npm1/Srsf3/Casc3/Rftn1/Hnrnpu/Rbm27/Tomm20/Rps15/Xpo7/Pabpn1/Rae1/Thoc2/Hnrnpa1/Zc3h11a	35	BP
GO:0050658	RNA transport	35/2175	148/23239	2.15802e-07	6.4124e-06	4.11785e-06	Thoc3/Srsf1/Arc/Srsf7/Eif5a/Nxf1/Nol6/Nup153/Ssb/Nup85/Iws1/Bicd2/Xpo1/Pnpt1/Ndc1/Nupl2/Ddx19a/Xpot/Cpsf6/Supt6/Dhx9/Npm1/Srsf3/Casc3/Rftn1/Hnrnpu/Rbm27/Tomm20/Rps15/Xpo7/Pabpn1/Rae1/Thoc2/Hnrnpa1/Zc3h11a	35	BP
GO:0034599	cellular response to oxidative stress	51/2175	258/23239	2.21273e-07	6.5416e-06	4.20082e-06	Psap/Rack1/Ezh2/Tnf/Prdx5/Trp53inp1/Pdcd10/Atp13a2/Slc7a11/Rhob/Aldh3b1/Ncf1/Bcl2/Trp53/Atp7a/Mcl1/Hk3/Top2b/P4hb/Lrrk2/Rela/Hsph1/Txn1/Dapk1/Thbs1/Sirt1/Aqp1/Prkaa2/Sirt2/Cflar/Xbp1/Parp1/Fbxo7/Pnpt1/Jak2/Tlr4/Prkcd/Eif2s1/Nono/Crk/Hnrnpd/Mapk1/Hgf/Cpeb2/Prr5l/Slc8a1/Mapk3/Hif1a/Hmox1/Srxn1/Stk26	51	BP
GO:0002181	cytoplasmic translation	25/2175	87/23239	2.29353e-07	6.74623e-06	4.33223e-06	Zfp385a/Eef2/Rpl18a/Unk/Cpeb4/Rplp1/Rplp0/Eif3d/Rpl31/Rpl10a/Mettl3/Eif4b/Rps2/Dhx9/Rpl6/Rpl24/Rpl29/Rps29/Eif4ebp1/Rps28/Aars/Cpeb2/Eif4h/Denr/Rpl8	25	BP
GO:0051348	negative regulation of transferase activity	49/2175	244/23239	2.3072e-07	6.75234e-06	4.33615e-06	Apoe/Terf1/Cd300a/Dnaja1/Washc1/Dtx3l/Smad7/Prpsap1/Gsk3a/Gadd45b/Cav1/Wnk1/Ppp2r5a/Trp53/Prkar2b/Eif4a2/Cdkn1b/Igf1r/Sirt1/Actb/Ppm1f/Hyal2/Lax1/Fabp4/Fbxo7/Dusp22/Chp1/Taf7/Fgfr1op/Pdpk1/Hexim1/Ptpn6/Gadd45a/Cdk5rap3/Npm1/Prkcd/Rgs14/Gnaq/Gba/Chordc1/Hnrnpu/Prkca/Adarb1/Rgs2/Prkar1a/Mcrs1/Zgpat/Cblb/Chmp6	49	BP
GO:0002287	alpha-beta T cell activation involved in immune response	21/2175	65/23239	2.38141e-07	6.93467e-06	4.45324e-06	Malt1/Tgfb1/Smad7/Atp7a/Nfkbiz/Otud5/Slamf6/Ccr7/Irf1/Nlrp3/Irf4/Rc3h2/Jak3/Foxp3/Rc3h1/Ptger4/Bcl6/Ccr2/Rara/Lef1/Zfp35	21	BP
GO:0034504	protein localization to nucleus	54/2175	282/23239	2.89649e-07	8.39262e-06	5.38949e-06	Pik3r2/Tnf/Phip/Ddx5/Dtx3l/Tgfb1/Angpt1/Prkcq/Trp53/Ogt/Tnfrsf1a/Nup153/Nup85/Lrrk2/Txn1/Dmap1/Nop53/Kpna4/Tmco6/Sirt1/Hyal2/Ipo5/Akap1/Xbp1/Parp1/Flna/Rangap1/Xpo1/Jak2/Chp1/Nvl/Cdk5rap3/Mdm2/Npm1/Prkcd/Prickle1/Ubr5/Zpr1/Grk2/Card10/Bcl6/Hnrnpu/Mapk1/Ipo11/Mbtps1/Tmem173/Hnrnpm/Ranbp6/Hsp90aa1/Tnpo3/Mcrs1/Osbpl8/Hdgf/Lmna	54	BP
GO:0032760	positive regulation of tumor necrosis factor production	25/2175	88/23239	2.92086e-07	8.39977e-06	5.39408e-06	Cybb/Arhgef2/Hspd1/Tnfrsf1a/Mif/Tlr2/Lrrfip2/Fcgr3/Lrrk2/Tirap/Cd14/Fcer1g/Ccr7/Rasgrp1/Thbs1/Cd84/Mmp8/Cyba/Jak2/Tlr4/Dhx9/Mapkapk2/Tlr3/Ccr2/Card9	25	BP
GO:0009150	purine ribonucleotide metabolic process	70/2175	403/23239	2.9278e-07	8.39977e-06	5.39408e-06	Cox4i1/Mccc2/Aprt/Nt5c2/Cox5b/Tgfb1/Ldha/Acot8/Mecp2/Cox7a2l/Adssl1/Trp53/Khk/Atp1b1/Ogt/Atp7a/Acaa2/Mif/Nme2/Mlycd/Hk3/Hmgcl/Atp5g2/Atp5a1/Nudt16/Gnai3/Adcy10/Eno1b/Lrrk2/Taz/Uqcrc1/Ampd3/Entpd1/Kynu/Cyc1/Atp5d/Prkaa2/Ak2/Sirt6/Atp6v1b2/Parp1/Mocs1/Cox5a/Gimap7/Atp5g3/Galk1/Acly/Cs/Atp5o/Acot2/Cbfa2t3/Mcee/Ndufs8/Adcy7/Pfkm/Eno3/Galt/Pde4d/Dnm1l/Gart/Pdk3/Ndufs2/Bad/Nme7/Hif1a/Atic/Dgat1/Jmjd8/C…	70	BP
GO:0022613	ribonucleoprotein complex biogenesis	72/2175	420/23239	3.35422e-07	9.57597e-06	6.1494e-06	Rpl7l1/Srsf6/Nudt21/Ago1/Psip1/Clns1a/Rpl10/Srsf1/Nop10/Nop58/Mbnl1/Chd7/Rpl14/Lsm14a/Cirbp/Exosc8/Srsf10/Nsun4/Nol6/Rpl7a/Rps16/Atm/Srpk1/Rps5/Tent4b/Rplp0/Nop53/Atxn2/Sirt1/Eif3d/Prkaa2/Ago3/Xpo1/Rpl10a/Pum2/Nsun5/Snrpb/Celf4/Luc7l3/Exosc3/Cpsf6/Heatr1/Pih1d1/Kri1/Nvl/Eif4b/Rps2/Npm3/Dhx9/Npm1/Exosc5/Eif2s1/Rpl6/Isg20/Ptbp2/Rpl24/Rc3h1/Sf3b1/Rps28/Pdcd11/Rps15/Eif4h/Sart1/Denr/Hsp90aa1/Pten/Dca…	72	BP
GO:0042089	cytokine biosynthetic process	29/2175	113/23239	3.72825e-07	1.05919e-05	6.80179e-06	Cd28/Il21/Tnf/Tlr8/Cybb/Prkcq/Trib2/Fcer1a/Tlr2/Fcgr3/Tirap/Rela/Irf1/Il1rap/Thbs1/Tbk1/Irf4/Tlr4/Mapkapk2/Foxp3/Klf4/Rel/Tlr3/Grk2/Ccr2/Card9/Clec2i/Tia1/Cd3e	29	BP
GO:0002224	toll-like receptor signaling pathway	26/2175	95/23239	3.81853e-07	1.07957e-05	6.93268e-06	Cd300a/Tnf/Tlr8/Rps6ka3/Cav1/Unc93b1/Smpdl3b/Hspd1/Tlr2/Lrrfip2/Peli1/Ptprs/Tirap/Cd14/Irf1/Cyba/Pdpk1/Irf4/Tlr4/Mapkapk2/Tlr3/Rftn1/Colec12/Ltf/Nlrp6/Pik3ap1	26	BP
GO:0032620	interleukin-17 production	15/2175	37/23239	4.49605e-07	1.26498e-05	8.1233e-06	Il21/Mr1/Tgfb1/Prkcq/Tlr2/Otud5/Slamf6/5830411N06Rik/Vsir/Parp1/Tlr4/Arg2/Foxp3/Ubr5/Rftn1	15	BP
GO:0030099	myeloid cell differentiation	68/2175	392/23239	4.52359e-07	1.26661e-05	8.13376e-06	Fstl3/Csf1r/Tyrobp/Zfp385a/Klf10/Tnf/Tfe3/Tgfb1/Klf1/Rbfox2/Ccr1/Hmgb2/Asxl2/Tspan2/Clec5a/Tlr2/Inpp4b/Nme2/Adam8/Trem2/Tmem64/Tmem14c/Trim58/Tirap/Fcer1g/Ccr7/Flvcr1/Sirt1/Creb1/Dcstamp/Cebpa/Gnas/Srf/Nkap/Jak2/Anxa2/Ikzf1/Alas2/Ptpn6/Irf4/Kmt2e/Spi1/Cbfa2t3/Jak3/Cd101/Smarca4/Esrra/Kat6a/Bcl6/Tmod3/Junb/Sp3/Rabgap1l/Actn1/Fam210b/Rara/Prkca/Stat1/Clec2i/Lef1/Gata2/Itpkb/Hif1a/Atp6ap1/Cd74/Rps14…	68	BP
GO:0010608	posttranscriptional regulation of gene expression	80/2175	487/23239	4.66735e-07	1.29029e-05	8.28586e-06	Tob1/Rack1/Vim/Zfp385a/Nudt21/Eef2/Ago1/Tnfrsf1b/Tnf/Klhl25/Ddx5/Rbm3/Nemf/Rpl10/Tgfb1/Unk/Eif3e/Cpeb4/Cav1/Btg2/Mecp2/Rplp1/Mif4gd/Trp53/Eif5a/Ptcd3/Lsm14a/Cirbp/Cyfip1/Nsun4/Ctif/Ythdf3/Tirap/Trub2/Zc3h7a/Dapk1/Thbs1/Eif3d/Ppp1ca/Ago3/Pum2/Tnrc6b/Eif4a3/Hnrnpc/Smg6/Mettl3/Larp1/Rc3h2/Dhx9/Mapkapk2/Npm1/Eif3b/Tnrc6a/Mknk2/Eif2s1/Rc3h1/Casc3/Shmt1/Hnrnpd/Eif4ebp1/Aars/Hnrnpu/Ace/Mapk1/Cpeb2/Rara/…	80	BP
GO:1902600	proton transmembrane transport	25/2175	90/23239	4.67519e-07	1.29029e-05	8.28586e-06	Atp6v0e/Cox5b/Atp6v0d1/Atp7a/Atp5g2/Atp5a1/Clcn3/Atp6v1f/Slc9a3r1/Slc25a4/Cyc1/Atp6v0c/Atp5d/Atp1a1/Atp6v0b/Atp6v1b2/Atp5g3/Chp1/Atp5o/Atp6v0a2/Cox15/Atp6v1g1/Ndufs7/Atp6ap1/Atp6v1h	25	BP
GO:0022618	ribonucleoprotein complex assembly	45/2175	221/23239	4.70105e-07	1.29029e-05	8.28586e-06	Srsf6/Nudt21/Ago1/Psip1/Clns1a/Rpl10/Srsf1/Mbnl1/Lsm14a/Cirbp/Srsf10/Nsun4/Atm/Srpk1/Rps5/Rplp0/Nop53/Atxn2/Eif3d/Prkaa2/Ago3/Pum2/Snrpb/Celf4/Luc7l3/Cpsf6/Pih1d1/Eif4b/Rps2/Dhx9/Eif2s1/Rpl6/Ptbp2/Rpl24/Rc3h1/Sf3b1/Rps28/Rps15/Eif4h/Denr/Hsp90aa1/Atr/Rps14/Pan3/Bop1	45	BP
GO:0032635	interleukin-6 production	34/2175	146/23239	4.705e-07	1.29029e-05	8.28586e-06	Tnf/Tlr8/Unc93b1/Il1f9/Ash1l/Arhgef2/Hspd1/Tnfrsf1a/Tlr2/Il1rn/Tirap/Fcer1g/Il18rap/Il1rap/Sirpa/Cd84/Hyal2/Mmp8/Cd300ld/Adora2b/Xbp1/Cyba/Nlrc3/Ptpn6/Tlr4/Dhx9/Mapkapk2/Foxp3/Tlr3/Grk2/Gba/Hgf/Tbc1d23/Card9	34	BP
GO:2000514	regulation of CD4-positive, alpha-beta T cell activation	20/2175	62/23239	4.71895e-07	1.29029e-05	8.28586e-06	Malt1/Tgfb1/Smad7/Prkcq/Nfkbiz/Ccr7/Irf1/Vsir/Nlrp3/Rc3h2/Arg2/Jak3/Foxp3/Rc3h1/Bcl6/Ccr2/Il2rg/Rara/Socs1/Zfp35	20	BP
GO:0051090	regulation of DNA-binding transcription factor activity	67/2175	385/23239	4.86484e-07	1.32397e-05	8.50211e-06	Malt1/Ezh2/Mid2/Tnf/Cd40lg/Commd1/Stk3/Tgfb1/Smad7/Arhgef2/Prkcq/Trib2/Ifrd1/Tnfrsf4/Tlr2/Lrrfip2/Adam8/Peli1/Erbin/Tirap/Rela/Capn3/Itgb2/Il18rap/Igf1r/Il1rap/Sirt1/Cd84/Lrrfip1/Prkcb/Srf/Cflar/Ptch1/Flna/Nlrp3/Nlrc3/Jak2/Fcgr2b/Chp1/Icam1/Nfkbib/Egln1/Cdk5rap3/Tlr4/Csrp3/Dhx9/Npm1/Foxp3/Klf4/Tlr3/Pim1/Brms1/Atf2/Hck/Smarca4/Hdac5/Kat6a/Smarcb1/Mapk1/Tmem173/Anxa3/Pten/Mapk3/Mtdh/Ltf/Crebzf/Hmox1	67	BP
GO:0009141	nucleoside triphosphate metabolic process	53/2175	280/23239	5.41827e-07	1.46772e-05	9.42527e-06	Cox4i1/Cox5b/Tgfb1/Ldha/Mecp2/Cox7a2l/Trp53/Khk/Atp1b1/Ogt/Atp7a/Rrm2b/Mif/Nme2/Hk3/Atp5g2/Atp5a1/Nudt16/Gnai3/Eno1b/Lrrk2/Taz/Uqcrc1/Ampd3/Entpd1/Cyc1/Atp5d/Prkaa2/Ak2/Sirt6/Smpdl3a/Atp6v1b2/Parp1/Mocs1/Cox5a/Gimap7/Atp5g3/Galk1/Atp5o/Cbfa2t3/Ndufs8/Pfkm/Eno3/Galt/Dnm1l/Ndufs2/Bad/Ctps/Samhd1/Nme7/Hif1a/Jmjd8/Uqcc2	53	BP
GO:1901136	carbohydrate derivative catabolic process	29/2175	115/23239	5.5541e-07	1.48596e-05	9.54239e-06	Chil3/Gm2a/Hexb/Cst3/Tgfb1/Neu1/Naga/Gnpda2/Mlycd/Aicda/Nudt16/Aoah/Gns/Edem3/Sgsh/Hyal2/Gpd1l/Gnpda1/Mgat1/Prkcd/Galt/Pde4d/Gba/Ovgp1/Pglyrp1/Fbxo6/Samhd1/Edem2/Edem1	29	BP
GO:0030032	lamellipodium assembly	21/2175	68/23239	5.58766e-07	1.48596e-05	9.54239e-06	Ptpro/Atp7a/Cyfip1/Capzb/Nup85/Brk1/Arhgef6/Aqp1/Pxn/S1pr1/Arhgef7/Bin3/Cdh13/Fgd4/Golph3/Vcl/Ssh1/Twf1/Akirin1/Hsp90aa1/Nckap1	21	BP
GO:0045576	mast cell activation	21/2175	68/23239	5.58766e-07	1.48596e-05	9.54239e-06	Cd300a/Crlf2/Cd226/Fcer1a/Snap23/Fcgr3/Fcer1g/Vamp8/Rasgrp1/Ywhaz/Cd84/Adora2b/Cd300lb/Cnr1/Stxbp2/Pdpk1/Tlr4/Ndrg1/Fgr/Gata2/Hmox1	21	BP
GO:0046637	regulation of alpha-beta T cell differentiation	21/2175	68/23239	5.58766e-07	1.48596e-05	9.54239e-06	Malt1/Tgfb1/Smad7/Nfkbiz/Ccr7/Irf1/Nkap/Nlrp3/Ikzf1/Rc3h2/Prdm1/Jak3/Foxp3/Rc3h1/Bcl6/Ccr2/Il2rg/Rara/Socs1/Itpkb/Zfp35	21	BP
GO:0009124	nucleoside monophosphate biosynthetic process	35/2175	154/23239	5.96815e-07	1.57993e-05	1.01458e-05	Aprt/Cox5b/Tgfb1/Adssl1/Trp53/Khk/Ogt/Mif/Hk3/Atp5g2/Atp5a1/Eno1b/Taz/Ampd3/Entpd1/Cyc1/Atp5d/Prkaa2/Ak2/Sirt6/Parp1/Atp5g3/Galk1/Atp5o/Cbfa2t3/Pfkm/Umps/Eno3/Galt/Shmt1/Gart/Hddc2/Hif1a/Atic/Jmjd8	35	BP
GO:0050707	regulation of cytokine secretion	41/2175	195/23239	6.21519e-07	1.63789e-05	1.0518e-05	Csf1r/Fn1/Tnf/Tlr8/Crlf2/Lrrc32/Angpt1/Unc93b1/Clec5a/Tnfrsf4/Hspd1/Il1r2/Mif/Tlr2/Lrrfip2/Lrrk2/Cd14/Otud5/Ccr7/Rasgrp1/Il1rap/Cd84/Hyal2/Mmp8/Xbp1/Parp1/Nlrp3/Gsdmd/Kars/Tlr4/Arg2/Dhx9/Foxp3/Ubr5/Panx1/Fgr/Ptger4/Sptbn1/Tnfrsf21/Socs1/Mapk3	41	BP
GO:0003012	muscle system process	66/2175	380/23239	6.34678e-07	1.66503e-05	1.06923e-05	Tifab/Chrm3/Ezh2/Gatm/Tnfrsf1b/Kcnj2/Bscl2/Smad7/Rock2/Srsf1/Nfatc3/Gsk3a/Cav1/Nr3c1/Dock5/Ncf1/Kcnj5/Atp1b1/Tnfrsf1a/Gsn/Taz/Mylk/Scn1b/Slc25a4/Sirt1/Ehd3/Atp1a1/Srf/Adora2b/Akap1/Gpd1l/Cflar/Parp1/Flna/Rock1/Cyba/Mkks/Slmap/Camk2d/Snta1/Arg2/Csrp3/Klf4/Pi16/Tpm1/Pde4d/Grk2/Cd38/Ptger4/Twf1/Tmod3/Shc1/Lck/Adrb1/Prkca/Mybpc2/Slc8a1/Rgs2/Homer1/Cxcr4/P2rx4/Ctdp1/Tnni1/Comp/Tead1/Lmna	66	BP
GO:0002437	inflammatory response to antigenic stimulus	19/2175	58/23239	6.95226e-07	1.81502e-05	1.16555e-05	Cd28/C3/Tnf/Fcgr1/Hmgb2/Cxcr2/Fcer1a/Fcgr3/Fcer1g/Ccr7/Rasgrp1/Psmb4/Cnr1/Fcgr2b/Icam1/Il20rb/Serpinb9/Zfp35/Nlrp6	19	BP
GO:2001234	negative regulation of apoptotic signaling pathway	45/2175	224/23239	6.98084e-07	1.81502e-05	1.16555e-05	Lgals3/Zfp385a/Dnaja1/Tnf/Phip/Ivns1abp/Hmgb2/Bcl2/Acaa2/Rrm2b/Tnfrsf4/Mif/Grina/Eya2/Mcl1/Gnai3/Zmynd11/Lrrk2/Rela/Hsph1/Dapk1/Tpt1/Sirt1/Rb1cc1/Cflar/Parl/Xbp1/Pih1d1/Icam1/Mdm2/Ybx3/Nono/Slc25a5/Itga6/Yap1/Fcmr/Hgf/Tmbim6/Rffl/Bmf/Hif1a/Uri1/Hmox1/Cd74/Lmna	45	BP
GO:1904589	regulation of protein import	24/2175	86/23239	7.18299e-07	1.85928e-05	1.19397e-05	Pik3r2/Ddx5/Tgfb1/Angpt1/Prkcq/Tnfrsf1a/Lrrk2/Txn1/Dmap1/Sirt1/Hyal2/Ipo5/Akap1/Xbp1/Flna/Jak2/Chp1/Prkcd/Ubr5/Zpr1/Mapk1/Tmem173/Hnrnpm/Hsp90aa1	24	BP
GO:0030004	cellular monovalent inorganic cation homeostasis	25/2175	92/23239	7.35856e-07	1.89629e-05	1.21774e-05	Slc4a2/Dmxl1/Atp6v0d1/Atp1b3/Rab7/Bcl2/Trp53/Atp1b1/Clic4/Slc9a8/Cln5/Lrrk2/Atp6v0c/Gpr89/Atp1a1/Ccdc115/Tcirg1/Chp1/Camk2d/Atp6v0a2/Mafg/Mapk1/Slc8a1/Ppt1/Mapk3	25	BP
GO:0031334	positive regulation of protein-containing complex assembly	47/2175	239/23239	7.58692e-07	1.94653e-05	1.25e-05	Jchain/Pfn1/Rack1/Terf1/Tnf/Washc1/Coro1b/Wipf1/Fnip2/Tgfb1/Arpc1b/Palld/Ahr/Cav1/Mecp2/Spire1/Stub1/Trp53/Arpc4/Psmc5/Cyfip1/Coro1a/Gsn/Slain2/Atm/Brk1/Epn1/Dctn1/Cdkn1b/Creb1/Cebpa/Srf/Gmfb/Ikzf1/Cdk5rap2/Pih1d1/Icam1/Tlr4/Bclaf1/Vasp/Hsp90aa1/Bmf/Tppp3/Nckap1/Atr/Pan3/Bag4	47	BP
GO:0002793	positive regulation of peptide secretion	57/2175	313/23239	7.68181e-07	1.95383e-05	1.25469e-05	Csf1r/Dynll1/Tnf/Tlr8/Crlf2/Tgfb1/Atp13a2/Nadk/Unc93b1/Cask/Prkcq/Clec5a/Glud1/Tnfrsf4/Hspd1/Mif/Tlr2/Lrrfip2/Nlgn2/Lrrk2/Cd14/Ccr7/Vamp8/Rasgrp1/Il1rap/Clcf1/Sirt1/Cd84/Kcnn4/Hyal2/Mmp8/Xbp1/Nlrp3/Arhgef7/Jak2/Gsdmd/Kars/Rph3al/Golph3/Tlr4/Dhx9/Kif5b/Panx1/Pfkm/Psmd9/Fgr/Dnm1l/Cd38/Ptger4/Sptbn1/Hfe/Bad/Adrb1/Selenot/Mapk3/Hif1a/Ptbp1	57	BP
GO:0006606	protein import into nucleus	37/2175	169/23239	7.68249e-07	1.95383e-05	1.25469e-05	Pik3r2/Tnf/Phip/Ddx5/Tgfb1/Angpt1/Prkcq/Trp53/Tnfrsf1a/Nup153/Nup85/Lrrk2/Txn1/Dmap1/Kpna4/Tmco6/Sirt1/Hyal2/Ipo5/Akap1/Xbp1/Flna/Jak2/Chp1/Prkcd/Prickle1/Ubr5/Zpr1/Bcl6/Mapk1/Ipo11/Mbtps1/Tmem173/Ranbp6/Hsp90aa1/Tnpo3/Lmna	37	BP
GO:0007005	mitochondrion organization	74/2175	445/23239	7.74405e-07	1.96093e-05	1.25925e-05	Hsd17b10/Fnip2/Atp13a2/Gsk3a/Dna2/Aars2/Cox7a2l/Slc25a36/Bcl2/Trp53/Ogt/Sfn/Atp7a/Acaa2/Rrm2b/Hspd1/Eya2/Mcl1/Hmgcl/Yme1l1/Lrrk2/Taz/Inf2/Atad3a/Slc25a4/Ywhaz/Bak1/Cebpa/Tfam/Oxa1l/Rb1cc1/Cox14/Ndufa3/Mllt11/Parl/Parp1/Fbxo7/Pnpt1/Atg3/Rab29/Golph3/Gabarap/Man2a1/Apopt1/Ndufs8/Lig3/Atf2/Slc25a5/Gimap3/Gba/Dnm1l/Gabarapl2/Timm50/Bad/Hgf/Tomm20/Nrf1/Timm10/Plekhf1/Supv3l1/Primpol/Hsp90aa1/Cox10/Ndu…	74	BP
GO:0042107	cytokine metabolic process	29/2175	117/23239	8.17907e-07	2.06212e-05	1.32423e-05	Cd28/Il21/Tnf/Tlr8/Cybb/Prkcq/Trib2/Fcer1a/Tlr2/Fcgr3/Tirap/Rela/Irf1/Il1rap/Thbs1/Tbk1/Irf4/Tlr4/Mapkapk2/Foxp3/Klf4/Rel/Tlr3/Grk2/Ccr2/Card9/Clec2i/Tia1/Cd3e	29	BP
GO:0061013	regulation of mRNA catabolic process	28/2175	111/23239	8.59379e-07	2.15734e-05	1.38538e-05	Tob1/Vim/Btg2/Cirbp/Ythdf3/Tirap/Nbas/Pum2/Pnpt1/Tnrc6b/Hnrnpc/Mettl3/Larp1/Dhx9/Mapkapk2/Npm1/Tnrc6a/Rc3h1/Hnrnpd/Hnrnpu/Prr5l/Hnrnpm/Zc3h12d/Pabpc1/Pum1/Tent5c/Ptbp1/Carhsp1	28	BP
GO:0042306	regulation of protein import into nucleus	23/2175	81/23239	8.70391e-07	2.17163e-05	1.39456e-05	Pik3r2/Ddx5/Tgfb1/Angpt1/Prkcq/Tnfrsf1a/Lrrk2/Txn1/Dmap1/Sirt1/Hyal2/Ipo5/Akap1/Xbp1/Flna/Jak2/Chp1/Prkcd/Ubr5/Zpr1/Mapk1/Tmem173/Hsp90aa1	23	BP
GO:0009615	response to virus	50/2175	262/23239	8.72531e-07	2.17163e-05	1.39456e-05	Ifnlr1/Ppm1b/Ifitm3/Tnf/Tlr8/Dtx3l/Trim56/Ivns1abp/Irgm2/Unc93b1/Bcl2/Lsm14a/Gsdme/Irf5/Aicda/Zmynd11/Cd37/Ifit2/Dhx58/Ifitm2/Nop53/Irf1/Ddx41/Ifit1bl1/Ankrd17/Ifngr2/Hyal2/Nlrp3/Tbk1/Pum2/Serinc5/Dhx9/Exosc5/Hnrnpul1/Tlr3/Gpatch3/Isg20/Cd8a/Prf1/Bad/Zbp1/Samhd1/Slfn8/Tmem173/Card9/Stat1/Pum1/Uri1/Crebzf/Oas1g	50	BP
GO:0030100	regulation of endocytosis	52/2175	277/23239	8.97113e-07	2.22331e-05	1.42775e-05	Apoe/C3/Sirpb1a/Rack1/Lgals3/Kif3a/Cd300a/Tnf/Fcgr1/Tgfb1/Arc/Angpt1/Cav1/Lrp1/Apoc2/Tlr2/Rapgef1/Fcgr3/Lrrk2/Cd14/Unc119/Fcer1g/Ccr7/Vps28/Vamp8/Atxn2/Sirpa/Mctp1/Sirt2/Plcg2/Rock1/Cyba/Cdh13/Fcgr2b/Atg3/Anxa2/Rab5a/Scarb1/Fgr/Hck/Dnm1l/Hfe/Scyl2/Ppp3cc/Sdcbp/Pros1/Prkca/Gata2/Ppt1/Pten/Synj1/Ahi1	52	BP
GO:1901214	regulation of neuron death	62/2175	353/23239	9.30569e-07	2.29645e-05	1.47471e-05	Apoe/Rack1/Hdac7/Tnf/Angpt1/Slc7a11/Gsk3a/Cpeb4/Ncf2/Btg2/Mecp2/Lrp1/Nr3c1/Bcl2/Trp53/Ctsz/Atp7a/Hspd1/Tnfrsf1a/Mcl1/Coro1a/Adam8/Atm/Lrrk2/Hsph1/Clcf1/Sirt1/Creb1/Xiap/C5ar1/Parp1/Rock1/Fbxo7/Jak2/Fcgr2b/Chp1/Rab29/Kmo/Pdpk1/Egln1/Tlr4/Npm1/Eif2s1/Zpr1/Ssh1/Rel/Braf/Egln3/Nono/Atf2/Gba/Aars/Adnp/Bad/Birc5/Cdk5r1/Ppt1/Ppp1r13b/Slc30a10/Hif1a/Sncg/Hmox1	62	BP
GO:0050714	positive regulation of protein secretion	53/2175	285/23239	9.56066e-07	2.34942e-05	1.50873e-05	Csf1r/Dynll1/Tnf/Tlr8/Crlf2/Tgfb1/Atp13a2/Nadk/Unc93b1/Cask/Prkcq/Clec5a/Glud1/Tnfrsf4/Hspd1/Mif/Tlr2/Lrrfip2/Nlgn2/Lrrk2/Cd14/Ccr7/Vamp8/Rasgrp1/Il1rap/Sirt1/Cd84/Kcnn4/Hyal2/Mmp8/Xbp1/Nlrp3/Jak2/Gsdmd/Kars/Rph3al/Golph3/Tlr4/Dhx9/Kif5b/Panx1/Pfkm/Psmd9/Fgr/Dnm1l/Cd38/Ptger4/Sptbn1/Bad/Adrb1/Mapk3/Hif1a/Ptbp1	53	BP
GO:0009144	purine nucleoside triphosphate metabolic process	50/2175	263/23239	9.80972e-07	2.4005e-05	1.54153e-05	Cox4i1/Cox5b/Tgfb1/Ldha/Mecp2/Cox7a2l/Trp53/Khk/Atp1b1/Ogt/Atp7a/Mif/Nme2/Hk3/Atp5g2/Atp5a1/Nudt16/Gnai3/Eno1b/Lrrk2/Taz/Uqcrc1/Ampd3/Entpd1/Cyc1/Atp5d/Prkaa2/Ak2/Sirt6/Atp6v1b2/Parp1/Mocs1/Cox5a/Gimap7/Atp5g3/Galk1/Atp5o/Cbfa2t3/Ndufs8/Pfkm/Eno3/Galt/Dnm1l/Ndufs2/Bad/Samhd1/Nme7/Hif1a/Jmjd8/Uqcc2	50	BP
GO:0071826	ribonucleoprotein complex subunit organization	46/2175	234/23239	1.00064e-06	2.43838e-05	1.56586e-05	Srsf6/Nudt21/Ago1/Psip1/Clns1a/Rpl10/Srsf1/Mbnl1/Lsm14a/Cirbp/Srsf10/Nsun4/Atm/Srpk1/Rps5/Rplp0/Nop53/Atxn2/Eif3d/Prkaa2/Ago3/Pum2/Snrpb/Celf4/Luc7l3/Cpsf6/Pih1d1/Eif4b/Rps2/Dhx9/Kif5b/Eif2s1/Rpl6/Ptbp2/Rpl24/Rc3h1/Sf3b1/Rps28/Rps15/Eif4h/Denr/Hsp90aa1/Atr/Rps14/Pan3/Bop1	46	BP
GO:0045862	positive regulation of proteolysis	57/2175	316/23239	1.05497e-06	2.56005e-05	1.64399e-05	Apoe/C3/Hspa1a/Rack1/Ctsh/Tnfrsf1b/Tnf/Mtch1/Smad7/Rock2/Acer2/Gsk3a/Ankib1/Stub1/Trib2/Ogt/Hspd1/Psme1/Gsn/Adam8/Osbpl7/Lrrk2/Capn3/Nop53/Dapk1/Bak1/Sirt1/Chfr/Mefv/Ppm1f/Vsir/Sirt2/Bag6/Xbp1/Nlrp3/Jak2/Kars/Apopt1/Cbfa2t3/Mdm2/Rnf144a/Prickle1/Aurkaip1/Gba/Dnajb2/Bad/Lck/Casp8ap2/Csnk1e/Fbxw11/Stat1/Ctsc/Pten/Mapk3/Sh3d19/Edem2/Edem1	57	BP
GO:0031663	lipopolysaccharide-mediated signaling pathway	17/2175	49/23239	1.06817e-06	2.57599e-05	1.65422e-05	Malt1/Tnf/Tgfb1/Mif/Trem2/Cd14/Cd84/Ly86/Prdm1/Tlr4/Mapk1/Prkca/Stat1/Cd180/Mapk3/Mtdh/Ltf	17	BP
GO:0002707	negative regulation of lymphocyte mediated immunity	16/2175	44/23239	1.07038e-06	2.57599e-05	1.65422e-05	Il7r/Muc4/Smad7/Klre1/Vsir/Dusp22/Fcgr2b/Ptpn6/Foxp3/Crk/Hfe/Bcl6/Tap1/Il20rb/Serpinb9/Tap2	16	BP
GO:0120031	plasma membrane bounded cell projection assembly	79/2175	489/23239	1.07957e-06	2.58742e-05	1.66157e-05	B9d2/Pfn1/Dbnl/Kif3a/Dynll1/Washc1/Ift20/Cav1/Fhdc1/Ptpro/Prkcq/Rhog/Atp7a/Cyfip1/Cby1/Emp3/Capzb/Cep290/Gsn/Atp6v1d/Nup85/Palm/Sept7/Slc9a3r1/Mylk/Brk1/Ccr7/Dnajb13/Dctn1/Tnik/Arhgef6/Aqp1/Ehd3/Pxn/S1pr1/Shtn1/Sept8/Rfx3/Srf/Cep83/Cep135/Sept6/Flna/Rock1/Ttll1/Arhgef7/Mkks/Bin3/Cdh13/Atg3/Fgd4/Rab29/Golph3/Vcl/Icam1/Pcm1/Ehd1/Prkcd/Rab5a/Ssh1/Cfap20/Itga6/Wdr11/Rapgef6/Odf2l/Pcnt/Twf1/Sept10/Odf…	79	BP
GO:2000377	regulation of reactive oxygen species metabolic process	40/2175	192/23239	1.08498e-06	2.58973e-05	1.66305e-05	Dynll1/Tnf/Tgfb1/Cav1/Bcl2/Trp53/Eif5a/Ogt/Hspd1/Tlr2/Gnai3/Clcn3/Itgb2/Thbs1/Sirpa/Sirt1/Mmp8/Sirt2/Cflar/Parl/Cyba/Jak2/Icam1/Gadd45a/Prcp/Tlr4/Arg2/Prkcd/Klf4/Hp/Ptger4/Pdk3/Shc1/Ass1/Fpr2/Hsp90aa1/Slc30a10/Hif1a/Eef1a1/Plin5	40	BP
GO:0032970	regulation of actin filament-based process	65/2175	378/23239	1.10157e-06	2.61859e-05	1.68158e-05	Csf1r/Pfn1/Pik3r2/Kcnj2/Washc1/Coro1b/Wipf1/Arhgdia/Tgfb1/Rock2/Arhgef15/Arpc1b/Rhob/Cav1/Fgf13/Naa80/Lrp1/Spire1/Prkcq/Bst1/Arpc4/Myo1f/Cyfip1/Tlr2/Capzb/Coro1a/Gsn/Brk1/Pxn/S1pr1/Atp1a1/Ppm1f/Neb/Gmfb/Flna/Rock1/Mkks/Rasa1/Capg/Icam1/Csrp3/Prkcd/Rnd3/Arhgap18/Ssh1/Vill/Braf/Tpm1/Pde4d/Fgr/Hck/Vasp/Crk/Ptger4/Sptbn1/Twf1/Tmod3/Sh3pxd2b/Adrb1/Arhgap28/Clec2i/Cdk5r1/Nckap1/Ctsl/Bag4	65	BP
GO:0071900	regulation of protein serine/threonine kinase activity	70/2175	418/23239	1.17573e-06	2.78351e-05	1.78749e-05	Apoe/Csf1r/Ezh2/Cd300a/Dnaja1/Tnf/Cd40lg/Erp29/Pdcd10/Tgfb1/Cks2/Irgm2/Gadd45b/Cav1/Mapk8ip3/Trib2/Prkar2b/Fcer1a/Sfn/Mif/Il1rn/Adam8/Ccnd2/Lrrk2/Tirap/Tcim/Cab39/Tab1/Ccr7/Rasgrp1/Tnik/Cdkn1b/Igf1r/Thbs1/Sirt1/Pxn/Actb/Hyal2/Lax1/Map4k1/Fbxo7/Map3k15/Jak2/Kars/Fgd4/Hexim1/Pih1d1/Ptpn6/Gadd45a/Cdk5rap3/Tlr4/Pik3r6/Prkcd/Rgs14/Gba/Chordc1/Iqgap1/Shc1/Syap1/Hgf/Pde6h/Prkca/Ccng2/Rgs2/Ltf/Prkar1a/Cd…	70	BP
GO:0018210	peptidyl-threonine modification	29/2175	119/23239	1.19117e-06	2.80866e-05	1.80364e-05	Phip/Tgfb1/Smad7/Rock2/Gsk3a/Irgm2/Clk1/Bcl2/Ogt/Lrrk2/Cab39/Dcaf1/Galnt2/Prkcb/Sirt2/Tbk1/Camk2d/Csnk2a1/Nlk/Pdpk1/Csnk1g3/Galnt3/Prkcd/Grk2/Mapk1/Prkca/Csnk1e/Cdk5r1/Stox1	29	BP
GO:0046434	organophosphate catabolic process	40/2175	193/23239	1.24663e-06	2.92758e-05	1.88001e-05	Ncf2/Ldha/Apoc2/Ncf1/Smpdl3b/Trp53/Khk/Ogt/Mif/Inpp4b/Mlycd/Hk3/Nudt16/Eno1b/Entpd1/Pla2g4b/Prkaa2/Sirt6/Pla2g4a/Gpd1l/Smpdl3a/Plcg2/Gpcpd1/Plcb3/Galk1/Cbfa2t3/Prkcd/Scarb1/Pnpla8/Pfkm/Eno3/Galt/Pde4d/Cant1/Samhd1/Pten/Hif1a/Synj1/Jmjd8/Abhd12	40	BP
GO:0060326	cell chemotaxis	54/2175	295/23239	1.25945e-06	2.93504e-05	1.8848e-05	Lgals3/Coro1b/Tnfsf14/Bin2/Slc8b1/Ccr1/Hmgb2/Il1f9/Ptpro/Wnk1/Elmo2/Prkcq/Rhog/Bst1/Cxcr2/Mif/Il1rn/Coro1a/Adam8/Ccl6/Nup85/Fcgr3/Tirap/Jaml/Fcer1g/Ccr7/Itgb2/Cxcr5/Xcr1/Thbs1/Ccr9/S1pr1/C5ar1/Nr4a1/Gpsm3/Kars/Vav1/Prkcd/Pde4d/Ccr2/Hgf/Mtus1/Prkca/Retnlg/Ccrl2/Fpr2/Saa3/Akirin1/Lef1/Mapk3/Cxcr4/Cxcr6/P2rx4/Cd74	54	BP
GO:0007346	regulation of mitotic cell cycle	80/2175	499/23239	1.25989e-06	2.93504e-05	1.8848e-05	Mrnip/Cd28/Hspa1a/Ezh2/Terf1/Tnf/Phip/Tgfb1/Cks2/Chmp5/Lsm10/Btg2/Mecp2/Eme2/Cdk2ap2/Prkcq/Bcl2/Trp53/Cul4b/Psme1/Cul9/Atrx/Ccnd2/Top2b/Atm/Xpc/Ctdsp1/Slc9a3r1/Dctn1/Anapc5/Nop53/Cdkn1b/Igf1r/Mki67/Sirt1/Chfr/Ankrd17/Lmnb1/Asns/Ptch1/Fbxo7/Fbxw5/Pnpt1/Camk2d/Cdk5rap2/Ptpn6/Heca/Gadd45a/Kmt2e/Cdk5rap3/Tom1l1/Nek6/Mdm2/Klf4/Gen1/Atf2/Stag2/Rpl24/Iqgap1/Lsm11/Fhl1/Eif4ebp1/Tmod3/Hnrnpu/Sdcbp/Ywhah/M…	80	BP
GO:0043500	muscle adaptation	28/2175	113/23239	1.26572e-06	2.93688e-05	1.88598e-05	Ezh2/Gatm/Tnfrsf1b/Rock2/Nfatc3/Gsk3a/Nr3c1/Tnfrsf1a/Gsn/Slc25a4/Sirt1/Akap1/Cflar/Parp1/Rock1/Cyba/Camk2d/Klf4/Pi16/Twf1/Adrb1/Prkca/Rgs2/P2rx4/Ctdp1/Tnni1/Tead1/Lmna	28	BP
GO:0009199	ribonucleoside triphosphate metabolic process	49/2175	258/23239	1.29211e-06	2.9862e-05	1.91765e-05	Cox4i1/Cox5b/Tgfb1/Ldha/Mecp2/Cox7a2l/Trp53/Khk/Atp1b1/Ogt/Atp7a/Mif/Nme2/Hk3/Atp5g2/Atp5a1/Gnai3/Eno1b/Lrrk2/Taz/Uqcrc1/Ampd3/Entpd1/Cyc1/Atp5d/Prkaa2/Ak2/Sirt6/Atp6v1b2/Parp1/Mocs1/Cox5a/Gimap7/Atp5g3/Galk1/Atp5o/Cbfa2t3/Ndufs8/Pfkm/Eno3/Galt/Dnm1l/Ndufs2/Bad/Ctps/Nme7/Hif1a/Jmjd8/Uqcc2	49	BP
GO:1903362	regulation of cellular protein catabolic process	45/2175	229/23239	1.31984e-06	3.03325e-05	1.94786e-05	Apoe/Hspa1a/Rack1/Laptm4b/Derl3/Commd1/Smad7/Atp13a2/Gsk3a/Lrp1/Ankib1/Stub1/Trib2/Ogt/Psme1/Osbpl7/Lrrk2/Rybp/Nop53/Chfr/Sirt2/Bag6/Xbp1/Anxa2/Csnk2a1/Ubxn1/Cdk5rap3/Cbfa2t3/Mdm2/Rnf144a/Prickle1/Gba/Anks1/Dnajb2/Hfe/Gabarapl2/Sdcbp/Csnk1e/Ctsc/Hsp90aa1/Pten/Edem2/Uqcc2/Ube3a/Edem1	45	BP
GO:0032675	regulation of interleukin-6 production	32/2175	139/23239	1.32288e-06	3.03325e-05	1.94786e-05	Tnf/Tlr8/Unc93b1/Il1f9/Arhgef2/Hspd1/Tnfrsf1a/Tlr2/Il1rn/Tirap/Fcer1g/Il1rap/Sirpa/Cd84/Hyal2/Mmp8/Cd300ld/Adora2b/Xbp1/Cyba/Nlrc3/Ptpn6/Tlr4/Dhx9/Mapkapk2/Foxp3/Tlr3/Grk2/Gba/Hgf/Tbc1d23/Card9	32	BP
GO:2001242	regulation of intrinsic apoptotic signaling pathway	36/2175	166/23239	1.36647e-06	3.12091e-05	2.00416e-05	Rack1/Zfp385a/Dnaja1/Erp29/Ivns1abp/Cav1/Bcl2/Trp53/Rrm2b/Mif/Grina/Gsdme/Mcl1/P4hb/Lrrk2/Slc9a3r1/Hsph1/Tpt1/Sirt1/Parl/Xbp1/Parp1/Bclaf1/Mdm2/Ybx3/Nono/Dnm1l/Steap3/Skil/Bad/Lck/Tmbim6/Plekhf1/Hif1a/Uri1/Cd74	36	BP
GO:0051170	import into nucleus	37/2175	173/23239	1.3987e-06	3.18205e-05	2.04342e-05	Pik3r2/Tnf/Phip/Ddx5/Tgfb1/Angpt1/Prkcq/Trp53/Tnfrsf1a/Nup153/Nup85/Lrrk2/Txn1/Dmap1/Kpna4/Tmco6/Sirt1/Hyal2/Ipo5/Akap1/Xbp1/Flna/Jak2/Chp1/Prkcd/Prickle1/Ubr5/Zpr1/Bcl6/Mapk1/Ipo11/Mbtps1/Tmem173/Ranbp6/Hsp90aa1/Tnpo3/Lmna	37	BP
GO:0007264	small GTPase mediated signal transduction	76/2175	468/23239	1.4055e-06	3.18508e-05	2.04536e-05	Apoe/Dbnl/Rab31/Itsn2/Cyth4/Iqsec2/Arhgdia/Rock2/Arhgef15/Gpr4/Rasa4/Rhob/Dock10/Dock5/Arhgef2/Rhog/Rab7/Ogt/Cyfip1/Rapgef1/Sipa1l2/Rab1b/Hacd3/Arhgef37/Cgnl1/Brk1/Rasgrp1/Arhgef6/Tnk1/Shtn1/Rab22a/Rhou/Rock1/Arhgef7/Cdh13/Rab43/Camk2d/Fgd4/Dock1/Rab29/Plekhg3/Vav1/Rnd3/Arhgap18/Rab5a/Rab6a/Rap2c/Crk/Dnmbp/Ralgapa1/Tnfaip1/Rab44/Bcl6/Arhgef3/Cdc42se1/Dock7/Nisch/Psd2/Rab39b/Dennd4b/Rab24/Arhgef12…	76	BP
GO:0045766	positive regulation of angiogenesis	38/2175	180/23239	1.41961e-06	3.20458e-05	2.05789e-05	C3/Lgals3/Ctsh/Hdac7/Cybb/Rhob/Rras/Cxcr2/Tnfrsf1a/Camp/Erap1/Itgb2/Jcad/Thbs1/Sirt1/Aqp1/Emc10/Pxn/C5ar1/Sirt6/Prkcb/Xbp1/Pdpk1/Pik3r6/Klf4/Stim1/Tlr3/Ppp1r16b/S100a1/Hgf/Prkca/Anxa3/Gata2/Mtdh/Cxcr4/Hif1a/Hmox1/Jmjd8	38	BP
GO:0043393	regulation of protein binding	46/2175	237/23239	1.44818e-06	3.24393e-05	2.08315e-05	Apoe/Ppp1r2/Crbn/Lgals3/Plxnd1/Dtx3l/Stk3/Angpt1/Cav1/Mecp2/Lrp1/Stub1/Bcl2/Ctsz/Krit1/Lrrk2/Tirap/Ifit2/Usp33/Bak1/Actb/Ccpg1/Rock1/Adam15/Arhgef7/Anxa2/Nvl/Eif2s1/Ddx11/Crk/Hdac5/Dnajb2/Hfe/Stk4/Adnp/Ace/Syap1/Tmem173/Tmbim6/Csnk1e/Lef1/Mapk3/Pim2/Atr/Eif2b1/Ralb	46	BP
GO:0051054	positive regulation of DNA metabolic process	46/2175	237/23239	1.44818e-06	3.24393e-05	2.08315e-05	Mrnip/Cd28/Pfn1/Dtx3l/Cst3/Tgfb1/Chtf8/Dna2/Mecp2/Spire1/Prkcq/Babam2/Eya2/Atrx/Nudt16/Top2b/Atm/Usp9x/Igf1r/Clcf1/Sirt1/Sirt6/Parp1/Exosc3/Nvl/Dhx9/Npm1/Prkcd/Klf4/Ddx11/Cct7/Smchd1/Hnrnpd/Cct6a/Tnfaip1/Mms19/Mapk1/Hgf/Anxa3/Uimc1/Cacybp/Hsp90aa1/Mapk3/Cdk2/Atr/Tnks2	46	BP
GO:0043370	regulation of CD4-positive, alpha-beta T cell differentiation	17/2175	50/23239	1.47779e-06	3.29756e-05	2.1176e-05	Malt1/Tgfb1/Smad7/Nfkbiz/Ccr7/Irf1/Nlrp3/Rc3h2/Jak3/Foxp3/Rc3h1/Bcl6/Ccr2/Il2rg/Rara/Socs1/Zfp35	17	BP
GO:0071241	cellular response to inorganic substance	43/2175	216/23239	1.57258e-06	3.49569e-05	2.24483e-05	Fn1/Cpne2/Atp13a2/Nfatc3/Gsk3a/Rasa4/Mecp2/Wnk1/Ncf1/Atp7a/Clic4/Gsn/Atrx/Adcy10/Lrrk2/Capn3/Mylk/Cdkn1b/Thbs1/Aqp1/Creb1/Prkaa2/Cebpa/Cflar/Fabp4/Adcy7/Ddx11/Braf/Crk/Hnrnpd/Iqgap1/Hfe/Junb/Mapk1/Fus/Anxa5/Itpkb/Mapk3/Slc30a10/P2rx4/Hmox1/Alox5ap/Rasgrp2	43	BP
GO:0042098	T cell proliferation	41/2175	202/23239	1.62523e-06	3.59899e-05	2.31116e-05	Cd28/Il21/Malt1/Lgals3/Washc1/Cd40lg/Satb1/Tgfb1/Lrrc32/Prkcq/Trp53/H2-Aa/Tnfrsf4/Coro1a/Peli1/Ccr7/Itgb2/Irf1/H2-Ab1/Psmb10/Vsir/Cd80/Ptpn6/Rc3h2/Arg2/Jak3/Foxp3/Znhit1/Rc3h1/Tnfrsf21/Ccr2/Ctps/Sos2/Btla/Zc3h12d/Clec2i/Il20rb/Cxcr4/Prkar1a/Cblb/Cd3e	41	BP
GO:0032869	cellular response to insulin stimulus	38/2175	181/23239	1.63686e-06	3.611e-05	2.31888e-05	Pik3r2/Rab31/Ywhag/Phip/Gsk3a/Prkcq/Ogt/Cyfip1/Sesn3/Stxbp4/Appl1/Rela/Igf1r/Sirt1/Prkcb/Xbp1/Parp1/Pde3b/Pdpk1/Socs7/Usf1/Prkcd/Srsf3/Soga1/Esrra/Adipor1/Eif4ebp1/Shc1/Syap1/Cpeb2/Prkca/Socs1/Stat1/Dennd4c/Pten/Cdk2/Osbpl8/Foxo4	38	BP
GO:0009156	ribonucleoside monophosphate biosynthetic process	33/2175	147/23239	1.65676e-06	3.64113e-05	2.33823e-05	Aprt/Cox5b/Tgfb1/Adssl1/Trp53/Khk/Ogt/Mif/Hk3/Atp5g2/Atp5a1/Eno1b/Taz/Ampd3/Entpd1/Cyc1/Atp5d/Prkaa2/Ak2/Sirt6/Parp1/Atp5g3/Galk1/Atp5o/Cbfa2t3/Pfkm/Umps/Eno3/Galt/Gart/Hif1a/Atic/Jmjd8	33	BP
GO:0002444	myeloid leukocyte mediated immunity	25/2175	96/23239	1.7392e-06	3.80793e-05	2.44534e-05	C3/Cd300a/Fcgr1/Ncf1/Fcer1a/Myo1f/Snap23/Fcgr3/Fcer1g/Itgb2/Vamp8/Rasgrp1/Ywhaz/Cd84/Adora2b/Cd300lb/Stxbp2/Pdpk1/Kmt2e/Fgr/Ace/Ccr2/Anxa3/Gata2/Hmox1	25	BP
GO:0010639	negative regulation of organelle organization	66/2175	391/23239	1.77582e-06	3.87355e-05	2.48748e-05	Pfn1/Terf1/Coro1b/H1f0/Fgf13/Mecp2/Rps6ka2/Arhgef2/Trp53/Acaa2/Tlr2/Capzb/Coro1a/Gsn/Aicda/Atrx/Atm/Lrrk2/Tent4b/Nubp1/Sirt1/S1pr1/Parl/Parp1/Gmfb/Mkks/Trim9/Cdk5rap2/Hnrnpc/Smg6/Taf7/Pih1d1/Capg/Supt6/Spi1/Tom1l1/Npm1/Prkcd/Foxp3/Ubr5/Lig3/Vill/Tpm1/Gen1/Slc25a5/Dnm1l/Pax5/Wapl/Sptbn1/Odf2l/Twf1/Smarcb1/Tmod3/Hnrnpu/Hgf/Trip12/Mad2l1bp/Arhgap28/Birc5/Mtf2/Mllt6/H3f3b/Mcrs1/Tnks2/Lmna/Bag4	66	BP
GO:0009611	response to wounding	77/2175	479/23239	1.78569e-06	3.88055e-05	2.49198e-05	Apoe/Ppl/Fn1/C3/Srsf6/Ezh2/Macf1/Cd40lg/Coro1b/F10/Pdcd10/Tgfb1/Slc7a11/Gpr4/Cav1/Mapk8ip3/Cask/Prkcq/Bcl2/Atp7a/Ifrd1/Mif/Lrig2/Klk8/Ptprs/Fgfr1op2/Jaml/Srsf5/Fcer1g/Capn3/Mylk/Myof/Entpd1/Igf1r/Thbs1/Aqp1/Hps6/Gnas/Srf/Cflar/Gp6/Xbp1/Flna/Bin3/Jak2/Anxa2/Selp/Ptpn6/Prcp/Tlr4/Prkcd/Klf4/Adipor2/Braf/Tpm1/Crk/Ptger4/Yap1/Cd9/Ccr2/Adrb1/F13a1/Pros1/Prkca/Rtn4/Akirin1/Anxa5/Pten/F5/Cxcr4/Hif1a/P2rx…	77	BP
GO:0050821	protein stabilization	35/2175	161/23239	1.79537e-06	3.88707e-05	2.49616e-05	Pfn1/Lamp1/Pdcd10/Ifi30/Stk3/Smad7/Irgm2/Atp1b3/Trp53/Atp1b1/Hspd1/Stxbp4/Usp9x/Usp33/Nop53/Creb1/Bag6/Flna/Ncln/Chp1/Nlk/Npm1/Pim1/Cct7/Gnaq/Cct6a/Stk4/Pex19/Rtn4/Naa15/Zswim7/Hsp90aa1/Pten/Pim2/Nckap1	35	BP
GO:0033673	negative regulation of kinase activity	42/2175	210/23239	1.82462e-06	3.93577e-05	2.52743e-05	Apoe/Cd300a/Dnaja1/Washc1/Prpsap1/Gadd45b/Cav1/Wnk1/Ppp2r5a/Prkar2b/Cdkn1b/Igf1r/Sirt1/Actb/Ppm1f/Hyal2/Lax1/Fabp4/Fbxo7/Dusp22/Chp1/Taf7/Fgfr1op/Pdpk1/Hexim1/Ptpn6/Gadd45a/Cdk5rap3/Npm1/Prkcd/Rgs14/Gnaq/Gba/Chordc1/Hnrnpu/Prkca/Adarb1/Rgs2/Prkar1a/Zgpat/Cblb/Chmp6	42	BP
GO:0043299	leukocyte degranulation	20/2175	67/23239	1.87946e-06	4.03911e-05	2.5938e-05	Lamp1/Cd300a/Fcer1a/Myo1f/Snap23/Coro1a/Fcer1g/Itgb2/Vamp8/Rasgrp1/Ywhaz/Cd84/Adora2b/Stxbp2/Pdpk1/Fgr/Ccr2/Anxa3/Gata2/Hmox1	20	BP
GO:0009205	purine ribonucleoside triphosphate metabolic process	48/2175	254/23239	1.91094e-06	4.09166e-05	2.62754e-05	Cox4i1/Cox5b/Tgfb1/Ldha/Mecp2/Cox7a2l/Trp53/Khk/Atp1b1/Ogt/Atp7a/Mif/Nme2/Hk3/Atp5g2/Atp5a1/Gnai3/Eno1b/Lrrk2/Taz/Uqcrc1/Ampd3/Entpd1/Cyc1/Atp5d/Prkaa2/Ak2/Sirt6/Atp6v1b2/Parp1/Mocs1/Cox5a/Gimap7/Atp5g3/Galk1/Atp5o/Cbfa2t3/Ndufs8/Pfkm/Eno3/Galt/Dnm1l/Ndufs2/Bad/Nme7/Hif1a/Jmjd8/Uqcc2	48	BP
GO:0009123	nucleoside monophosphate metabolic process	50/2175	269/23239	1.94523e-06	4.14983e-05	2.6649e-05	Cox4i1/Aprt/Nt5c2/Cox5b/Tgfb1/Ldha/Mecp2/Cox7a2l/Adssl1/Trp53/Khk/Atp1b1/Ogt/Atp7a/Mif/Hk3/Atp5g2/Atp5a1/Eno1b/Taz/Uqcrc1/Ampd3/Entpd1/Cyc1/Atp5d/Prkaa2/Ak2/Sirt6/Atp6v1b2/Parp1/Cox5a/Atp5g3/Galk1/Atp5o/Cbfa2t3/Ndufs8/Pfkm/Umps/Eno3/Galt/Dnm1l/Shmt1/Gart/Ndufs2/Bad/Hddc2/Hif1a/Atic/Jmjd8/Uqcc2	50	BP
GO:0017038	protein import	44/2175	225/23239	1.97104e-06	4.18953e-05	2.69039e-05	Apoe/Pik3r2/Tnf/Phip/Ddx5/Tgfb1/Angpt1/Prkcq/Trp53/Hspd1/Tnfrsf1a/Nup153/Nup85/Lrrk2/Txn1/Dmap1/Kpna4/Tmco6/Sirt1/Hyal2/Ipo5/Akap1/Xbp1/Flna/Jak2/Chp1/Prkcd/Prickle1/Ubr5/Zpr1/Bcl6/Timm50/Mapk1/Ipo11/Tomm20/Mbtps1/Tmem173/Hnrnpm/Pex19/Timm10/Ranbp6/Hsp90aa1/Tnpo3/Lmna	44	BP
GO:0031668	cellular response to extracellular stimulus	42/2175	211/23239	2.0749e-06	4.39426e-05	2.82186e-05	Comt/Nuak2/Klf10/Atf3/Hsp90b1/BC048403/Cpeb4/Ldha/Bcl2/Trp53/Sesn3/Top2b/Lrrk2/Usp33/Sesn1/Sirt1/Prkaa2/Nupr1l/Asns/Srf/Adora2b/Xbp1/Gsdmd/Gabarap/Usf1/Pdia3/Rnase4/Tnrc6a/Eif2s1/Ssh1/Mybbp1a/Pim1/Itga6/Gba/Gabarapl2/Mapk1/Lars/Mapk3/Bmf/P2rx4/Ralb/Stk26	42	BP
GO:0033044	regulation of chromosome organization	60/2175	346/23239	2.12515e-06	4.48437e-05	2.87973e-05	Terf1/H1f0/Tgfb1/Mecp2/Asxl2/Prkcq/Trp53/Ogt/Smg1/Aicda/Atrx/Atm/Lrrk2/Tent4b/Anapc5/Mki67/Sirt1/Iws1/Sirt6/Xbp1/Parp1/Tlk1/Cdk5rap2/Hnrnpc/Smg6/Taf7/Pih1d1/Supt6/Kmt2e/Spi1/Nek6/Foxp3/Ubr5/Ddx11/Znhit1/Cct7/Gen1/Hnrnpd/Pax5/Cct6a/Wapl/Bcl6/Map1s/Smarcb1/Hnrnpu/Mapk1/Nsd1/Trip12/Mad2l1bp/Birc5/Mtf2/Gata2/Mapk3/Mllt6/H3f3b/Mcrs1/Anapc11/Atr/Tnks2/Lmna	60	BP
GO:0050792	regulation of viral process	37/2175	176/23239	2.15667e-06	4.53446e-05	2.9119e-05	Apoe/Pfn1/Ifitm3/Mid2/Tnf/Ddx5/Trim56/Fbxl2/Rab7/Bcl2/Gsn/Aicda/Hacd3/Top2b/P4hb/Srpk1/Ifitm2/Anxa2/Ppib/Larp1/Dhx9/Isg20/Smarca4/Lgals1/Smarcb1/Stom/Adarb1/Ddb1/Stat1/Pabpc1/Lef1/Cxcr4/Ltf/Ctdp1/Cd74/Oas1g/Mvb12b	37	BP
GO:0002719	negative regulation of cytokine production involved in immune response	11/2175	23/23239	2.19372e-06	4.59576e-05	2.95126e-05	Tnf/Tgfb1/Smad7/Angpt1/Cuedc2/Vsir/Jak3/Foxp3/Hfe/Bcl6/Hmox1	11	BP
GO:0043903	regulation of symbiotic process	42/2175	212/23239	2.35677e-06	4.91965e-05	3.15925e-05	Apoe/Pfn1/Ifitm3/Mid2/Tnf/Ddx5/Trim56/Fbxl2/Cav1/Rab7/Bcl2/Tlr2/Camp/Gsn/Aicda/Hacd3/Top2b/P4hb/Tirap/Srpk1/Ifitm2/Anxa2/Ppib/Larp1/Dhx9/Isg20/Smarca4/Lgals1/Smarcb1/Bad/Stom/Adarb1/Ddb1/Stat1/Pabpc1/Lef1/Cxcr4/Ltf/Ctdp1/Cd74/Oas1g/Mvb12b	42	BP
GO:1904018	positive regulation of vasculature development	40/2175	198/23239	2.4476e-06	5.08757e-05	3.26709e-05	C3/Lgals3/Ctsh/Ephb4/Hdac7/Cybb/Rhob/Rras/Cxcr2/Tnfrsf1a/Camp/Erap1/Itgb2/Jcad/Thbs1/Sirt1/Aqp1/Emc10/Pxn/C5ar1/Sirt6/Prkcb/Cflar/Xbp1/Pdpk1/Pik3r6/Klf4/Stim1/Tlr3/Ppp1r16b/S100a1/Hgf/Prkca/Anxa3/Gata2/Mtdh/Cxcr4/Hif1a/Hmox1/Jmjd8	40	BP
GO:0032956	regulation of actin cytoskeleton organization	58/2175	332/23239	2.45468e-06	5.08757e-05	3.26709e-05	Csf1r/Pfn1/Pik3r2/Washc1/Coro1b/Wipf1/Arhgdia/Tgfb1/Rock2/Arhgef15/Arpc1b/Rhob/Naa80/Lrp1/Spire1/Prkcq/Bst1/Arpc4/Myo1f/Cyfip1/Tlr2/Capzb/Coro1a/Gsn/Brk1/Pxn/S1pr1/Ppm1f/Neb/Gmfb/Flna/Rock1/Mkks/Rasa1/Capg/Icam1/Prkcd/Rnd3/Arhgap18/Ssh1/Vill/Braf/Tpm1/Fgr/Hck/Vasp/Crk/Ptger4/Sptbn1/Twf1/Tmod3/Sh3pxd2b/Arhgap28/Clec2i/Cdk5r1/Nckap1/Ctsl/Bag4	58	BP
GO:0031669	cellular response to nutrient levels	38/2175	184/23239	2.48764e-06	5.1376e-05	3.29922e-05	Comt/Nuak2/Klf10/Atf3/Hsp90b1/BC048403/Cpeb4/Bcl2/Trp53/Sesn3/Top2b/Lrrk2/Usp33/Sesn1/Sirt1/Prkaa2/Nupr1l/Asns/Srf/Xbp1/Gabarap/Usf1/Pdia3/Rnase4/Tnrc6a/Eif2s1/Ssh1/Mybbp1a/Pim1/Gba/Gabarapl2/Mapk1/Lars/Mapk3/Bmf/P2rx4/Ralb/Stk26	38	BP
GO:0009127	purine nucleoside monophosphate biosynthetic process	32/2175	143/23239	2.54424e-06	5.21749e-05	3.35052e-05	Aprt/Cox5b/Tgfb1/Adssl1/Trp53/Khk/Ogt/Mif/Hk3/Atp5g2/Atp5a1/Eno1b/Taz/Ampd3/Entpd1/Cyc1/Atp5d/Prkaa2/Ak2/Sirt6/Parp1/Atp5g3/Galk1/Atp5o/Cbfa2t3/Pfkm/Eno3/Galt/Gart/Hif1a/Atic/Jmjd8	32	BP
GO:0009168	purine ribonucleoside monophosphate biosynthetic process	32/2175	143/23239	2.54424e-06	5.21749e-05	3.35052e-05	Aprt/Cox5b/Tgfb1/Adssl1/Trp53/Khk/Ogt/Mif/Hk3/Atp5g2/Atp5a1/Eno1b/Taz/Ampd3/Entpd1/Cyc1/Atp5d/Prkaa2/Ak2/Sirt6/Parp1/Atp5g3/Galk1/Atp5o/Cbfa2t3/Pfkm/Eno3/Galt/Gart/Hif1a/Atic/Jmjd8	32	BP
GO:0072593	reactive oxygen species metabolic process	51/2175	279/23239	2.56068e-06	5.23278e-05	3.36033e-05	Dynll1/Tnf/Prdx5/Cybb/Tgfb1/Cav1/Ncf2/Ncf4/Ncf1/Bcl2/Trp53/Eif5a/Ogt/Atp7a/Hspd1/Tlr2/Gnai3/Clcn3/Lrrk2/Itgb2/Sesn1/Thbs1/Sirpa/Sirt1/Mmp8/Sirt2/Cflar/Parl/Cyba/Jak2/Vav1/Icam1/Gadd45a/Prcp/Tlr4/Arg2/Prkcd/Klf4/Hp/Ptger4/Pdk3/Sh3pxd2b/Shc1/Ass1/Fpr2/Hsp90aa1/Slc30a10/Hif1a/P2rx4/Eef1a1/Plin5	51	BP
GO:0015988	energy coupled proton transmembrane transport, against electrochemical gradient	13/2175	32/23239	2.57149e-06	5.23649e-05	3.36272e-05	Atp6v0e/Atp6v0d1/Atp5g2/Atp6v1f/Atp6v0c/Atp1a1/Atp6v0b/Atp6v1b2/Atp5g3/Atp6v0a2/Ndufs7/Atp6ap1/Atp6v1h	13	BP
GO:0016052	carbohydrate catabolic process	30/2175	130/23239	2.65513e-06	5.38797e-05	3.46e-05	Chil3/Man2c1/Gm2a/Hexb/Akr1a1/Neu1/Naga/Ldha/Trp53/Khk/Ogt/Mif/Hk3/Aoah/Eno1b/Prkaa2/Rb1cc1/Sirt6/Ppp1ca/Galk1/Cbfa2t3/Pfkm/Eno3/Galt/Pygb/Bad/Adrb1/Ppp1r3b/Hif1a/Jmjd8	30	BP
GO:0072521	purine-containing compound metabolic process	75/2175	468/23239	2.71961e-06	5.48603e-05	3.52297e-05	Cox4i1/Mccc2/Aprt/Nt5c2/Cox5b/Tgfb1/Prpsap1/Ldha/Acot8/Mecp2/Cox7a2l/Adssl1/Trp53/Khk/Atp1b1/Ogt/Atp7a/Acaa2/Mif/Nme2/Mlycd/Hk3/Hmgcl/Atp5g2/Atp5a1/Nudt16/Gnai3/Adcy10/Eno1b/Lrrk2/Taz/Uqcrc1/Ampd3/Entpd1/Kynu/Cyc1/Atp5d/Prkaa2/Ak2/Sirt6/Adora2b/Atp6v1b2/Parp1/Mocs1/Cox5a/Gimap7/Atp5g3/Guca1a/Galk1/Acly/Cs/Atp5o/Acot2/Cbfa2t3/Mcee/Ndufs8/Adcy7/Pfkm/Eno3/Galt/Pde4d/Dnm1l/Shmt1/Gart/Pdk3/Ndufs2/Bad/…	75	BP
GO:0097581	lamellipodium organization	23/2175	86/23239	2.72229e-06	5.48603e-05	3.52297e-05	Coro1b/Ptpro/Atp7a/Cyfip1/Capzb/Nup85/Brk1/Arhgef6/Aqp1/Pxn/S1pr1/Arhgef7/Bin3/Cdh13/Fgd4/Golph3/Vcl/Ssh1/Twf1/Akirin1/Hsp90aa1/Plekho1/Nckap1	23	BP
GO:0032633	interleukin-4 production	14/2175	37/23239	2.90819e-06	5.84044e-05	3.75056e-05	Cd28/Cd40lg/Prkcq/Fcer1g/Itk/Il1rap/Nlrp3/Irf4/Txk/Foxp3/Rara/Lef1/Il20rb/Cd3e	14	BP
GO:0002237	response to molecule of bacterial origin	63/2175	373/23239	2.96034e-06	5.92476e-05	3.8047e-05	Malt1/Vim/Tnfrsf1b/Tnf/Tgfb1/Chmp5/Irgm2/Rps6ka3/Pdcd4/Ncf2/Hmgb2/Il1f9/Ogt/Plscr3/Mif/Tlr2/Il1rn/Irf5/Aicda/Trem2/Peli1/Erbin/Tirap/Cd14/Rela/Ccr7/Fcgr4/Sirpa/Cd84/C5ar1/Sirt2/Plcg2/Xbp1/Nlrp3/Cd300lb/Cnr1/Nlrc3/Ly86/Jak2/Fcgr2b/Ptger2/Cd80/Nfkbib/Prdm1/Tlr4/Mapkapk2/Scarb1/Pde4d/Il12rb2/Ptger4/Junb/Ace/Mapk1/Rara/Prkca/Card9/Stat1/Cd180/Mapk3/Mtdh/Ltf/Pabpn1/Tap2	63	BP
GO:0048015	phosphatidylinositol-mediated signaling	32/2175	144/23239	2.9811e-06	5.92556e-05	3.80522e-05	Csf1r/Cd28/Pik3r2/Tnf/Fbxl2/Angpt1/Ncf1/Ogt/Gsn/Slc9a3r1/Rasgrp1/Nop53/Igf1r/Sirt1/Sirt2/Xbp1/Plcb3/Nlrc3/Jak2/Selp/Ptpn6/Pik3r6/Klf4/Fgr/Ppp1r16b/Hgf/Rara/Prr5l/Synj1/Pdgfa/Ube3a/Pik3ap1	32	BP
GO:0055067	monovalent inorganic cation homeostasis	32/2175	144/23239	2.9811e-06	5.92556e-05	3.80522e-05	Comt/Slc4a2/Dmxl1/Atp6v0d1/Atp1b3/Rab7/Bcl2/Trp53/Atp1b1/Clic4/Slc9a8/Cln5/Lrrk2/Atp6v0c/Gpr89/Atp1a1/Gnas/Ccdc115/Tcirg1/Chp1/Camk2d/Atp6v0a2/Slc12a6/Mafg/Ptger4/Ace/Mapk1/Slc8a1/Ppt1/Mapk3/Mllt6/Atp6ap1	32	BP
GO:0009161	ribonucleoside monophosphate metabolic process	48/2175	258/23239	3.00998e-06	5.93308e-05	3.81005e-05	Cox4i1/Aprt/Nt5c2/Cox5b/Tgfb1/Ldha/Mecp2/Cox7a2l/Adssl1/Trp53/Khk/Atp1b1/Ogt/Atp7a/Mif/Hk3/Atp5g2/Atp5a1/Eno1b/Taz/Uqcrc1/Ampd3/Entpd1/Cyc1/Atp5d/Prkaa2/Ak2/Sirt6/Atp6v1b2/Parp1/Cox5a/Atp5g3/Galk1/Atp5o/Cbfa2t3/Ndufs8/Pfkm/Umps/Eno3/Galt/Dnm1l/Gart/Ndufs2/Bad/Hif1a/Atic/Jmjd8/Uqcc2	48	BP
GO:0002820	negative regulation of adaptive immune response	15/2175	42/23239	3.01544e-06	5.93308e-05	3.81005e-05	Il7r/Muc4/Smad7/Samsn1/Vsir/Dusp22/Fcgr2b/Ptpn6/Rc3h2/Jak3/Foxp3/Rc3h1/Hfe/Bcl6/Il20rb	15	BP
GO:0046636	negative regulation of alpha-beta T cell activation	15/2175	42/23239	3.01544e-06	5.93308e-05	3.81005e-05	Cd300a/Smad7/Irf1/Vsir/Rc3h2/Arg2/Jak3/Foxp3/Rc3h1/Hfe/Bcl6/Btla/Socs1/Zfp35/Cblb	15	BP
GO:0032606	type I interferon production	22/2175	81/23239	3.37567e-06	6.61949e-05	4.25084e-05	Ppm1b/Tlr8/Trim56/Hmgb2/Hspd1/Tlr2/Ptprs/Tirap/Cd14/Dhx58/Irf1/Sirpa/Plcg2/Tbk1/Nlrc3/Tlr4/Dhx9/Rel/Tlr3/Gpatch3/Tmem173/Stat1	22	BP
GO:0010508	positive regulation of autophagy	27/2175	112/23239	3.42661e-06	6.67445e-05	4.28613e-05	Mid2/Trp53inp1/Irgm2/Tlr2/Sptlc2/Sesn3/Gnai3/Lrrk2/Dapk1/Sesn1/Sirt1/Prkaa2/Mefv/Tmem59/Xbp1/Rock1/Fbxo7/Tbk1/Larp1/Gba/Plekhf1/Mapk3/Mtdh/Hif1a/Pim2/Hmox1/Ralb	27	BP
GO:0018107	peptidyl-threonine phosphorylation	27/2175	112/23239	3.42661e-06	6.67445e-05	4.28613e-05	Phip/Tgfb1/Smad7/Rock2/Gsk3a/Irgm2/Clk1/Bcl2/Ogt/Lrrk2/Cab39/Dcaf1/Prkcb/Sirt2/Tbk1/Camk2d/Csnk2a1/Nlk/Pdpk1/Csnk1g3/Prkcd/Grk2/Mapk1/Prkca/Csnk1e/Cdk5r1/Stox1	27	BP
GO:0072522	purine-containing compound biosynthetic process	44/2175	230/23239	3.60853e-06	7.00535e-05	4.49863e-05	Aprt/Cox5b/Tgfb1/Prpsap1/Adssl1/Trp53/Khk/Ogt/Mif/Nme2/Mlycd/Hk3/Atp5g2/Atp5a1/Adcy10/Eno1b/Taz/Ampd3/Entpd1/Cyc1/Atp5d/Prkaa2/Ak2/Sirt6/Adora2b/Parp1/Atp5g3/Guca1a/Galk1/Acly/Atp5o/Cbfa2t3/Adcy7/Pfkm/Eno3/Galt/Shmt1/Gart/Pdk3/Nme7/Hif1a/Atic/Jmjd8/Coasy	44	BP
GO:0043542	endothelial cell migration	39/2175	194/23239	3.68272e-06	7.12563e-05	4.57587e-05	Apoe/Pik3r2/Plxnd1/Ephb4/Hdac7/Coro1b/Pdcd10/Tgfb1/Rock2/Angpt1/Rhob/Mecp2/Adam8/Atp5a1/Krit1/Itgb2/Jcad/Thbs1/Sirt1/Emc10/Pxn/Nr4a1/Srf/Cdh13/Pdpk1/Nus1/Ptp4a3/Prcp/Klf4/Scarb1/Hdac5/Card10/Prkca/Anxa3/Gata2/Pten/Hif1a/P2rx4/Hmox1	39	BP
GO:0046390	ribose phosphate biosynthetic process	43/2175	223/23239	3.74765e-06	7.22726e-05	4.64113e-05	Aprt/Cox5b/Tgfb1/Prpsap1/Adssl1/Trp53/Khk/Ogt/Mif/Nme2/Mlycd/Hk3/Atp5g2/Atp5a1/Adcy10/Eno1b/Taz/Ampd3/Entpd1/Cyc1/Atp5d/Prkaa2/Ak2/Sirt6/Parp1/Atp5g3/Galk1/Acly/Atp5o/Cbfa2t3/Adcy7/Pfkm/Umps/Eno3/Galt/Gart/Pdk3/Ctps/Nme7/Hif1a/Atic/Jmjd8/Coasy	43	BP
GO:0009260	ribonucleotide biosynthetic process	42/2175	216/23239	3.87839e-06	7.43265e-05	4.77303e-05	Aprt/Cox5b/Tgfb1/Adssl1/Trp53/Khk/Ogt/Mif/Nme2/Mlycd/Hk3/Atp5g2/Atp5a1/Adcy10/Eno1b/Taz/Ampd3/Entpd1/Cyc1/Atp5d/Prkaa2/Ak2/Sirt6/Parp1/Atp5g3/Galk1/Acly/Atp5o/Cbfa2t3/Adcy7/Pfkm/Umps/Eno3/Galt/Gart/Pdk3/Ctps/Nme7/Hif1a/Atic/Jmjd8/Coasy	42	BP
GO:0036230	granulocyte activation	13/2175	33/23239	3.87968e-06	7.43265e-05	4.77303e-05	Tyrobp/Cd300a/Cxcr2/Myo1f/Fcer1g/Itgb2/Il18rap/Fcgr4/Kars/Kmt2e/Prkcd/Ccr2/Anxa3	13	BP
GO:0050730	regulation of peptidyl-tyrosine phosphorylation	47/2175	253/23239	3.95958e-06	7.56085e-05	4.85535e-05	Csf1r/Il21/Cd300a/Tgfb1/Angpt1/Cav1/Ncf1/Arhgef2/Bst1/Trp53/Fcer1a/Tnfrsf1a/Mif/Cass4/Trem2/Samsn1/Yes1/Hsph1/Unc119/Itgb2/Irf1/Clcf1/Hyal2/Dusp22/Rasa1/Jak2/Cd80/Ptpn6/Icam1/Tlr4/Prkcd/Nedd9/Rap2c/Ptger4/Iqgap1/Adnp/Ace/Hgf/Lck/Prkca/Socs1/Zgpat/Cd74/Cblb/Chmp6/Pdgfa/Cd3e	47	BP
GO:0090407	organophosphate biosynthetic process	75/2175	473/23239	4.04487e-06	7.69848e-05	4.94373e-05	Aprt/Haao/Hexb/Cox5b/Tgfb1/Pgap1/Prpsap1/Nadk/Adssl1/Mocs3/Trp53/Khk/Ogt/Rrm2b/Mif/Nme2/Mlycd/Hk3/Sptlc2/Atp5g2/Atp5a1/Adcy10/Eno1b/Taz/P2ry6/Ampd3/Entpd1/Kynu/Etnk1/Cyc1/Atp5d/Isyna1/Prkaa2/Ipmk/Ak2/Sirt6/Adora2b/Plcg2/Parp1/Mocs1/Nmrk1/Pigs/Kars/Atp5g3/Guca1a/Galk1/Acly/Kmo/Serinc5/Atp5o/Lpcat1/Nus1/Mboat1/Cbfa2t3/Adcy7/Pfkm/Umps/Eno3/Lpcat2/Galt/Shmt1/Gart/Pdk3/Mapk1/Ctps/Pigx/Fpr2/Hddc2/Nme7/…	75	BP
GO:0090257	regulation of muscle system process	44/2175	231/23239	4.05991e-06	7.70192e-05	4.94595e-05	Tifab/Chrm3/Tnfrsf1b/Kcnj2/Bscl2/Smad7/Rock2/Gsk3a/Cav1/Fgf13/Nr3c1/Dock5/Ncf1/Atp1b1/Tnfrsf1a/Slc25a4/Sirt1/Ehd3/Atp1a1/Srf/Adora2b/Akap1/Parp1/Flna/Rock1/Camk2d/Arg2/Klf4/Pi16/Pde4d/Grk2/Ptger4/Twf1/Shc1/Lck/Adrb1/Prkca/Slc8a1/Rgs2/P2rx4/Ctdp1/Tnni1/Tead1/Lmna	44	BP
GO:1903312	negative regulation of mRNA metabolic process	21/2175	76/23239	4.15489e-06	7.85652e-05	5.04523e-05	Tob1/Srsf6/Srsf7/Cirbp/Srsf10/Tirap/Nbas/Celf4/Ccnt1/Hnrnpc/Rbm42/Larp1/Dhx9/Mapkapk2/Npm1/Hnrnpd/Hnrnpu/Pabpc1/Tent5c/Ptbp1/Bag4	21	BP
GO:0045622	regulation of T-helper cell differentiation	14/2175	38/23239	4.20878e-06	7.90724e-05	5.0778e-05	Malt1/Smad7/Nfkbiz/Ccr7/Irf1/Nlrp3/Rc3h2/Jak3/Foxp3/Rc3h1/Bcl6/Ccr2/Rara/Zfp35	14	BP
GO:0048524	positive regulation of viral process	22/2175	82/23239	4.20887e-06	7.90724e-05	5.0778e-05	Apoe/Pfn1/Rab7/Hacd3/Top2b/P4hb/Srpk1/Anxa2/Ppib/Larp1/Dhx9/Smarca4/Lgals1/Smarcb1/Stom/Adarb1/Ddb1/Pabpc1/Lef1/Ctdp1/Cd74/Mvb12b	22	BP
GO:1904591	positive regulation of protein import	18/2175	59/23239	4.31122e-06	8.07349e-05	5.18456e-05	Pik3r2/Tgfb1/Prkcq/Tnfrsf1a/Lrrk2/Dmap1/Hyal2/Ipo5/Xbp1/Flna/Jak2/Prkcd/Ubr5/Zpr1/Mapk1/Tmem173/Hnrnpm/Hsp90aa1	18	BP
GO:0051607	defense response to virus	42/2175	217/23239	4.38052e-06	8.17696e-05	5.251e-05	Ifnlr1/Ppm1b/Ifitm3/Tlr8/Dtx3l/Trim56/Unc93b1/Bcl2/Lsm14a/Irf5/Aicda/Zmynd11/Cd37/Ifit2/Dhx58/Ifitm2/Nop53/Irf1/Ddx41/Ifit1bl1/Ankrd17/Ifngr2/Hyal2/Nlrp3/Tbk1/Pum2/Serinc5/Dhx9/Exosc5/Tlr3/Gpatch3/Isg20/Cd8a/Prf1/Zbp1/Samhd1/Slfn8/Tmem173/Card9/Stat1/Pum1/Oas1g	42	BP
GO:0009167	purine ribonucleoside monophosphate metabolic process	47/2175	254/23239	4.42473e-06	8.23311e-05	5.28706e-05	Cox4i1/Aprt/Nt5c2/Cox5b/Tgfb1/Ldha/Mecp2/Cox7a2l/Adssl1/Trp53/Khk/Atp1b1/Ogt/Atp7a/Mif/Hk3/Atp5g2/Atp5a1/Eno1b/Taz/Uqcrc1/Ampd3/Entpd1/Cyc1/Atp5d/Prkaa2/Ak2/Sirt6/Atp6v1b2/Parp1/Cox5a/Atp5g3/Galk1/Atp5o/Cbfa2t3/Ndufs8/Pfkm/Eno3/Galt/Dnm1l/Gart/Ndufs2/Bad/Hif1a/Atic/Jmjd8/Uqcc2	47	BP
GO:0006091	generation of precursor metabolites and energy	60/2175	354/23239	4.50433e-06	8.35453e-05	5.36503e-05	Ppp1r2/Cox4i1/Cox5b/Mdh2/Nfatc3/Gsk3a/Ldha/Mecp2/Cox7a2l/Trp53/Khk/Ogt/Atp7a/Mif/Phka2/Sdhb/Hk3/Hmgcl/Atp5a1/Eno1b/Taz/Uqcrc1/Nop53/Cyc1/Prkaa2/Oxa1l/Rb1cc1/Sirt6/Gnas/Ppp1ca/Cox5a/Pnpt1/Galk1/Stk40/Cs/Atp5o/Gnpda1/Cbfa2t3/Gbe1/Ndufs8/Mybbp1a/Pfkm/Eno3/Phka1/Galt/Fh1/Pygb/Ndufs2/Adrb1/Etfrf1/Idh3a/Ppp1r3b/Idh3g/Cox10/Ndufs7/Hif1a/Dgat1/Jmjd8/Uqcc2/Dlst	60	BP
GO:0006281	DNA repair	71/2175	442/23239	4.56771e-06	8.44518e-05	5.42325e-05	Mrnip/Hspa1a/Ppp4c/Pold4/Smc4/Dtx3l/Kin/Epc2/Dna2/Spire1/Eme2/Stub1/Marf1/Smc6/Trp53/Babam2/Rrm2b/Smg1/Cul4b/Eya2/Atrx/Nudt16/Top2b/Atm/Xpc/Polq/Dmap1/Ino80d/Nop53/Ube2d3/Sirt1/Sirt6/Ino80c/Zfyve26/Parp1/Smarcal1/Rnf138/Otub1/Dhx9/Npm1/Ubr5/Hmgn1/Lig3/Ddx11/Nono/Gen1/Smchd1/Fbxo6/Mta1/Actl6a/Exo5/Mms19/Mms22l/Recql/Trip12/Mpg/Samhd1/Ppp4r2/Pole/Uimc1/Ap5s1/Ddb1/Zswim7/Primpol/Gtf2h4/Zfp365/Cdk2/M…	71	BP
GO:0060249	anatomical structure homeostasis	64/2175	386/23239	4.65262e-06	8.57496e-05	5.50658e-05	Csf1r/Hspa1a/Ctsh/Terf1/Haao/Vps54/Prdx5/Ctss/Nop10/Dna2/Prkcq/Rab7/Bcl2/Smc6/Smg1/Cep290/Coro1a/Adam8/Atrx/Tmem64/Clcn3/Atm/Tent4b/Dctn1/Ltbp3/Fcgr4/Dcstamp/S1pr1/Sirt6/Pla2g4a/Gnas/Srf/Parp1/Mkks/Hnrnpc/Smg6/Lpcat1/Tlr4/Tep1/Pfkm/Cct7/Hnrnpd/Cd38/Ptger4/Cct6a/Fh1/Flt3l/Yap1/Hnrnpu/Mapk1/Ccr2/Prkca/Gata2/Hsp90aa1/Il20rb/Mapk3/Homer1/Zfp365/Hif1a/Atp6ap1/Mcrs1/Atr/Tnks2/Lmna	64	BP
GO:0048017	inositol lipid-mediated signaling	32/2175	147/23239	4.74011e-06	8.70865e-05	5.59243e-05	Csf1r/Cd28/Pik3r2/Tnf/Fbxl2/Angpt1/Ncf1/Ogt/Gsn/Slc9a3r1/Rasgrp1/Nop53/Igf1r/Sirt1/Sirt2/Xbp1/Plcb3/Nlrc3/Jak2/Selp/Ptpn6/Pik3r6/Klf4/Fgr/Ppp1r16b/Hgf/Rara/Prr5l/Synj1/Pdgfa/Ube3a/Pik3ap1	32	BP
GO:0006164	purine nucleotide biosynthetic process	43/2175	225/23239	4.75676e-06	8.71175e-05	5.59443e-05	Aprt/Cox5b/Tgfb1/Prpsap1/Adssl1/Trp53/Khk/Ogt/Mif/Nme2/Mlycd/Hk3/Atp5g2/Atp5a1/Adcy10/Eno1b/Taz/Ampd3/Entpd1/Cyc1/Atp5d/Prkaa2/Ak2/Sirt6/Adora2b/Parp1/Atp5g3/Guca1a/Galk1/Acly/Atp5o/Cbfa2t3/Adcy7/Pfkm/Eno3/Galt/Gart/Pdk3/Nme7/Hif1a/Atic/Jmjd8/Coasy	43	BP
GO:0043534	blood vessel endothelial cell migration	27/2175	114/23239	4.90435e-06	8.94599e-05	5.74485e-05	Apoe/Pik3r2/Ephb4/Hdac7/Pdcd10/Tgfb1/Angpt1/Mecp2/Adam8/Atp5a1/Jcad/Thbs1/Sirt1/Nr4a1/Srf/Pdpk1/Nus1/Prcp/Klf4/Scarb1/Hdac5/Card10/Prkca/Gata2/Hif1a/P2rx4/Hmox1	27	BP
GO:0042307	positive regulation of protein import into nucleus	17/2175	54/23239	4.92057e-06	8.94599e-05	5.74485e-05	Pik3r2/Tgfb1/Prkcq/Tnfrsf1a/Lrrk2/Dmap1/Hyal2/Ipo5/Xbp1/Flna/Jak2/Prkcd/Ubr5/Zpr1/Mapk1/Tmem173/Hsp90aa1	17	BP
GO:0009126	purine nucleoside monophosphate metabolic process	47/2175	255/23239	4.94016e-06	8.94599e-05	5.74485e-05	Cox4i1/Aprt/Nt5c2/Cox5b/Tgfb1/Ldha/Mecp2/Cox7a2l/Adssl1/Trp53/Khk/Atp1b1/Ogt/Atp7a/Mif/Hk3/Atp5g2/Atp5a1/Eno1b/Taz/Uqcrc1/Ampd3/Entpd1/Cyc1/Atp5d/Prkaa2/Ak2/Sirt6/Atp6v1b2/Parp1/Cox5a/Atp5g3/Galk1/Atp5o/Cbfa2t3/Ndufs8/Pfkm/Eno3/Galt/Dnm1l/Gart/Ndufs2/Bad/Hif1a/Atic/Jmjd8/Uqcc2	47	BP
GO:0043648	dicarboxylic acid metabolic process	24/2175	95/23239	4.9461e-06	8.94599e-05	5.74485e-05	Asl/Haao/Mdh2/Slc7a11/Acot8/Prodh/Adssl1/Glud1/Sdhb/Kynu/Acmsd/Acly/Cs/Kmo/Dglucy/Shmt1/Fh1/Got2/Phyh/Idh3a/Ass1/Idh3g/Atic/Dlst	24	BP
GO:0002438	acute inflammatory response to antigenic stimulus	12/2175	29/23239	4.98363e-06	8.98596e-05	5.77052e-05	C3/Fcgr1/Cxcr2/Fcer1a/Fcgr3/Fcer1g/Ccr7/Cnr1/Fcgr2b/Icam1/Il20rb/Serpinb9	12	BP
GO:0030641	regulation of cellular pH	20/2175	71/23239	5.06859e-06	9.11095e-05	5.85078e-05	Slc4a2/Dmxl1/Atp6v0d1/Rab7/Bcl2/Trp53/Clic4/Slc9a8/Cln5/Lrrk2/Atp6v0c/Gpr89/Ccdc115/Tcirg1/Chp1/Atp6v0a2/Mafg/Mapk1/Ppt1/Mapk3	20	BP
GO:0002831	regulation of response to biotic stimulus	31/2175	141/23239	5.34305e-06	9.57475e-05	6.14862e-05	Ifnlr1/Ppm1b/Cd40lg/Muc4/Dtx3l/Cd226/Klre1/Hspd1/Mif/Tlr2/Cd37/Dhx58/Nop53/Cd84/Ankrd17/Sirt2/Tbk1/Pum2/Cyba/Ly86/Prdm1/Arg2/Dhx9/Gpatch3/Prkca/Tmem173/Stat1/Cd180/Mapk3/Pum1/Ltf	31	BP
GO:0009991	response to extracellular stimulus	63/2175	380/23239	5.51785e-06	9.85766e-05	6.3303e-05	Comt/Apoe/Nuak2/Gatm/Klf10/Atf3/Hsp90b1/BC048403/Cpeb4/Ldha/Bcl2/Trp53/Sesn3/Top2b/Lrrk2/Kynu/Usp33/Igf1r/Sesn1/Sirt1/Prkaa2/Nupr1l/Asns/Srf/Adora2b/Sirt2/Plcg2/Xbp1/Mkks/Gsdmd/Gabarap/Larp1/Usf1/Pdia3/Dntt/Rnase4/Tnrc6a/Eif2s1/Panx1/Ssh1/Mybbp1a/Pim1/Tbl1xr1/Itga6/Gba/Gabarapl2/Slc27a4/Eif4ebp1/Mapk1/Clic5/Adrb1/Lars/Tmbim6/Slc8a1/Stat1/Mapk3/Bmf/Arsa/P2rx4/Eif2b1/Ralb/Cd3e/Stk26	63	BP
GO:0007015	actin filament organization	65/2175	396/23239	5.53642e-06	9.86059e-05	6.33218e-05	Pfn1/Pik3r2/Washc1/Coro1b/Wipf1/Hsp90b1/Rock2/Arhgef15/Arpc1b/Rhob/Naa80/Fhdc1/Msrb1/Spire1/Arhgef2/Prkcq/Rhog/Bcl2/Arpc4/Cyfip1/Tlr2/Cass4/Capzb/Coro1a/Gsn/Cgnl1/Brk1/Sirpa/Pxn/S1pr1/Shtn1/Rhou/Ppm1f/Srf/Neb/Gmfb/Flna/Rock1/Mkks/Rasa1/Capg/Icam1/Prkcd/Rnd3/Arhgap18/Nedd9/Ssh1/Vill/Braf/Tpm1/Vasp/Ptger4/Sptbn1/Tnfaip1/Twf1/Tmod3/Sh3pxd2b/Actn1/Mybpc2/Arhgap28/Diaph3/Clec2i/Samd14/Nckap1/Bag4	65	BP
GO:0007033	vacuole organization	33/2175	155/23239	5.62661e-06	9.99067e-05	6.41571e-05	Laptm4b/Hexb/Trp53inp1/Atp13a2/Ift20/Chmp5/Irgm2/Pacs2/Rab7/Coro1a/Rab1b/Cln5/Ctsd/Lrrk2/Tmem106b/Hook3/Atp6v0c/Rb1cc1/Tbc1d14/Ccdc115/Atg3/Anxa2/Mfsd8/Naglu/Gabarap/Man2a1/Gba/Gabarapl2/Mbtps1/Atg101/Ppt1/Lamtor1/Ralb	33	BP
GO:2001236	regulation of extrinsic apoptotic signaling pathway	34/2175	162/23239	5.69116e-06	0.000100746	6.46958e-05	Lgals3/Atf3/Tnf/Phip/Stk3/Cav1/Hmgb2/Bcl2/Tnfrsf4/Eya2/Mcl1/Zmynd11/Rela/Dapk1/Thbs1/Rb1cc1/Hyal2/Ppp1ca/Mal/Cflar/Icam1/Pdia3/Jak3/Itga6/Skil/Stk4/Yap1/Fcmr/Hgf/Rffl/Pten/Hmox1/Dedd2/Lmna	34	BP
GO:0002701	negative regulation of production of molecular mediator of immune response	13/2175	34/23239	5.74388e-06	0.000101065	6.49007e-05	Tnf/Tgfb1/Smad7/Angpt1/Cuedc2/Vsir/Fcgr2b/Jak3/Foxp3/Hfe/Bcl6/Tmbim6/Hmox1	13	BP
GO:0002861	regulation of inflammatory response to antigenic stimulus	13/2175	34/23239	5.74388e-06	0.000101065	6.49007e-05	Cd28/C3/Tnf/Fcgr1/Fcer1a/Fcgr3/Fcer1g/Ccr7/Psmb4/Cnr1/Fcgr2b/Il20rb/Nlrp6	13	BP
GO:0032868	response to insulin	41/2175	212/23239	5.77824e-06	0.000101363	6.50922e-05	Pik3r2/Rab31/Ywhag/Phip/Gsk3a/Prkcq/Khk/Ogt/Cyfip1/Sesn3/Stxbp4/Appl1/Rela/Srsf5/Igf1r/Sirt1/Prkcb/Xbp1/Parp1/Pde3b/Ggh/Pdpk1/Socs7/Usf1/Prkcd/Srsf3/Soga1/Esrra/Adipor1/Eif4ebp1/Shc1/Syap1/Cpeb2/Prkca/Socs1/Stat1/Dennd4c/Pten/Cdk2/Osbpl8/Foxo4	41	BP
GO:0009101	glycoprotein biosynthetic process	46/2175	249/23239	5.81863e-06	0.000101765	6.53504e-05	Gfpt2/Derl3/St6gal1/Galnt7/Acer2/Csgalnact1/Plod3/St3gal4/Chst12/Acot8/Bcl2/Ogt/Atp7a/St8sia6/Alg8/Ccr7/Galnt2/Gxylt1/C1galt1/Slc35c2/Tmem59/Npc1/Soat1/Alg11/Chp1/Golph3/Alg2/St8sia4/Nus1/Mgat1/Galnt3/Jak3/Mgat4a/B3gnt5/Itm2a/St6galnac2/Pmm2/Cant1/Pmm1/Pofut2/Ndst2/Tet3/Itm2b/Chst11/Rxylt1/B4galt7	46	BP
GO:0001666	response to hypoxia	40/2175	205/23239	5.97155e-06	0.000104127	6.68671e-05	Cybb/Hsp90b1/Commd1/Nfatc3/Cav1/Mecp2/Stub1/Bcl2/Trp53/Atp1b1/Ogt/Acaa2/Hp1bp3/Adam8/P4hb/Atm/Ucp2/Nop53/Sirt1/Aqp1/Prkcb/Sirt2/Fosl2/Camk2d/Alas2/Acot2/Egln1/Usf1/Cbfa2t3/Cd38/Pdk3/Eif4ebp1/Bad/Cpeb2/Tmbim6/Slc8a1/Pten/Hif1a/Hmox1/Stox1	40	BP
GO:0002823	negative regulation of adaptive immune response based on somatic recombination of immune receptors built from immunoglobulin superfamily domains	14/2175	39/23239	6.00155e-06	0.000104322	6.69924e-05	Il7r/Muc4/Smad7/Vsir/Dusp22/Fcgr2b/Ptpn6/Rc3h2/Jak3/Foxp3/Rc3h1/Hfe/Bcl6/Il20rb	14	BP
GO:0044770	cell cycle phase transition	63/2175	381/23239	6.01857e-06	0.000104322	6.69924e-05	Mrnip/Ezh2/Terf1/Tgfb1/Cks2/Lsm10/Mecp2/Calm2/Cdk2ap2/Prkcq/Bcl2/Trp53/Babam2/Cirbp/Cul4b/Psme1/Stxbp4/Ccnd2/Atm/Xpc/Ctdsp1/Tcim/Ube2s/Anapc5/Nop53/Cdkn1b/Ankrd17/Lmnb1/Rhou/Fbxo7/Spast/Camk2d/Cdk5rap2/Ptpn6/Usp37/Kmt2e/Cdk5rap3/Nek6/Mdm2/Npm1/Klf4/Zpr1/Gen1/Rpl24/Lsm11/Fhl1/Eif4ebp1/Tmod3/Atf5/Mad2l1bp/Cacul1/Birc5/Zc3h12d/Pole/Uimc1/Ddb1/Pten/Cdk2/Ctdp1/Pim2/Stox1/Anapc11/Foxo4	63	BP
GO:1901224	positive regulation of NIK/NF-kappaB signaling	19/2175	66/23239	6.11661e-06	0.000105707	6.78816e-05	Malt1/Ago1/Tnf/Tnfsf14/Pdcd4/Tlr2/Tirap/Cd14/Tcim/Rela/Mmp8/Ago3/Ptp4a3/Rc3h2/Tlr4/Tlr3/Lims1/Rc3h1/Card10	19	BP
GO:0009636	response to toxic substance	57/2175	334/23239	6.24036e-06	0.000107526	6.90501e-05	Psap/Rack1/Ezh2/Tnf/Trp53inp1/Pdcd10/Slc7a11/Ahr/Rhob/Slc31a1/Bcl2/Trp53/Atp7a/Hk3/Top2b/Lrrk2/Rela/Hsph1/Txn1/Scn1b/Kpna4/Bak1/Igf1r/Acaa1a/Sesn1/Sirt1/Aqp1/Gstm5/Actb/Fbxo7/Cnr1/Ggh/Slc6a4/Tlr4/Adcy7/Prkcd/Ddx11/Hp/Crk/Wapl/Got2/Bad/Mapk1/Hgf/Lck/Ass1/Rara/Prkca/Selenot/Sdf4/Pten/Mapk3/Arsa/Hif1a/Hmox1/Glrx2/Stk26	57	BP
GO:0014066	regulation of phosphatidylinositol 3-kinase signaling	23/2175	90/23239	6.28339e-06	0.000107948	6.93212e-05	Cd28/Tnf/Fbxl2/Angpt1/Ncf1/Slc9a3r1/Rasgrp1/Nop53/Igf1r/Sirt1/Nlrc3/Jak2/Selp/Ptpn6/Klf4/Fgr/Ppp1r16b/Hgf/Rara/Prr5l/Pdgfa/Ube3a/Pik3ap1	23	BP
GO:0002286	T cell activation involved in immune response	26/2175	109/23239	6.35184e-06	0.000108803	6.98702e-05	Malt1/Lgals3/Tgfb1/Smad7/Clec4d/Trp53/Atp7a/Nfkbiz/Otud5/Fcer1g/Slamf6/Ccr7/Irf1/Nlrp3/Icam1/Irf4/Rc3h2/Jak3/Foxp3/Rc3h1/Ptger4/Bcl6/Ccr2/Rara/Lef1/Zfp35	26	BP
GO:0032615	interleukin-12 production	17/2175	55/23239	6.5041e-06	0.000110355	7.08669e-05	Tlr8/Cd40lg/Unc93b1/Hspd1/Tlr2/Tirap/Rela/Ccr7/Irf1/Thbs1/Mefv/Nlrc3/Tlr4/Jak3/Prkcd/Rel/Tlr3	17	BP
GO:0006405	RNA export from nucleus	21/2175	78/23239	6.50939e-06	0.000110355	7.08669e-05	Thoc3/Eif5a/Nxf1/Nol6/Nup153/Ssb/Nup85/Iws1/Xpo1/Xpot/Cpsf6/Supt6/Dhx9/Npm1/Srsf3/Rbm27/Rps15/Pabpn1/Rae1/Thoc2/Zc3h11a	21	BP
GO:0032479	regulation of type I interferon production	21/2175	78/23239	6.50939e-06	0.000110355	7.08669e-05	Ppm1b/Tlr8/Hmgb2/Hspd1/Tlr2/Ptprs/Tirap/Cd14/Dhx58/Irf1/Sirpa/Plcg2/Tbk1/Nlrc3/Tlr4/Dhx9/Rel/Tlr3/Gpatch3/Tmem173/Stat1	21	BP
GO:0006898	receptor-mediated endocytosis	41/2175	213/23239	6.51824e-06	0.000110355	7.08669e-05	Apoe/Dbnl/Kif3a/Cd300a/Ifitm3/Rab31/Ap2a2/Fcgr1/Arc/Angpt1/Cav1/Lrp1/Apoc2/Cxcr2/Cd14/Ap2b1/Unc119/Fcer1g/Ccr7/Itgb2/Atxn2/Sirt2/Plcg2/Fcgr2b/Anxa2/Rab5a/Grk2/Hfe/Snx17/Cd9/Scyl2/Sdcbp/Prkca/Fcho2/Clta/Fpr2/Eps15/Ppt1/Synj1/Lmbr1l/Ahi1	41	BP
GO:0002577	regulation of antigen processing and presentation	9/2175	17/23239	6.56039e-06	0.000110427	7.09129e-05	Tapbpl/Trem2/H2-Ob/Ccr7/H2-Ab1/Thbs1/Hfe/Cd74/Tap2	9	BP
GO:0032700	negative regulation of interleukin-17 production	9/2175	17/23239	6.56039e-06	0.000110427	7.09129e-05	Tgfb1/Tlr2/Otud5/Vsir/Parp1/Tlr4/Arg2/Foxp3/Ubr5	9	BP
GO:1903364	positive regulation of cellular protein catabolic process	29/2175	129/23239	6.70244e-06	0.000112493	7.22395e-05	Apoe/Hspa1a/Rack1/Smad7/Gsk3a/Lrp1/Ankib1/Stub1/Trib2/Osbpl7/Lrrk2/Nop53/Chfr/Sirt2/Bag6/Xbp1/Cbfa2t3/Mdm2/Rnf144a/Prickle1/Gba/Dnajb2/Csnk1e/Ctsc/Hsp90aa1/Pten/Edem2/Uqcc2/Edem1	29	BP
GO:2001235	positive regulation of apoptotic signaling pathway	36/2175	178/23239	7.42905e-06	0.000123972	7.96109e-05	Rack1/Ctsh/Atf3/Trp53inp1/Stk3/Gsk3a/Cav1/Trp53/Gsdme/Mcl1/Gsn/Slc9a3r1/Bak1/Thbs1/Sirt1/Hyal2/Mllt11/Ppp1ca/Mal/Jak2/Apopt1/Pdia3/Bclaf1/Jak3/Prkcd/Dnm1l/Steap3/Skil/Stk4/Bad/Lck/Plekhf1/Ctsc/Pten/Bmf/Dedd2	36	BP
GO:0006611	protein export from nucleus	28/2175	123/23239	7.45022e-06	0.000123972	7.96109e-05	Thoc3/Wipf1/Tgfb1/Eif5a/Sfn/Nxf1/Nol6/Ssb/Nup85/Txn1/Ppm1a/Iws1/Ahcyl1/Rangap1/Xpo1/Chp1/Nupl2/Xpot/Supt6/Mdm2/Npm1/Srsf3/Rps15/Xpo7/Pabpn1/Rae1/Thoc2/Zc3h11a	28	BP
GO:0051092	positive regulation of NF-kappaB transcription factor activity	28/2175	123/23239	7.45022e-06	0.000123972	7.96109e-05	Malt1/Mid2/Tnf/Cd40lg/Tgfb1/Arhgef2/Prkcq/Tlr2/Lrrfip2/Adam8/Tirap/Rela/Capn3/Itgb2/Il18rap/Il1rap/Cd84/Lrrfip1/Prkcb/Cflar/Nlrp3/Icam1/Tlr4/Dhx9/Npm1/Tlr3/Mtdh/Ltf	28	BP
GO:0042594	response to starvation	33/2175	157/23239	7.50409e-06	0.000124512	7.99581e-05	Comt/Nuak2/Klf10/Atf3/BC048403/Cpeb4/Bcl2/Trp53/Sesn3/Lrrk2/Usp33/Sesn1/Sirt1/Prkaa2/Nupr1l/Asns/Xbp1/Gabarap/Larp1/Rnase4/Tnrc6a/Eif2s1/Mybbp1a/Gba/Gabarapl2/Eif4ebp1/Mapk1/Lars/Mapk3/Bmf/Eif2b1/Ralb/Stk26	33	BP
GO:0032660	regulation of interleukin-17 production	12/2175	30/23239	7.59905e-06	0.00012573	8.07399e-05	Il21/Tgfb1/Prkcq/Tlr2/Otud5/Slamf6/Vsir/Parp1/Tlr4/Arg2/Foxp3/Ubr5	12	BP
GO:0009152	purine ribonucleotide biosynthetic process	40/2175	207/23239	7.62278e-06	0.000125765	8.07626e-05	Aprt/Cox5b/Tgfb1/Adssl1/Trp53/Khk/Ogt/Mif/Nme2/Mlycd/Hk3/Atp5g2/Atp5a1/Adcy10/Eno1b/Taz/Ampd3/Entpd1/Cyc1/Atp5d/Prkaa2/Ak2/Sirt6/Parp1/Atp5g3/Galk1/Acly/Atp5o/Cbfa2t3/Adcy7/Pfkm/Eno3/Galt/Gart/Pdk3/Nme7/Hif1a/Atic/Jmjd8/Coasy	40	BP
GO:0031667	response to nutrient levels	59/2175	352/23239	7.67031e-06	0.000125843	8.08128e-05	Comt/Apoe/Nuak2/Gatm/Klf10/Atf3/Hsp90b1/BC048403/Cpeb4/Bcl2/Trp53/Sesn3/Top2b/Lrrk2/Kynu/Usp33/Igf1r/Sesn1/Sirt1/Prkaa2/Nupr1l/Asns/Srf/Sirt2/Plcg2/Xbp1/Mkks/Gabarap/Larp1/Usf1/Pdia3/Dntt/Rnase4/Tnrc6a/Eif2s1/Panx1/Ssh1/Mybbp1a/Pim1/Tbl1xr1/Gba/Gabarapl2/Slc27a4/Eif4ebp1/Mapk1/Clic5/Adrb1/Lars/Tmbim6/Slc8a1/Stat1/Mapk3/Bmf/Arsa/P2rx4/Eif2b1/Ralb/Cd3e/Stk26	59	BP
GO:0002028	regulation of sodium ion transport	23/2175	91/23239	7.67073e-06	0.000125843	8.08128e-05	Commd1/Tgfb1/Wnk1/Atp1b3/Atp1b1/Fxyd5/Slc9a3r1/Scn1b/Atp1a1/Gnas/Ahcyl1/Gpd1l/Slmap/Chp1/Camk2d/Snta1/Kif5b/Stoml1/Stom/Ywhah/Slc8a1/Mllt6/P2rx4	23	BP
GO:0070997	neuron death	64/2175	392/23239	7.77613e-06	0.000127146	8.16494e-05	Apoe/Rack1/Hdac7/Tnf/Angpt1/Slc7a11/Gsk3a/Cpeb4/Ncf2/Btg2/Mecp2/Lrp1/Nr3c1/Bcl2/Trp53/Ctsz/Atp7a/Hspd1/Tnfrsf1a/Mcl1/Coro1a/Adam8/Atm/Lrrk2/Hsph1/Clcf1/Sirt1/Creb1/Xiap/C5ar1/Parp1/Rock1/Fbxo7/Jak2/Fcgr2b/Chp1/Rab29/Kmo/Pdpk1/Egln1/Tlr4/Npm1/Eif2s1/Zpr1/Ssh1/Rel/Braf/Egln3/Nono/Atf2/Gba/Aars/Adnp/Bad/Tnfrsf21/Adarb1/Birc5/Cdk5r1/Ppt1/Ppp1r13b/Slc30a10/Hif1a/Sncg/Hmox1	64	BP
GO:0046635	positive regulation of alpha-beta T cell activation	19/2175	67/23239	7.79381e-06	0.000127146	8.16494e-05	Cd28/Malt1/Prkcq/Nfkbiz/Hsph1/Ccr7/Irf1/H2-Ab1/Nkap/Nlrp3/Ikzf1/Cd80/Foxp3/Ccr2/Il2rg/Rara/Socs1/Itpkb/Cd3e	19	BP
GO:0071453	cellular response to oxygen levels	29/2175	130/23239	7.86453e-06	0.000127941	8.21602e-05	Cybb/Commd1/Cpeb4/Cav1/Atp6v0d1/Stub1/Bcl2/Trp53/Ogt/Acaa2/Hp1bp3/Adam8/P4hb/Nop53/Sirt1/Aqp1/Sirt2/Ccdc115/Atp6v0a2/Pdk3/Eif4ebp1/Atp6v1g1/Bad/Cpeb2/Tmbim6/Pten/Hif1a/Atp6ap1/Stox1	29	BP
GO:0030183	B cell differentiation	31/2175	144/23239	8.42137e-06	0.000136619	8.77324e-05	Il21/Malt1/Hdac7/Atp11c/Cd40lg/Ahr/Dock10/Bcl2/Trp53/Cmtm7/Atm/Dcaf1/Bak1/H2-Ab1/Clcf1/Plcg2/Xbp1/Ikzf1/Ptpn6/Ikzf3/Lyl1/Prdm1/Jak3/Hdac5/Lgals1/Itm2a/Bcl6/Bad/Sp3/Il2rg/Pou2f2	31	BP
GO:0072524	pyridine-containing compound metabolic process	32/2175	151/23239	8.57156e-06	0.000138669	8.9049e-05	Haao/Prdx5/Mdh2/Ncf2/Ldha/Nadk/Ncf1/Trp53/Khk/Ogt/Mif/Hk3/Eno1b/Kynu/Prkaa2/Sirt6/Acmsd/Gpd1l/Pgls/Nmrk1/Galk1/Kmo/H6pd/Cbfa2t3/Pfkm/Eno3/Galt/Idh3a/Idh3g/Hif1a/Jmjd8/Dlst	32	BP
GO:0019221	cytokine-mediated signaling pathway	56/2175	330/23239	8.90151e-06	0.000143608	9.22207e-05	Csf1r/Ifnlr1/Ifitm3/Tnf/Crlf2/Angpt1/Irgm2/Cav1/Ccr1/Il1f9/Wnk1/Trp53/Cxcr2/Lsm14a/Il1r2/Tnfrsf1a/Il1rn/Irf5/Ccl6/Il10ra/Trem2/Nup85/Crebrf/Rela/Fcer1g/Ifitm2/Il18rap/Irf1/Il1rap/Sirt1/Ccr9/Cebpa/Ifngr2/Hipk1/Mkks/Jak2/Kars/Ptpn6/Ackr1/Jak3/Txk/Adipor2/Lims1/Klf6/Adipor1/Bad/Ccr2/Zbp1/Samhd1/Socs1/Stat1/Rffl/Il20rb/Mapk3/Cxcr4/Cd74	56	BP
GO:0002673	regulation of acute inflammatory response	18/2175	62/23239	9.37105e-06	0.000150765	9.68169e-05	C3/Tnf/Fcgr1/Cd55/Ash1l/Fcer1a/Mif/Adam8/Fcgr3/Fcer1g/Ccr7/Cd59a/Nlrp3/Cnr1/Fcgr2b/Cfh/Il20rb/Alox5ap	18	BP
GO:1901987	regulation of cell cycle phase transition	50/2175	284/23239	9.46736e-06	0.000151895	9.75425e-05	Mrnip/Ezh2/Terf1/Tgfb1/Lsm10/Mecp2/Cdk2ap2/Prkcq/Bcl2/Trp53/Babam2/Cirbp/Cul4b/Psme1/Stxbp4/Ccnd2/Atm/Xpc/Ctdsp1/Tcim/Anapc5/Nop53/Cdkn1b/Ankrd17/Lmnb1/Fbxo7/Camk2d/Cdk5rap2/Ptpn6/Kmt2e/Cdk5rap3/Nek6/Mdm2/Npm1/Klf4/Gen1/Lsm11/Fhl1/Tmod3/Atf5/Mad2l1bp/Birc5/Zc3h12d/Uimc1/Ddb1/Pten/Cdk2/Stox1/Anapc11/Foxo4	50	BP
GO:0009267	cellular response to starvation	30/2175	138/23239	9.53647e-06	0.000152584	9.79846e-05	Comt/Nuak2/Klf10/Atf3/BC048403/Cpeb4/Bcl2/Trp53/Sesn3/Lrrk2/Usp33/Sesn1/Sirt1/Prkaa2/Nupr1l/Asns/Xbp1/Gabarap/Rnase4/Tnrc6a/Eif2s1/Mybbp1a/Gba/Gabarapl2/Mapk1/Lars/Mapk3/Bmf/Ralb/Stk26	30	BP
GO:0002573	myeloid leukocyte differentiation	40/2175	209/23239	9.6863e-06	0.000154134	9.89802e-05	Fstl3/Csf1r/Tyrobp/Klf10/Tnf/Tfe3/Tgfb1/Ccr1/Asxl2/Tspan2/Tlr2/Inpp4b/Nme2/Adam8/Trem2/Tmem64/Fcer1g/Ccr7/Sirt1/Creb1/Dcstamp/Cebpa/Gnas/Nkap/Anxa2/Ikzf1/Irf4/Spi1/Cbfa2t3/Cd101/Esrra/Junb/Sp3/Rara/Prkca/Clec2i/Lef1/Gata2/Atp6ap1/Cd74	40	BP
GO:0032271	regulation of protein polymerization	40/2175	209/23239	9.6863e-06	0.000154134	9.89802e-05	Pfn1/Pik3r2/Terf1/Washc1/Coro1b/Wipf1/Arpc1b/Cav1/Mecp2/Spire1/Arpc4/Cyfip1/Tlr2/Capzb/Coro1a/Gsn/Slain2/Brk1/Dctn1/Cdkn1b/Gmfb/Mkks/Rasa1/Cdk5rap2/Capg/Icam1/Prkcd/Arhgap18/Vill/Tpm1/Vasp/Sptbn1/Twf1/Tmod3/Arhgap28/Clec2i/Hsp90aa1/Tppp3/Nckap1/Bag4	40	BP
GO:2001251	negative regulation of chromosome organization	31/2175	145/23239	9.76341e-06	0.000154938	9.94963e-05	Terf1/H1f0/Mecp2/Aicda/Atrx/Atm/Tent4b/Sirt1/Parp1/Cdk5rap2/Hnrnpc/Smg6/Taf7/Pih1d1/Supt6/Spi1/Foxp3/Ubr5/Gen1/Pax5/Wapl/Smarcb1/Hnrnpu/Trip12/Mad2l1bp/Birc5/Mtf2/Mllt6/H3f3b/Mcrs1/Tnks2	31	BP
GO:0019915	lipid storage	19/2175	68/23239	9.87375e-06	0.000155763	0.000100027	Apoe/C3/Gm2a/4932438A13Rik/B4galnt1/Hexb/Tnf/Bscl2/Mest/Cav1/Sirt1/Soat1/Ehd1/Nrip1/Scarb1/Ttc39b/Dgat1/Osbpl8/Plin5	19	BP
GO:0032418	lysosome localization	19/2175	68/23239	9.87375e-06	0.000155763	0.000100027	Cd300a/Fcer1a/Snap23/Kxd1/Fcer1g/Tmem106b/Vamp8/Rasgrp1/Ywhaz/Cd84/Hps6/Adora2b/Stxbp2/Pdpk1/Fgr/Plekhm2/Gata2/Lamtor1/Hmox1	19	BP
GO:0051896	regulation of protein kinase B signaling	32/2175	152/23239	9.89567e-06	0.000155763	0.000100027	Cd28/Rack1/Tnf/F10/Stk3/Tgfb1/Angpt1/Rras/Lemd2/Rapgef1/Inpp4b/Adam8/Sesn3/Slc9a3r1/Nop53/Igf1r/Sesn1/Thbs1/Clcf1/Sirt1/Hyal2/Klf4/Rara/Rtn4/Hsp90aa1/Pten/Mtdh/P2rx4/Osbpl8/Stox1/Pdgfa/Bag4	32	BP
GO:0019081	viral translation	8/2175	14/23239	1.04118e-05	0.000163006	0.000104678	Eif3f/Ssb/Eif3d/Eif3l/Dhx9/Eif3b/Denr/Ptbp1	8	BP
GO:0042159	lipoprotein catabolic process	8/2175	14/23239	1.04118e-05	0.000163006	0.000104678	Apoe/Atm/Abhd17a/Lypla2/Ppt1/Abhd13/Abhd12/Abhd17b	8	BP
GO:0019362	pyridine nucleotide metabolic process	31/2175	146/23239	1.12984e-05	0.000176177	0.000113135	Haao/Prdx5/Mdh2/Ncf2/Ldha/Nadk/Ncf1/Trp53/Khk/Ogt/Mif/Hk3/Eno1b/Kynu/Prkaa2/Sirt6/Gpd1l/Pgls/Nmrk1/Galk1/Kmo/H6pd/Cbfa2t3/Pfkm/Eno3/Galt/Idh3a/Idh3g/Hif1a/Jmjd8/Dlst	31	BP
GO:0070266	necroptotic process	12/2175	31/23239	1.13438e-05	0.000176177	0.000113135	Tnf/Cav1/Trp53/Peli1/Slc25a4/Ipmk/Sirt2/Cflar/Ybx3/Tlr3/Dnm1l/Trpm7	12	BP
GO:0072538	T-helper 17 type immune response	12/2175	31/23239	1.13438e-05	0.000176177	0.000113135	Malt1/Tgfb1/Smad7/Prkcq/Nfkbiz/Otud5/Slamf6/Nlrp3/Irf4/Rc3h2/Foxp3/Rc3h1	12	BP
GO:0002712	regulation of B cell mediated immunity	18/2175	63/23239	1.19796e-05	0.000185064	0.000118842	Cd28/C3/Tnf/Fcgr1/Tgfb1/Cd226/Cd55/Fcer2a/Fcer1a/Fcgr3/Fcer1g/Clcf1/Fcgr2b/Exosc3/Ptpn6/Supt6/Foxp3/Bcl6	18	BP
GO:0002889	regulation of immunoglobulin mediated immune response	18/2175	63/23239	1.19796e-05	0.000185064	0.000118842	Cd28/C3/Tnf/Fcgr1/Tgfb1/Cd226/Cd55/Fcer2a/Fcer1a/Fcgr3/Fcer1g/Clcf1/Fcgr2b/Exosc3/Ptpn6/Supt6/Foxp3/Bcl6	18	BP
GO:0007035	vacuolar acidification	9/2175	18/23239	1.20279e-05	0.000185319	0.000119007	Dmxl1/Atp6v0d1/Clic4/Cln5/Atp6v0c/Ccdc115/Tcirg1/Atp6v0a2/Ppt1	9	BP
GO:0032200	telomere organization	28/2175	126/23239	1.20842e-05	0.000185695	0.000119248	Hspa1a/Terf1/Nop10/Dna2/Prkcq/Smc6/Smg1/Atrx/Atm/Tent4b/Sirt6/Parp1/Hnrnpc/Smg6/Tep1/Cct7/Hnrnpd/Cct6a/Hnrnpu/Mapk1/Hsp90aa1/Mapk3/Zfp365/H3f3b/Mcrs1/Atr/Tnks2/Lmna	28	BP
GO:0050900	leukocyte migration	55/2175	326/23239	1.26714e-05	0.000194206	0.000124714	Lgals3/Cd300a/Tnf/Tgfb1/Tnfsf14/Slc8b1/Ccr1/Stk10/Il1f9/Ptpro/Wnk1/Bst1/Trp53/Cxcr2/Mif/Tlr2/Il1rn/Coro1a/Adam8/Ccl6/Nup85/Fcgr3/Tirap/Jaml/Itgb7/Fcer1g/Ccr7/Itgb2/Cxcr5/Thbs1/Sirpa/S1pr1/C5ar1/Rock1/Gpsm3/Kars/Selp/Golph3/Vav1/Icam1/Spns2/Myo1g/Emilin1/Pde4d/Itga6/Ptger4/Ccr2/Mtus1/Prkca/Retnlg/Fpr2/Akirin1/Mapk3/P2rx4/Cd74	55	BP
GO:0032655	regulation of interleukin-12 production	16/2175	52/23239	1.29036e-05	0.000197246	0.000126666	Tlr8/Cd40lg/Unc93b1/Hspd1/Tlr2/Tirap/Rela/Ccr7/Irf1/Thbs1/Mefv/Nlrc3/Tlr4/Jak3/Rel/Tlr3	16	BP
GO:0014065	phosphatidylinositol 3-kinase signaling	27/2175	120/23239	1.35069e-05	0.000205927	0.00013224	Cd28/Pik3r2/Tnf/Fbxl2/Angpt1/Ncf1/Slc9a3r1/Rasgrp1/Nop53/Igf1r/Sirt1/Sirt2/Xbp1/Nlrc3/Jak2/Selp/Ptpn6/Pik3r6/Klf4/Fgr/Ppp1r16b/Hgf/Rara/Prr5l/Pdgfa/Ube3a/Pik3ap1	27	BP
GO:0006469	negative regulation of protein kinase activity	37/2175	190/23239	1.37313e-05	0.000208802	0.000134086	Apoe/Cd300a/Dnaja1/Gadd45b/Cav1/Prkar2b/Cdkn1b/Igf1r/Sirt1/Actb/Ppm1f/Hyal2/Lax1/Fabp4/Fbxo7/Dusp22/Chp1/Taf7/Fgfr1op/Pdpk1/Hexim1/Ptpn6/Gadd45a/Cdk5rap3/Npm1/Prkcd/Rgs14/Gnaq/Gba/Chordc1/Prkca/Adarb1/Rgs2/Prkar1a/Zgpat/Cblb/Chmp6	37	BP
GO:0042119	neutrophil activation	11/2175	27/23239	1.48515e-05	0.000225248	0.000144648	Tyrobp/Cd300a/Cxcr2/Myo1f/Fcer1g/Itgb2/Il18rap/Fcgr4/Kmt2e/Prkcd/Anxa3	11	BP
GO:0007265	Ras protein signal transduction	64/2175	400/23239	1.50057e-05	0.000226995	0.00014577	Apoe/Dbnl/Rab31/Itsn2/Cyth4/Iqsec2/Arhgdia/Rock2/Arhgef15/Gpr4/Rasa4/Rhob/Arhgef2/Rhog/Rab7/Ogt/Cyfip1/Rapgef1/Rab1b/Hacd3/Arhgef37/Brk1/Rasgrp1/Arhgef6/Tnk1/Shtn1/Rab22a/Rhou/Rock1/Arhgef7/Cdh13/Rab43/Camk2d/Fgd4/Rab29/Plekhg3/Vav1/Rnd3/Rab5a/Rab6a/Rap2c/Crk/Dnmbp/Tnfaip1/Rab44/Bcl6/Arhgef3/Cdc42se1/Nisch/Psd2/Rab39b/Dennd4b/Rab24/Arhgef12/Adrb1/Sdcbp/Sos2/Rab37/Rap1b/Scai/Itpkb/Nckap1/Gpr174/Ra…	64	BP
GO:0035690	cellular response to drug	59/2175	360/23239	1.54024e-05	0.000232393	0.000149236	Psap/Chrm3/Rack1/Ppp1r12a/Ezh2/Vim/Tnf/Trp53inp1/Hsp90b1/Pdcd10/Tgfb1/Chmp5/Ahr/Rhob/Nr3c1/Slc31a1/Arhgef2/Trp53/Hk3/Atrx/Top2b/Lrrk2/Rela/Hsph1/Txn1/Ly6e/Mylk/Thbs1/Sirt1/Aqp1/Prkaa2/Actb/Ppm1f/Cflar/Map4k1/Fbxo7/Adam15/Jak2/Larp1/Adcy7/Prkcd/Ssh1/Ddx11/Braf/Crk/Hnrnpd/Eif4ebp1/Bad/Hnrnpu/Mapk1/Hgf/Slc8a1/Rap1b/Cdk5r1/Pten/Mapk3/P2rx4/Hmox1/Stk26	59	BP
GO:0010611	regulation of cardiac muscle hypertrophy	19/2175	70/23239	1.55873e-05	0.000234574	0.000150637	Tnfrsf1b/Rock2/Gsk3a/Nr3c1/Tnfrsf1a/Slc25a4/Sirt1/Akap1/Parp1/Rock1/Camk2d/Pi16/Twf1/Adrb1/Prkca/Rgs2/P2rx4/Ctdp1/Lmna	19	BP
GO:0071902	positive regulation of protein serine/threonine kinase activity	48/2175	274/23239	1.61821e-05	0.000242899	0.000155982	Csf1r/Ezh2/Tnf/Cd40lg/Erp29/Pdcd10/Tgfb1/Cks2/Irgm2/Gadd45b/Mapk8ip3/Fcer1a/Mif/Il1rn/Adam8/Ccnd2/Lrrk2/Tirap/Tcim/Cab39/Tab1/Ccr7/Rasgrp1/Tnik/Cdkn1b/Thbs1/Sirt1/Pxn/Map4k1/Map3k15/Jak2/Kars/Fgd4/Pih1d1/Gadd45a/Tlr4/Pik3r6/Prkcd/Iqgap1/Shc1/Syap1/Hgf/Pde6h/Ltf/Cd74/Pdgfa/Tead1/Ralb	48	BP
GO:1902882	regulation of response to oxidative stress	23/2175	95/23239	1.64425e-05	0.000246172	0.000158084	Psap/Rack1/Tnf/Slc7a11/Trp53/Mcl1/Hk3/Sesn3/P4hb/Lrrk2/Hsph1/Txn1/Sesn1/Sirt1/Mctp1/Parp1/Fbxo7/Tlr4/Nono/Hgf/Hif1a/Stox1/Stk26	23	BP
GO:0001776	leukocyte homeostasis	25/2175	108/23239	1.65761e-05	0.000246904	0.000158554	Tgfb1/Slc7a11/Ahr/Dock10/Bcl2/Cxcr2/Tnfrsf4/Mif/Coro1a/Fcer1g/Bak1/Fcgr2b/Slc39a3/Spns2/Rc3h2/Jak3/Foxp3/Rc3h1/Skil/Ccr2/Sos2/Itpkb/Hif1a/Gpr174/Cd74	25	BP
GO:1904019	epithelial cell apoptotic process	25/2175	108/23239	1.65761e-05	0.000246904	0.000158554	Srsf6/Col18a1/Tnf/Cd40lg/Stk3/Angpt1/Pdcd4/Gsn/Krit1/Igf1r/Thbs1/Cflar/Xbp1/Hipk1/Jak2/Pdpk1/Icam1/Eif2s1/Braf/Psmd9/Stk4/Bad/Gata2/Hmox1/Tia1	25	BP
GO:0045851	pH reduction	13/2175	37/23239	1.68658e-05	0.000250256	0.000160707	Dmxl1/Atp6v0d1/Rab7/Bcl2/Clic4/Cln5/Atp6v0c/Gpr89/Ccdc115/Tcirg1/Atp6v0a2/Ppt1/Atp6ap1	13	BP
GO:0032608	interferon-beta production	16/2175	53/23239	1.68871e-05	0.000250256	0.000160707	Ppm1b/Tlr8/Trim56/Hmgb2/Tlr2/Ptprs/Tirap/Irf1/Sirpa/Tbk1/Nlrc3/Tlr4/Dhx9/Rel/Tlr3/Tmem173	16	BP
GO:0009201	ribonucleoside triphosphate biosynthetic process	29/2175	135/23239	1.69452e-05	0.00025048	0.000160851	Cox5b/Tgfb1/Trp53/Khk/Ogt/Mif/Nme2/Hk3/Atp5g2/Atp5a1/Eno1b/Taz/Entpd1/Cyc1/Atp5d/Prkaa2/Sirt6/Parp1/Atp5g3/Galk1/Atp5o/Cbfa2t3/Pfkm/Eno3/Galt/Ctps/Nme7/Hif1a/Jmjd8	29	BP
GO:0034614	cellular response to reactive oxygen species	30/2175	142/23239	1.72151e-05	0.000253824	0.000162998	Psap/Rack1/Ezh2/Tnf/Prdx5/Pdcd10/Rhob/Ncf1/Trp53/Atp7a/Hk3/Top2b/Lrrk2/Rela/Hsph1/Txn1/Thbs1/Sirt1/Aqp1/Cflar/Parp1/Fbxo7/Prkcd/Crk/Hnrnpd/Mapk1/Hgf/Slc8a1/Mapk3/Stk26	30	BP
GO:0046034	ATP metabolic process	42/2175	229/23239	1.7394e-05	0.000255814	0.000164276	Cox4i1/Cox5b/Tgfb1/Ldha/Mecp2/Cox7a2l/Trp53/Khk/Atp1b1/Ogt/Atp7a/Mif/Hk3/Atp5g2/Atp5a1/Eno1b/Taz/Uqcrc1/Ampd3/Entpd1/Cyc1/Atp5d/Prkaa2/Ak2/Sirt6/Atp6v1b2/Parp1/Cox5a/Atp5g3/Galk1/Atp5o/Cbfa2t3/Ndufs8/Pfkm/Eno3/Galt/Dnm1l/Ndufs2/Bad/Hif1a/Jmjd8/Uqcc2	42	BP
GO:0050764	regulation of phagocytosis	22/2175	89/23239	1.75537e-05	0.000257514	0.000165368	C3/Sirpb1a/Rack1/Cd300a/Tnf/Fcgr1/Tgfb1/Tlr2/Rapgef1/Fcgr3/Fcer1g/Ccr7/Sirpa/Cyba/Fcgr2b/Atg3/Scarb1/Fgr/Hck/Pros1/Gata2/Pten	22	BP
GO:0050663	cytokine secretion	41/2175	222/23239	1.83725e-05	0.000268848	0.000172646	Csf1r/Fn1/Tnf/Tlr8/Crlf2/Lrrc32/Angpt1/Unc93b1/Clec5a/Tnfrsf4/Hspd1/Il1r2/Mif/Tlr2/Lrrfip2/Lrrk2/Cd14/Otud5/Ccr7/Rasgrp1/Il1rap/Cd84/Hyal2/Mmp8/Xbp1/Parp1/Nlrp3/Gsdmd/Kars/Tlr4/Arg2/Dhx9/Foxp3/Ubr5/Panx1/Fgr/Ptger4/Sptbn1/Tnfrsf21/Socs1/Mapk3	41	BP
GO:0032945	negative regulation of mononuclear cell proliferation	21/2175	83/23239	1.84857e-05	0.000269152	0.000172842	Cd300a/Tgfb1/Lrrc32/H2-Aa/Peli1/Atm/H2-Ab1/Vsir/Fcgr2b/Cd80/Ptpn6/Prdm1/Arg2/Foxp3/Rc3h1/Tnfrsf21/Btla/Zc3h12d/Il20rb/Prkar1a/Cblb	21	BP
GO:0050672	negative regulation of lymphocyte proliferation	21/2175	83/23239	1.84857e-05	0.000269152	0.000172842	Cd300a/Tgfb1/Lrrc32/H2-Aa/Peli1/Atm/H2-Ab1/Vsir/Fcgr2b/Cd80/Ptpn6/Prdm1/Arg2/Foxp3/Rc3h1/Tnfrsf21/Btla/Zc3h12d/Il20rb/Prkar1a/Cblb	21	BP
GO:0001906	cell killing	34/2175	171/23239	1.91546e-05	0.000278195	0.000178649	Il7r/Il21/Ctsh/Lamp1/Muc4/Fcgr1/Cd226/Klre1/Fcer2a/Ncf1/Camp/Coro1a/Fcgr3/Slamf6/H2-D1/Rasgrp1/Il18rap/H2-K1/Stxbp2/Ptpn6/Vav1/Pik3r6/Crk/Pglyrp1/Hfe/Prf1/Bad/Tap1/Serpinb9b/Ctsc/Serpinb9/Ltf/Stx7/Tap2	34	BP
GO:0016482	cytosolic transport	30/2175	143/23239	1.98606e-05	0.000287632	0.000184709	Tbc1d10b/Lamp1/Snx5/Washc1/Vps54/Klhl20/Mecp2/Rab7/Coro1a/Srsf10/Cln5/Lrrk2/Hook3/Dctn1/Ehd3/Tbc1d14/Flna/Rab29/Plekhj1/Snx8/Vps51/Vti1b/Kif5b/Rab5a/Rab6a/Mapk1/Tbc1d23/Eps15/Mapk3/Sys1	30	BP
GO:0034249	negative regulation of cellular amide metabolic process	31/2175	150/23239	1.99031e-05	0.000287632	0.000184709	Apoe/Tob1/Rack1/Ago1/Olfm1/Ctsa/Unk/Cpeb4/Btg2/Ythdf3/Dapk1/Ago3/Rock1/Tnrc6b/Eif4a3/Mettl3/Larp1/Tnrc6a/Eif2s1/Rc3h1/Shmt1/Hnrnpd/Eif4ebp1/Cpeb2/Rara/Prkca/Zc3h12d/Caprin1/Rgs2/Pum1/Tia1	31	BP
GO:1900016	negative regulation of cytokine production involved in inflammatory response	8/2175	15/23239	2.04737e-05	0.000295145	0.000189533	Pdcd4/Il1r2/Cuedc2/Sirpa/Mefv/Nlrc3/Adcy7/D1Ertd622e	8	BP
GO:0002863	positive regulation of inflammatory response to antigenic stimulus	9/2175	19/23239	2.09515e-05	0.000301288	0.000193478	Cd28/C3/Tnf/Fcgr1/Fcer1a/Fcgr3/Fcer1g/Ccr7/Cnr1	9	BP
GO:0032755	positive regulation of interleukin-6 production	22/2175	90/23239	2.12e-05	0.000303363	0.000194811	Tnf/Tlr8/Unc93b1/Il1f9/Arhgef2/Hspd1/Tlr2/Il1rn/Tirap/Fcer1g/Il1rap/Hyal2/Mmp8/Adora2b/Xbp1/Cyba/Tlr4/Dhx9/Tlr3/Grk2/Tbc1d23/Card9	22	BP
GO:0043535	regulation of blood vessel endothelial cell migration	22/2175	90/23239	2.12e-05	0.000303363	0.000194811	Apoe/Pik3r2/Hdac7/Pdcd10/Tgfb1/Angpt1/Mecp2/Atp5a1/Jcad/Thbs1/Sirt1/Pdpk1/Nus1/Prcp/Klf4/Hdac5/Card10/Prkca/Gata2/Hif1a/P2rx4/Hmox1	22	BP
GO:0015672	monovalent inorganic cation transport	70/2175	454/23239	2.16537e-05	0.000309096	0.000198493	Atp6v0e/Kcnj2/Cox5b/Commd1/Tgfb1/Slc38a2/Cav1/Atp6v0d1/Fgf13/Slc8b1/Wnk1/Atp1b3/Kcnj5/Atp1b1/Atp7a/Mif/Fxyd5/Scn4a/Atp5g2/Atp5a1/Slc9a8/Clcn3/Atp6v1f/Slc9a3r1/Tmem38b/Scn1b/Slc25a4/Cdkn1b/Cyc1/Atp6v0c/Atp5d/Aqp1/Atp1a1/Gnas/Kcnn4/Ahcyl1/Atp6v0b/Gpd1l/Snx27/Commd3/Atp6v1b2/Flna/Kcnip2/Slmap/Atp5g3/Chp1/Camk2d/Kcna2/Atp5o/Atp6v0a2/Snta1/Kel/Cox15/Kif5b/Slc12a6/Gnaq/Stoml1/Fhl1/Atp6v1g1/Stom/Ywhah/S…	70	BP
GO:0072539	T-helper 17 cell differentiation	11/2175	28/23239	2.2395e-05	0.000318896	0.000204786	Malt1/Tgfb1/Smad7/Nfkbiz/Otud5/Slamf6/Nlrp3/Irf4/Rc3h2/Foxp3/Rc3h1	11	BP
GO:0046496	nicotinamide nucleotide metabolic process	30/2175	144/23239	2.28709e-05	0.000324879	0.000208628	Haao/Prdx5/Mdh2/Ncf2/Ldha/Nadk/Ncf1/Trp53/Khk/Ogt/Mif/Hk3/Eno1b/Kynu/Prkaa2/Sirt6/Gpd1l/Pgls/Galk1/Kmo/H6pd/Cbfa2t3/Pfkm/Eno3/Galt/Idh3a/Idh3g/Hif1a/Jmjd8/Dlst	30	BP
GO:1903052	positive regulation of proteolysis involved in cellular protein catabolic process	25/2175	110/23239	2.31585e-05	0.000328163	0.000210736	Hspa1a/Rack1/Smad7/Gsk3a/Ankib1/Stub1/Trib2/Osbpl7/Lrrk2/Nop53/Chfr/Sirt2/Bag6/Xbp1/Cbfa2t3/Mdm2/Rnf144a/Prickle1/Gba/Dnajb2/Csnk1e/Ctsc/Pten/Edem2/Edem1	25	BP
GO:1901800	positive regulation of proteasomal protein catabolic process	23/2175	97/23239	2.35936e-05	0.000333517	0.000214175	Hspa1a/Rack1/Smad7/Gsk3a/Ankib1/Stub1/Trib2/Osbpl7/Lrrk2/Nop53/Chfr/Sirt2/Bag6/Xbp1/Cbfa2t3/Mdm2/Rnf144a/Prickle1/Gba/Dnajb2/Csnk1e/Edem2/Edem1	23	BP
GO:0010631	epithelial cell migration	48/2175	278/23239	2.38737e-05	0.000335935	0.000215728	Apoe/Pfn1/Pik3r2/Ctsh/Plxnd1/Macf1/Ephb4/Hdac7/Coro1b/Pdcd10/Tgfb1/Rock2/Angpt1/Rhob/Mecp2/Dock5/Adam8/Atp5a1/Krit1/Itgb2/Jcad/Thbs1/Sirt1/Aqp1/Emc10/Pxn/Ppm1f/Nr4a1/Srf/Cdh13/Dock1/Pdpk1/Nus1/Ptp4a3/Prcp/Klf4/Scarb1/Hdac5/Adipor1/Card10/Prkca/Anxa3/Rtn4/Gata2/Pten/Hif1a/P2rx4/Hmox1	48	BP
GO:0051452	intracellular pH reduction	12/2175	33/23239	2.388e-05	0.000335935	0.000215728	Dmxl1/Atp6v0d1/Rab7/Bcl2/Clic4/Cln5/Atp6v0c/Gpr89/Ccdc115/Tcirg1/Atp6v0a2/Ppt1	12	BP
GO:0014743	regulation of muscle hypertrophy	19/2175	72/23239	2.41002e-05	0.000338215	0.000217192	Tnfrsf1b/Rock2/Gsk3a/Nr3c1/Tnfrsf1a/Slc25a4/Sirt1/Akap1/Parp1/Rock1/Camk2d/Pi16/Twf1/Adrb1/Prkca/Rgs2/P2rx4/Ctdp1/Lmna	19	BP
GO:0000723	telomere maintenance	27/2175	124/23239	2.52893e-05	0.000353704	0.000227138	Hspa1a/Terf1/Nop10/Dna2/Prkcq/Smc6/Smg1/Atrx/Atm/Tent4b/Sirt6/Parp1/Hnrnpc/Smg6/Tep1/Cct7/Hnrnpd/Cct6a/Hnrnpu/Mapk1/Hsp90aa1/Mapk3/Zfp365/Mcrs1/Atr/Tnks2/Lmna	27	BP
GO:0051235	maintenance of location	52/2175	310/23239	2.53253e-05	0.000353704	0.000227138	Apoe/C3/Gm2a/4932438A13Rik/Pfn1/B4galnt1/Hexb/Tnf/Bscl2/Tgfb1/Mest/Cav1/Slc8b1/Chd7/Coro1a/Gsn/Ibtk/Txn1/Capn3/P2ry6/Xcr1/Sirt1/Plcg2/Flna/Vps13a/Rangap1/Cyba/Soat1/Camk2d/Golph3/Pdpk1/Ptpn6/Nfkbib/Ehd1/Nrip1/Tnrc6a/Scarb1/Ftl1/Pde4d/Grk2/Ttc39b/Twf1/Hnrnpu/Lck/Get4/Slc8a1/Anxa5/Dand5/Dgat1/Osbpl8/Trpc1/Plin5	52	BP
GO:0033003	regulation of mast cell activation	15/2175	49/23239	2.5627e-05	0.000356209	0.000228747	Cd300a/Crlf2/Cd226/Fcer1a/Fcer1g/Vamp8/Cd84/Adora2b/Cd300lb/Cnr1/Stxbp2/Pdpk1/Fgr/Gata2/Hmox1	15	BP
GO:1902041	regulation of extrinsic apoptotic signaling pathway via death domain receptors	15/2175	49/23239	2.5627e-05	0.000356209	0.000228747	Lgals3/Atf3/Stk3/Hmgb2/Dapk1/Thbs1/Mal/Cflar/Icam1/Skil/Stk4/Hgf/Rffl/Pten/Hmox1	15	BP
GO:0016236	macroautophagy	36/2175	188/23239	2.60578e-05	0.000360477	0.000231488	Trp53inp1/Atp13a2/Ift20/Irgm2/Pacs2/Rab7/Trp53/Tlr2/Sptlc2/Rab1b/Sesn3/Gnai3/Ctsd/Lrrk2/Vamp8/Sesn1/Sirt1/Prkaa2/Rb1cc1/Tbc1d14/Npc1/Tbk1/Tcirg1/Atg3/Yod1/Gabarap/Larp1/Gba/Gabarapl2/Nbr1/Atg101/Mapk3/Hif1a/Pim2/Hmox1/Ralb	36	BP
GO:1902275	regulation of chromatin organization	36/2175	188/23239	2.60578e-05	0.000360477	0.000231488	H1f0/Tgfb1/Mecp2/Asxl2/Trp53/Ogt/Aicda/Atrx/Atm/Lrrk2/Mki67/Sirt1/Iws1/Sirt6/Xbp1/Tlk1/Taf7/Pih1d1/Supt6/Kmt2e/Spi1/Foxp3/Ubr5/Znhit1/Pax5/Bcl6/Map1s/Smarcb1/Hnrnpu/Nsd1/Trip12/Mtf2/Gata2/Mapk3/Mllt6/Lmna	36	BP
GO:0042113	B cell activation	63/2175	399/23239	2.6396e-05	0.00036429	0.000233936	Cd28/Il7r/Il21/Malt1/Cd300a/Hdac7/Atp11c/Cd40lg/Tgfb1/Ahr/Dock10/Bst1/Bcl2/Trp53/Cmtm7/Tnfrsf4/Hspd1/Mif/Aicda/Peli1/Samsn1/Atm/Tirap/Skap2/Dcaf1/Cxcr5/Bak1/H2-Ab1/Clcf1/Prkcb/Lax1/Plcg2/Xbp1/Fcgr2b/Fcrl1/Exosc3/Ikzf1/Ptpn6/Ikzf3/Lyl1/Supt6/Prdm1/Tlr4/Jak3/Prkcd/Foxp3/Rc3h1/Cd38/Hdac5/Lgals1/Itm2a/Bcl6/Bad/Tnfrsf21/Sp3/Ctps/Il2rg/Btla/Pou2f2/Lef1/Cd180/Cd74/Mzb1	63	BP
GO:1904035	regulation of epithelial cell apoptotic process	21/2175	85/23239	2.72674e-05	0.000375426	0.000241087	Srsf6/Col18a1/Tnf/Cd40lg/Angpt1/Pdcd4/Gsn/Krit1/Igf1r/Thbs1/Cflar/Xbp1/Jak2/Pdpk1/Icam1/Eif2s1/Braf/Bad/Gata2/Hmox1/Tia1	21	BP
GO:0002526	acute inflammatory response	26/2175	118/23239	2.85246e-05	0.00039181	0.000251609	Fn1/C3/Tnf/Fcgr1/Cd55/Ash1l/Cxcr2/Fcer1a/Mif/Il1rn/Adam8/Fcgr3/Fcer1g/Ccr7/Cd59a/Nlrp3/Cnr1/Fcgr2b/Icam1/Prcp/Cfh/Hp/Saa3/Il20rb/Serpinb9/Alox5ap	26	BP
GO:0090132	epithelium migration	48/2175	280/23239	2.88685e-05	0.000395485	0.000253968	Apoe/Pfn1/Pik3r2/Ctsh/Plxnd1/Macf1/Ephb4/Hdac7/Coro1b/Pdcd10/Tgfb1/Rock2/Angpt1/Rhob/Mecp2/Dock5/Adam8/Atp5a1/Krit1/Itgb2/Jcad/Thbs1/Sirt1/Aqp1/Emc10/Pxn/Ppm1f/Nr4a1/Srf/Cdh13/Dock1/Pdpk1/Nus1/Ptp4a3/Prcp/Klf4/Scarb1/Hdac5/Adipor1/Card10/Prkca/Anxa3/Rtn4/Gata2/Pten/Hif1a/P2rx4/Hmox1	48	BP
GO:0032753	positive regulation of interleukin-4 production	10/2175	24/23239	2.8928e-05	0.000395485	0.000253968	Cd28/Cd40lg/Prkcq/Fcer1g/Nlrp3/Irf4/Foxp3/Rara/Il20rb/Cd3e	10	BP
GO:0044242	cellular lipid catabolic process	36/2175	189/23239	2.93337e-05	0.000400093	0.000256928	Apoe/Gm2a/Cpt1a/Hexb/Mgll/Bscl2/Neu1/Naga/Acot8/Apoc2/Smpdl3b/Acaa2/Mlycd/Aoah/Pla2g4b/Acaa1a/Pla2g4a/Echs1/Sirt2/Smpdl3a/Plcg2/Gpcpd1/Plcb3/Cnr1/Acot2/Prkcd/Abhd16a/Scarb1/Pnpla8/Gba/Faah/Slc27a4/Phyh/Abhd12/Plin5/Aig1	36	BP
GO:0002456	T cell mediated immunity	28/2175	132/23239	2.99662e-05	0.000406815	0.000261244	Il7r/Malt1/Ctsh/Muc4/Crlf2/Smad7/Hspd1/H2-D1/Il18rap/Vsir/Nlrp3/Dusp22/H2-K1/Icam1/Myo1g/Foxp3/Cd8a/Rftn1/Hfe/Prf1/Serpinb9b/Kdm5d/Ctsc/Il20rb/Serpinb9/Stx7/Dennd1b/Tap2	28	BP
GO:0009206	purine ribonucleoside triphosphate biosynthetic process	28/2175	132/23239	2.99662e-05	0.000406815	0.000261244	Cox5b/Tgfb1/Trp53/Khk/Ogt/Mif/Nme2/Hk3/Atp5g2/Atp5a1/Eno1b/Taz/Entpd1/Cyc1/Atp5d/Prkaa2/Sirt6/Parp1/Atp5g3/Galk1/Atp5o/Cbfa2t3/Pfkm/Eno3/Galt/Nme7/Hif1a/Jmjd8	28	BP
GO:0032091	negative regulation of protein binding	24/2175	105/23239	3.02997e-05	0.000410385	0.000263537	Ppp1r2/Cav1/Mecp2/Stub1/Ctsz/Lrrk2/Ifit2/Usp33/Actb/Rock1/Adam15/Eif2s1/Ddx11/Dnajb2/Hfe/Adnp/Ace/Tmbim6/Csnk1e/Lef1/Mapk3/Pim2/Eif2b1/Ralb	24	BP
GO:0044772	mitotic cell cycle phase transition	56/2175	344/23239	3.04178e-05	0.000411029	0.000263951	Mrnip/Ezh2/Terf1/Tgfb1/Cks2/Lsm10/Mecp2/Calm2/Cdk2ap2/Prkcq/Bcl2/Trp53/Cul4b/Psme1/Ccnd2/Atm/Xpc/Ctdsp1/Ube2s/Anapc5/Nop53/Cdkn1b/Ankrd17/Lmnb1/Rhou/Fbxo7/Spast/Camk2d/Cdk5rap2/Ptpn6/Usp37/Kmt2e/Cdk5rap3/Nek6/Mdm2/Klf4/Zpr1/Gen1/Rpl24/Lsm11/Fhl1/Eif4ebp1/Tmod3/Mad2l1bp/Cacul1/Birc5/Zc3h12d/Pole/Ddb1/Pten/Cdk2/Ctdp1/Pim2/Stox1/Anapc11/Foxo4	56	BP
GO:1903050	regulation of proteolysis involved in cellular protein catabolic process	37/2175	197/23239	3.15102e-05	0.000424804	0.000272796	Hspa1a/Rack1/Derl3/Commd1/Smad7/Gsk3a/Ankib1/Stub1/Trib2/Ogt/Psme1/Osbpl7/Lrrk2/Rybp/Nop53/Chfr/Sirt2/Bag6/Xbp1/Csnk2a1/Ubxn1/Cbfa2t3/Mdm2/Rnf144a/Prickle1/Gba/Anks1/Dnajb2/Hfe/Gabarapl2/Sdcbp/Csnk1e/Ctsc/Pten/Edem2/Ube3a/Edem1	37	BP
GO:1905475	regulation of protein localization to membrane	34/2175	175/23239	3.16248e-05	0.000425364	0.000273156	Rack1/Lgals3/Pik3r2/Tnf/Iqsec2/Commd1/Tgfb1/Hectd1/Slc7a11/Lrp1/Ppp2r5a/Rhog/Ogt/Gsn/Cnst/Trem2/Appl1/Nlgn2/Vamp8/Tnik/Actb/Tmem59/Snx27/Camk2d/Csnk2a1/Pdpk1/Vti1b/Kif5b/Ssh1/Sptbn1/Stom/Gdi1/Cdk5r1/Stx7	34	BP
GO:1903409	reactive oxygen species biosynthetic process	25/2175	112/23239	3.20168e-05	0.000429645	0.000275906	Dynll1/Tnf/Cybb/Cav1/Ncf1/Ogt/Hspd1/Tlr2/Clcn3/Itgb2/Sirpa/Sirt1/Mmp8/Cflar/Cyba/Jak2/Icam1/Tlr4/Arg2/Klf4/Ass1/Hsp90aa1/Slc30a10/P2rx4/Eef1a1	25	BP
GO:0045444	fat cell differentiation	42/2175	235/23239	3.28628e-05	0.000439984	0.000282545	4932438A13Rik/Zfp385a/Bscl2/Cebpd/Stk3/Tgfb1/Asxl2/Trib2/Zadh2/Cby1/Tmem64/Plac8/Tgfb1i1/Sirt1/Creb1/Cebpa/Mex3c/Nr4a1/Sirt2/Xbp1/Fabp4/Medag/Mkks/Lrrc8c/Socs7/Klf4/Creb5/Tbl1xr1/Atf2/Itga6/Psmb8/Stk4/Hnrnpu/Sh3pxd2b/Syap1/Adrb1/Atf5/Socs1/Sdf4/Gata2/Rgs2/Osbpl8	42	BP
GO:0030902	hindbrain development	32/2175	161/23239	3.34553e-05	0.000446889	0.000286979	Ezh2/Atrn/Rbfox2/Mecp2/Bcl2/Trp53/Atp7a/Ptprs/Usp9x/Igf1r/Atxn2/C5ar1/Herc1/Flna/Zbtb18/Coq8b/Fcgr2b/Slc6a4/Naglu/Socs7/Smarca4/Pcnt/Aars/Atf5/Lhx1/Sdf4/Lef1/Cdk5r1/Gata2/Zfp365/Ahi1/Cd3e	32	BP
GO:0071559	response to transforming growth factor beta	38/2175	205/23239	3.3563e-05	0.000447302	0.000287244	Crkl/Tgfb1/Smad7/Rock2/Lrrc32/Smurf2/Peg10/Cav1/Nr3c1/Stub1/Trp53/Fam89b/Yes1/Usp9x/Tgfb1i1/Ppm1a/Tab1/Ltbp3/Igf1r/Thbs1/Sirt1/Creb1/Pxn/Hyal2/Cflar/Xbp1/Parp1/Rock1/Dusp22/Nlk/Pdpk1/Emilin1/Crk/Skil/Itga8/Sdcbp/Dand5/Chst11	38	BP
GO:0002920	regulation of humoral immune response	12/2175	34/23239	3.37724e-05	0.000449066	0.000288377	C3/Tnf/Cd55/Fcer2a/Cd37/Ccr7/Cd59a/H2-DMa/Fcgr2b/Ptpn6/Spns2/Cfh	12	BP
GO:0009145	purine nucleoside triphosphate biosynthetic process	28/2175	133/23239	3.46125e-05	0.000459187	0.000294876	Cox5b/Tgfb1/Trp53/Khk/Ogt/Mif/Nme2/Hk3/Atp5g2/Atp5a1/Eno1b/Taz/Entpd1/Cyc1/Atp5d/Prkaa2/Sirt6/Parp1/Atp5g3/Galk1/Atp5o/Cbfa2t3/Pfkm/Eno3/Galt/Nme7/Hif1a/Jmjd8	28	BP
GO:0001909	leukocyte mediated cytotoxicity	29/2175	140/23239	3.4736e-05	0.000459672	0.000295188	Il7r/Il21/Ctsh/Lamp1/Muc4/Fcgr1/Cd226/Klre1/Ncf1/Coro1a/Fcgr3/Slamf6/H2-D1/Rasgrp1/Il18rap/H2-K1/Stxbp2/Ptpn6/Vav1/Pik3r6/Crk/Hfe/Prf1/Tap1/Serpinb9b/Ctsc/Serpinb9/Stx7/Tap2	29	BP
GO:0090130	tissue migration	48/2175	282/23239	3.48069e-05	0.000459672	0.000295188	Apoe/Pfn1/Pik3r2/Ctsh/Plxnd1/Macf1/Ephb4/Hdac7/Coro1b/Pdcd10/Tgfb1/Rock2/Angpt1/Rhob/Mecp2/Dock5/Adam8/Atp5a1/Krit1/Itgb2/Jcad/Thbs1/Sirt1/Aqp1/Emc10/Pxn/Ppm1f/Nr4a1/Srf/Cdh13/Dock1/Pdpk1/Nus1/Ptp4a3/Prcp/Klf4/Scarb1/Hdac5/Adipor1/Card10/Prkca/Anxa3/Rtn4/Gata2/Pten/Hif1a/P2rx4/Hmox1	48	BP
GO:0002705	positive regulation of leukocyte mediated immunity	34/2175	176/23239	3.57253e-05	0.000470733	0.000302291	Cd28/Il21/C3/Malt1/Lamp1/Tnf/Fcgr1/Tgfb1/Cd226/Klre1/Fcer2a/Fcer1a/Hspd1/Fcgr3/Fcer1g/Slamf6/Itgb2/H2-D1/Vamp8/Rasgrp1/Il18rap/Clcf1/Adora2b/Nlrp3/H2-K1/Stxbp2/Exosc3/Vav1/Foxp3/Fgr/Hfe/Gata2/Stx7/Tap2	34	BP
GO:0071456	cellular response to hypoxia	22/2175	93/23239	3.65775e-05	0.000480874	0.000308803	Cybb/Commd1/Stub1/Bcl2/Trp53/Ogt/Acaa2/Hp1bp3/Adam8/P4hb/Nop53/Sirt1/Aqp1/Sirt2/Pdk3/Eif4ebp1/Bad/Cpeb2/Tmbim6/Pten/Hif1a/Stox1	22	BP
GO:0002883	regulation of hypersensitivity	8/2175	16/23239	3.75793e-05	0.000491989	0.000315941	C3/Fcgr1/Fcer1a/Fcgr3/Fcer1g/Ccr7/Fcgr2b/Il20rb	8	BP
GO:0071496	cellular response to external stimulus	47/2175	275/23239	3.76057e-05	0.000491989	0.000315941	Comt/Nuak2/Klf10/Atf3/Arhgdia/Hsp90b1/BC048403/Cpeb4/Cav1/Ldha/Bcl2/Trp53/Sesn3/Top2b/Lrrk2/Usp33/Sesn1/Sirt1/Aqp1/Prkaa2/Nupr1l/Atp1a1/Asns/Srf/Adora2b/Xbp1/Gsdmd/Gabarap/Usf1/Pdia3/Rnase4/Tnrc6a/Eif2s1/Ssh1/Mybbp1a/Pim1/Itga6/Gba/Ptger4/Gabarapl2/Mapk1/Lars/Mapk3/Bmf/P2rx4/Ralb/Stk26	47	BP
GO:0032147	activation of protein kinase activity	43/2175	244/23239	3.76763e-05	0.000491989	0.000315941	Malt1/Cd300a/Tnf/Cd40lg/Map3k8/Erp29/Stk3/Angpt1/Gadd45b/Stk10/Mapk8ip3/Fcer1a/Lrrk2/Tirap/Cab39/Tab1/Ccr7/Tnik/Thbs1/Pxn/Map4k1/Map3k15/Jak2/Kars/Fgd4/Pdpk1/Gadd45a/Tlr4/Tom1l1/Nek6/Prkcd/Camkk1/Card10/Stk4/Adnp/Shc1/Hgf/Pde6h/Socs1/Osbpl8/Cd74/Camkk2/Stk26	43	BP
GO:0043270	positive regulation of ion transport	51/2175	307/23239	3.92149e-05	0.000510934	0.000328107	Apoe/Lgals3/Trpv2/Kcnj2/Ctss/Grm6/Arc/Cav1/Nr3c1/Ccr1/Wnk1/Cask/Atp1b3/Atp1b1/Mif/Slc9a3r1/Capn3/Mylk/P2ry6/Scn1b/Vamp8/Slc25a4/Bak1/Ehd3/Orai1/Gnas/Ahcyl1/Stim2/Gpd1l/Plcg2/Flna/Slc6a4/Chp1/Anxa2/Kmo/Pdpk1/Rgs9/Jak3/Prkcd/Kif5b/Atp8a1/Stim1/Fhl1/S100a1/Adrb1/Rtn4/Homer1/Mllt6/Cxcr4/P2rx4/Trpc1	51	BP
GO:0031346	positive regulation of cell projection organization	69/2175	454/23239	3.94289e-05	0.000512563	0.000329152	Apoe/Fn1/Grn/Pfn1/Ezh2/Plxnd1/Itsn2/Trpv2/Plxna1/Dynll1/Washc1/Coro1b/D16Ertd472e/Neu1/Scarb2/Mecp2/Nr3c1/Cask/Prkcq/Atp7a/Cyfip1/Mif/Washc5/Rapgef1/Nme2/Nlgn2/Palm/Sept7/Tmem106b/Brk1/Ccr7/Scn1b/Igf1r/Il1rap/Sirt1/Aqp1/Shtn1/Plxnb2/Srf/Cflar/Cep135/Cnr1/Nckipsd/Tmem30a/Ehd1/Braf/Dnm1l/Iqgap1/Skil/Rpl4/Twf1/Dynlt1b/Adnp/Hgf/Eif4g2/Rtn4/Xlr4b/Caprin1/Gdi1/Akirin1/Hsp90aa1/Rgs2/Cxcr4/Nckap1/Atmin/R…	69	BP
GO:0002821	positive regulation of adaptive immune response	30/2175	148/23239	3.95159e-05	0.000512563	0.000329152	Cd28/C3/Malt1/Tnf/Fcgr1/Tgfb1/Cd226/Fcer2a/Prkcq/Fcer1a/Hspd1/Mif/Fcgr3/Nfkbiz/Fcer1g/Ccr7/H2-D1/Irf1/H2-Ab1/Clcf1/Sirt1/H2-DMa/Nlrp3/H2-K1/Exosc3/Foxp3/Ccr2/Cd74/Stx7/Tap2	30	BP
GO:0070664	negative regulation of leukocyte proliferation	21/2175	87/23239	3.96172e-05	0.000512734	0.000329263	Cd300a/Tgfb1/Lrrc32/H2-Aa/Peli1/Atm/H2-Ab1/Vsir/Fcgr2b/Cd80/Ptpn6/Prdm1/Arg2/Foxp3/Rc3h1/Tnfrsf21/Btla/Zc3h12d/Il20rb/Prkar1a/Cblb	21	BP
GO:0050715	positive regulation of cytokine secretion	29/2175	141/23239	3.98736e-05	0.000514116	0.00033015	Csf1r/Tnf/Tlr8/Crlf2/Unc93b1/Clec5a/Hspd1/Mif/Tlr2/Lrrfip2/Lrrk2/Cd14/Ccr7/Rasgrp1/Il1rap/Cd84/Hyal2/Mmp8/Xbp1/Nlrp3/Gsdmd/Kars/Tlr4/Dhx9/Panx1/Fgr/Ptger4/Sptbn1/Mapk3	29	BP
GO:0034341	response to interferon-gamma	28/2175	134/23239	3.99005e-05	0.000514116	0.00033015	Vim/Ifitm3/Irgm2/Trp53/H2-Aa/Tlr2/Gsn/Ciita/Ccl6/Stxbp4/Ifitm2/Vamp8/Gbp9/Kynu/Dapk1/Irf1/H2-Ab1/Mefv/Rab43/Jak2/Stxbp2/Capg/Tlr4/Txk/Rab11fip5/Kif5b/Socs1/Stat1	28	BP
GO:0043409	negative regulation of MAPK cascade	33/2175	170/23239	4.1782e-05	0.00053717	0.000344955	Apoe/Pik3r2/Cd300a/Dnaja1/Atf3/Cav1/Ash1l/Lemd2/Rapgef1/Zmynd11/Slc9a3r1/Hsph1/Igf1r/Sirpa/Hyal2/Lax1/Xbp1/Ptpn6/Cdk5rap3/Tlr4/Qars/Emilin1/Prkcd/Klf4/Rgs14/Gba/Cdc42se1/Dynlt1b/Prkca/Rgs2/Pten/Ranbp9/Nlrp6	33	BP
GO:0019079	viral genome replication	24/2175	107/23239	4.2027e-05	0.00053913	0.000346214	Ifitm3/Tnf/Ddx5/Rock2/Fbxl2/Bcl2/Aicda/Hacd3/Top2b/Srpk1/Ifitm2/Rab29/Ppib/Larp1/Rab5a/Isg20/Grk2/Smarcb1/Stom/Adarb1/Ddb1/Pabpc1/Ltf/Oas1g	24	BP
GO:0034660	ncRNA metabolic process	69/2175	455/23239	4.23126e-05	0.000540227	0.000346918	Rpl7l1/Sars/Hsd17b10/Ago1/Nop10/Aars2/Mecp2/Ints6l/Rpp30/Snd1/Yars/Mocs3/Trp53/Chd7/Rpl14/Exosc8/Osgepl1/Nsun4/Nol6/Nudt16/Ssb/Rpl7a/Rps16/Mars2/Trub2/Rela/Tent4b/Nsun2/Nop53/Sirt1/Ago3/Ints6/Rpl10a/Pnpt1/Nsun5/Kars/Ints9/Ints5/Elp4/Exosc3/Elp2/Heatr1/Pih1d1/Kri1/Nvl/Mettl3/Rc3h2/Qars/Npm3/Npm1/Exosc5/Ddx11/Isg20/Rc3h1/Smarca4/Rps28/Smarcb1/Aars/Pdcd11/Rps15/Lars/Sart1/Slfn8/Dcaf13/Rps14/Rtcb/Trp…	69	BP
GO:0002275	myeloid cell activation involved in immune response	20/2175	81/23239	4.23907e-05	0.000540227	0.000346918	Tyrobp/Cd300a/Fcer1a/Myo1f/Snap23/Fcer1g/Itgb2/Vamp8/Rasgrp1/Ywhaz/Cd84/Adora2b/Kars/Stxbp2/Pdpk1/Fgr/Ccr2/Anxa3/Gata2/Hmox1	20	BP
GO:0032204	regulation of telomere maintenance	20/2175	81/23239	4.23907e-05	0.000540227	0.000346918	Terf1/Prkcq/Smg1/Atrx/Atm/Tent4b/Sirt6/Parp1/Hnrnpc/Smg6/Cct7/Hnrnpd/Cct6a/Hnrnpu/Mapk1/Mapk3/Mcrs1/Atr/Tnks2/Lmna	20	BP
GO:0036293	response to decreased oxygen levels	41/2175	230/23239	4.30928e-05	0.000546953	0.000351237	Cybb/Hsp90b1/Commd1/Nfatc3/Cpeb4/Cav1/Mecp2/Stub1/Bcl2/Trp53/Atp1b1/Ogt/Acaa2/Hp1bp3/Adam8/P4hb/Atm/Ucp2/Nop53/Sirt1/Aqp1/Prkcb/Sirt2/Fosl2/Camk2d/Alas2/Acot2/Egln1/Usf1/Cbfa2t3/Cd38/Pdk3/Eif4ebp1/Bad/Cpeb2/Tmbim6/Slc8a1/Pten/Hif1a/Hmox1/Stox1	41	BP
GO:1903034	regulation of response to wounding	32/2175	163/23239	4.31064e-05	0.000546953	0.000351237	Apoe/Srsf6/Cav1/Cask/Prkcq/Atp7a/Mif/Lrig2/Klk8/Ptprs/Fcer1g/Capn3/Mylk/Igf1r/Thbs1/Xbp1/Anxa2/Selp/Tlr4/Prkcd/Klf4/Braf/Crk/Ptger4/Cd9/Pros1/Prkca/Rtn4/Anxa5/Pten/Cxcr4/Pdgfa	32	BP
GO:2001020	regulation of response to DNA damage stimulus	37/2175	200/23239	4.41991e-05	0.000557597	0.000358072	Mrnip/Zfp385a/Ppp4c/Ddx5/Dtx3l/Spire1/Trp53/Babam2/Smg1/Mif/Eya2/Mcl1/Nudt16/Top2b/Atm/Polq/Tpt1/Sirt1/Sirt6/Parp1/Bclaf1/Dhx9/Mdm2/Npm1/Prkcd/Ubr5/Ddx11/Smchd1/Steap3/Skil/Mms19/Trip12/Ppp4r2/Uimc1/Zfp365/Atr/Cd74	37	BP
GO:0030833	regulation of actin filament polymerization	31/2175	156/23239	4.42325e-05	0.000557597	0.000358072	Pfn1/Pik3r2/Washc1/Coro1b/Wipf1/Arpc1b/Spire1/Arpc4/Cyfip1/Tlr2/Capzb/Coro1a/Gsn/Brk1/Gmfb/Mkks/Rasa1/Capg/Icam1/Prkcd/Arhgap18/Vill/Tpm1/Vasp/Sptbn1/Twf1/Tmod3/Arhgap28/Clec2i/Nckap1/Bag4	31	BP
GO:0097237	cellular response to toxic substance	31/2175	156/23239	4.42325e-05	0.000557597	0.000358072	Psap/Rack1/Ezh2/Tnf/Trp53inp1/Pdcd10/Rhob/Slc31a1/Trp53/Atp7a/Hk3/Top2b/Lrrk2/Rela/Hsph1/Txn1/Sesn1/Sirt1/Aqp1/Gstm5/Actb/Fbxo7/Adcy7/Prkcd/Ddx11/Bad/Hgf/Selenot/Pten/Hmox1/Stk26	31	BP
GO:0006470	protein dephosphorylation	42/2175	238/23239	4.46132e-05	0.000561182	0.000360374	Ppp1r2/Ppm1b/Ppp1r12a/Cd300a/Tnf/Hsp90b1/Tgfb1/Rock2/Ptpn12/Ptpro/Ppp2r5a/Bcl2/Ppm1m/Eya2/Ptprs/Ppm1h/Ctdsp1/Ppp2r2a/Ppm1a/Tab1/Ssu72/Ppm1f/Ppp1ca/Akap1/Rock1/Dusp22/Jak2/Ptpn6/Ptp4a3/Prkcd/Ssh1/Gba/Ppp1r16b/Ppp4r3a/Timm50/Ppp3cc/Ppp4r2/Fbxw11/Pten/Ctdp1/Ilkap/Ptbp1	42	BP
GO:0019080	viral gene expression	16/2175	57/23239	4.59137e-05	0.000576296	0.00037008	Pfn1/Ifitm3/Mid2/Eif3f/Ssb/Eif3d/Eif3l/Usf1/Dhx9/Eif3b/Smarca4/Smarcb1/Denr/Lef1/Ctdp1/Ptbp1	16	BP
GO:0043405	regulation of MAP kinase activity	49/2175	293/23239	4.62462e-05	0.000579222	0.000371959	Apoe/Ezh2/Cd300a/Dnaja1/Tnf/Cd40lg/Erp29/Pdcd10/Tgfb1/Gadd45b/Cav1/Mapk8ip3/Trib2/Fcer1a/Mif/Il1rn/Adam8/Lrrk2/Tirap/Tab1/Ccr7/Rasgrp1/Tnik/Igf1r/Thbs1/Pxn/Hyal2/Lax1/Map4k1/Map3k15/Jak2/Kars/Fgd4/Ptpn6/Gadd45a/Cdk5rap3/Tlr4/Pik3r6/Prkcd/Rgs14/Gba/Iqgap1/Shc1/Hgf/Pde6h/Prkca/Rgs2/Cd74/Pdgfa	49	BP
GO:0110053	regulation of actin filament organization	44/2175	254/23239	4.71309e-05	0.000588547	0.000377947	Pfn1/Pik3r2/Washc1/Coro1b/Wipf1/Rock2/Arhgef15/Arpc1b/Naa80/Spire1/Prkcq/Arpc4/Cyfip1/Tlr2/Capzb/Coro1a/Gsn/Brk1/Pxn/S1pr1/Ppm1f/Gmfb/Flna/Rock1/Mkks/Rasa1/Capg/Icam1/Prkcd/Arhgap18/Ssh1/Vill/Braf/Tpm1/Vasp/Ptger4/Sptbn1/Twf1/Tmod3/Sh3pxd2b/Arhgap28/Clec2i/Nckap1/Bag4	44	BP
GO:0030041	actin filament polymerization	33/2175	171/23239	4.71929e-05	0.000588547	0.000377947	Pfn1/Pik3r2/Washc1/Coro1b/Wipf1/Arpc1b/Msrb1/Spire1/Arpc4/Cyfip1/Tlr2/Capzb/Coro1a/Gsn/Brk1/Gmfb/Mkks/Rasa1/Capg/Icam1/Prkcd/Arhgap18/Vill/Tpm1/Vasp/Sptbn1/Twf1/Tmod3/Arhgap28/Diaph3/Clec2i/Nckap1/Bag4	33	BP
GO:0006885	regulation of pH	21/2175	88/23239	4.74953e-05	0.000591053	0.000379556	Slc4a2/Dmxl1/Atp6v0d1/Rab7/Bcl2/Trp53/Clic4/Slc9a8/Cln5/Lrrk2/Atp6v0c/Gpr89/Ccdc115/Tcirg1/Chp1/Atp6v0a2/Mafg/Mapk1/Ppt1/Mapk3/Atp6ap1	21	BP
GO:0032673	regulation of interleukin-4 production	11/2175	30/23239	4.77616e-05	0.000593099	0.00038087	Cd28/Cd40lg/Prkcq/Fcer1g/Nlrp3/Irf4/Foxp3/Rara/Lef1/Il20rb/Cd3e	11	BP
GO:0051100	negative regulation of binding	32/2175	164/23239	4.88221e-05	0.000604978	0.000388499	Ppp1r2/Cav1/Mecp2/Stub1/Ctsz/Lrrk2/Ifit2/Usp33/Sirt1/Actb/Rock1/Adam15/Jak2/Eif4a3/Eif2s1/Ddx11/Dnajb2/Wapl/Hfe/Adnp/Ace/Arhgap28/Pex19/Tmbim6/Csnk1e/Hey1/Lef1/Mapk3/Pim2/Hmox1/Eif2b1/Ralb	32	BP
GO:0051258	protein polymerization	46/2175	270/23239	4.89691e-05	0.000605512	0.000388842	Pfn1/Pik3r2/Terf1/Washc1/Coro1b/Wipf1/Arpc1b/Cav1/Fgf13/Mecp2/Msrb1/Spire1/Arpc4/Cyfip1/Tlr2/Capzb/Coro1a/Gsn/Slain2/Ube2s/Brk1/Dctn1/Cdkn1b/Gmfb/Mkks/Rasa1/Cdk5rap2/Capg/Icam1/Prkcd/Arhgap18/Vill/Tpm1/Dnm1l/Vasp/Sptbn1/Twf1/Tmod3/Arhgap28/Mzt1/Diaph3/Clec2i/Hsp90aa1/Tppp3/Nckap1/Bag4	46	BP
GO:0015850	organic hydroxy compound transport	42/2175	239/23239	4.93108e-05	0.000608446	0.000390726	Apoe/Lgals3/Cd300a/Npc2/Stard5/Washc1/Commd1/Pgap1/Cav1/Mecp2/Lrp1/Apoc2/Fcer1a/Tlr2/Fcgr3/Fcer1g/Ly6e/Entpd1/Sirt1/Aqp1/Actb/Prkcb/Adora2b/Ptch1/Npc1/Slc16a7/Xbp1/Cnr1/Soat1/Slc6a4/Anxa2/Kcna2/Nus1/Scarb1/Grk2/Ttc39b/Stx1a/Rtn4/Lamtor1/Sncg/Lcat/Pltp	42	BP
GO:0008015	blood circulation	70/2175	466/23239	5.07614e-05	0.00062502	0.00040137	Apoe/Chrm3/Cpa3/Mgll/Kcnj2/Tgfb1/Smad7/Rnpep/Srsf1/Angpt1/Gsk3a/Plod3/Ahr/Cav1/Ncf2/Mecp2/Nr3c1/Dock5/Rps6ka2/Ptpro/Wnk1/Kcnj5/Cxcr2/Chd7/Atp1b1/Mif/Erap1/Taz/Scn1b/Sirt1/Ehd3/Atp1a1/Gnas/Adora2b/Gpd1l/Flna/Plcb3/Cnr1/Cyba/Mkks/Jak2/Slc6a4/Ptger2/Camk2d/Icam1/Snta1/Ptp4a3/Prcp/Csrp3/Mdm2/Tpm1/Pde4d/Grk2/Dnm1l/Cd38/S100a1/Ace/Shc1/Adrb1/Prkca/Slc8a1/Ndst2/Stat1/Rgs2/F5/Cxcr4/Hif1a/P2rx4/Hmox1/Comp	70	BP
GO:0042542	response to hydrogen peroxide	25/2175	115/23239	5.10786e-05	0.000626463	0.000402296	Psap/Rack1/Ezh2/Pdcd10/Rhob/Bcl2/Trp53/Hk3/Top2b/Lrrk2/Rela/Hsph1/Txn1/Kpna4/Sirt1/Aqp1/Fbxo7/Prkcd/Hp/Crk/Hgf/Lck/Hmox1/Glrx2/Stk26	25	BP
GO:0030832	regulation of actin filament length	34/2175	179/23239	5.10938e-05	0.000626463	0.000402296	Pfn1/Pik3r2/Washc1/Coro1b/Wipf1/Arpc1b/Naa80/Spire1/Arpc4/Cyfip1/Tlr2/Capzb/Coro1a/Gsn/Brk1/Neb/Gmfb/Mkks/Rasa1/Capg/Icam1/Prkcd/Arhgap18/Ssh1/Vill/Tpm1/Vasp/Sptbn1/Twf1/Tmod3/Arhgap28/Clec2i/Nckap1/Bag4	34	BP
GO:0009185	ribonucleoside diphosphate metabolic process	22/2175	95/23239	5.17588e-05	0.000630634	0.000404975	Ldha/Trp53/Khk/Ogt/Mif/Hk3/Nudt16/Eno1b/Ampd3/Entpd1/Prkaa2/Ak2/Sirt6/Galk1/Cbfa2t3/Pfkm/Eno3/Galt/Cant1/Bad/Hif1a/Jmjd8	22	BP
GO:0043502	regulation of muscle adaptation	22/2175	95/23239	5.17588e-05	0.000630634	0.000404975	Tnfrsf1b/Rock2/Gsk3a/Nr3c1/Tnfrsf1a/Slc25a4/Sirt1/Akap1/Parp1/Rock1/Camk2d/Klf4/Pi16/Twf1/Adrb1/Prkca/Rgs2/P2rx4/Ctdp1/Tnni1/Tead1/Lmna	22	BP
GO:2001022	positive regulation of response to DNA damage stimulus	22/2175	95/23239	5.17588e-05	0.000630634	0.000404975	Mrnip/Zfp385a/Ddx5/Dtx3l/Spire1/Babam2/Eya2/Nudt16/Top2b/Atm/Sirt1/Parp1/Bclaf1/Dhx9/Prkcd/Ddx11/Smchd1/Steap3/Skil/Mms19/Uimc1/Atr	22	BP
GO:0002761	regulation of myeloid leukocyte differentiation	26/2175	122/23239	5.21987e-05	0.000633344	0.000406715	Fstl3/Csf1r/Tyrobp/Klf10/Tnf/Tfe3/Tgfb1/Ccr1/Asxl2/Inpp4b/Nme2/Adam8/Tmem64/Creb1/Dcstamp/Gnas/Ikzf1/Cd101/Esrra/Rara/Prkca/Clec2i/Lef1/Gata2/Atp6ap1/Cd74	26	BP
GO:0006754	ATP biosynthetic process	26/2175	122/23239	5.21987e-05	0.000633344	0.000406715	Cox5b/Tgfb1/Trp53/Khk/Ogt/Mif/Hk3/Atp5g2/Atp5a1/Eno1b/Taz/Entpd1/Cyc1/Atp5d/Prkaa2/Sirt6/Parp1/Atp5g3/Galk1/Atp5o/Cbfa2t3/Pfkm/Eno3/Galt/Hif1a/Jmjd8	26	BP
GO:0003013	circulatory system process	71/2175	475/23239	5.2828e-05	0.000639647	0.000410762	Apoe/Chrm3/Cpa3/Mgll/Kcnj2/Tgfb1/Smad7/Rnpep/Srsf1/Angpt1/Gsk3a/Plod3/Ahr/Cav1/Ncf2/Mecp2/Nr3c1/Dock5/Rps6ka2/Ptpro/Wnk1/Kcnj5/Cxcr2/Chd7/Atp1b1/Mif/Erap1/Taz/Scn1b/Sirt1/Ehd3/Atp1a1/Gnas/Adora2b/Gpd1l/Flna/Plcb3/Cnr1/Cyba/Mkks/Jak2/Slc6a4/Ptger2/Camk2d/Icam1/Snta1/Ptp4a3/Prcp/Csrp3/Mdm2/Tpm1/Pde4d/Grk2/Dnm1l/Cd38/Yap1/S100a1/Ace/Shc1/Adrb1/Prkca/Slc8a1/Ndst2/Stat1/Rgs2/F5/Cxcr4/Hif1a/P2rx4/Hmox1…	71	BP
GO:0051251	positive regulation of lymphocyte activation	61/2175	392/23239	5.4249e-05	0.00065549	0.000420936	Cd28/Il7r/Il21/Malt1/Lamp1/Ephb4/Atp11c/Cd40lg/Tgfb1/Tnfsf14/Cav1/Prkcq/Bst1/Bcl2/H2-Aa/Tnfrsf4/Hspd1/Mif/Coro1a/Adam8/Peli1/Nfkbiz/Tirap/Hsph1/Ccr7/Rasgrp1/Irf1/H2-Ab1/Sirpa/Clcf1/H2-DMa/Vsir/Xbp1/Tespa1/Nkap/Nlrp3/Exosc3/Ikzf1/Cd80/Prdm1/Tlr4/Pik3r6/Jak3/Foxp3/Cd38/Lgals1/Flt3l/Bcl6/Bad/Ccr2/Lck/Zmiz1/Il2rg/Rara/Sart1/Socs1/Clec2i/Itpkb/Hsp90aa1/Cd74/Cd3e	61	BP
GO:1902903	regulation of supramolecular fiber organization	55/2175	343/23239	5.44428e-05	0.00065647	0.000421565	Apoe/Pfn1/Pik3r2/Terf1/Washc1/Coro1b/Wipf1/Rock2/Arhgef15/Arpc1b/Cav1/Fgf13/Mecp2/Naa80/Spire1/Arhgef2/Prkcq/Arpc4/Cyfip1/Tlr2/Capzb/Coro1a/Gsn/Slain2/Brk1/Dctn1/Cdkn1b/Pxn/S1pr1/Ppm1f/Gmfb/Flna/Rock1/Mkks/Rasa1/Cdk5rap2/Capg/Icam1/Emilin1/Prkcd/Arhgap18/Ssh1/Vill/Braf/Tpm1/Vasp/Ptger4/Sptbn1/Twf1/Tmod3/Sh3pxd2b/Arhgap28/Clec2i/Nckap1/Bag4	55	BP
GO:0002833	positive regulation of response to biotic stimulus	15/2175	52/23239	5.56651e-05	0.000667065	0.000428369	Cd40lg/Cd226/Hspd1/Mif/Tlr2/Dhx58/Ankrd17/Tbk1/Pum2/Cyba/Ly86/Prkca/Cd180/Mapk3/Pum1	15	BP
GO:0035456	response to interferon-beta	15/2175	52/23239	5.56651e-05	0.000667065	0.000428369	Ifitm3/Ifi202b/Irgm2/Trex1/Ifi209/Ifitm2/Irf1/Ddx41/Ifit1bl1/Pnpt1/Ifi205/Gm5431/Tmem173/Gm4841/Stat1	15	BP
GO:0045806	negative regulation of endocytosis	15/2175	52/23239	5.56651e-05	0.000667065	0.000428369	Rack1/Lgals3/Cd300a/Tgfb1/Cav1/Apoc2/Tlr2/Unc119/Atxn2/Sirpa/Mctp1/Fcgr2b/Atg3/Sdcbp/Pten	15	BP
GO:0051048	negative regulation of secretion	43/2175	248/23239	5.58723e-05	0.000668172	0.000429081	Comt/Tifab/Fn1/Cd300a/Tnfrsf1b/Tnf/Tlr8/Erp29/Lrrc32/Angpt1/Wnk1/Rab7/Tnfrsf4/Il1r2/Tnfrsf1a/Il1rn/Ucp2/Otud5/Vamp8/Entpd1/Sirt1/Cd84/Gnas/Parp1/Nlrp3/Pde3b/Cnr1/Trim9/Arg2/Rab11fip5/Foxp3/Ubr5/Braf/Psmd9/Ptger4/Ace/Tnfrsf21/Ccr2/Tmbim6/Rap1b/Anxa5/Hmox1/Cd74	43	BP
GO:0002864	regulation of acute inflammatory response to antigenic stimulus	9/2175	21/23239	5.6047e-05	0.000668889	0.000429541	C3/Fcgr1/Fcer1a/Fcgr3/Fcer1g/Ccr7/Cnr1/Fcgr2b/Il20rb	9	BP
GO:0008637	apoptotic mitochondrial changes	24/2175	109/23239	5.76788e-05	0.000686956	0.000441143	Gsk3a/Bcl2/Trp53/Sfn/Atp7a/Acaa2/Hspd1/Eya2/Mcl1/Slc25a4/Bak1/Mllt11/Parl/Atg3/Apopt1/Atf2/Slc25a5/Dnm1l/Timm50/Bad/Hgf/Bmf/Pim2/Lmna	24	BP
GO:0038083	peptidyl-tyrosine autophosphorylation	13/2175	41/23239	5.83974e-05	0.000694094	0.000445727	Cav1/Yes1/Itk/Bmx/Igf1r/Tnk1/Txk/Fgr/Hck/Iqgap1/Ace/Lck/Mapk3	13	BP
GO:0060537	muscle tissue development	69/2175	460/23239	5.98741e-05	0.00070856	0.000455016	Hdac7/Atf3/Ddx5/Tgfb1/Smad7/Ift20/Angpt1/Nfatc3/Gsk3a/Ahr/Cav1/Btg2/Nr3c1/Mbnl1/Bcl2/Lemd2/Chd7/Hmg20b/Ifrd1/Cby1/Eya2/Taz/Ly6e/Capn3/Mylk/Slc25a4/Sirt1/Creb1/S1pr1/Sirt6/Nr4a1/Srf/Sirt2/Cflar/Neb/Zbtb18/Gpcpd1/Bin3/Camk2d/Egln1/Kel/Csrp3/Ybx3/Hlf/Pi16/Tpm1/Pim1/Pax5/Hdac5/Skil/Yap1/Itga8/Hnrnpu/Adrb1/Rara/Mybpc2/Slc8a1/Hey1/Akirin1/Cacybp/Lef1/Rgs2/Pten/Homer1/Prkar1a/Ctdp1/Tnni1/Uqcc2/Lmna	69	BP
GO:0002768	immune response-regulating cell surface receptor signaling pathway	53/2175	328/23239	5.99231e-05	0.00070856	0.000455016	Cd28/Malt1/Lgals3/Trat1/Cd300a/Clec4d/Cd226/Elf1/Klre1/Wnk1/Bcl2/Tlr2/Rapgef1/Fpr1/Nfkbiz/Usp9x/Rela/Fcer1g/Itk/Ccr7/Bmx/Lpxn/C5ar1/Kcnn4/Prkcb/Lax1/Bag6/Plcg2/Tespa1/Dusp22/Fcgr2b/Rab29/Ptpn6/Myo1g/Rc3h2/Txk/Foxp3/Braf/Rc3h1/Rftn1/Cd38/Tnfrsf21/Mapk1/Lck/Btla/Fpr2/Clec2i/Cblb/Eif2b1/Dennd1b/Ermap/Fyb/Cd3e	53	BP
GO:0031098	stress-activated protein kinase signaling cascade	48/2175	288/23239	5.99794e-05	0.00070856	0.000455016	Dnaja1/Tnf/Cd40lg/Map3k8/Pdcd10/Stk3/Gadd45b/Stk10/Il1f9/Mapk8ip3/Ncf1/Fcer1a/Rapgef1/Il1rn/Hacd3/Zmynd11/Rell1/Tirap/Hsph1/Ccr7/Rasgrp1/Tnik/Igf1r/Sirpa/Emc10/Rb1cc1/Lmnb1/Mmp8/Map4k1/Dusp22/Kars/Fcgr2b/Fgd4/Gadd45a/Tlr4/Qars/Nek6/Mapkapk2/Tlr3/Ptger4/Stk4/Cdc42se1/Mapk1/Nbr1/Hgf/Card9/Mapk3/Stk26	48	BP
GO:0034250	positive regulation of cellular amide metabolic process	27/2175	130/23239	6.06901e-05	0.000715504	0.000459475	Vim/Eef2/Tnf/Rbm3/Rock2/Eif3e/Gsk3a/Eif5a/Cirbp/Nsun4/Ythdf3/Trub2/Thbs1/Eif3d/Eif4a3/Mettl3/Dhx9/Npm1/Prkcd/Hnrnpd/Mapk1/Eif4g2/Csnk1e/Mapk3/Rmnd1/Uqcc2/Ptbp1	27	BP
GO:0045639	positive regulation of myeloid cell differentiation	22/2175	96/23239	6.12815e-05	0.000719564	0.000462082	Csf1r/Klf10/Tnf/Tgfb1/Ccr1/Hmgb2/Asxl2/Tmem64/Trim58/Creb1/Dcstamp/Gnas/Ikzf1/Cd101/Fam210b/Prkca/Stat1/Lef1/Gata2/Hif1a/Atp6ap1/Cd74	22	BP
GO:1903426	regulation of reactive oxygen species biosynthetic process	22/2175	96/23239	6.12815e-05	0.000719564	0.000462082	Dynll1/Tnf/Cav1/Ogt/Hspd1/Tlr2/Clcn3/Itgb2/Sirpa/Sirt1/Mmp8/Cflar/Cyba/Jak2/Icam1/Tlr4/Arg2/Klf4/Ass1/Hsp90aa1/Slc30a10/Eef1a1	22	BP
GO:0006310	DNA recombination	45/2175	265/23239	6.37417e-05	0.000746945	0.000479666	Mrnip/Cd28/Ppp4c/Cd40lg/H1f0/Tgfb1/Kin/Hmgb2/Eme2/Smc6/Hspd1/Aicda/Top2b/Atm/Polq/Dcaf1/Ino80d/Clcf1/Sirt6/Ino80c/Zfyve26/Tcf7/Rnf138/Exosc3/Supt6/Foxp3/Lig3/Tep1/Nono/Gen1/Smchd1/Actl6a/Bcl6/Mms19/Mms22l/Recql/Samhd1/Ppp4r2/Ap5s1/Supv3l1/Zswim7/Lef1/Zfp365/Mcrs1/Psmc3ip	45	BP
GO:0032494	response to peptidoglycan	7/2175	13/23239	6.43063e-05	0.000752048	0.000482943	Tlr2/Irf5/Trem2/Rela/C5ar1/Nlrp3/Card9	7	BP
GO:0018205	peptidyl-lysine modification	54/2175	337/23239	6.45504e-05	0.00075339	0.000483805	Msl2/Ezh2/Senp7/Tgfb1/Msl1/Plod3/Mecp2/Asxl2/Ash1l/Eef1akmt1/Ogt/Hmg20b/Atp7a/Atrx/Rela/Capn3/Dmap1/Sirt1/Prkaa2/Iws1/Sirt2/Bag6/Taf6l/Senp3/Taf7/Pih1d1/Supt6/Irf4/Kmt2e/Spi1/Mdm2/Foxp3/Tollip/Pax5/Smarca4/Setd3/Kat6a/Actl6a/Naa60/Smarcb1/Nsd1/Vipas39/Rlf/Tet3/Lef1/Mtf2/Gata2/Mapk3/Ash2l/Mllt6/Mcrs1/Arid4b/Lmna/Wdr82	54	BP
GO:0002524	hypersensitivity	8/2175	17/23239	6.51516e-05	0.000758886	0.000487334	C3/Fcgr1/Fcer1a/Fcgr3/Fcer1g/Ccr7/Fcgr2b/Il20rb	8	BP
GO:1990774	tumor necrosis factor secretion	10/2175	26/23239	6.57742e-05	0.000764609	0.000491009	Hspd1/Tlr2/Lrrfip2/Lrrk2/Cd84/Mmp8/Tlr4/Arg2/Dhx9/Ptger4	10	BP
GO:0002260	lymphocyte homeostasis	19/2175	77/23239	6.59624e-05	0.000765269	0.000491433	Tgfb1/Ahr/Dock10/Bcl2/Tnfrsf4/Mif/Coro1a/Bak1/Slc39a3/Spns2/Rc3h2/Jak3/Foxp3/Rc3h1/Skil/Sos2/Hif1a/Gpr174/Cd74	19	BP
GO:0043300	regulation of leukocyte degranulation	14/2175	47/23239	6.63662e-05	0.000766898	0.000492479	Lamp1/Cd300a/Fcer1a/Fcer1g/Itgb2/Vamp8/Cd84/Adora2b/Stxbp2/Pdpk1/Fgr/Ccr2/Gata2/Hmox1	14	BP
GO:0043303	mast cell degranulation	14/2175	47/23239	6.63662e-05	0.000766898	0.000492479	Cd300a/Fcer1a/Snap23/Fcer1g/Vamp8/Rasgrp1/Ywhaz/Cd84/Adora2b/Stxbp2/Pdpk1/Fgr/Gata2/Hmox1	14	BP
GO:1903320	regulation of protein modification by small protein conjugation or removal	39/2175	219/23239	6.68731e-05	0.000771226	0.000495258	Dnaja1/Washc1/Dtx3l/Commd1/Smad7/Angpt1/Ivns1abp/Gsk3a/Cav1/Stub1/Trib2/Ogt/Hmg20b/Peli1/Prmt3/Lrrk2/Rela/Ube2s/Capn3/Vps28/Nop53/Chfr/Xiap/Nlrc3/Chp1/Ubxn1/Nxn/Rps2/Cdk5rap3/Npm1/Prickle1/Ubr5/Tollip/Dnajb2/Mta1/Trip12/Hsp90aa1/Pten/Ube3a	39	BP
GO:0006479	protein methylation	33/2175	174/23239	6.74515e-05	0.000774827	0.000497571	Ezh2/Satb1/Btg2/Mecp2/Asxl2/Ash1l/Eef1akmt1/Ogt/Atrx/Prmt3/Sirt1/Iws1/N6amt1/Xbp1/Kmt2c/Snrpb/Pih1d1/Supt6/Irf4/Kmt2e/Rab6a/Pax5/Setd3/Smarcb1/Nsd1/Rlf/Tet3/Mtf2/Ash2l/Mllt6/Arid4b/Lmna/Wdr82	33	BP
GO:0008213	protein alkylation	33/2175	174/23239	6.74515e-05	0.000774827	0.000497571	Ezh2/Satb1/Btg2/Mecp2/Asxl2/Ash1l/Eef1akmt1/Ogt/Atrx/Prmt3/Sirt1/Iws1/N6amt1/Xbp1/Kmt2c/Snrpb/Pih1d1/Supt6/Irf4/Kmt2e/Rab6a/Pax5/Setd3/Smarcb1/Nsd1/Rlf/Tet3/Mtf2/Ash2l/Mllt6/Arid4b/Lmna/Wdr82	33	BP
GO:0006457	protein folding	29/2175	145/23239	6.80145e-05	0.000778225	0.000499753	Hspa1a/Dnaja1/H2-DMb1/Hsp90b1/Stub1/Suco/Hspd1/P4hb/Fkbp5/Hsph1/Dnajb13/Dnajb4/H2-DMa/Mkks/Ppib/Ppic/Pdia3/Dnajb12/H2-DMb2/Cct7/Chordc1/Cct6a/Dnajb2/Vbp1/Pex19/Hsp90aa1/Ptges3l/Pdia4/Cd74	29	BP
GO:2000058	regulation of ubiquitin-dependent protein catabolic process	29/2175	145/23239	6.80145e-05	0.000778225	0.000499753	Hspa1a/Rack1/Commd1/Smad7/Gsk3a/Ankib1/Stub1/Trib2/Ogt/Lrrk2/Rybp/Nop53/Chfr/Sirt2/Bag6/Csnk2a1/Ubxn1/Cbfa2t3/Mdm2/Rnf144a/Prickle1/Gba/Anks1/Dnajb2/Hfe/Sdcbp/Csnk1e/Pten/Ube3a	29	BP
GO:0061136	regulation of proteasomal protein catabolic process	32/2175	167/23239	7.03225e-05	0.000803055	0.000515698	Hspa1a/Rack1/Derl3/Commd1/Smad7/Gsk3a/Ankib1/Stub1/Trib2/Ogt/Psme1/Osbpl7/Lrrk2/Rybp/Nop53/Chfr/Sirt2/Bag6/Xbp1/Ubxn1/Cbfa2t3/Mdm2/Rnf144a/Prickle1/Gba/Dnajb2/Hfe/Gabarapl2/Sdcbp/Csnk1e/Edem2/Edem1	32	BP
GO:0070265	necrotic cell death	15/2175	53/23239	7.09722e-05	0.000808888	0.000519444	Tnf/Ahr/Cav1/Trp53/Tmem123/Gsdme/Peli1/Slc25a4/Ipmk/Sirt2/Cflar/Ybx3/Tlr3/Dnm1l/Trpm7	15	BP
GO:1903845	negative regulation of cellular response to transforming growth factor beta stimulus	17/2175	65/23239	7.1992e-05	0.000818909	0.000525879	Smad7/Smurf2/Peg10/Cav1/Stub1/Trp53/Fam89b/Tgfb1i1/Ppm1a/Sirt1/Cflar/Xbp1/Pdpk1/Emilin1/Skil/Dand5/Chst11	17	BP
GO:1904950	negative regulation of establishment of protein localization	36/2175	197/23239	7.24732e-05	0.00082001	0.000526586	Fn1/Terf1/Dnaja1/Tnf/Tlr8/Derl3/Erp29/Lrrc32/Angpt1/Ogt/Tnfrsf4/Il1r2/Lrrk2/Ucp2/Hsph1/Txn1/Otud5/Cd84/Ppm1f/Akap1/Parp1/Nlrp3/Pde3b/Rangap1/Chp1/Arg2/Rab11fip5/Foxp3/Ubr5/Psmd9/Ptger4/Tnfrsf21/Tmbim6/Gdi1/Anxa5/Bag4	36	BP
GO:0007040	lysosome organization	16/2175	59/23239	7.2652e-05	0.00082001	0.000526586	Laptm4b/Hexb/Chmp5/Rab7/Coro1a/Cln5/Lrrk2/Tmem106b/Hook3/Atp6v0c/Ccdc115/Mfsd8/Naglu/Mbtps1/Ppt1/Lamtor1	16	BP
GO:0050710	negative regulation of cytokine secretion	16/2175	59/23239	7.2652e-05	0.00082001	0.000526586	Fn1/Tnf/Tlr8/Lrrc32/Angpt1/Tnfrsf4/Il1r2/Otud5/Cd84/Parp1/Nlrp3/Arg2/Foxp3/Ubr5/Ptger4/Tnfrsf21	16	BP
GO:0080171	lytic vacuole organization	16/2175	59/23239	7.2652e-05	0.00082001	0.000526586	Laptm4b/Hexb/Chmp5/Rab7/Coro1a/Cln5/Lrrk2/Tmem106b/Hook3/Atp6v0c/Ccdc115/Mfsd8/Naglu/Mbtps1/Ppt1/Lamtor1	16	BP
GO:0032496	response to lipopolysaccharide	56/2175	355/23239	7.3948e-05	0.000833023	0.000534943	Malt1/Vim/Tnfrsf1b/Tnf/Tgfb1/Chmp5/Irgm2/Rps6ka3/Pdcd4/Ncf2/Hmgb2/Il1f9/Ogt/Plscr3/Mif/Il1rn/Aicda/Trem2/Peli1/Erbin/Tirap/Cd14/Rela/Ccr7/Fcgr4/Sirpa/Cd84/Plcg2/Xbp1/Nlrp3/Cd300lb/Cnr1/Nlrc3/Ly86/Jak2/Ptger2/Cd80/Nfkbib/Prdm1/Tlr4/Mapkapk2/Scarb1/Pde4d/Il12rb2/Ptger4/Junb/Ace/Mapk1/Rara/Prkca/Stat1/Cd180/Mapk3/Mtdh/Ltf/Pabpn1	56	BP
GO:0031057	negative regulation of histone modification	13/2175	42/23239	7.7373e-05	0.000866829	0.000556652	Mecp2/Sirt1/Taf7/Pih1d1/Supt6/Spi1/Foxp3/Ubr5/Pax5/Smarcb1/Trip12/Mtf2/Mllt6	13	BP
GO:0035458	cellular response to interferon-beta	13/2175	42/23239	7.7373e-05	0.000866829	0.000556652	Ifi202b/Irgm2/Trex1/Ifi209/Irf1/Ddx41/Ifit1bl1/Pnpt1/Ifi205/Gm5431/Tmem173/Gm4841/Stat1	13	BP
GO:0009142	nucleoside triphosphate biosynthetic process	29/2175	146/23239	7.73954e-05	0.000866829	0.000556652	Cox5b/Tgfb1/Trp53/Khk/Ogt/Mif/Nme2/Hk3/Atp5g2/Atp5a1/Eno1b/Taz/Entpd1/Cyc1/Atp5d/Prkaa2/Sirt6/Parp1/Atp5g3/Galk1/Atp5o/Cbfa2t3/Pfkm/Eno3/Galt/Ctps/Nme7/Hif1a/Jmjd8	29	BP
GO:0009132	nucleoside diphosphate metabolic process	24/2175	111/23239	7.836e-05	0.000875947	0.000562507	Ldha/Trp53/Khk/Ogt/Mif/Nme2/Hk3/Nudt16/Eno1b/Ampd3/Entpd1/Prkaa2/Ak2/Sirt6/Galk1/Cbfa2t3/Pfkm/Eno3/Galt/Cant1/Bad/Nme7/Hif1a/Jmjd8	24	BP
GO:0051091	positive regulation of DNA-binding transcription factor activity	41/2175	236/23239	7.85318e-05	0.000876187	0.000562661	Malt1/Mid2/Tnf/Cd40lg/Stk3/Tgfb1/Arhgef2/Prkcq/Ifrd1/Tlr2/Lrrfip2/Adam8/Tirap/Rela/Capn3/Itgb2/Il18rap/Il1rap/Cd84/Lrrfip1/Prkcb/Srf/Cflar/Nlrp3/Jak2/Fcgr2b/Icam1/Tlr4/Csrp3/Dhx9/Npm1/Tlr3/Atf2/Smarca4/Hdac5/Smarcb1/Tmem173/Anxa3/Pten/Mtdh/Ltf	41	BP
GO:0015918	sterol transport	19/2175	78/23239	7.96352e-05	0.000885106	0.000568389	Apoe/Npc2/Stard5/Washc1/Commd1/Cav1/Lrp1/Apoc2/Sirt1/Ptch1/Npc1/Soat1/Anxa2/Nus1/Scarb1/Ttc39b/Lamtor1/Lcat/Pltp	19	BP
GO:0030301	cholesterol transport	19/2175	78/23239	7.96352e-05	0.000885106	0.000568389	Apoe/Npc2/Stard5/Washc1/Commd1/Cav1/Lrp1/Apoc2/Sirt1/Ptch1/Npc1/Soat1/Anxa2/Nus1/Scarb1/Ttc39b/Lamtor1/Lcat/Pltp	19	BP
GO:0014706	striated muscle tissue development	66/2175	439/23239	7.99769e-05	0.000885284	0.000568503	Hdac7/Atf3/Ddx5/Tgfb1/Smad7/Ift20/Angpt1/Nfatc3/Gsk3a/Cav1/Btg2/Nr3c1/Mbnl1/Bcl2/Lemd2/Chd7/Hmg20b/Ifrd1/Cby1/Eya2/Taz/Ly6e/Capn3/Slc25a4/Sirt1/Creb1/S1pr1/Sirt6/Nr4a1/Srf/Sirt2/Cflar/Neb/Zbtb18/Gpcpd1/Bin3/Camk2d/Egln1/Kel/Csrp3/Ybx3/Hlf/Pi16/Tpm1/Pim1/Pax5/Hdac5/Skil/Yap1/Hnrnpu/Adrb1/Rara/Mybpc2/Slc8a1/Hey1/Akirin1/Cacybp/Lef1/Rgs2/Pten/Homer1/Prkar1a/Ctdp1/Tnni1/Uqcc2/Lmna	66	BP
GO:0009135	purine nucleoside diphosphate metabolic process	21/2175	91/23239	8.01727e-05	0.000885284	0.000568503	Ldha/Trp53/Khk/Ogt/Mif/Hk3/Nudt16/Eno1b/Ampd3/Entpd1/Prkaa2/Ak2/Sirt6/Galk1/Cbfa2t3/Pfkm/Eno3/Galt/Bad/Hif1a/Jmjd8	21	BP
GO:0009179	purine ribonucleoside diphosphate metabolic process	21/2175	91/23239	8.01727e-05	0.000885284	0.000568503	Ldha/Trp53/Khk/Ogt/Mif/Hk3/Nudt16/Eno1b/Ampd3/Entpd1/Prkaa2/Ak2/Sirt6/Galk1/Cbfa2t3/Pfkm/Eno3/Galt/Bad/Hif1a/Jmjd8	21	BP
GO:1901343	negative regulation of vasculature development	26/2175	125/23239	8.02593e-05	0.000885284	0.000568503	Sars/Pik3r2/Ago1/Pdcd10/Rock2/Nfatc3/Gpr4/Pdcd4/Mecp2/Krit1/Epn1/Thbs1/Cd59a/Rock1/Pde3b/Emilin1/Klf4/Atf2/Ptger4/Hdac5/Card10/Ccr2/Shc1/Ngp/Stat1/Foxo4	26	BP
GO:1904062	regulation of cation transmembrane transport	52/2175	324/23239	8.37014e-05	0.000921507	0.000591764	Sestd1/Kcnj2/Ctss/Commd1/Tgfb1/Arc/Cav1/Wnk1/Atp1b3/Chd7/Atp1b1/Atp7a/Fxyd5/Coro1a/Nlgn2/Slc9a3r1/Capn3/P2ry6/Scn1b/Slc25a4/Dapk1/Ehd3/Stim2/Gpd1l/Snx27/Plcg2/Flna/Kcnip2/Cyba/Slmap/Chp1/Camk2d/Pdpk1/Ptpn6/Snta1/Rgs9/Kel/Kif5b/Stim1/Pde4d/Stoml1/Fhl1/S100a1/Adrb1/Stom/Ywhah/Anxa3/Slc8a1/Rgs2/Pten/Homer1/Trpc1	52	BP
GO:0002429	immune response-activating cell surface receptor signaling pathway	51/2175	316/23239	8.43018e-05	0.000924808	0.000593885	Cd28/Malt1/Lgals3/Trat1/Cd300a/Cd226/Elf1/Klre1/Wnk1/Bcl2/Tlr2/Rapgef1/Fpr1/Nfkbiz/Usp9x/Rela/Fcer1g/Itk/Ccr7/Bmx/Lpxn/C5ar1/Kcnn4/Prkcb/Lax1/Bag6/Plcg2/Tespa1/Dusp22/Fcgr2b/Rab29/Ptpn6/Myo1g/Rc3h2/Txk/Foxp3/Braf/Rc3h1/Rftn1/Cd38/Tnfrsf21/Mapk1/Lck/Fpr2/Clec2i/Cblb/Eif2b1/Dennd1b/Ermap/Fyb/Cd3e	51	BP
GO:0008361	regulation of cell size	37/2175	206/23239	8.4412e-05	0.000924808	0.000593885	Apoe/Il7r/Fn1/Trpv2/Mgll/Olfm1/Clns1a/Ahr/Fgf13/Ogt/Atp7a/Cyfip1/Tmem123/Ifrd1/Ptprs/Clcn3/Slc9a3r1/Aqp1/Creb1/Rb1cc1/Shtn1/Kcnn4/Srf/Lrrc8c/Kel/Npm1/Slc12a6/Arhgap5/Rpl4/Adnp/Lars/Eif4g2/Rtn4/Gdi1/Cdk5r1/Hsp90aa1/Pten	37	BP
GO:0045926	negative regulation of growth	46/2175	276/23239	8.44777e-05	0.000924808	0.000593885	Rack1/Tnf/Stk3/Tgfb1/Gsk3a/Fgf13/Mecp2/Bcl2/Trp53/Cirbp/Ifrd1/Tlr2/Camp/Plac8/Ptprs/Tirap/Cdkn1b/Atxn2/Sesn1/Sirt1/Dcstamp/Tnk1/Gnas/Hyal2/Ptch1/Adam15/Pnpt1/Slc6a4/Pi16/Adipor2/Smarca4/Dnajb2/Adipor1/Fhl1/Stk4/Bcl6/Adrb1/Zc3h12d/Rtn4/Idh3g/Cdk5r1/Rgs2/Ppt1/Pten/Hif1a/Ctdp1	46	BP
GO:0008064	regulation of actin polymerization or depolymerization	33/2175	176/23239	8.50202e-05	0.0009285	0.000596255	Pfn1/Pik3r2/Washc1/Coro1b/Wipf1/Arpc1b/Naa80/Spire1/Arpc4/Cyfip1/Tlr2/Capzb/Coro1a/Gsn/Brk1/Gmfb/Mkks/Rasa1/Capg/Icam1/Prkcd/Arhgap18/Ssh1/Vill/Tpm1/Vasp/Sptbn1/Twf1/Tmod3/Arhgap28/Clec2i/Nckap1/Bag4	33	BP
GO:0043487	regulation of RNA stability	22/2175	98/23239	8.51338e-05	0.0009285	0.000596255	Vim/Tnfrsf1b/Cirbp/Ythdf3/Tirap/Pum2/Hnrnpc/Smg6/Mettl3/Larp1/Dhx9/Mapkapk2/Npm1/Rc3h1/Hnrnpd/Hnrnpu/Hnrnpm/Zc3h12d/Pum1/Tent5c/Ptbp1/Carhsp1	22	BP
GO:0002279	mast cell activation involved in immune response	14/2175	48/23239	8.56822e-05	0.000930995	0.000597857	Cd300a/Fcer1a/Snap23/Fcer1g/Vamp8/Rasgrp1/Ywhaz/Cd84/Adora2b/Stxbp2/Pdpk1/Fgr/Gata2/Hmox1	14	BP
GO:0002448	mast cell mediated immunity	14/2175	48/23239	8.56822e-05	0.000930995	0.000597857	Cd300a/Fcer1a/Snap23/Fcer1g/Vamp8/Rasgrp1/Ywhaz/Cd84/Adora2b/Stxbp2/Pdpk1/Fgr/Gata2/Hmox1	14	BP
GO:0002449	lymphocyte mediated immunity	63/2175	415/23239	8.65381e-05	0.000938544	0.000602705	Cd28/Il7r/Il21/C3/Malt1/Ctsh/Lamp1/Klrd1/Tnf/Cd40lg/Muc4/Fcgr1/Crlf2/Tgfb1/Smad7/Cd226/Klre1/Cd55/Fcer2a/Fcer1a/Hspd1/Coro1a/Aicda/Fcgr3/Fcer1g/Slamf6/H2-D1/Rasgrp1/Il18rap/H2-Ab1/Clcf1/H2-DMa/Vsir/Nlrp3/Dusp22/H2-K1/Fcgr2b/Exosc3/Ptpn6/Vav1/Icam1/Supt6/Myo1g/Pik3r6/Prkcd/Foxp3/Cd8a/Crk/Rftn1/Hfe/Prf1/Bcl6/Tap1/Serpinb9b/Kdm5d/Pou2f2/Ctsc/Il20rb/Serpinb9/Cd74/Stx7/Dennd1b/Tap2	63	BP
GO:0071800	podosome assembly	9/2175	22/23239	8.6981e-05	0.000939847	0.000603542	Dbnl/Tnf/Bin2/Palld/Arhgef2/Gsn/Kif9/Hck/Sh3pxd2b	9	BP
GO:2000316	regulation of T-helper 17 type immune response	9/2175	22/23239	8.6981e-05	0.000939847	0.000603542	Malt1/Smad7/Prkcq/Nfkbiz/Otud5/Nlrp3/Rc3h2/Foxp3/Rc3h1	9	BP
GO:0001782	B cell homeostasis	12/2175	37/23239	8.74658e-05	0.000943335	0.000605782	Ahr/Dock10/Bcl2/Mif/Bak1/Spns2/Rc3h2/Foxp3/Rc3h1/Sos2/Hif1a/Cd74	12	BP
GO:0001558	regulation of cell growth	65/2175	432/23239	8.80714e-05	0.000944501	0.00060653	Apoe/Fn1/4932438A13Rik/Rack1/Itsn2/Trpv2/Mgll/Olfm1/Tgfb1/Gsk3a/Fgf13/Mecp2/Nr3c1/Bcl2/Trp53/Sfn/Cirbp/Cyfip1/Ifrd1/Ptprs/Atad3a/Slc25a4/Cdkn1b/Nubp1/Sesn1/Sirt1/Dcstamp/Tnk1/Shtn1/N6amt1/Hyal2/Srf/Xbp1/Adam15/Cyba/Csnk2a1/Igfbp4/Fgfr1op/Npm1/Pi16/Adipor2/Crk/Cd38/Smarca4/Dnajb2/Adipor1/Fhl1/Bcl6/Rpl4/Adnp/Adrb1/Sdcbp/Eif4g2/Zc3h12d/Rtn4/Gdi1/Supv3l1/Lef1/Cdk5r1/Rgs2/Ppt1/Lamtor1/Cxcr4/Uri1/Ctdp1	65	BP
GO:0002460	adaptive immune response based on somatic recombination of immune receptors built from immunoglobulin superfamily domains	65/2175	432/23239	8.80714e-05	0.000944501	0.00060653	Cd28/Il7r/C3/Malt1/Ctsh/Tnf/Cd40lg/Muc4/Fcgr1/Crlf2/Tgfb1/Smad7/Cd226/Cd55/Fcer2a/Prkcq/Fcer1a/Hspd1/Nfkb2/Aicda/Fcgr3/Nfkbiz/Otud5/Fcer1g/Slamf6/Ccr7/H2-D1/Il18rap/Irf1/H2-Ab1/Clcf1/H2-DMa/Vsir/Nlrp3/Dusp22/H2-K1/Fcgr2b/Exosc3/Ptpn6/Icam1/Supt6/Myo1g/Irf4/Rc3h2/Jak3/Prkcd/Foxp3/Cd8a/Rc3h1/Rftn1/Hfe/Prf1/Bcl6/Ccr2/Serpinb9b/Kdm5d/Pou2f2/Lef1/Ctsc/Il20rb/Serpinb9/Cd74/Stx7/Dennd1b/Tap2	65	BP
GO:0051453	regulation of intracellular pH	17/2175	66/23239	8.85954e-05	0.000944501	0.00060653	Slc4a2/Dmxl1/Atp6v0d1/Rab7/Bcl2/Trp53/Clic4/Slc9a8/Cln5/Lrrk2/Atp6v0c/Gpr89/Ccdc115/Tcirg1/Chp1/Atp6v0a2/Ppt1	17	BP
GO:0000956	nuclear-transcribed mRNA catabolic process	23/2175	105/23239	8.87091e-05	0.000944501	0.00060653	Tob1/Ago1/Ddx5/Eif3e/Btg2/Exosc8/Smg1/Ctif/Ssb/Atm/Nbas/Tent4b/Tnrc6b/Exosc3/Eif4a3/Smg6/Exosc5/Tnrc6a/Rc3h1/Casc3/Pabpc1/Ptbp1/Pan3	23	BP
GO:0014812	muscle cell migration	23/2175	105/23239	8.87091e-05	0.000944501	0.00060653	Plxna1/Coro1b/Lrp1/Dock5/Bcl2/Atp7a/Mif/P2ry6/Rock1/Bin3/Camk2d/Mdm2/Rab5a/Ssh1/Crk/Ptger4/Iqgap1/Dock7/Ace/Akirin1/Plekho1/Pdgfa/Foxo4	23	BP
GO:0014896	muscle hypertrophy	23/2175	105/23239	8.87091e-05	0.000944501	0.00060653	Ezh2/Tnfrsf1b/Rock2/Nfatc3/Gsk3a/Nr3c1/Tnfrsf1a/Slc25a4/Sirt1/Akap1/Parp1/Rock1/Cyba/Camk2d/Csrp3/Pi16/Twf1/Adrb1/Prkca/Rgs2/P2rx4/Ctdp1/Lmna	23	BP
GO:0051028	mRNA transport	23/2175	105/23239	8.87091e-05	0.000944501	0.00060653	Thoc3/Srsf1/Arc/Srsf7/Eif5a/Nxf1/Nup85/Iws1/Bicd2/Xpo1/Ndc1/Nupl2/Ddx19a/Supt6/Dhx9/Srsf3/Casc3/Xpo7/Pabpn1/Rae1/Thoc2/Hnrnpa1/Zc3h11a	23	BP
GO:0002763	positive regulation of myeloid leukocyte differentiation	16/2175	60/23239	9.05413e-05	0.00096225	0.000617928	Csf1r/Klf10/Tnf/Tgfb1/Ccr1/Asxl2/Tmem64/Creb1/Dcstamp/Gnas/Ikzf1/Cd101/Prkca/Lef1/Atp6ap1/Cd74	16	BP
GO:0051924	regulation of calcium ion transport	44/2175	261/23239	9.08803e-05	0.000964093	0.000619112	Lgals3/Sestd1/Trpv2/Grm6/Tgfb1/Nfatc3/Cav1/Slc8b1/Ccr1/Cask/Bcl2/Chd7/Atp1b1/Grin3b/Coro1a/Capn3/Mylk/P2ry6/Bak1/Cd84/Ehd3/Saraf/Orai1/Stim2/Plcg2/Cyba/Camk2d/Anxa2/Pdpk1/Ptpn6/Icam1/Rgs9/Jak3/Stim1/Pde4d/S100a1/Ace/Adrb1/Tmbim6/Slc8a1/Homer1/Cxcr4/P2rx4/Trpc1	44	BP
GO:0017148	negative regulation of translation	27/2175	133/23239	9.14953e-05	0.000968853	0.000622168	Tob1/Rack1/Ago1/Unk/Cpeb4/Btg2/Ythdf3/Dapk1/Ago3/Tnrc6b/Eif4a3/Mettl3/Larp1/Tnrc6a/Eif2s1/Rc3h1/Shmt1/Hnrnpd/Eif4ebp1/Cpeb2/Rara/Prkca/Zc3h12d/Caprin1/Rgs2/Pum1/Tia1	27	BP
GO:0032434	regulation of proteasomal ubiquitin-dependent protein catabolic process	25/2175	119/23239	9.21319e-05	0.000973823	0.00062536	Hspa1a/Rack1/Commd1/Smad7/Gsk3a/Ankib1/Stub1/Trib2/Ogt/Lrrk2/Rybp/Nop53/Chfr/Sirt2/Bag6/Ubxn1/Cbfa2t3/Mdm2/Rnf144a/Prickle1/Gba/Dnajb2/Hfe/Sdcbp/Csnk1e	25	BP
GO:0032872	regulation of stress-activated MAPK cascade	40/2175	230/23239	9.31127e-05	0.000982406	0.000630872	Dnaja1/Tnf/Cd40lg/Pdcd10/Stk3/Gadd45b/Il1f9/Mapk8ip3/Ncf1/Fcer1a/Rapgef1/Il1rn/Zmynd11/Rell1/Tirap/Hsph1/Ccr7/Rasgrp1/Tnik/Igf1r/Sirpa/Emc10/Rb1cc1/Lmnb1/Mmp8/Map4k1/Dusp22/Kars/Fcgr2b/Fgd4/Gadd45a/Tlr4/Qars/Tlr3/Cdc42se1/Mapk1/Nbr1/Hgf/Card9/Mapk3	40	BP
GO:0032733	positive regulation of interleukin-10 production	11/2175	32/23239	9.46021e-05	0.000996316	0.000639804	Cd28/Il21/Cd40lg/Hspd1/Tlr2/Fcer1g/Irf4/Tlr4/Ptger4/Hgf/Il20rb	11	BP
GO:0043122	regulation of I-kappaB kinase/NF-kappaB signaling	30/2175	155/23239	9.65116e-05	0.00101459	0.000651541	Ppm1b/S100a4/Mid2/Tnf/Angpt1/Il1f9/Ash1l/Il1rn/Peli1/Zmynd11/Tirap/Rela/Capn3/Ppm1a/Sirpa/Sirt1/Ankrd17/Prkcb/Card6/Nlrc3/Pdpk1/Tlr4/Tlr3/Stat1/Mtdh/Ltf/Pim2/Jmjd8/Cd74/Nlrp6	30	BP
GO:0015980	energy derivation by oxidation of organic compounds	42/2175	246/23239	9.7013e-05	0.00101803	0.000653746	Ppp1r2/Cox4i1/Cox5b/Mdh2/Nfatc3/Gsk3a/Ldha/Mecp2/Trp53/Khk/Phka2/Sdhb/Taz/Uqcrc1/Nop53/Cyc1/Oxa1l/Rb1cc1/Gnas/Ppp1ca/Cox5a/Pnpt1/Stk40/Cs/Cbfa2t3/Gbe1/Ndufs8/Mybbp1a/Pfkm/Phka1/Fh1/Pygb/Ndufs2/Adrb1/Etfrf1/Idh3a/Ppp1r3b/Idh3g/Cox10/Ndufs7/Hif1a/Dlst	42	BP
GO:1901990	regulation of mitotic cell cycle phase transition	43/2175	254/23239	9.84283e-05	0.00103102	0.000662089	Mrnip/Ezh2/Terf1/Tgfb1/Lsm10/Mecp2/Cdk2ap2/Prkcq/Bcl2/Trp53/Cul4b/Psme1/Ccnd2/Atm/Xpc/Ctdsp1/Anapc5/Nop53/Cdkn1b/Ankrd17/Lmnb1/Fbxo7/Camk2d/Cdk5rap2/Ptpn6/Kmt2e/Cdk5rap3/Nek6/Mdm2/Klf4/Gen1/Lsm11/Fhl1/Tmod3/Mad2l1bp/Birc5/Zc3h12d/Ddb1/Pten/Cdk2/Stox1/Anapc11/Foxo4	43	BP
GO:0071560	cellular response to transforming growth factor beta stimulus	36/2175	200/23239	9.98476e-05	0.00104274	0.000669619	Crkl/Tgfb1/Smad7/Lrrc32/Smurf2/Peg10/Cav1/Nr3c1/Stub1/Trp53/Fam89b/Yes1/Usp9x/Tgfb1i1/Ppm1a/Tab1/Ltbp3/Igf1r/Thbs1/Sirt1/Creb1/Pxn/Hyal2/Cflar/Xbp1/Parp1/Dusp22/Nlk/Pdpk1/Emilin1/Crk/Skil/Itga8/Sdcbp/Dand5/Chst11	36	BP
GO:0016241	regulation of macroautophagy	22/2175	99/23239	9.99057e-05	0.00104274	0.000669619	Atp13a2/Ift20/Irgm2/Trp53/Tlr2/Sptlc2/Rab1b/Sesn3/Gnai3/Lrrk2/Sesn1/Sirt1/Prkaa2/Tbc1d14/Npc1/Tbk1/Larp1/Mapk3/Hif1a/Pim2/Hmox1/Ralb	22	BP
GO:0070391	response to lipoteichoic acid	6/2175	10/23239	0.00010057	0.00104407	0.000670469	Tlr2/Trem2/Tirap/Cd14/Rela/Tlr4	6	BP
GO:0071223	cellular response to lipoteichoic acid	6/2175	10/23239	0.00010057	0.00104407	0.000670469	Tlr2/Trem2/Tirap/Cd14/Rela/Tlr4	6	BP
GO:0075522	IRES-dependent viral translational initiation	6/2175	10/23239	0.00010057	0.00104407	0.000670469	Eif3f/Ssb/Eif3d/Eif3b/Denr/Ptbp1	6	BP
GO:0033344	cholesterol efflux	13/2175	43/23239	0.000101463	0.00105146	0.000675216	Apoe/Npc2/Cav1/Lrp1/Apoc2/Sirt1/Ptch1/Npc1/Soat1/Scarb1/Ttc39b/Lamtor1/Pltp	13	BP
GO:0009060	aerobic respiration	18/2175	73/23239	0.000102747	0.00106288	0.000682547	Cox4i1/Cox5b/Mdh2/Sdhb/Uqcrc1/Nop53/Oxa1l/Cox5a/Cs/Cbfa2t3/Ndufs8/Fh1/Idh3a/Idh3g/Cox10/Ndufs7/Hif1a/Dlst	18	BP
GO:0006413	translational initiation	23/2175	106/23239	0.000103389	0.00106573	0.000684382	Tnf/Klhl25/Eif3e/Mif4gd/Eif3f/Eif4a2/Ctif/Ythdf3/Eif3d/Eif3l/Mettl3/Eif4b/Rps2/Larp1/Npm1/Eif3b/Eif2s1/Eif4ebp1/Eif4h/Rara/Eif4g2/Denr/Eif2b1	23	BP
GO:1903076	regulation of protein localization to plasma membrane	23/2175	106/23239	0.000103389	0.00106573	0.000684382	Rack1/Lgals3/Pik3r2/Tnf/Commd1/Tgfb1/Hectd1/Lrp1/Ppp2r5a/Rhog/Cnst/Trem2/Appl1/Vamp8/Actb/Tmem59/Camk2d/Csnk2a1/Pdpk1/Vti1b/Kif5b/Sptbn1/Stx7	23	BP
GO:2000181	negative regulation of blood vessel morphogenesis	24/2175	113/23239	0.000105425	0.0010848	0.000696625	Sars/Pik3r2/Ago1/Pdcd10/Rock2/Gpr4/Mecp2/Krit1/Epn1/Thbs1/Cd59a/Rock1/Pde3b/Emilin1/Klf4/Atf2/Ptger4/Hdac5/Card10/Ccr2/Shc1/Ngp/Stat1/Foxo4	24	BP
GO:0032609	interferon-gamma production	25/2175	120/23239	0.000106177	0.0010906	0.000700354	Il21/Tnf/Tlr8/Cd40lg/Cd226/Klre1/Hspd1/Cd14/Slamf6/Itk/Ccr7/Rasgrp1/Il18rap/Sirpa/Vsir/Tlr4/Txk/Foxp3/Tlr3/Il12rb2/Pglyrp1/Ccr2/Rara/Il20rb/Cd3e	25	BP
GO:0002710	negative regulation of T cell mediated immunity	8/2175	18/23239	0.000107651	0.00109992	0.000706339	Il7r/Muc4/Smad7/Vsir/Dusp22/Foxp3/Hfe/Il20rb	8	BP
GO:0032656	regulation of interleukin-13 production	8/2175	18/23239	0.000107651	0.00109992	0.000706339	Il1rap/Nlrp3/Irf4/Tlr4/Arg2/Tnfrsf21/Rara/Lef1	8	BP
GO:0034138	toll-like receptor 3 signaling pathway	8/2175	18/23239	0.000107651	0.00109992	0.000706339	Tnf/Cav1/Unc93b1/Peli1/Tirap/Tlr3/Rftn1/Colec12	8	BP
GO:0051403	stress-activated MAPK cascade	43/2175	255/23239	0.000107868	0.00110021	0.000706525	Dnaja1/Tnf/Cd40lg/Pdcd10/Stk3/Gadd45b/Il1f9/Mapk8ip3/Ncf1/Fcer1a/Rapgef1/Il1rn/Hacd3/Zmynd11/Rell1/Tirap/Hsph1/Ccr7/Rasgrp1/Tnik/Igf1r/Sirpa/Emc10/Rb1cc1/Lmnb1/Mmp8/Map4k1/Dusp22/Kars/Fcgr2b/Fgd4/Gadd45a/Tlr4/Qars/Mapkapk2/Tlr3/Ptger4/Cdc42se1/Mapk1/Nbr1/Hgf/Card9/Mapk3	43	BP
GO:0002228	natural killer cell mediated immunity	17/2175	67/23239	0.000108471	0.00110443	0.000709233	Il21/Lamp1/Klrd1/Cd226/Klre1/Coro1a/Slamf6/Rasgrp1/Il18rap/Ptpn6/Vav1/Pik3r6/Crk/Hfe/Tap1/Serpinb9/Tap2	17	BP
GO:0031348	negative regulation of defense response	36/2175	201/23239	0.000110862	0.00112681	0.000723601	Apoe/Ppm1b/Tnfrsf1b/Klre1/Pdcd4/Ccr1/Ash1l/Smpdl3b/Il1r2/Tnfrsf1a/Aoah/Dhx58/Psmb4/Cuedc2/Sirpa/Mefv/Sirt2/Nlrp3/Nlrc3/Fcgr2b/Arg2/Adcy7/Foxp3/Gpatch3/Crk/Ptger4/Pglyrp1/D1Ertd622e/Trafd1/Hgf/Tap1/Samhd1/Il20rb/Serpinb9/Nlrp6/Tap2	36	BP
GO:0046394	carboxylic acid biosynthetic process	54/2175	344/23239	0.000112139	0.00113616	0.000729606	Asl/Haao/Gatm/Mgll/Srr/Akr1a1/Tgfb1/Plod3/Dhrs9/Chst12/Ldha/Apoc2/Rdh10/Trp53/Khk/Fcer1a/Ogt/Glud1/Mif/Mlycd/Hk3/Hacd3/Eno1b/Kynu/Sirt1/Prkaa2/Hacd4/Sirt6/Pla2g4a/Acmsd/Asns/H2-Ke6/Prkab1/Galk1/Acly/Kmo/Cbfa2t3/Pnpla8/Pfkm/Eno3/Galt/Shmt1/Ptger4/Gart/Got2/Phgdh/Ass1/Plp1/Hif1a/Atic/Elovl6/Jmjd8/Cd74/Alox5ap	54	BP
GO:1902305	regulation of sodium ion transmembrane transport	16/2175	61/23239	0.000112172	0.00113616	0.000729606	Commd1/Wnk1/Atp1b3/Atp1b1/Fxyd5/Slc9a3r1/Scn1b/Gpd1l/Slmap/Chp1/Camk2d/Snta1/Kif5b/Stoml1/Stom/Ywhah	16	BP
GO:0006879	cellular iron ion homeostasis	15/2175	55/23239	0.00011293	0.00114046	0.000732371	Atp13a2/Atp6v0d1/Nubp1/Ccdc115/Ttc7/Alas2/Atp6v0a2/Egln1/Ftl1/Hfe/Atp6v1g1/Hif1a/Atp6ap1/Hmox1/Ncoa4	15	BP
GO:0070302	regulation of stress-activated protein kinase signaling cascade	40/2175	232/23239	0.000112989	0.00114046	0.000732371	Dnaja1/Tnf/Cd40lg/Pdcd10/Stk3/Gadd45b/Il1f9/Mapk8ip3/Ncf1/Fcer1a/Rapgef1/Il1rn/Zmynd11/Rell1/Tirap/Hsph1/Ccr7/Rasgrp1/Tnik/Igf1r/Sirpa/Emc10/Rb1cc1/Lmnb1/Mmp8/Map4k1/Dusp22/Kars/Fcgr2b/Fgd4/Gadd45a/Tlr4/Qars/Tlr3/Cdc42se1/Mapk1/Nbr1/Hgf/Card9/Mapk3	40	BP
GO:0019722	calcium-mediated signaling	37/2175	209/23239	0.000115004	0.0011588	0.000744147	Trat1/Tnf/Nfatc3/Irgm2/Ccr1/Bst1/Cxcr2/Atp1b1/Fcer1a/Trem2/Lrrk2/Adgrl1/P2ry6/Ccr7/Cxcr5/Xcr1/Ccr9/Cdh13/Chp1/Selp/Pdpk1/Egln1/Cd8a/Exoc4/Pde4d/Ccr2/Ppp3cc/Ccrl2/Slc8a1/Fpr2/Samd14/Cxcr4/Cxcr6/P2rx4/Ptbp1/Cd3e/Camkk2	37	BP
GO:0010876	lipid localization	56/2175	361/23239	0.00011688	0.00117295	0.000753232	Apoe/Psap/C3/Gm2a/Apoc1/4932438A13Rik/B4galnt1/Hexb/Npc2/Stard5/Tnf/Atp11c/Washc1/Commd1/Bscl2/Mest/Atp11b/Cav1/Lrp1/Apoc2/Esyt2/Mif/Pitpna/Thbs1/Sirt1/Pla2g4a/Kcnn4/Ptch1/Npc1/Fabp4/Atp10d/Tmem30a/Soat1/Anxa2/Spns2/Nus1/Ehd1/Nrip1/Prkcd/Atp8a1/Scarb1/Pnpla8/Stoml1/Osbpl9/Got2/Slc27a4/Ttc39b/Ace/Pitpnc1/Lamtor1/Lcat/Dgat1/Osbpl8/Pltp/Pctp/Plin5	56	BP
GO:0003300	cardiac muscle hypertrophy	22/2175	100/23239	0.00011691	0.00117295	0.000753232	Ezh2/Tnfrsf1b/Rock2/Nfatc3/Gsk3a/Nr3c1/Tnfrsf1a/Slc25a4/Sirt1/Akap1/Parp1/Rock1/Camk2d/Csrp3/Pi16/Twf1/Adrb1/Prkca/Rgs2/P2rx4/Ctdp1/Lmna	22	BP
GO:0043368	positive T cell selection	12/2175	38/23239	0.000117013	0.00117295	0.000753232	Tgfb1/Bcl2/Otud5/Slamf6/H2-DMa/Srf/Irf4/Foxp3/Braf/Itpkb/Cd74/Cd3e	12	BP
GO:0043523	regulation of neuron apoptotic process	43/2175	256/23239	0.00011812	0.00118079	0.000758269	Apoe/Tnf/Angpt1/Gsk3a/Cpeb4/Ncf2/Btg2/Mecp2/Lrp1/Nr3c1/Bcl2/Trp53/Ctsz/Atp7a/Hspd1/Tnfrsf1a/Mcl1/Coro1a/Adam8/Atm/Hsph1/Clcf1/Sirt1/Xiap/C5ar1/Parp1/Rock1/Jak2/Pdpk1/Npm1/Zpr1/Braf/Egln3/Nono/Atf2/Aars/Adnp/Birc5/Cdk5r1/Ppt1/Slc30a10/Hif1a/Hmox1	43	BP
GO:0050862	positive regulation of T cell receptor signaling pathway	7/2175	14/23239	0.000118201	0.00118079	0.000758269	Trat1/Cd226/Rela/Ccr7/Kcnn4/Tespa1/Rab29	7	BP
GO:0001667	ameboidal-type cell migration	61/2175	403/23239	0.000120697	0.00120366	0.000772955	Apoe/Fn1/Pfn1/Pik3r2/Ctsh/Plxnd1/Macf1/Ephb4/Hdac7/Coro1b/Pdcd10/Tgfb1/Rock2/Smurf2/Angpt1/Rhob/Mecp2/Dock5/Adam8/Atp5a1/Krit1/Itgb7/Itgb2/Jcad/Thbs1/Sirt1/Aqp1/Emc10/Pxn/Ppm1f/Nr4a1/Hyal2/Srf/Cdh13/Dock1/Pdpk1/Tns1/Nus1/Ptp4a3/Prcp/Klf4/Scarb1/Braf/Hdac5/D1Ertd622e/Adipor1/Card10/Prkca/Prr5l/Anxa3/Slc8a1/Rtn4/Rffl/Gata2/Pten/Cxcr4/Hif1a/P2rx4/Hmox1/Nckap1/Bag4	61	BP
GO:0016053	organic acid biosynthetic process	54/2175	345/23239	0.000121084	0.00120394	0.000773134	Asl/Haao/Gatm/Mgll/Srr/Akr1a1/Tgfb1/Plod3/Dhrs9/Chst12/Ldha/Apoc2/Rdh10/Trp53/Khk/Fcer1a/Ogt/Glud1/Mif/Mlycd/Hk3/Hacd3/Eno1b/Kynu/Sirt1/Prkaa2/Hacd4/Sirt6/Pla2g4a/Acmsd/Asns/H2-Ke6/Prkab1/Galk1/Acly/Kmo/Cbfa2t3/Pnpla8/Pfkm/Eno3/Galt/Shmt1/Ptger4/Gart/Got2/Phgdh/Ass1/Plp1/Hif1a/Atic/Elovl6/Jmjd8/Cd74/Alox5ap	54	BP
GO:0051592	response to calcium ion	26/2175	128/23239	0.000121138	0.00120394	0.000773134	Cpne2/Nfatc3/Rasa4/Cav1/Wnk1/Clic4/Capn3/Mylk/Thbs1/Prkaa2/Pla2g4a/Ahcyl1/Alg2/Stim1/Braf/Hnrnpd/Iqgap1/Junb/Fus/Gdi1/Anxa5/Itpkb/Homer1/Alox5ap/Rasgrp2/Trpc1	26	BP
GO:0043488	regulation of mRNA stability	20/2175	87/23239	0.000124255	0.00123281	0.000791676	Vim/Cirbp/Ythdf3/Tirap/Pum2/Hnrnpc/Mettl3/Larp1/Dhx9/Mapkapk2/Npm1/Rc3h1/Hnrnpd/Hnrnpu/Hnrnpm/Zc3h12d/Pum1/Tent5c/Ptbp1/Carhsp1	20	BP
GO:0030595	leukocyte chemotaxis	37/2175	210/23239	0.000127234	0.00126022	0.000809275	Lgals3/Tnfsf14/Slc8b1/Ccr1/Il1f9/Ptpro/Wnk1/Bst1/Cxcr2/Mif/Il1rn/Coro1a/Adam8/Ccl6/Nup85/Fcgr3/Tirap/Jaml/Fcer1g/Ccr7/Itgb2/Cxcr5/Thbs1/S1pr1/C5ar1/Gpsm3/Kars/Vav1/Pde4d/Ccr2/Mtus1/Prkca/Retnlg/Fpr2/Akirin1/Mapk3/Cd74	37	BP
GO:0070482	response to oxygen levels	46/2175	281/23239	0.000130487	0.00129025	0.000828558	Cybb/Hsp90b1/Commd1/Nfatc3/Cpeb4/Cav1/Atp6v0d1/Mecp2/Stub1/Bcl2/Trp53/Atp1b1/Ogt/Acaa2/Hp1bp3/Adam8/P4hb/Atm/Ucp2/Nop53/Sirt1/Aqp1/Prkcb/Sirt2/Ccdc115/Fosl2/Camk2d/Alas2/Acot2/Atp6v0a2/Egln1/Usf1/Cbfa2t3/Cd38/Pdk3/Eif4ebp1/Atp6v1g1/Bad/Cpeb2/Tmbim6/Slc8a1/Pten/Hif1a/Atp6ap1/Hmox1/Stox1	46	BP
GO:0036473	cell death in response to oxidative stress	21/2175	94/23239	0.000131459	0.0012957	0.000832057	Psap/Rack1/Pdcd10/Slc7a11/Bcl2/Trp53/Mcl1/Hk3/P4hb/Lrrk2/Hsph1/Txn1/Sirt1/Parp1/Fbxo7/Jak2/Tlr4/Nono/Hgf/Hif1a/Stk26	21	BP
GO:0018023	peptidyl-lysine trimethylation	13/2175	44/23239	0.000131764	0.0012957	0.000832057	Mecp2/Ogt/Atrx/Sirt1/Iws1/Pih1d1/Kmt2e/Setd3/Smarcb1/Tet3/Arid4b/Lmna/Wdr82	13	BP
GO:1901031	regulation of response to reactive oxygen species	13/2175	44/23239	0.000131764	0.0012957	0.000832057	Psap/Rack1/Tnf/Trp53/Hk3/Sesn3/Lrrk2/Hsph1/Txn1/Sesn1/Fbxo7/Hgf/Stk26	13	BP
GO:0050684	regulation of mRNA processing	28/2175	143/23239	0.00013198	0.0012957	0.000832057	Srsf6/Nudt21/Ddx5/Rbm3/Srsf1/Rbfox2/Srsf7/Mbnl1/Cirbp/Srsf10/Srpk1/Srsf5/Mbnl2/Iws1/Ahcyl1/Celf4/Eif4a3/Ccnt1/Cpsf6/Rbm42/Supt6/Dhx9/Npm1/Srsf3/Hnrnpu/Adarb1/Tia1/Ptbp1	28	BP
GO:0071426	ribonucleoprotein complex export from nucleus	17/2175	68/23239	0.00013215	0.0012957	0.000832057	Thoc3/Eif5a/Nxf1/Nol6/Ssb/Nup85/Iws1/Xpo1/Xpot/Supt6/Npm1/Srsf3/Rps15/Pabpn1/Rae1/Thoc2/Zc3h11a	17	BP
GO:0030522	intracellular receptor signaling pathway	36/2175	203/23239	0.000136235	0.00133132	0.000854936	Ezh2/Dnaja1/Ddx5/Dhrs3/Rbfox2/Irgm2/Nr3c1/Asxl2/Lsm14a/Erbin/Rela/Dhx58/Ncoa2/Nop53/Sirt1/Ankrd17/Parp1/Pum2/Jak2/Taf7/Med14/Prcp/Tlr4/Ubr5/Gpatch3/Pim1/Smarca4/Pdk3/Yap1/Ywhah/Rara/Kdm5d/Pum1/Calcoco1/Ube3a/Plin5	36	BP
GO:0033137	negative regulation of peptidyl-serine phosphorylation	10/2175	28/23239	0.00013647	0.00133132	0.000854936	Rack1/Smad7/Cav1/Ogt/Bak1/Ppm1f/Gpd1l/Pde4d/Grk2/Hgf	10	BP
GO:0061082	myeloid leukocyte cytokine production	10/2175	28/23239	0.00013647	0.00133132	0.000854936	Tgfb1/Mif/Tlr2/Fcer1g/Cuedc2/Sirt1/Tlr4/Bcl6/Hmox1/Cd74	10	BP
GO:0035904	aorta development	16/2175	62/23239	0.000138184	0.0013458	0.00086423	Plxnd1/Ephb4/Hectd1/Lrp1/Chd7/Ap2b1/Mylk/Tab1/Srf/Prdm1/Prickle1/Smarca4/Snx17/Kat6a/Hey1/Cxcr4	16	BP
GO:0032649	regulation of interferon-gamma production	23/2175	108/23239	0.000139373	0.00135285	0.000868761	Il21/Tnf/Tlr8/Cd40lg/Cd226/Klre1/Hspd1/Cd14/Slamf6/Ccr7/Rasgrp1/Sirpa/Vsir/Tlr4/Txk/Foxp3/Tlr3/Il12rb2/Pglyrp1/Ccr2/Rara/Il20rb/Cd3e	23	BP
GO:0034968	histone lysine methylation	23/2175	108/23239	0.000139373	0.00135285	0.000868761	Ezh2/Mecp2/Asxl2/Ash1l/Ogt/Atrx/Sirt1/Iws1/Pih1d1/Supt6/Kmt2e/Pax5/Setd3/Smarcb1/Nsd1/Rlf/Tet3/Mtf2/Ash2l/Mllt6/Arid4b/Lmna/Wdr82	23	BP
GO:0031056	regulation of histone modification	29/2175	151/23239	0.000144098	0.00139638	0.000896716	Tgfb1/Mecp2/Asxl2/Trp53/Ogt/Atrx/Atm/Lrrk2/Sirt1/Iws1/Xbp1/Taf7/Pih1d1/Supt6/Kmt2e/Spi1/Foxp3/Ubr5/Znhit1/Pax5/Bcl6/Smarcb1/Nsd1/Trip12/Mtf2/Gata2/Mapk3/Mllt6/Lmna	29	BP
GO:0016311	dephosphorylation	56/2175	364/23239	0.000145949	0.00141197	0.000906728	Ppp1r2/Ppm1b/Ppp1r12a/Ppp4c/Cd300a/Tnf/Ptp4a1/Hsp90b1/Tgfb1/Rock2/Ptpn12/Ptpro/Wnk1/Ppp2r5a/Marf1/Bcl2/Ppm1m/Eya2/Inpp4b/Cnst/Ptprs/Ppm1h/Ctdsp1/Ppp2r2a/Ppm1a/Fkbp15/Tab1/Ssu72/Ppm1f/Ppp1ca/Akap1/Rock1/Dusp22/Jak2/Chp1/Gpatch2/Ptpn6/Ptp4a3/Cdk5rap3/Prkcd/Ssh1/Gba/Iqgap1/Ppp1r16b/Ppp4r3a/Timm50/Ppp3cc/Ppp4r2/Fbxw11/Pten/Uri1/Ctdp1/Synj1/Ilkap/Ptbp1/Bag4	56	BP
GO:0043491	protein kinase B signaling	33/2175	181/23239	0.000148319	0.00143252	0.000919921	Cd28/Rack1/Tnf/F10/Stk3/Tgfb1/Angpt1/Rras/Lemd2/Rapgef1/Inpp4b/Adam8/Sesn3/Slc9a3r1/Nop53/Igf1r/Sesn1/Thbs1/Clcf1/Sirt1/Hyal2/Sirt2/Klf4/Rara/Rtn4/Hsp90aa1/Pten/Mtdh/P2rx4/Osbpl8/Stox1/Pdgfa/Bag4	33	BP
GO:1903201	regulation of oxidative stress-induced cell death	18/2175	75/23239	0.00014908	0.00143749	0.000923114	Psap/Rack1/Slc7a11/Trp53/Mcl1/Hk3/P4hb/Lrrk2/Hsph1/Txn1/Sirt1/Parp1/Fbxo7/Tlr4/Nono/Hgf/Hif1a/Stk26	18	BP
GO:0120162	positive regulation of cold-induced thermogenesis	21/2175	95/23239	0.000154077	0.00148083	0.000950948	Gatm/Trpv2/Bscl2/Cav1/Ogt/Plac8/Ucp2/Igf1r/Sirt6/Gnas/Fabp4/Prkab1/Jak2/Irf4/Adipor2/Fh1/Adipor1/Ccr2/Adrb1/Cxcr4/Elovl6	21	BP
GO:0016571	histone methylation	27/2175	137/23239	0.000154084	0.00148083	0.000950948	Ezh2/Satb1/Mecp2/Asxl2/Ash1l/Ogt/Atrx/Prmt3/Sirt1/Iws1/Xbp1/Kmt2c/Pih1d1/Supt6/Kmt2e/Pax5/Setd3/Smarcb1/Nsd1/Rlf/Tet3/Mtf2/Ash2l/Mllt6/Arid4b/Lmna/Wdr82	27	BP
GO:0009395	phospholipid catabolic process	12/2175	39/23239	0.00015472	0.00148206	0.000951734	Apoc2/Smpdl3b/Pla2g4b/Pla2g4a/Smpdl3a/Plcg2/Gpcpd1/Plcb3/Prkcd/Scarb1/Pnpla8/Abhd12	12	BP
GO:0097300	programmed necrotic cell death	12/2175	39/23239	0.00015472	0.00148206	0.000951734	Tnf/Cav1/Trp53/Peli1/Slc25a4/Ipmk/Sirt2/Cflar/Ybx3/Tlr3/Dnm1l/Trpm7	12	BP
GO:0031396	regulation of protein ubiquitination	34/2175	189/23239	0.000155256	0.0014837	0.000952787	Dnaja1/Washc1/Dtx3l/Commd1/Smad7/Angpt1/Ivns1abp/Gsk3a/Cav1/Stub1/Trib2/Ogt/Peli1/Prmt3/Lrrk2/Ube2s/Vps28/Chfr/Xiap/Nlrc3/Chp1/Ubxn1/Nxn/Rps2/Cdk5rap3/Npm1/Prickle1/Ubr5/Dnajb2/Mta1/Trip12/Hsp90aa1/Pten/Ube3a	34	BP
GO:0034404	nucleobase-containing small molecule biosynthetic process	30/2175	159/23239	0.000155401	0.0014837	0.000952787	Aprt/Ncf2/Ldha/Ncf1/Trp53/Khk/Ogt/Mif/Nme2/Mlycd/Hk3/Nudt16/Eno1b/Entpd1/Prkaa2/Sirt6/Smpdl3a/Galk1/Cbfa2t3/Pfkm/Umps/Eno3/Galt/Pde4d/Cant1/Ctps/Samhd1/Nme7/Hif1a/Jmjd8	30	BP
GO:0002262	myeloid cell homeostasis	32/2175	174/23239	0.000157063	0.00149711	0.0009614	Klf1/Slc7a11/Rbfox2/Hmgb2/Cxcr2/Tmem14c/Trim58/Fcer1g/Ampd3/Bak1/Flvcr1/Srf/Jak2/Fcgr2b/Ikzf1/Alas2/Kmt2e/Spi1/Jak3/Foxp3/Smarca4/Bcl6/Tmod3/Sp3/Ccr2/Fam210b/Stat1/Gata2/Itpkb/Hif1a/Hmox1/Rps14	32	BP
GO:0071166	ribonucleoprotein complex localization	17/2175	69/23239	0.000160232	0.001522	0.000977381	Thoc3/Eif5a/Nxf1/Nol6/Ssb/Nup85/Iws1/Xpo1/Xpot/Supt6/Npm1/Srsf3/Rps15/Pabpn1/Rae1/Thoc2/Zc3h11a	17	BP
GO:1901796	regulation of signal transduction by p53 class mediator	17/2175	69/23239	0.000160232	0.001522	0.000977381	Zfp385a/Ddx5/Trp53/Rrm2b/Mif/Atm/Nop53/Sirt1/Hexim1/Cdk5rap3/Mdm2/Npm1/Steap3/Rffl/Atr/Cd74/Bop1	17	BP
GO:0032273	positive regulation of protein polymerization	25/2175	123/23239	0.000160458	0.001522	0.000977381	Pfn1/Terf1/Washc1/Coro1b/Wipf1/Arpc1b/Cav1/Mecp2/Spire1/Arpc4/Cyfip1/Coro1a/Gsn/Slain2/Brk1/Dctn1/Cdkn1b/Gmfb/Cdk5rap2/Icam1/Vasp/Hsp90aa1/Tppp3/Nckap1/Bag4	25	BP
GO:0048144	fibroblast proliferation	23/2175	109/23239	0.000161222	0.00152676	0.000980439	Fn1/Cd300a/Trp53inp1/Ifi30/Tgfb1/Trp53/Mif/Sp2/Aqp1/Creb1/Sirt6/Fosl2/Kmt2c/Rasa1/Nlrc3/Anxa2/Dhx9/Grk2/Wapl/Zmiz1/Cd74/Pdgfa/B4galt7	23	BP
GO:0002708	positive regulation of lymphocyte mediated immunity	28/2175	145/23239	0.000168919	0.00159261	0.00102273	Cd28/Il21/C3/Malt1/Lamp1/Tnf/Fcgr1/Tgfb1/Cd226/Klre1/Fcer2a/Fcer1a/Hspd1/Fcgr3/Fcer1g/Slamf6/H2-D1/Rasgrp1/Il18rap/Clcf1/Nlrp3/H2-K1/Exosc3/Vav1/Foxp3/Hfe/Stx7/Tap2	28	BP
GO:0002886	regulation of myeloid leukocyte mediated immunity	16/2175	63/23239	0.000169302	0.00159261	0.00102273	C3/Cd300a/Fcgr1/Fcer1a/Fcgr3/Fcer1g/Itgb2/Vamp8/Cd84/Adora2b/Stxbp2/Pdpk1/Fgr/Ccr2/Gata2/Hmox1	16	BP
GO:0030512	negative regulation of transforming growth factor beta receptor signaling pathway	16/2175	63/23239	0.000169302	0.00159261	0.00102273	Smad7/Smurf2/Peg10/Cav1/Stub1/Trp53/Fam89b/Tgfb1i1/Ppm1a/Sirt1/Xbp1/Pdpk1/Emilin1/Skil/Dand5/Chst11	16	BP
GO:0030890	positive regulation of B cell proliferation	13/2175	45/23239	0.000169543	0.00159261	0.00102273	Il21/Cd40lg/Bst1/Bcl2/Tnfrsf4/Mif/Peli1/Tirap/Clcf1/Tlr4/Cd38/Bcl6/Cd74	13	BP
GO:1902373	negative regulation of mRNA catabolic process	13/2175	45/23239	0.000169543	0.00159261	0.00102273	Tob1/Cirbp/Tirap/Nbas/Hnrnpc/Larp1/Dhx9/Mapkapk2/Hnrnpd/Hnrnpu/Pabpc1/Tent5c/Ptbp1	13	BP
GO:1904385	cellular response to angiotensin	8/2175	19/23239	0.000170704	0.00159836	0.00102642	Rock2/Cav1/Rela/Igf1r/Ahcyl1/Rock1/Prkcd/Slc30a10	8	BP
GO:1990776	response to angiotensin	8/2175	19/23239	0.000170704	0.00159836	0.00102642	Rock2/Cav1/Rela/Igf1r/Ahcyl1/Rock1/Prkcd/Slc30a10	8	BP
GO:0034976	response to endoplasmic reticulum stress	37/2175	213/23239	0.000171269	0.00160108	0.00102817	Pik3r2/Atf3/Derl3/Erp29/Hsp90b1/Atf6b/Stub1/Bcl2/Trp53/Grina/Tmub1/P4hb/Crebrf/Lrrk2/Edem3/Bak1/Thbs1/Sirt1/Bag6/Xbp1/Fcgr2b/Ubxn1/Yod1/Cdk5rap3/Pdia3/Dnajb12/Eif2s1/Ubxn4/Dnajb2/Ccdc47/Fbxo6/Get4/Sdf2/Tmbim6/Edem2/Pdia4/Edem1	37	BP
GO:0051148	negative regulation of muscle cell differentiation	15/2175	57/23239	0.000174991	0.00162414	0.00104298	Ezh2/Nfatc3/Gsk3a/Pdcd4/Mecp2/Il1f9/Ankrd17/Cflar/Xbp1/Pi16/Hdac5/Rgs2/Ctdp1/Foxo4/Ptbp1	15	BP
GO:0032481	positive regulation of type I interferon production	14/2175	51/23239	0.000175688	0.00162414	0.00104298	Tlr8/Hmgb2/Hspd1/Tlr2/Cd14/Dhx58/Irf1/Plcg2/Tbk1/Tlr4/Dhx9/Tlr3/Tmem173/Stat1	14	BP
GO:0032648	regulation of interferon-beta production	14/2175	51/23239	0.000175688	0.00162414	0.00104298	Ppm1b/Tlr8/Hmgb2/Tlr2/Ptprs/Tirap/Irf1/Sirpa/Tbk1/Nlrc3/Tlr4/Dhx9/Rel/Tlr3	14	BP
GO:0002675	positive regulation of acute inflammatory response	11/2175	34/23239	0.000175967	0.00162414	0.00104298	C3/Tnf/Fcgr1/Fcer1a/Mif/Adam8/Fcgr3/Fcer1g/Ccr7/Cnr1/Alox5ap	11	BP
GO:0032735	positive regulation of interleukin-12 production	11/2175	34/23239	0.000175967	0.00162414	0.00104298	Cd40lg/Unc93b1/Hspd1/Tlr2/Tirap/Rela/Ccr7/Irf1/Tlr4/Rel/Tlr3	11	BP
GO:0033032	regulation of myeloid cell apoptotic process	11/2175	34/23239	0.000175967	0.00162414	0.00104298	St6gal1/Slc7a11/Bcl2/Cxcr2/Clec5a/Mif/Fcer1g/Sirt1/Fcgr2b/Itpkb/Pten	11	BP
GO:0043304	regulation of mast cell degranulation	11/2175	34/23239	0.000175967	0.00162414	0.00104298	Cd300a/Fcer1a/Fcer1g/Vamp8/Cd84/Adora2b/Stxbp2/Pdpk1/Fgr/Gata2/Hmox1	11	BP
GO:2000516	positive regulation of CD4-positive, alpha-beta T cell activation	11/2175	34/23239	0.000175967	0.00162414	0.00104298	Malt1/Prkcq/Nfkbiz/Ccr7/Irf1/Nlrp3/Foxp3/Ccr2/Il2rg/Rara/Socs1	11	BP
GO:0010976	positive regulation of neuron projection development	54/2175	350/23239	0.000176328	0.00162489	0.00104346	Apoe/Fn1/Grn/Ezh2/Plxnd1/Itsn2/Trpv2/Plxna1/D16Ertd472e/Neu1/Scarb2/Mecp2/Nr3c1/Cask/Cyfip1/Mif/Washc5/Rapgef1/Nme2/Nlgn2/Palm/Tmem106b/Scn1b/Igf1r/Il1rap/Sirt1/Shtn1/Plxnb2/Srf/Cflar/Cnr1/Nckipsd/Tmem30a/Ehd1/Braf/Dnm1l/Iqgap1/Skil/Rpl4/Twf1/Dynlt1b/Adnp/Hgf/Eif4g2/Rtn4/Xlr4b/Caprin1/Gdi1/Rgs2/Cxcr4/Retreg3/Eef1a1/Ahi1/Ptbp1	54	BP
GO:0097529	myeloid leukocyte migration	35/2175	198/23239	0.000178707	0.00164422	0.00105587	Lgals3/Cd300a/Ccr1/Il1f9/Ptpro/Bst1/Cxcr2/Mif/Il1rn/Adam8/Ccl6/Nup85/Fcgr3/Tirap/Jaml/Fcer1g/Ccr7/Itgb2/Thbs1/Sirpa/C5ar1/Kars/Vav1/Emilin1/Pde4d/Ptger4/Ccr2/Mtus1/Prkca/Retnlg/Fpr2/Akirin1/Mapk3/P2rx4/Cd74	35	BP
GO:2001243	negative regulation of intrinsic apoptotic signaling pathway	21/2175	96/23239	0.00018006	0.00165405	0.00106218	Zfp385a/Dnaja1/Ivns1abp/Bcl2/Rrm2b/Mif/Grina/Mcl1/Lrrk2/Hsph1/Tpt1/Sirt1/Parl/Xbp1/Mdm2/Ybx3/Nono/Tmbim6/Hif1a/Uri1/Cd74	21	BP
GO:0030336	negative regulation of cell migration	43/2175	261/23239	0.000183869	0.00168639	0.00108295	Apoe/Pik3r2/Cd300a/Coro1b/Olfm1/Trp53inp1/Arhgdia/Pdcd10/Tgfb1/Rhob/Afdn/Mecp2/Lrp1/Rras/Bcl2/Mif/Clic4/Il1rn/Krit1/Slc9a3r1/Thbs1/Mctp1/Hyal2/Srf/Adam15/Dusp22/Emilin1/Klf4/Braf/Tpm1/Rap2c/Ptger4/Hdac5/D1Ertd622e/Adipor1/Card10/Nisch/Erdr1/Adarb1/Scai/Pten/Osbpl8/Stk26	43	BP
GO:0014897	striated muscle hypertrophy	22/2175	103/23239	0.000184314	0.00168781	0.00108386	Ezh2/Tnfrsf1b/Rock2/Nfatc3/Gsk3a/Nr3c1/Tnfrsf1a/Slc25a4/Sirt1/Akap1/Parp1/Rock1/Camk2d/Csrp3/Pi16/Twf1/Adrb1/Prkca/Rgs2/P2rx4/Ctdp1/Lmna	22	BP
GO:0006839	mitochondrial transport	31/2175	168/23239	0.000185402	0.00169245	0.00108684	Cox5b/Gsk3a/Slc8b1/Slc25a36/Bcl2/Trp53/Acaa2/Hspd1/Eya2/Tmem14c/Lrrk2/Ucp2/Slc25a4/Ywhaz/Bak1/Cyc1/Flvcr1/Parl/Fbxo7/Pnpt1/Atp5o/Kif5b/Atf2/Slc25a5/Timm50/Bad/Tomm20/Timm10/Plekhf1/Hsp90aa1/Bag4	31	BP
GO:0042129	regulation of T cell proliferation	31/2175	168/23239	0.000185402	0.00169245	0.00108684	Cd28/Il21/Lgals3/Cd40lg/Tgfb1/Lrrc32/Prkcq/H2-Aa/Coro1a/Peli1/Ccr7/Irf1/H2-Ab1/Vsir/Cd80/Ptpn6/Arg2/Jak3/Foxp3/Znhit1/Rc3h1/Tnfrsf21/Ccr2/Sos2/Btla/Zc3h12d/Clec2i/Il20rb/Prkar1a/Cblb/Cd3e	31	BP
GO:0016525	negative regulation of angiogenesis	23/2175	110/23239	0.000186049	0.00169569	0.00108892	Sars/Pik3r2/Ago1/Pdcd10/Rock2/Gpr4/Mecp2/Krit1/Epn1/Thbs1/Cd59a/Rock1/Pde3b/Emilin1/Klf4/Atf2/Hdac5/Card10/Ccr2/Shc1/Ngp/Stat1/Foxo4	23	BP
GO:0009225	nucleotide-sugar metabolic process	10/2175	29/23239	0.000190909	0.00173439	0.00111378	Cmah/Gfpt2/Csgalnact1/Gnpda2/Uap1l1/Gnpda1/Mgat1/Galt/Pmm2/Pmm1	10	BP
GO:0033005	positive regulation of mast cell activation	10/2175	29/23239	0.000190909	0.00173439	0.00111378	Crlf2/Cd226/Fcer1a/Fcer1g/Vamp8/Adora2b/Cd300lb/Stxbp2/Fgr/Gata2	10	BP
GO:0007623	circadian rhythm	34/2175	191/23239	0.000191188	0.00173439	0.00111378	Ezh2/Klf10/Ddx5/Mat2a/Rock2/Ahr/Prokr1/Trp53/Ogt/Pspc1/Ncoa2/Sirt1/Creb1/Prkaa2/Ppp1ca/Slc6a4/Naglu/Kcna2/Mettl3/Dhx9/Nrip1/Mybbp1a/Nono/Hnrnpd/Ptger4/Mta1/Prf1/Hnrnpu/Atf5/Ass1/Csnk1e/Fbxw11/Pten/Ube3a	34	BP
GO:0010827	regulation of glucose transmembrane transport	19/2175	83/23239	0.000192697	0.00174536	0.00112082	C3/Tnf/Gsk3a/Mif/Stxbp4/Appl1/Yes1/Aspscr1/Sirt6/Prkcb/Rasa1/Prkcd/Adipor2/Braf/Grk2/Ace/Prkca/Osbpl8/Ahi1	19	BP
GO:0002532	production of molecular mediator involved in inflammatory response	17/2175	70/23239	0.000193385	0.00174616	0.00112133	Cd300a/Pdcd4/Il1r2/Snap23/Fcer1g/Vamp8/Ywhaz/Cuedc2/Sirpa/Mefv/Gpsm3/Nlrc3/Kars/Tlr4/Adcy7/D1Ertd622e/Alox5ap	17	BP
GO:0042130	negative regulation of T cell proliferation	17/2175	70/23239	0.000193385	0.00174616	0.00112133	Tgfb1/Lrrc32/H2-Aa/Peli1/H2-Ab1/Vsir/Cd80/Ptpn6/Arg2/Foxp3/Rc3h1/Tnfrsf21/Btla/Zc3h12d/Il20rb/Prkar1a/Cblb	17	BP
GO:0048511	rhythmic process	44/2175	270/23239	0.000200163	0.00180456	0.00115884	Rack1/Ezh2/Klf10/Ddx5/Mat2a/Rock2/Ahr/Prokr1/Trp53/Ogt/Nfkb2/Pspc1/Ncoa2/Igf1r/Sirt1/Creb1/Prkaa2/Pla2g4a/Ppp1ca/Slc6a4/Naglu/Kcna2/Mettl3/Dhx9/Nrip1/Cbx3/Hlf/Mybbp1a/Nono/Grk2/Hnrnpd/Ptger4/Mta1/Prf1/Hnrnpu/Atf5/Afp/Ass1/Csnk1e/Fbxw11/Cdk5r1/Pten/Tef/Ube3a	44	BP
GO:0034765	regulation of ion transmembrane transport	66/2175	453/23239	0.000202132	0.00181725	0.00116699	Crbn/Sestd1/Tnf/Kcnj2/Cybb/Ctss/Commd1/Tgfb1/Arc/Cav1/Wnk1/Atp1b3/Kcnj5/Chd7/Atp1b1/Atp7a/Clic4/Fxyd5/Coro1a/Scn4a/Nlgn2/Grk6/Slc9a3r1/Capn3/P2ry6/Scn1b/Slc25a4/Dapk1/Gpr89/Thbs1/Ehd3/Ahcyl1/Stim2/Gpd1l/Snx27/Plcg2/Flna/Kcnip2/Cyba/Slmap/Chp1/Camk2d/Clic1/Kcna2/Pdpk1/Ptpn6/Snta1/Rgs9/Kel/Kif5b/Stim1/Pde4d/Stoml1/Fhl1/S100a1/Clic5/Adrb1/Stom/Ywhah/Prkca/Anxa3/Slc8a1/Rgs2/Pten/Homer1/Trpc1	66	BP
GO:2001024	negative regulation of response to drug	12/2175	40/23239	0.000202345	0.00181725	0.00116699	Psap/Rack1/Tnf/Hk3/Lrrk2/Hsph1/Txn1/Entpd1/Fbxo7/Cnr1/Hgf/Rgs2	12	BP
GO:0007517	muscle organ development	62/2175	419/23239	0.000202506	0.00181725	0.00116699	Tifab/Hdac7/Atf3/Ddx5/Tgfb1/Smad7/Angpt1/Nfatc3/Gsk3a/Cav1/Btg2/Nr3c1/Mbnl1/Bcl2/Lemd2/Chd7/Hmg20b/Taz/Ly6e/Capn3/Mylk/Slc25a4/Sirt1/Creb1/S1pr1/Sirt6/Nr4a1/Sirt2/Cflar/Xbp1/Zbtb18/Gpcpd1/Bin3/Cd164/Egln1/Kel/Csrp3/Ybx3/Hlf/Pi16/Tpm1/Pim1/Pax5/Hdac5/Skil/Yap1/Zbtb42/Adrb1/Mybpc2/Chd2/Adarb1/Hey1/Akirin1/Lef1/Rgs2/Pten/Homer1/Ctdp1/Tnni1/Foxo4/Uqcc2/Lmna	62	BP
GO:0002866	positive regulation of acute inflammatory response to antigenic stimulus	7/2175	15/23239	0.000203712	0.00181966	0.00116853	C3/Fcgr1/Fcer1a/Fcgr3/Fcer1g/Ccr7/Cnr1	7	BP
GO:0046831	regulation of RNA export from nucleus	7/2175	15/23239	0.000203712	0.00181966	0.00116853	Nup153/Iws1/Cpsf6/Supt6/Dhx9/Rbm27/Thoc2	7	BP
GO:0071731	response to nitric oxide	7/2175	15/23239	0.000203712	0.00181966	0.00116853	Ccr7/Thbs1/Aqp1/Cflar/Egln1/Crk/Hnrnpd	7	BP
GO:0045786	negative regulation of cell cycle	65/2175	445/23239	0.000209175	0.00186559	0.00119803	Mrnip/Ezh2/Terf1/Tnf/Trp53inp1/Tgfb1/Rhob/Dna2/Btg2/Rps6ka2/Eme2/Cdk2ap2/Bcl2/Trp53/Babam2/Mif/Atrx/Top2b/Atm/Xpc/Ctdsp1/Slc9a3r1/Nsun2/Nop53/Cdkn1b/Irf1/Nubp1/Thbs1/Prkacb/Cebpa/Chfr/Nupr1l/Nr4a1/Fbxo7/Pnpt1/Cdk5rap2/Hexim1/Heca/Gadd45a/Kmt2e/Cdk5rap3/Tom1l1/Mdm2/Npm1/Klf4/Mybbp1a/Znhit1/Gen1/Atf2/Stag2/Rpl24/Wapl/Fhl1/Skil/Atf5/Mad2l1bp/Prr11/Birc5/Zc3h12d/Uimc1/Cdk5r1/Pten/Ppp1r13b/Atr/Foxo4	65	BP
GO:0007584	response to nutrient	21/2175	97/23239	0.000209826	0.00186569	0.00119809	Gatm/Hsp90b1/Top2b/Kynu/Igf1r/Srf/Plcg2/Xbp1/Usf1/Pdia3/Dntt/Panx1/Ssh1/Pim1/Slc27a4/Tmbim6/Slc8a1/Stat1/Arsa/P2rx4/Cd3e	21	BP
GO:2001237	negative regulation of extrinsic apoptotic signaling pathway	21/2175	97/23239	0.000209826	0.00186569	0.00119809	Lgals3/Tnf/Phip/Hmgb2/Bcl2/Tnfrsf4/Eya2/Mcl1/Zmynd11/Rela/Dapk1/Rb1cc1/Cflar/Icam1/Itga6/Yap1/Fcmr/Hgf/Rffl/Hmox1/Lmna	21	BP
GO:0046677	response to antibiotic	48/2175	303/23239	0.000210469	0.00186855	0.00119993	Psap/Rack1/Ezh2/Trp53inp1/Pdcd10/Ahr/Rhob/Bcl2/Trp53/Hk3/Ciita/Top2b/Lrrk2/Rela/Hsph1/Txn1/Kpna4/Cdkn1b/Igf1r/Crip1/Sirt1/Aqp1/Pla2g4a/Fbxo7/Cnr1/Ggh/Jak2/Larp1/Tlr4/Mdm2/Adcy7/Prkcd/Ddx11/Hp/Crk/Hnrnpd/Got2/Hgf/Lck/Rara/Prkca/Sdf4/Pten/Arsa/Hif1a/Hmox1/Glrx2/Stk26	48	BP
GO:0060996	dendritic spine development	24/2175	118/23239	0.000212646	0.00188501	0.0012105	Apoe/Grn/D16Ertd472e/Arc/Mecp2/Nr3c1/Spire1/Dock10/Cask/Ptprs/Nlgn2/Palm/Prmt3/Lrrk2/Sept7/Ctnnd2/Dnm1l/Eif4g2/Xlr4b/Caprin1/Cdk5r1/Pten/Zfp365/Ube3a	24	BP
GO:0030316	osteoclast differentiation	22/2175	104/23239	0.000213397	0.00188879	0.00121293	Fstl3/Csf1r/Tyrobp/Klf10/Tnf/Tfe3/Tgfb1/Ccr1/Asxl2/Inpp4b/Adam8/Trem2/Tmem64/Fcer1g/Creb1/Dcstamp/Gnas/Anxa2/Esrra/Junb/Clec2i/Atp6ap1	22	BP
GO:0045727	positive regulation of translation	23/2175	111/23239	0.000214194	0.00189297	0.00121561	Vim/Eef2/Tnf/Rbm3/Eif3e/Eif5a/Cirbp/Nsun4/Ythdf3/Trub2/Thbs1/Eif3d/Eif4a3/Mettl3/Dhx9/Npm1/Hnrnpd/Mapk1/Eif4g2/Mapk3/Rmnd1/Uqcc2/Ptbp1	23	BP
GO:0061014	positive regulation of mRNA catabolic process	13/2175	46/23239	0.000216259	0.00190832	0.00122547	Tob1/Btg2/Ythdf3/Pnpt1/Tnrc6b/Mettl3/Tnrc6a/Rc3h1/Hnrnpd/Prr5l/Zc3h12d/Pabpc1/Pum1	13	BP
GO:0031503	protein-containing complex localization	41/2175	247/23239	0.000217721	0.00191831	0.00123188	Dynll1/Thoc3/Iqsec2/Smad7/Ift20/Arc/Eif5a/Nxf1/Snap23/Nol6/Ssb/Nup85/Ap2b1/Tnik/Iws1/Sirt2/Xpo1/Nptn/Ndc1/Xpot/Pcm1/Supt6/Npm1/Srsf3/Tnfaip2/Hnrnpu/Exoc3l/Rps15/Mzt1/Birc5/Eps15/Ift80/Nme7/Zfp365/Synj1/Stx7/Pabpn1/Ralb/Rae1/Thoc2/Zc3h11a	41	BP
GO:0006520	cellular amino acid metabolic process	43/2175	263/23239	0.000218329	0.00192077	0.00123346	Comt/Gfpt2/Sars/Asl/Mccc2/Bckdha/Haao/Gatm/Srr/Padi4/Slc7a11/Plod3/Aars2/Mecp2/Yars/Prodh/Adssl1/Glud1/Atp7a/Hmgcl/P4hb/Mars2/Kynu/Mpst/Asns/Pcyox1/Kars/Kmo/Odc1/Egln1/Arg2/Qars/Egln3/Dglucy/Shmt1/Gart/Got2/Aars/Ctps/Lars/Phgdh/Ass1/Hdc	43	BP
GO:0014910	regulation of smooth muscle cell migration	19/2175	84/23239	0.000227459	0.00199807	0.0012831	Plxna1/Coro1b/Lrp1/Dock5/Bcl2/Atp7a/Mif/P2ry6/Camk2d/Mdm2/Rab5a/Ssh1/Crk/Ptger4/Iqgap1/Dock7/Ace/Pdgfa/Foxo4	19	BP
GO:0034470	ncRNA processing	52/2175	337/23239	0.00022934	0.00201156	0.00129177	Rpl7l1/Hsd17b10/Ago1/Nop10/Aars2/Mecp2/Ints6l/Rpp30/Mocs3/Chd7/Rpl14/Exosc8/Osgepl1/Nsun4/Nol6/Ssb/Rpl7a/Rps16/Trub2/Tent4b/Nsun2/Nop53/Sirt1/Ago3/Ints6/Rpl10a/Nsun5/Ints9/Ints5/Elp4/Exosc3/Elp2/Heatr1/Pih1d1/Kri1/Nvl/Mettl3/Npm3/Npm1/Exosc5/Isg20/Rps28/Aars/Pdcd11/Rps15/Sart1/Dcaf13/Rps14/Rtcb/Trpt1/Tfb2m/Bop1	52	BP
GO:0070085	glycosylation	34/2175	193/23239	0.000234393	0.00205001	0.00131645	Gfpt2/B4galnt1/Derl3/St6gal1/Galnt7/Acer2/Plod3/St3gal4/Ogt/St8sia6/Cln5/Alg8/Galnt2/Gxylt1/C1galt1/Slc35c2/Tmem59/Npc1/Alg11/Chp1/Alg2/St8sia4/Nus1/Mgat1/Galnt3/Mgat4a/B3gnt5/St6galnac2/Pmm2/Pmm1/Pofut2/Tet3/Rxylt1/B4galt7	34	BP
GO:0002753	cytoplasmic pattern recognition receptor signaling pathway	11/2175	35/23239	0.000235062	0.00205001	0.00131645	Irgm2/Lsm14a/Erbin/Rela/Dhx58/Nop53/Ankrd17/Pum2/Tlr4/Gpatch3/Pum1	11	BP
GO:0033006	regulation of mast cell activation involved in immune response	11/2175	35/23239	0.000235062	0.00205001	0.00131645	Cd300a/Fcer1a/Fcer1g/Vamp8/Cd84/Adora2b/Stxbp2/Pdpk1/Fgr/Gata2/Hmox1	11	BP
GO:0006936	muscle contraction	45/2175	280/23239	0.000235131	0.00205001	0.00131645	Tifab/Chrm3/Kcnj2/Bscl2/Smad7/Rock2/Srsf1/Cav1/Dock5/Ncf1/Kcnj5/Atp1b1/Taz/Mylk/Scn1b/Ehd3/Atp1a1/Srf/Adora2b/Gpd1l/Flna/Mkks/Slmap/Camk2d/Snta1/Arg2/Csrp3/Tpm1/Pde4d/Grk2/Cd38/Ptger4/Tmod3/Shc1/Lck/Adrb1/Prkca/Mybpc2/Slc8a1/Rgs2/Homer1/Cxcr4/P2rx4/Tnni1/Comp	45	BP
GO:0008154	actin polymerization or depolymerization	35/2175	201/23239	0.000241105	0.00209748	0.00134694	Pfn1/Pik3r2/Washc1/Coro1b/Wipf1/Arpc1b/Naa80/Msrb1/Spire1/Arpc4/Cyfip1/Tlr2/Capzb/Coro1a/Gsn/Brk1/Gmfb/Mkks/Rasa1/Capg/Icam1/Prkcd/Arhgap18/Ssh1/Vill/Tpm1/Vasp/Sptbn1/Twf1/Tmod3/Arhgap28/Diaph3/Clec2i/Nckap1/Bag4	35	BP
GO:0048871	multicellular organismal homeostasis	68/2175	473/23239	0.000241522	0.00209748	0.00134694	Csf1r/Ctsh/Gatm/Trpv2/Tnf/Tfe3/Vps54/Prdx5/Ctss/Bscl2/Cav1/Rab7/Bcl2/Ogt/Sfn/Il1rn/Cep290/Coro1a/Adam8/Tmem64/Plac8/Clcn3/Ucp2/Ampd3/Ltbp3/Igf1r/Fcgr4/Sirt1/Aqp1/Dcstamp/Prkaa2/S1pr1/Mex3c/Sirt6/Pla2g4a/Gnas/Hyal2/Srf/Fabp4/Cnr1/Prkab1/Mkks/Jak2/Lpcat1/Irf4/Prcp/Tlr4/Lnpep/Adipor2/Gba/Cd38/Ptger4/Fh1/Adipor1/Hfe/Flt3l/Yap1/Dock7/Ccr2/Adrb1/Prkca/Gata2/Il20rb/Homer1/Cxcr4/Atp6ap1/Elovl6/Pctp	68	BP
GO:0008360	regulation of cell shape	28/2175	148/23239	0.000241657	0.00209748	0.00134694	Csf1r/Fn1/Plxnd1/Kif3a/Hexb/Plxna1/Lst1/Phip/Arhgdia/Rhob/Rhog/Cyfip1/Coro1a/Palm/Slc9a3r1/Pxn/Rhou/Plxnb2/Fgd4/Icam1/Rnd3/Arhgap18/Fgr/Hck/Crk/Cdc42se1/Brwd3/Plekho1	28	BP
GO:0045807	positive regulation of endocytosis	30/2175	163/23239	0.000244552	0.00211945	0.00136105	Apoe/C3/Sirpb1a/Kif3a/Tnf/Fcgr1/Angpt1/Cav1/Lrp1/Rapgef1/Fcgr3/Lrrk2/Cd14/Fcer1g/Ccr7/Vps28/Sirpa/Plcg2/Cyba/Fcgr2b/Anxa2/Dnm1l/Hfe/Scyl2/Ppp3cc/Pros1/Gata2/Ppt1/Synj1/Ahi1	30	BP
GO:0008286	insulin receptor signaling pathway	23/2175	112/23239	0.000246031	0.0021291	0.00136725	Pik3r2/Phip/Gsk3a/Prkcq/Ogt/Sesn3/Stxbp4/Appl1/Rela/Igf1r/Sirt1/Prkcb/Socs7/Prkcd/Srsf3/Soga1/Adipor1/Eif4ebp1/Shc1/Prkca/Socs1/Osbpl8/Foxo4	23	BP
GO:0042267	natural killer cell mediated cytotoxicity	16/2175	65/23239	0.000250208	0.00216203	0.00138839	Il21/Lamp1/Cd226/Klre1/Coro1a/Slamf6/Rasgrp1/Il18rap/Ptpn6/Vav1/Pik3r6/Crk/Hfe/Tap1/Serpinb9/Tap2	16	BP
GO:0002824	positive regulation of adaptive immune response based on somatic recombination of immune receptors built from immunoglobulin superfamily domains	27/2175	141/23239	0.000252303	0.00217691	0.00139795	Cd28/C3/Malt1/Tnf/Fcgr1/Tgfb1/Cd226/Fcer2a/Prkcq/Fcer1a/Hspd1/Fcgr3/Nfkbiz/Fcer1g/Ccr7/H2-D1/Irf1/H2-Ab1/Clcf1/H2-DMa/Nlrp3/H2-K1/Exosc3/Foxp3/Ccr2/Stx7/Tap2	27	BP
GO:1901215	negative regulation of neuron death	39/2175	233/23239	0.000257048	0.00221456	0.00142213	Apoe/Rack1/Hdac7/Angpt1/Slc7a11/Cpeb4/Btg2/Mecp2/Lrp1/Bcl2/Atp7a/Hspd1/Coro1a/Adam8/Lrrk2/Hsph1/Clcf1/Sirt1/Creb1/Xiap/C5ar1/Rock1/Fbxo7/Jak2/Pdpk1/Npm1/Zpr1/Rel/Braf/Nono/Gba/Aars/Adnp/Birc5/Ppt1/Slc30a10/Hif1a/Sncg/Hmox1	39	BP
GO:0016050	vesicle organization	41/2175	249/23239	0.00025932	0.00222421	0.00142832	Zfp385a/Laptm4b/Washc1/Sec16b/Arfgap2/Snx19/Rab7/Bcl2/Snap23/Coro1a/Gnai3/Clcn3/Hook3/Vamp8/Trappc6a/Ap1m1/Aqp1/Creb1/Pla2g4a/Trim9/Anxa2/Als2cl/Plekhj1/Golph3/Vti1b/Kif5b/Rab5a/Zdhhc15/Preb/Samd9l/Zpbp2/Mta1/Sdcbp/Stx1a/Vps8/Plekhf1/Lamtor1/Synj1/Stx7/Ptbp1/Nbeal2	41	BP
GO:0002115	store-operated calcium entry	8/2175	20/23239	0.000261223	0.00222421	0.00142832	Nfatc3/Slc8b1/Cd84/Saraf/Orai1/Stim2/Stim1/Homer1	8	BP
GO:0032616	interleukin-13 production	8/2175	20/23239	0.000261223	0.00222421	0.00142832	Il1rap/Nlrp3/Irf4/Tlr4/Arg2/Tnfrsf21/Rara/Lef1	8	BP
GO:0032693	negative regulation of interleukin-10 production	8/2175	20/23239	0.000261223	0.00222421	0.00142832	Trib2/Cd84/Mmp8/Vsir/Fcgr2b/Jak3/Foxp3/Tnfrsf21	8	BP
GO:0033033	negative regulation of myeloid cell apoptotic process	8/2175	20/23239	0.000261223	0.00222421	0.00142832	St6gal1/Bcl2/Cxcr2/Clec5a/Mif/Fcer1g/Fcgr2b/Itpkb	8	BP
GO:0045623	negative regulation of T-helper cell differentiation	8/2175	20/23239	0.000261223	0.00222421	0.00142832	Smad7/Irf1/Rc3h2/Jak3/Foxp3/Rc3h1/Bcl6/Zfp35	8	BP
GO:0050765	negative regulation of phagocytosis	8/2175	20/23239	0.000261223	0.00222421	0.00142832	Rack1/Cd300a/Tgfb1/Tlr2/Sirpa/Fcgr2b/Atg3/Pten	8	BP
GO:1901223	negative regulation of NIK/NF-kappaB signaling	8/2175	20/23239	0.000261223	0.00222421	0.00142832	Ppm1b/Hdac7/Rela/Ppm1a/Nlrp3/Nlrc3/Adipor1/Fbxw11	8	BP
GO:0031297	replication fork processing	10/2175	30/23239	0.000262483	0.00222842	0.00143103	Dna2/Eme2/Atrx/Smarcal1/Ddx11/Gen1/Mms22l/Samhd1/Primpol/Zfp365	10	BP
GO:0043372	positive regulation of CD4-positive, alpha-beta T cell differentiation	10/2175	30/23239	0.000262483	0.00222842	0.00143103	Malt1/Nfkbiz/Ccr7/Irf1/Nlrp3/Foxp3/Ccr2/Il2rg/Rara/Socs1	10	BP
GO:0034121	regulation of toll-like receptor signaling pathway	15/2175	59/23239	0.000264631	0.00224339	0.00144064	Cd300a/Cav1/Smpdl3b/Tlr2/Peli1/Ptprs/Tirap/Irf1/Cyba/Pdpk1/Irf4/Tlr3/Ltf/Nlrp6/Pik3ap1	15	BP
GO:0044843	cell cycle G1/S phase transition	32/2175	179/23239	0.000268325	0.0022714	0.00145863	Ezh2/Lsm10/Cdk2ap2/Bcl2/Trp53/Cirbp/Cul4b/Psme1/Stxbp4/Ccnd2/Ctdsp1/Tcim/Cdkn1b/Ankrd17/Rhou/Fbxo7/Camk2d/Ptpn6/Usp37/Kmt2e/Mdm2/Klf4/Zpr1/Lsm11/Fhl1/Eif4ebp1/Cacul1/Zc3h12d/Pole/Pten/Cdk2/Pim2	32	BP
GO:0042269	regulation of natural killer cell mediated cytotoxicity	14/2175	53/23239	0.00027337	0.00230406	0.0014796	Il21/Lamp1/Cd226/Klre1/Slamf6/Rasgrp1/Il18rap/Vav1/Pik3r6/Crk/Hfe/Tap1/Serpinb9/Tap2	14	BP
GO:0046718	viral entry into host cell	14/2175	53/23239	0.00027337	0.00230406	0.0014796	Ifitm3/Mid2/Trim56/Cav1/Gsn/P4hb/Ifitm2/Vamp8/Hyal2/Npc1/Grk2/Lgals1/Eps15/Cd74	14	BP
GO:0061077	chaperone-mediated protein folding	14/2175	53/23239	0.00027337	0.00230406	0.0014796	Hspa1a/H2-DMb1/Fkbp5/Hsph1/Dnajb13/Dnajb4/H2-DMa/Dnajb12/H2-DMb2/Chordc1/Dnajb2/Pex19/Pdia4/Cd74	14	BP
GO:0018022	peptidyl-lysine methylation	24/2175	120/23239	0.000277321	0.00233398	0.00149881	Ezh2/Mecp2/Asxl2/Ash1l/Eef1akmt1/Ogt/Atrx/Sirt1/Iws1/Pih1d1/Supt6/Kmt2e/Pax5/Setd3/Smarcb1/Nsd1/Rlf/Tet3/Mtf2/Ash2l/Mllt6/Arid4b/Lmna/Wdr82	24	BP
GO:0070371	ERK1 and ERK2 cascade	53/2175	348/23239	0.000279	0.00234472	0.00150571	Csf1r/Fn1/C3/Ctsh/Ephb4/Atf3/Crkl/Tgfb1/Angpt1/Cav1/Ccr1/Rras/Mif/Tlr2/Rapgef1/Ccl6/Trem2/Tirap/Slc9a3r1/P2ry6/Rasgrp1/Igf1r/Sirpa/Clcf1/C5ar1/Cflar/Garem1/Xbp1/Kars/Camk2d/Ptpn6/Icam1/Tlr4/Emilin1/Klf4/Braf/Rgs14/Ptger4/Dynlt1b/Mapk1/Shc1/Rara/Prkca/Fpr2/Rap1b/Pten/Mapk3/Slc30a10/Atp6ap1/Ranbp9/Cd74/Pdgfa/Nlrp6	53	BP
GO:0072525	pyridine-containing compound biosynthetic process	21/2175	99/23239	0.000282582	0.00237141	0.00152285	Haao/Nadk/Trp53/Khk/Ogt/Mif/Hk3/Eno1b/Kynu/Prkaa2/Sirt6/Acmsd/Nmrk1/Galk1/Kmo/Cbfa2t3/Pfkm/Eno3/Galt/Hif1a/Jmjd8	21	BP
GO:0002440	production of molecular mediator of immune response	51/2175	332/23239	0.000292127	0.00244798	0.00157202	Cd28/Il7r/Il21/Malt1/Mr1/Tnf/Cd40lg/Crlf2/Tgfb1/Smad7/Angpt1/Cd226/Tnfrsf4/Hspd1/Mif/Tlr2/Aicda/Atm/Cd37/Fcer1g/Polq/Il18rap/Galnt2/H2-Ab1/Cuedc2/Clcf1/Sirt1/Vsir/Lax1/Xbp1/Nlrp3/Kars/Fcgr2b/Exosc3/Supt6/Tlr4/Jak3/Foxp3/Tlr3/Hfe/Itm2a/Bcl6/Samhd1/Pou2f2/Tmbim6/Mapk3/Nipal3/Hmox1/Cd74/Mzb1/Dennd1b	51	BP
GO:0051402	neuron apoptotic process	45/2175	283/23239	0.000299619	0.00250373	0.00160782	Apoe/Tnf/Angpt1/Gsk3a/Cpeb4/Ncf2/Btg2/Mecp2/Lrp1/Nr3c1/Bcl2/Trp53/Ctsz/Atp7a/Hspd1/Tnfrsf1a/Mcl1/Coro1a/Adam8/Atm/Hsph1/Clcf1/Sirt1/Xiap/C5ar1/Parp1/Rock1/Jak2/Pdpk1/Npm1/Zpr1/Braf/Egln3/Nono/Atf2/Aars/Adnp/Tnfrsf21/Adarb1/Birc5/Cdk5r1/Ppt1/Slc30a10/Hif1a/Hmox1	45	BP
GO:0050678	regulation of epithelial cell proliferation	53/2175	349/23239	0.000299639	0.00250373	0.00160782	Apoe/Grn/Srsf6/Kif3a/Pold4/Tnf/Pdcd10/Tgfb1/Cav1/Hmgb2/Cask/Sfn/Atp7a/Nme2/Atp5a1/Stxbp4/Ccnd2/Krit1/Jaml/Jcad/Cdkn1b/Thbs1/Sirt1/Emc10/C5ar1/Sirt6/Nr4a1/Cflar/Ptch1/Xbp1/Cyba/Wdr13/Nlrc3/Cdh13/Pdpk1/Npm1/Hmgn1/Lims1/Atf2/Ppp1r16b/Yap1/Bad/Prkca/Birc5/Rtn4/Hey1/Ift80/Stat1/Gata2/Pten/Hmox1/Stox1/Ctsl	53	BP
GO:0014068	positive regulation of phosphatidylinositol 3-kinase signaling	16/2175	66/23239	0.000301924	0.0025192	0.00161776	Cd28/Tnf/Angpt1/Ncf1/Igf1r/Sirt1/Jak2/Selp/Ptpn6/Fgr/Hgf/Rara/Prr5l/Pdgfa/Ube3a/Pik3ap1	16	BP
GO:2000146	negative regulation of cell motility	44/2175	275/23239	0.000302711	0.00252216	0.00161965	Apoe/Pik3r2/Cd300a/Coro1b/Olfm1/Trp53inp1/Arhgdia/Pdcd10/Tgfb1/Rhob/Afdn/Mecp2/Lrp1/Rras/Bcl2/Mif/Clic4/Il1rn/Krit1/Slc9a3r1/Thbs1/Mctp1/Hyal2/Srf/Adam15/Dusp22/Emilin1/Klf4/Braf/Tpm1/Rap2c/Crk/Ptger4/Hdac5/D1Ertd622e/Adipor1/Card10/Nisch/Erdr1/Adarb1/Scai/Pten/Osbpl8/Stk26	44	BP
GO:0033135	regulation of peptidyl-serine phosphorylation	28/2175	150/23239	0.000304449	0.00253302	0.00162663	Rack1/Tnf/Phip/Pdcd10/Fnip2/Tgfb1/Smad7/Angpt1/Gsk3a/Irgm2/Cav1/Bcl2/Ogt/Mif/Txn1/Bak1/Ppm1f/Gpd1l/Braf/Pde4d/Grk2/Stk4/Dock7/Hgf/Nsd1/Hsp90aa1/Stox1/Bag4	28	BP
GO:0016601	Rac protein signal transduction	11/2175	36/23239	0.00031008	0.00257251	0.00165199	Dbnl/Rhog/Ogt/Cyfip1/Brk1/Rhou/Cdh13/Camk2d/Crk/Nisch/Nckap1	11	BP
GO:0042092	type 2 immune response	11/2175	36/23239	0.00031008	0.00257251	0.00165199	Crlf2/Irf1/Clcf1/Nlrp3/Arg2/Bcl6/Ccr2/Rara/Zfp35/Cd74/Dennd1b	11	BP
GO:0046031	ADP metabolic process	19/2175	86/23239	0.000313744	0.00259184	0.0016644	Ldha/Trp53/Khk/Ogt/Mif/Hk3/Eno1b/Ampd3/Prkaa2/Ak2/Sirt6/Galk1/Cbfa2t3/Pfkm/Eno3/Galt/Bad/Hif1a/Jmjd8	19	BP
GO:1900407	regulation of cellular response to oxidative stress	19/2175	86/23239	0.000313744	0.00259184	0.0016644	Psap/Rack1/Tnf/Slc7a11/Trp53/Mcl1/Hk3/P4hb/Lrrk2/Hsph1/Txn1/Sirt1/Parp1/Fbxo7/Tlr4/Nono/Hgf/Hif1a/Stk26	19	BP
GO:1903313	positive regulation of mRNA metabolic process	19/2175	86/23239	0.000313744	0.00259184	0.0016644	Tob1/Nudt21/Rbm3/Btg2/Cirbp/Ythdf3/Pnpt1/Tnrc6b/Celf4/Eif4a3/Mettl3/Tnrc6a/Rc3h1/Hnrnpd/Prr5l/Adarb1/Zc3h12d/Pabpc1/Pum1	19	BP
GO:0048145	regulation of fibroblast proliferation	22/2175	107/23239	0.00032629	0.00268678	0.00172537	Fn1/Cd300a/Trp53inp1/Ifi30/Tgfb1/Trp53/Mif/Aqp1/Creb1/Sirt6/Fosl2/Kmt2c/Rasa1/Nlrc3/Anxa2/Dhx9/Grk2/Wapl/Zmiz1/Cd74/Pdgfa/B4galt7	22	BP
GO:0035601	protein deacylation	21/2175	100/23239	0.000326621	0.00268678	0.00172537	Hdac7/Tgfb1/Trp53/Lrrk2/Sirt1/Prkaa2/Sirt2/Abhd17a/Foxp3/Znhit1/Brms1/Tbl1xr1/Hdac10/Hdac5/Mta1/Bcl6/Lypla2/Ppt1/Abhd13/Abhd12/Abhd17b	21	BP
GO:0098732	macromolecule deacylation	21/2175	100/23239	0.000326621	0.00268678	0.00172537	Hdac7/Tgfb1/Trp53/Lrrk2/Sirt1/Prkaa2/Sirt2/Abhd17a/Foxp3/Znhit1/Brms1/Tbl1xr1/Hdac10/Hdac5/Mta1/Bcl6/Lypla2/Ppt1/Abhd13/Abhd12/Abhd17b	21	BP
GO:0006486	protein glycosylation	32/2175	181/23239	0.000329634	0.00270393	0.00173638	Gfpt2/Derl3/St6gal1/Galnt7/Acer2/Plod3/St3gal4/Ogt/St8sia6/Alg8/Galnt2/Gxylt1/C1galt1/Slc35c2/Tmem59/Npc1/Alg11/Chp1/Alg2/St8sia4/Nus1/Mgat1/Galnt3/Mgat4a/B3gnt5/St6galnac2/Pmm2/Pmm1/Pofut2/Tet3/Rxylt1/B4galt7	32	BP
GO:0043413	macromolecule glycosylation	32/2175	181/23239	0.000329634	0.00270393	0.00173638	Gfpt2/Derl3/St6gal1/Galnt7/Acer2/Plod3/St3gal4/Ogt/St8sia6/Alg8/Galnt2/Gxylt1/C1galt1/Slc35c2/Tmem59/Npc1/Alg11/Chp1/Alg2/St8sia4/Nus1/Mgat1/Galnt3/Mgat4a/B3gnt5/St6galnac2/Pmm2/Pmm1/Pofut2/Tet3/Rxylt1/B4galt7	32	BP
GO:1903531	negative regulation of secretion by cell	37/2175	220/23239	0.000331411	0.00271468	0.00174329	Fn1/Cd300a/Tnfrsf1b/Tnf/Tlr8/Erp29/Lrrc32/Angpt1/Rab7/Tnfrsf4/Il1r2/Tnfrsf1a/Il1rn/Ucp2/Otud5/Vamp8/Entpd1/Sirt1/Cd84/Parp1/Nlrp3/Pde3b/Cnr1/Trim9/Arg2/Rab11fip5/Foxp3/Ubr5/Braf/Psmd9/Ptger4/Tnfrsf21/Ccr2/Tmbim6/Rap1b/Anxa5/Hmox1	37	BP
GO:1903019	negative regulation of glycoprotein metabolic process	7/2175	16/23239	0.000332926	0.00272326	0.0017488	Cst3/Acer2/Acot8/Tmem59/Jak3/Itm2a/Itm2b	7	BP
GO:0051271	negative regulation of cellular component movement	48/2175	309/23239	0.000334361	0.00273116	0.00175387	Apoe/Pik3r2/Cd300a/Coro1b/Olfm1/Trp53inp1/Arhgdia/Pdcd10/Tgfb1/Rhob/Afdn/Mecp2/Lrp1/Rras/Bcl2/Mif/Clic4/Il1rn/Krit1/Slc9a3r1/Cdkn1b/Thbs1/Mctp1/Hyal2/Srf/Adam15/Dusp22/Emilin1/Klf4/Braf/Tpm1/Rap2c/Crk/Ptger4/Hdac5/D1Ertd622e/Adipor1/Card10/Cd9/Tmod3/Nisch/Erdr1/Actn1/Adarb1/Scai/Pten/Osbpl8/Stk26	48	BP
GO:0019674	NAD metabolic process	12/2175	42/23239	0.000335724	0.00273846	0.00175856	Haao/Mdh2/Ldha/Nadk/Trp53/Kynu/Gpd1l/Kmo/Pfkm/Idh3a/Idh3g/Dlst	12	BP
GO:0002715	regulation of natural killer cell mediated immunity	14/2175	54/23239	0.000337607	0.00274996	0.00176594	Il21/Lamp1/Cd226/Klre1/Slamf6/Rasgrp1/Il18rap/Vav1/Pik3r6/Crk/Hfe/Tap1/Serpinb9/Tap2	14	BP
GO:0043087	regulation of GTPase activity	46/2175	293/23239	0.000345953	0.00281401	0.00180707	Rack1/Ezh2/Tbc1d10b/Plxnd1/Arap2/Plxna1/Rasa4/Afdn/Dock10/Wnk1/Rhog/Rapgef1/Ccl6/Adap1/Lrrk2/Tbc1d2b/Ccr7/Rasgrp1/Tbc1d8b/Trappc6a/S1pr1/Tbc1d14/Gnas/Plxnb2/Rangap1/Arhgef7/Mkks/Rasa1/Vav1/Icam1/Lims1/Rgs14/Itga6/Crk/Ralgapa1/Iqgap1/Rapgef6/Bcl6/Dock7/Rabgap1l/Adrb1/Lars/Tbc1d8/Tbc1d9b/Rasgrp2/Dennd1b	46	BP
GO:1904375	regulation of protein localization to cell periphery	25/2175	129/23239	0.000347253	0.00282064	0.00181133	Rack1/Lgals3/Pik3r2/Tnf/Iqsec2/Commd1/Tgfb1/Hectd1/Lrp1/Ppp2r5a/Rhog/Cnst/Trem2/Appl1/Vamp8/Tnik/Actb/Tmem59/Camk2d/Csnk2a1/Pdpk1/Vti1b/Kif5b/Sptbn1/Stx7	25	BP
GO:0032436	positive regulation of proteasomal ubiquitin-dependent protein catabolic process	18/2175	80/23239	0.000352569	0.00285983	0.0018365	Hspa1a/Rack1/Smad7/Gsk3a/Ankib1/Stub1/Trib2/Lrrk2/Nop53/Chfr/Sirt2/Cbfa2t3/Mdm2/Rnf144a/Prickle1/Gba/Dnajb2/Csnk1e	18	BP
GO:0048535	lymph node development	10/2175	31/23239	0.000355193	0.00287311	0.00184503	Il7r/Tgfb1/Nfkb2/Ccr7/Cxcr5/Ikzf1/Spns2/Rc3h2/Jak3/Rc3h1	10	BP
GO:2000515	negative regulation of CD4-positive, alpha-beta T cell activation	10/2175	31/23239	0.000355193	0.00287311	0.00184503	Smad7/Irf1/Vsir/Rc3h2/Arg2/Jak3/Foxp3/Rc3h1/Bcl6/Zfp35	10	BP
GO:0007599	hemostasis	29/2175	159/23239	0.000359941	0.00290748	0.0018671	Apoe/C3/Zfp385a/Cd40lg/F10/Slc7a11/Cav1/Prkcq/Fcer1g/Entpd1/Thbs1/Hps6/Gnas/Srf/Gp6/Anxa2/Selp/Ptpn6/Tlr4/Prkcd/Cd9/F13a1/Pros1/Prkca/Anxa5/F5/Comp/Pdgfa/Nbeal2	29	BP
GO:0010632	regulation of epithelial cell migration	37/2175	221/23239	0.000362851	0.00292693	0.00187959	Apoe/Pfn1/Pik3r2/Ctsh/Macf1/Hdac7/Pdcd10/Tgfb1/Rock2/Angpt1/Rhob/Mecp2/Dock5/Atp5a1/Krit1/Jcad/Thbs1/Sirt1/Aqp1/Emc10/Ppm1f/Dock1/Pdpk1/Nus1/Prcp/Klf4/Hdac5/Adipor1/Card10/Prkca/Anxa3/Rtn4/Gata2/Pten/Hif1a/P2rx4/Hmox1	37	BP
GO:0022898	regulation of transmembrane transporter activity	40/2175	245/23239	0.000365751	0.00294624	0.00189199	Ctss/Arc/Cav1/Wnk1/Atp1b3/Bcl2/Atp1b1/Atp7a/Fxyd5/Nlgn2/Grk6/Slc9a3r1/P2ry6/Scn1b/Slc25a4/Dapk1/Ehd3/Actb/Ahcyl1/Stim2/Gpd1l/Snx27/Plcg2/Slmap/Chp1/Camk2d/Rgs9/Kif5b/Stim1/Pde4d/Stoml1/Fhl1/S100a1/Adrb1/Stom/Ywhah/Prkca/Anxa3/Pten/Homer1	40	BP
GO:0046916	cellular transition metal ion homeostasis	20/2175	94/23239	0.000374377	0.00300047	0.00192681	Commd1/Atp13a2/Atp6v0d1/Slc31a1/Atp7a/Nubp1/Ccdc115/Slc39a7/Ttc7/Alas2/Atp6v0a2/Egln1/Ftl1/Atp2c1/Hfe/Atp6v1g1/Hif1a/Atp6ap1/Hmox1/Ncoa4	20	BP
GO:0006517	protein deglycosylation	6/2175	12/23239	0.000375058	0.00300047	0.00192681	Man2b2/Edem3/Man2a1/Man2b1/Edem2/Edem1	6	BP
GO:0036295	cellular response to increased oxygen levels	6/2175	12/23239	0.000375058	0.00300047	0.00192681	Cav1/Atp6v0d1/Ccdc115/Atp6v0a2/Atp6v1g1/Atp6ap1	6	BP
GO:0045346	regulation of MHC class II biosynthetic process	6/2175	12/23239	0.000375058	0.00300047	0.00192681	Cd40lg/Ciita/Sirt1/Xbp1/Spi1/Tlr4	6	BP
GO:1900112	regulation of histone H3-K9 trimethylation	6/2175	12/23239	0.000375058	0.00300047	0.00192681	Mecp2/Atrx/Sirt1/Pih1d1/Smarcb1/Lmna	6	BP
GO:0021549	cerebellum development	21/2175	101/23239	0.000376546	0.00300412	0.00192915	Ezh2/Atrn/Mecp2/Trp53/Atp7a/Ptprs/Usp9x/Igf1r/Atxn2/Herc1/Zbtb18/Coq8b/Fcgr2b/Naglu/Pcnt/Aars/Lhx1/Sdf4/Cdk5r1/Zfp365/Cd3e	21	BP
GO:0060840	artery development	21/2175	101/23239	0.000376546	0.00300412	0.00192915	Apoe/Plxnd1/Ephb4/Smad7/Hectd1/Lrp1/Chd7/Ap2b1/Mylk/Tab1/Srf/Prdm1/Prickle1/Ptger4/Smarca4/Snx17/Kat6a/Zmiz1/Hey1/Cxcr4/Comp	21	BP
GO:1990845	adaptive thermogenesis	28/2175	152/23239	0.000381269	0.00303763	0.00195068	Gatm/Trpv2/Tfe3/Bscl2/Cav1/Ogt/Plac8/Ucp2/Igf1r/Sirt6/Gnas/Fabp4/Prkab1/Jak2/Irf4/Tlr4/Lnpep/Adipor2/Fh1/Adipor1/Dock7/Hnrnpu/Ccr2/Clic5/Adrb1/Cxcr4/Elovl6/Pctp	28	BP
GO:0045589	regulation of regulatory T cell differentiation	9/2175	26/23239	0.000386797	0.00307746	0.00197626	Cd28/Tgfb1/Irf1/Vsir/Foxp3/Bcl6/Lck/Il2rg/Socs1	9	BP
GO:0042533	tumor necrosis factor biosynthetic process	8/2175	21/23239	0.000387485	0.00307873	0.00197707	Cybb/Tlr2/Fcgr3/Thbs1/Tlr4/Mapkapk2/Ccr2/Card9	8	BP
GO:2001252	positive regulation of chromosome organization	31/2175	175/23239	0.000390958	0.00309636	0.00198839	Terf1/Tgfb1/Mecp2/Asxl2/Prkcq/Trp53/Ogt/Atrx/Atm/Lrrk2/Anapc5/Sirt1/Sirt6/Xbp1/Pih1d1/Kmt2e/Foxp3/Ddx11/Cct7/Hnrnpd/Cct6a/Bcl6/Smarcb1/Hnrnpu/Mapk1/Mtf2/Mapk3/Anapc11/Atr/Tnks2/Lmna	31	BP
GO:0015914	phospholipid transport	15/2175	61/23239	0.000391299	0.00309636	0.00198839	Apoe/Atp11c/Atp11b/Apoc2/Pitpna/Kcnn4/Atp10d/Tmem30a/Prkcd/Atp8a1/Scarb1/Pitpnc1/Osbpl8/Pltp/Pctp	15	BP
GO:1905268	negative regulation of chromatin organization	15/2175	61/23239	0.000391299	0.00309636	0.00198839	H1f0/Mecp2/Aicda/Sirt1/Taf7/Pih1d1/Supt6/Spi1/Foxp3/Ubr5/Pax5/Smarcb1/Trip12/Mtf2/Mllt6	15	BP
GO:0051928	positive regulation of calcium ion transport	25/2175	130/23239	0.000392352	0.00309693	0.00198876	Lgals3/Trpv2/Grm6/Cav1/Ccr1/Cask/Atp1b1/Capn3/Mylk/P2ry6/Bak1/Ehd3/Orai1/Stim2/Plcg2/Anxa2/Pdpk1/Jak3/Stim1/S100a1/Adrb1/Homer1/Cxcr4/P2rx4/Trpc1	25	BP
GO:0000380	alternative mRNA splicing, via spliceosome	17/2175	74/23239	0.000392965	0.00309693	0.00198876	Srsf6/Ddx5/Srsf1/Rbfox2/Srsf7/Cdk13/Mbnl1/Srsf10/Srsf5/Mbnl2/Celf4/Dhx9/Srsf3/Hnrnpu/Hnrnpm/Ptbp1/Hnrnpa1	17	BP
GO:0042147	retrograde transport, endosome to Golgi	17/2175	74/23239	0.000392965	0.00309693	0.00198876	Tbc1d10b/Snx5/Washc1/Vps54/Rab7/Cln5/Lrrk2/Dctn1/Ehd3/Tbc1d14/Rab29/Plekhj1/Snx8/Vps51/Vti1b/Rab6a/Tbc1d23	17	BP
GO:0000375	RNA splicing, via transesterification reactions	40/2175	246/23239	0.000398079	0.00312455	0.00200649	Srsf6/Snrnp35/Ddx5/Rbm3/Psip1/Clns1a/Srsf1/Rbfox2/Srsf7/Cdk13/Mbnl1/Cirbp/Srsf10/Srpk1/Srsf5/Mbnl2/Ddx41/Htatsf1/Snrpb/Celf4/Luc7l3/Eif4a3/Hnrnpc/Rbm42/Mettl3/Dhx9/Phf5a/Npm1/Srsf3/Ptbp2/Sf3a1/Sf3b1/Hnrnpu/Sart1/Hnrnpm/Zrsr1/Aqr/Tia1/Ptbp1/Hnrnpa1	40	BP
GO:0000377	RNA splicing, via transesterification reactions with bulged adenosine as nucleophile	40/2175	246/23239	0.000398079	0.00312455	0.00200649	Srsf6/Snrnp35/Ddx5/Rbm3/Psip1/Clns1a/Srsf1/Rbfox2/Srsf7/Cdk13/Mbnl1/Cirbp/Srsf10/Srpk1/Srsf5/Mbnl2/Ddx41/Htatsf1/Snrpb/Celf4/Luc7l3/Eif4a3/Hnrnpc/Rbm42/Mettl3/Dhx9/Phf5a/Npm1/Srsf3/Ptbp2/Sf3a1/Sf3b1/Hnrnpu/Sart1/Hnrnpm/Zrsr1/Aqr/Tia1/Ptbp1/Hnrnpa1	40	BP
GO:0000398	mRNA splicing, via spliceosome	40/2175	246/23239	0.000398079	0.00312455	0.00200649	Srsf6/Snrnp35/Ddx5/Rbm3/Psip1/Clns1a/Srsf1/Rbfox2/Srsf7/Cdk13/Mbnl1/Cirbp/Srsf10/Srpk1/Srsf5/Mbnl2/Ddx41/Htatsf1/Snrpb/Celf4/Luc7l3/Eif4a3/Hnrnpc/Rbm42/Mettl3/Dhx9/Phf5a/Npm1/Srsf3/Ptbp2/Sf3a1/Sf3b1/Hnrnpu/Sart1/Hnrnpm/Zrsr1/Aqr/Tia1/Ptbp1/Hnrnpa1	40	BP
GO:0006887	exocytosis	55/2175	370/23239	0.000400718	0.00314103	0.00201707	Syngr2/Lamp1/Cd300a/Rab31/Washc1/Atp13a2/Ccr1/Cask/Snx19/Rab7/Napa/Fcer1a/Myo1f/Snap23/Scamp1/Coro1a/Lrrk2/Fcer1g/Itgb2/Vamp8/Rasgrp1/Ywhaz/Cd84/Prkcb/Adora2b/Trim9/Syngr1/Stxbp2/Rph3al/Chp1/Pdpk1/Myo1g/Cacna1i/Rab11fip5/Rab5a/Braf/Tnfaip2/Exoc4/Fgr/Hck/Dnm1l/Steap3/Ccr2/Exoc3l/Sdcbp/Prkca/Stx1a/Anxa3/Rap1b/Sdf4/Gata2/Synj1/Atp6ap1/Hmox1/Ralb	55	BP
GO:0033028	myeloid cell apoptotic process	11/2175	37/23239	0.000404262	0.00316318	0.0020313	St6gal1/Slc7a11/Bcl2/Cxcr2/Clec5a/Mif/Fcer1g/Sirt1/Fcgr2b/Itpkb/Pten	11	BP
GO:0045666	positive regulation of neuron differentiation	64/2175	447/23239	0.000404631	0.00316318	0.0020313	Apoe/Fn1/Grn/Ezh2/Plxnd1/Itsn2/Trpv2/Plxna1/D16Ertd472e/Neu1/Scarb2/Tcf12/Mecp2/Nr3c1/Mapk8ip3/Cask/Arhgef2/Bcl2/Hmg20b/Cyfip1/Mif/Washc5/Rapgef1/Nme2/Nlgn2/Palm/Tmem106b/Scn1b/Mmd/Igf1r/Il1rap/Sirt1/Shtn1/Plxnb2/Srf/Cflar/Cnr1/Nckipsd/Tmem30a/Ehd1/Braf/Dnm1l/Iqgap1/Skil/Bcl6/Rpl4/Twf1/Dynlt1b/Adnp/Hgf/Rara/Eif4g2/Rtn4/Xlr4b/Caprin1/Gdi1/Gata2/Rgs2/Pten/Cxcr4/Retreg3/Eef1a1/Ahi1/Ptbp1	64	BP
GO:0045058	T cell selection	14/2175	55/23239	0.000414326	0.00323463	0.00207718	Cd28/Tgfb1/Bcl2/Otud5/Slamf6/Ccr7/H2-DMa/Srf/Irf4/Foxp3/Braf/Itpkb/Cd74/Cd3e	14	BP
GO:0032371	regulation of sterol transport	12/2175	43/23239	0.000426406	0.00331425	0.00212831	Apoe/Washc1/Commd1/Lrp1/Apoc2/Sirt1/Ptch1/Anxa2/Nus1/Ttc39b/Lamtor1/Pltp	12	BP
GO:0032374	regulation of cholesterol transport	12/2175	43/23239	0.000426406	0.00331425	0.00212831	Apoe/Washc1/Commd1/Lrp1/Apoc2/Sirt1/Ptch1/Anxa2/Nus1/Ttc39b/Lamtor1/Pltp	12	BP
GO:0070849	response to epidermal growth factor	12/2175	43/23239	0.000426406	0.00331425	0.00212831	Ptpn12/Garem1/Dusp22/Rasa1/Pdpk1/Zpr1/Iqgap1/Mapk1/Syap1/Mapk3/Eef1a1/Bag4	12	BP
GO:0097061	dendritic spine organization	19/2175	88/23239	0.00042723	0.00331425	0.00212831	Apoe/Arc/Dock10/Cask/Prmt3/Lrrk2/Sept7/Igf1r/Fcgr2b/Ctnnd2/Dnm1l/Xlr4b/Caprin1/Cdk5r1/Pten/Homer1/Zfp365/Ube3a/Abhd17b	19	BP
GO:0046638	positive regulation of alpha-beta T cell differentiation	13/2175	49/23239	0.000427734	0.00331425	0.00212831	Malt1/Nfkbiz/Ccr7/Irf1/Nkap/Nlrp3/Ikzf1/Foxp3/Ccr2/Il2rg/Rara/Socs1/Itpkb	13	BP
GO:2000106	regulation of leukocyte apoptotic process	22/2175	109/23239	0.000427938	0.00331425	0.00212831	Il7r/Lgals3/St6gal1/Slc7a11/Prkcq/Trp53/Cxcr2/Tnfrsf4/Mif/Adam8/Fcer1g/Ccr7/Sirt1/Fcgr2b/Arg2/Jak3/Fcmr/Itpkb/Pten/Hif1a/Serpinb9/Cd74	22	BP
GO:0032409	regulation of transporter activity	41/2175	255/23239	0.000430199	0.00332733	0.00213671	Ctss/Arc/Cav1/Wnk1/Atp1b3/Bcl2/Atp1b1/Atp7a/Fxyd5/Nlgn2/Grk6/Slc9a3r1/P2ry6/Scn1b/Slc25a4/Dapk1/Ehd3/Actb/Ahcyl1/Stim2/Gpd1l/Snx27/Plcg2/Slmap/Chp1/Camk2d/Rgs9/Prkcd/Kif5b/Stim1/Pde4d/Stoml1/Fhl1/S100a1/Adrb1/Stom/Ywhah/Prkca/Anxa3/Pten/Homer1	41	BP
GO:0019363	pyridine nucleotide biosynthetic process	20/2175	95/23239	0.000433124	0.00334551	0.00214839	Haao/Nadk/Trp53/Khk/Ogt/Mif/Hk3/Eno1b/Kynu/Prkaa2/Sirt6/Nmrk1/Galk1/Kmo/Cbfa2t3/Pfkm/Eno3/Galt/Hif1a/Jmjd8	20	BP
GO:0071887	leukocyte apoptotic process	25/2175	131/23239	0.000442516	0.00341353	0.00219207	Il7r/Il21/Lgals3/St6gal1/Slc7a11/Prkcq/Trp53/Cxcr2/Tnfrsf4/Mif/Adam8/Fcer1g/Ccr7/Bak1/Sirt1/Fcgr2b/Arg2/Jak3/Fcmr/Tnfrsf21/Itpkb/Pten/Hif1a/Serpinb9/Cd74	25	BP
GO:0099173	postsynapse organization	32/2175	184/23239	0.000444967	0.00342789	0.00220129	Apoe/Rock2/Arc/Slc7a11/Dock10/Cask/Ptprs/Nlgn2/Prmt3/Lrrk2/Sept7/Igf1r/Il1rap/Actb/Snx27/Arhgef7/Fcgr2b/Abhd17a/Egln1/Ctnnd2/Ndrg1/Ssh1/Dnm1l/Xlr4b/Caprin1/Cdk5r1/Pten/Homer1/Zfp365/Ube3a/Ntng2/Abhd17b	32	BP
GO:0007179	transforming growth factor beta receptor signaling pathway	29/2175	161/23239	0.000446163	0.00343256	0.00220429	Tgfb1/Smad7/Lrrc32/Smurf2/Peg10/Cav1/Stub1/Trp53/Fam89b/Usp9x/Tgfb1i1/Ppm1a/Tab1/Ltbp3/Thbs1/Sirt1/Creb1/Pxn/Xbp1/Parp1/Dusp22/Nlk/Pdpk1/Emilin1/Skil/Itga8/Sdcbp/Dand5/Chst11	29	BP
GO:0044282	small molecule catabolic process	47/2175	305/23239	0.000459781	0.00352714	0.00226502	Apoe/Mccc2/Cpt1a/Bckdha/Akr1a1/Tgfb1/Padi4/Gnpda2/Ldha/Acot8/Prodh/Trp53/Khk/Glud1/Acaa2/Inpp4b/Mlycd/Hmgcl/Aicda/Kynu/Acaa1a/Haghl/Hyal2/Echs1/Pcyox1/Cnr1/Galk1/Kmo/Acot2/Gnpda1/Mgat1/Arg2/Abhd16a/Scarb1/Pfkm/Galt/Shmt1/Faah/Got2/Slc27a4/Bad/Phyh/Pten/Synj1/Hdc/Plin5/Aig1	47	BP
GO:0034763	negative regulation of transmembrane transport	24/2175	124/23239	0.000460419	0.00352714	0.00226502	Crbn/Sestd1/Tnf/Commd1/Tgfb1/Gsk3a/Cav1/Atp7a/Grk6/Slc9a3r1/Oaz1/Thbs1/Sirt6/Prkcb/Snx27/Camk2d/Kel/Grk2/Stoml1/Ace/Prkca/Rgs2/Pten/Ahi1	24	BP
GO:0035966	response to topologically incorrect protein	24/2175	124/23239	0.000460419	0.00352714	0.00226502	Hspa1a/Atf3/Derl3/Atf6b/Stub1/Hspd1/Crebrf/Hsph1/Edem3/Bak1/Thbs1/Bag6/Xbp1/Yod1/Cdk5rap3/Dnajb12/Ubxn4/Fbxo6/Sdf2/Tmbim6/Hsp90aa1/Edem2/Comp/Edem1	24	BP
GO:0070372	regulation of ERK1 and ERK2 cascade	50/2175	330/23239	0.000460878	0.00352714	0.00226502	Csf1r/Fn1/C3/Ephb4/Atf3/Crkl/Tgfb1/Angpt1/Cav1/Ccr1/Rras/Mif/Tlr2/Rapgef1/Ccl6/Trem2/Tirap/Slc9a3r1/P2ry6/Rasgrp1/Igf1r/Sirpa/Clcf1/C5ar1/Cflar/Garem1/Xbp1/Kars/Camk2d/Ptpn6/Icam1/Tlr4/Emilin1/Klf4/Braf/Rgs14/Dynlt1b/Shc1/Rara/Prkca/Fpr2/Rap1b/Pten/Mapk3/Slc30a10/Atp6ap1/Ranbp9/Cd74/Pdgfa/Nlrp6	50	BP
GO:0001779	natural killer cell differentiation	10/2175	32/23239	0.000473643	0.00361533	0.00232166	Il21/Hectd1/Slamf6/Rasgrp1/Irf1/Ikzf1/Prdm1/Pglyrp1/Flt3l/Sp3	10	BP
GO:0050869	negative regulation of B cell activation	10/2175	32/23239	0.000473643	0.00361533	0.00232166	Cd300a/Samsn1/Atm/Fcgr2b/Prdm1/Foxp3/Rc3h1/Bcl6/Tnfrsf21/Btla	10	BP
GO:0036294	cellular response to decreased oxygen levels	23/2175	117/23239	0.000475995	0.00362853	0.00233013	Cybb/Commd1/Cpeb4/Stub1/Bcl2/Trp53/Ogt/Acaa2/Hp1bp3/Adam8/P4hb/Nop53/Sirt1/Aqp1/Sirt2/Pdk3/Eif4ebp1/Bad/Cpeb2/Tmbim6/Pten/Hif1a/Stox1	23	BP
GO:0050808	synapse organization	61/2175	424/23239	0.000481252	0.0036638	0.00235279	Apoe/Pfn1/Dbnl/Plxnd1/Tnf/Fbxo45/Crkl/Rock2/Arhgef15/Arc/Slc7a11/Palld/Mecp2/Dock10/Ptpro/Cask/Cyfip1/Tlr2/Klk8/Il10ra/Ptprs/Nlgn2/Palm/Prmt3/Lrrk2/Sept7/Adgrl1/Dctn1/Ywhaz/Igf1r/Il1rap/Actb/Snx27/Flna/Arhgef7/Nptn/Fcgr2b/Rab29/Abhd17a/Snta1/Egln1/Ctnnd2/Ndrg1/Ssh1/Dnm1l/Amigo2/Adnp/Nfia/Rab39b/Sdcbp/Prkca/Xlr4b/Caprin1/Cdk5r1/Pten/Homer1/Zfp365/Sncg/Ube3a/Ntng2/Abhd17b	61	BP
GO:0071407	cellular response to organic cyclic compound	68/2175	485/23239	0.000491793	0.00373917	0.00240118	Ezh2/Dnaja1/Tnf/Ddx5/Hsp90b1/Tgfb1/Rock2/Rbfox2/Gsk3a/Ahr/Cav1/Mecp2/Nr3c1/Rapgef1/Top2b/Crebrf/Osbpl7/Lrrk2/P2ry6/Ncoa2/Cdkn1b/Sirt1/Aqp1/Cebpa/Atp1a1/Actb/Gnas/Sirt2/Ptch1/Npc1/Parp1/Jak2/Slc6a4/Taf7/Med14/Larp1/Pdia3/Dhx9/Npm1/Nrip1/Ubr5/Ssh1/Tlr3/Pim1/Pde4d/Dnm1l/Shmt1/Smarca4/Yap1/Eif4ebp1/Hnrnpu/Mapk1/Ywhah/Fam210b/Kdm5d/Tmem173/Socs1/P2ry13/Slc8a1/Rap1b/Stat1/Mapk3/Calcoco1/Uri1/P2rx4/Ralb…	68	BP
GO:0006986	response to unfolded protein	21/2175	103/23239	0.000496691	0.00376657	0.00241878	Hspa1a/Atf3/Derl3/Atf6b/Stub1/Hspd1/Crebrf/Hsph1/Edem3/Bak1/Thbs1/Xbp1/Yod1/Cdk5rap3/Ubxn4/Fbxo6/Tmbim6/Hsp90aa1/Edem2/Comp/Edem1	21	BP
GO:1903844	regulation of cellular response to transforming growth factor beta stimulus	21/2175	103/23239	0.000496691	0.00376657	0.00241878	Tgfb1/Smad7/Smurf2/Peg10/Cav1/Stub1/Trp53/Fam89b/Tgfb1i1/Ppm1a/Thbs1/Sirt1/Cflar/Xbp1/Pdpk1/Emilin1/Skil/Itga8/Sdcbp/Dand5/Chst11	21	BP
GO:0010657	muscle cell apoptotic process	20/2175	96/23239	0.00049972	0.00377904	0.00242678	Pdcd4/Cav1/Rps6ka2/Bcl2/Trp53/Cxcr2/Eif5a/Slc25a4/Igf1r/Sirt1/Cflar/Jak2/Camk2d/Pdpk1/Apopt1/Npm1/Grk2/Stk4/Pten/Hmox1	20	BP
GO:0106027	neuron projection organization	20/2175	96/23239	0.00049972	0.00377904	0.00242678	Apoe/Arc/Dock10/Cask/Prmt3/Lrrk2/Sept7/Dctn1/Igf1r/Fcgr2b/Ctnnd2/Dnm1l/Xlr4b/Caprin1/Cdk5r1/Pten/Homer1/Zfp365/Ube3a/Abhd17b	20	BP
GO:0051224	negative regulation of protein transport	33/2175	193/23239	0.000500281	0.00377904	0.00242678	Fn1/Tnf/Tlr8/Derl3/Erp29/Lrrc32/Angpt1/Ogt/Tnfrsf4/Il1r2/Lrrk2/Ucp2/Txn1/Otud5/Cd84/Ppm1f/Akap1/Parp1/Nlrp3/Pde3b/Rangap1/Chp1/Arg2/Rab11fip5/Foxp3/Ubr5/Psmd9/Ptger4/Tnfrsf21/Tmbim6/Gdi1/Anxa5/Bag4	33	BP
GO:0043536	positive regulation of blood vessel endothelial cell migration	14/2175	56/23239	0.000505426	0.00380802	0.0024454	Hdac7/Tgfb1/Angpt1/Atp5a1/Jcad/Thbs1/Sirt1/Pdpk1/Nus1/Prkca/Gata2/Hif1a/P2rx4/Hmox1	14	BP
GO:0044409	entry into host	14/2175	56/23239	0.000505426	0.00380802	0.0024454	Ifitm3/Mid2/Trim56/Cav1/Gsn/P4hb/Ifitm2/Vamp8/Hyal2/Npc1/Grk2/Lgals1/Eps15/Cd74	14	BP
GO:0032387	negative regulation of intracellular transport	16/2175	69/23239	0.000516031	0.00387789	0.00249027	Cd300a/Derl3/Angpt1/Ogt/Nup153/Lrrk2/Txn1/Cd84/Akap1/Rangap1/Chp1/Braf/Rap1b/Gdi1/Hmox1/Bag4	16	BP
GO:2000107	negative regulation of leukocyte apoptotic process	16/2175	69/23239	0.000516031	0.00387789	0.00249027	Il7r/St6gal1/Prkcq/Cxcr2/Tnfrsf4/Mif/Fcer1g/Ccr7/Fcgr2b/Arg2/Jak3/Fcmr/Itpkb/Hif1a/Serpinb9/Cd74	16	BP
GO:0001820	serotonin secretion	7/2175	17/23239	0.000520369	0.00388234	0.00249313	Lgals3/Cd300a/Fcer1a/Fcgr3/Fcer1g/Xbp1/Slc6a4	7	BP
GO:0032239	regulation of nucleobase-containing compound transport	7/2175	17/23239	0.000520369	0.00388234	0.00249313	Nup153/Iws1/Cpsf6/Supt6/Dhx9/Rbm27/Thoc2	7	BP
GO:0036124	histone H3-K9 trimethylation	7/2175	17/23239	0.000520369	0.00388234	0.00249313	Mecp2/Atrx/Sirt1/Pih1d1/Smarcb1/Arid4b/Lmna	7	BP
GO:0039529	RIG-I signaling pathway	7/2175	17/23239	0.000520369	0.00388234	0.00249313	Lsm14a/Dhx58/Nop53/Ankrd17/Pum2/Gpatch3/Pum1	7	BP
GO:0045579	positive regulation of B cell differentiation	7/2175	17/23239	0.000520369	0.00388234	0.00249313	Il21/Atp11c/Xbp1/Ikzf1/Prdm1/Bad/Il2rg	7	BP
GO:0036474	cell death in response to hydrogen peroxide	11/2175	38/23239	0.00052129	0.00388234	0.00249313	Psap/Rack1/Pdcd10/Trp53/Hk3/Lrrk2/Hsph1/Txn1/Fbxo7/Hgf/Stk26	11	BP
GO:0042149	cellular response to glucose starvation	11/2175	38/23239	0.00052129	0.00388234	0.00249313	Nuak2/BC048403/Cpeb4/Bcl2/Trp53/Sesn3/Sesn1/Prkaa2/Asns/Xbp1/Mybbp1a	11	BP
GO:0043414	macromolecule methylation	44/2175	282/23239	0.000525092	0.00390567	0.0025081	Hsd17b10/Ezh2/Satb1/Gsk3a/Btg2/Mecp2/Asxl2/Ash1l/Eef1akmt1/Ogt/Nsun4/Atrx/Prmt3/Nsun2/Sirt1/Iws1/Gnas/N6amt1/Xbp1/Parp1/Kmt2c/Nsun5/Snrpb/Pih1d1/Mettl3/Supt6/Irf4/Kmt2e/Spi1/Rab6a/Pax5/Smarca4/Setd3/Smarcb1/Nsd1/Rlf/Tet3/Mtf2/Ash2l/Mllt6/Arid4b/Lmna/Tfb2m/Wdr82	44	BP
GO:0061351	neural precursor cell proliferation	31/2175	178/23239	0.000528475	0.00392582	0.00252104	Grn/Kif3a/Tgfb1/Ift20/Afdn/Fgf13/Btg2/Gng5/Arhgef2/Trp53/Ctsz/Rapgef1/Lrrk2/Hook3/C5ar1/Plxnb2/Sirt2/Flna/Slc6a4/Pcm1/Lims1/Ptbp2/Hdac5/Pcnt/Dock7/Atf5/Lef1/Gata2/Cxcr4/Hif1a/Tacc1	31	BP
GO:1903900	regulation of viral life cycle	26/2175	140/23239	0.000532078	0.00394439	0.00253297	Ifitm3/Mid2/Tnf/Ddx5/Trim56/Fbxl2/Bcl2/Gsn/Aicda/Hacd3/Top2b/P4hb/Srpk1/Ifitm2/Anxa2/Ppib/Larp1/Isg20/Lgals1/Stom/Adarb1/Ddb1/Pabpc1/Ltf/Cd74/Oas1g	26	BP
GO:0046639	negative regulation of alpha-beta T cell differentiation	9/2175	27/23239	0.000532331	0.00394439	0.00253297	Smad7/Irf1/Rc3h2/Jak3/Foxp3/Rc3h1/Bcl6/Socs1/Zfp35	9	BP
GO:0003007	heart morphogenesis	43/2175	274/23239	0.000533818	0.00395039	0.00253682	Plxnd1/Kif3a/Ephb4/Tgfb1/Smad7/Dhrs3/Angpt1/Gsk3a/Ahr/Pdcd4/Asxl2/Gng5/Lemd2/Trp53/Chd7/Ly6e/Tab1/Thbs1/Cpe/S1pr1/Sirt6/Srf/Ptch1/Flna/Adam15/Egln1/Mdm2/Tpm1/Pim1/Atf2/Smarca4/Kat6a/Yap1/Zmiz1/Rara/Mybpc2/Slc8a1/Rtn4/Hey1/Hif1a/Tnni1/Tead1/Ahi1	43	BP
GO:0034644	cellular response to UV	17/2175	76/23239	0.000546852	0.00404171	0.00259547	Trp53inp1/Trp53/Cul4b/Xpc/Bak1/Crip1/Sirt1/Aqp1/Hyal2/Parp1/Mettl3/Npm1/Eif2s1/Gen1/Ddb1/Bmf/Atr	17	BP
GO:0045055	regulated exocytosis	40/2175	250/23239	0.000554355	0.00409197	0.00262774	Syngr2/Lamp1/Cd300a/Rab31/Cask/Napa/Fcer1a/Myo1f/Snap23/Coro1a/Lrrk2/Fcer1g/Itgb2/Vamp8/Rasgrp1/Ywhaz/Cd84/Prkcb/Adora2b/Trim9/Syngr1/Stxbp2/Rph3al/Chp1/Pdpk1/Cacna1i/Rab11fip5/Rab5a/Braf/Fgr/Dnm1l/Ccr2/Prkca/Stx1a/Anxa3/Rap1b/Sdf4/Gata2/Synj1/Hmox1	40	BP
GO:0007204	positive regulation of cytosolic calcium ion concentration	48/2175	316/23239	0.000558816	0.0041173	0.00264401	Tgfb1/Cd52/Gpr4/Cav1/Slc8b1/Ccr1/Bcl2/Cxcr2/Chd7/Eif5a/Coro1a/Fpr1/Ibtk/Capn3/P2ry6/Ccr7/Cxcr5/Bak1/Xcr1/Ccr9/S1pr1/C5ar1/Plcg2/Cyba/Jak2/Ptger2/Camk2d/Pdpk1/Ptpn6/Cacna1i/Jak3/Pde4d/Cd38/Ptger4/Ccr2/Lck/Adrb1/Ccrl2/Selenot/Tmbim6/Slc8a1/Fpr2/Gata2/Cxcr4/Cxcr6/P2rx4/Gpr174/Trpc1	48	BP
GO:0050857	positive regulation of antigen receptor-mediated signaling pathway	8/2175	22/23239	0.000559201	0.0041173	0.00264401	Trat1/Cd226/Rela/Ccr7/Kcnn4/Prkcb/Tespa1/Rab29	8	BP
GO:0016072	rRNA metabolic process	36/2175	218/23239	0.000563108	0.00414083	0.00265912	Rpl7l1/Nop10/Trp53/Chd7/Rpl14/Exosc8/Nsun4/Nol6/Rpl7a/Rps16/Tent4b/Nop53/Sirt1/Rpl10a/Nsun5/Exosc3/Heatr1/Pih1d1/Kri1/Nvl/Npm3/Npm1/Exosc5/Ddx11/Isg20/Smarca4/Rps28/Smarcb1/Pdcd11/Rps15/Sart1/Slfn8/Dcaf13/Rps14/Tfb2m/Bop1	36	BP
GO:0070301	cellular response to hydrogen peroxide	18/2175	83/23239	0.000565876	0.00415594	0.00266882	Psap/Rack1/Ezh2/Pdcd10/Rhob/Trp53/Hk3/Top2b/Lrrk2/Rela/Hsph1/Txn1/Sirt1/Aqp1/Fbxo7/Prkcd/Hgf/Stk26	18	BP
GO:0043388	positive regulation of DNA binding	15/2175	63/23239	0.000566698	0.00415674	0.00266933	H1f0/Tgfb1/Hmgb2/Txn1/Fam129b/Mmp8/Sirt2/Parp1/Hipk1/Jak2/Irf4/Tlr4/Klf4/Smarca4/Wapl	15	BP
GO:0045069	regulation of viral genome replication	19/2175	90/23239	0.000574712	0.00421022	0.00270368	Ifitm3/Tnf/Ddx5/Fbxl2/Bcl2/Aicda/Hacd3/Top2b/Srpk1/Ifitm2/Ppib/Larp1/Isg20/Stom/Adarb1/Ddb1/Pabpc1/Ltf/Oas1g	19	BP
GO:0044262	cellular carbohydrate metabolic process	43/2175	275/23239	0.000576652	0.00421913	0.0027094	Ppp1r2/Csgalnact1/Gsk3a/Mecp2/Nr3c1/Trp53/Khk/Ogt/Phka2/Inpp4b/Mlycd/Aoah/P2ry6/Ncoa2/Myof/Sirt1/Isyna1/Rb1cc1/Sirt6/Ppp1ca/Slc35b4/Galk1/Stk40/Igfbp4/Cbfa2t3/Gbe1/Pfkm/Braf/Phka1/B3gnt5/Soga1/Adipor1/Pdk3/Pygb/Ppp4r3a/Bad/Adrb1/Ppp1r3b/Ndst2/Pten/Hif1a/Fam3c/Synj1	43	BP
GO:0106106	cold-induced thermogenesis	26/2175	141/23239	0.000595332	0.00434488	0.00279015	Gatm/Trpv2/Tfe3/Bscl2/Cav1/Ogt/Plac8/Ucp2/Igf1r/Sirt6/Gnas/Fabp4/Prkab1/Jak2/Irf4/Tlr4/Lnpep/Adipor2/Fh1/Adipor1/Dock7/Ccr2/Adrb1/Cxcr4/Elovl6/Pctp	26	BP
GO:0120161	regulation of cold-induced thermogenesis	26/2175	141/23239	0.000595332	0.00434488	0.00279015	Gatm/Trpv2/Tfe3/Bscl2/Cav1/Ogt/Plac8/Ucp2/Igf1r/Sirt6/Gnas/Fabp4/Prkab1/Jak2/Irf4/Tlr4/Lnpep/Adipor2/Fh1/Adipor1/Dock7/Ccr2/Adrb1/Cxcr4/Elovl6/Pctp	26	BP
GO:1901605	alpha-amino acid metabolic process	33/2175	195/23239	0.00060341	0.00439832	0.00282447	Comt/Gfpt2/Asl/Mccc2/Haao/Gatm/Srr/Padi4/Slc7a11/Plod3/Mecp2/Prodh/Adssl1/Glud1/Atp7a/Hmgcl/P4hb/Kynu/Mpst/Asns/Kmo/Odc1/Egln1/Arg2/Egln3/Dglucy/Shmt1/Gart/Got2/Ctps/Phgdh/Ass1/Hdc	33	BP
GO:0006260	DNA replication	39/2175	243/23239	0.000606808	0.00441756	0.00283683	Terf1/Pold4/Rtf2/Cst3/Kin/Mcm4/Chtf8/Dna2/Eme2/Trp53/Rrm2b/Aicda/Atrx/Polq/Rbms1/Lrwd1/Ankrd17/Smarcal1/Usp37/Dhx9/Npm1/Zpr1/Lig3/Ddx11/Gen1/Stag2/Wapl/Tnfaip1/Mms22l/Nfia/Samhd1/Pole/Cacybp/Primpol/Zfp365/Cdk2/Atr/Ilkap/Cinp	39	BP
GO:0019318	hexose metabolic process	36/2175	219/23239	0.00061439	0.00446718	0.00286869	Man2c1/Cpt1a/Atf3/Tnf/Man2b2/Ldha/Nr3c1/Trp53/Khk/Ogt/Mlycd/Ncoa2/Sirt1/Ppp1ca/Slc35b4/Galk1/Igfbp4/Man2a1/Man2b1/Gnpda1/H6pd/Usf1/Pfkm/Galt/Soga1/Adipor1/Pdk3/Ppp4r3a/Pmm2/Bad/Pgm2l1/Pmm1/Pofut2/Ppp1r3b/Hif1a/Fam3c	36	BP
GO:0043524	negative regulation of neuron apoptotic process	30/2175	172/23239	0.000627771	0.00455878	0.00292751	Apoe/Angpt1/Cpeb4/Btg2/Mecp2/Lrp1/Bcl2/Atp7a/Hspd1/Coro1a/Adam8/Hsph1/Clcf1/Sirt1/Xiap/C5ar1/Rock1/Jak2/Pdpk1/Npm1/Zpr1/Braf/Nono/Aars/Adnp/Birc5/Ppt1/Slc30a10/Hif1a/Hmox1	30	BP
GO:0008630	intrinsic apoptotic signaling pathway in response to DNA damage	22/2175	112/23239	0.000632012	0.00457816	0.00293996	Zfp385a/Tnfrsf1b/Tnf/Fnip2/Bcl2/Trp53/Sfn/Tnfrsf1a/Mif/Mcl1/Atm/Bak1/Crip1/Tpt1/Sirt1/Bag6/Hipk1/Steap3/Skil/Bad/Hmox1/Cd74	22	BP
GO:0071346	cellular response to interferon-gamma	22/2175	112/23239	0.000632012	0.00457816	0.00293996	Vim/Irgm2/Trp53/Tlr2/Gsn/Ccl6/Stxbp4/Vamp8/Gbp9/Dapk1/Irf1/H2-Ab1/Rab43/Jak2/Stxbp2/Capg/Tlr4/Txk/Rab11fip5/Kif5b/Socs1/Stat1	22	BP
GO:0002885	positive regulation of hypersensitivity	6/2175	13/23239	0.000641417	0.00459548	0.00295108	C3/Fcgr1/Fcer1a/Fcgr3/Fcer1g/Ccr7	6	BP
GO:0010561	negative regulation of glycoprotein biosynthetic process	6/2175	13/23239	0.000641417	0.00459548	0.00295108	Acer2/Acot8/Tmem59/Jak3/Itm2a/Itm2b	6	BP
GO:0036296	response to increased oxygen levels	6/2175	13/23239	0.000641417	0.00459548	0.00295108	Cav1/Atp6v0d1/Ccdc115/Atp6v0a2/Atp6v1g1/Atp6ap1	6	BP
GO:0045342	MHC class II biosynthetic process	6/2175	13/23239	0.000641417	0.00459548	0.00295108	Cd40lg/Ciita/Sirt1/Xbp1/Spi1/Tlr4	6	BP
GO:0046479	glycosphingolipid catabolic process	6/2175	13/23239	0.000641417	0.00459548	0.00295108	Gm2a/Hexb/Neu1/Naga/Prkcd/Gba	6	BP
GO:0055119	relaxation of cardiac muscle	6/2175	13/23239	0.000641417	0.00459548	0.00295108	Kcnj2/Atp1b1/Camk2d/Pde4d/Rgs2/P2rx4	6	BP
GO:0071285	cellular response to lithium ion	6/2175	13/23239	0.000641417	0.00459548	0.00295108	Nfatc3/Gsk3a/Cdkn1b/Cebpa/Fabp4/Adcy7	6	BP
GO:1903587	regulation of blood vessel endothelial cell proliferation involved in sprouting angiogenesis	6/2175	13/23239	0.000641417	0.00459548	0.00295108	Pdcd10/Jcad/Thbs1/Ppp1r16b/Gata2/Hmox1	6	BP
GO:0010833	telomere maintenance via telomere lengthening	17/2175	77/23239	0.000641506	0.00459548	0.00295108	Terf1/Nop10/Prkcq/Atm/Tent4b/Parp1/Hnrnpc/Smg6/Cct7/Cct6a/Hnrnpu/Mapk1/Hsp90aa1/Mapk3/Mcrs1/Atr/Tnks2	17	BP
GO:0016042	lipid catabolic process	45/2175	293/23239	0.000644636	0.00461224	0.00296184	Apoe/Gm2a/Cpt1a/Pld4/Hexb/Mgll/Tnf/Bscl2/Neu1/Naga/Acot8/Apoc2/Plbd1/Rab7/Smpdl3b/Acaa2/Mlycd/Aoah/Pla2g4b/Acaa1a/Pla2g4a/Echs1/Sirt2/Smpdl3a/Plcg2/Pde3b/Gpcpd1/Plcb3/Cnr1/Acot2/Prkcd/Abhd16a/Scarb1/Pnpla8/Tbl1xr1/Gba/Faah/Slc27a4/Phyh/Ywhah/Plbd2/Ppt1/Abhd12/Plin5/Aig1	45	BP
GO:2000379	positive regulation of reactive oxygen species metabolic process	21/2175	105/23239	0.000648848	0.00462749	0.00297163	Tnf/Tgfb1/Trp53/Eif5a/Ogt/Tlr2/Gnai3/Clcn3/Itgb2/Thbs1/Mmp8/Cyba/Jak2/Icam1/Gadd45a/Tlr4/Prkcd/Klf4/Ass1/Fpr2/Hsp90aa1	21	BP
GO:0006493	protein O-linked glycosylation	13/2175	51/23239	0.000649946	0.00462749	0.00297163	Galnt7/Plod3/Ogt/St8sia6/Galnt2/Gxylt1/C1galt1/Slc35c2/Galnt3/St6galnac2/Pofut2/Tet3/Rxylt1	13	BP
GO:0061614	pri-miRNA transcription by RNA polymerase II	13/2175	51/23239	0.000649946	0.00462749	0.00297163	Ddx5/Tgfb1/Nfatc3/Nr3c1/Trp53/Rela/Srf/Spi1/Klf4/Smarca4/Gata2/Hif1a/Tead1	13	BP
GO:2000649	regulation of sodium ion transmembrane transporter activity	13/2175	51/23239	0.000649946	0.00462749	0.00297163	Wnk1/Atp1b1/Fxyd5/Slc9a3r1/Scn1b/Gpd1l/Slmap/Chp1/Camk2d/Kif5b/Stoml1/Stom/Ywhah	13	BP
GO:0007596	blood coagulation	28/2175	157/23239	0.000652614	0.00464081	0.00298019	Apoe/C3/Cd40lg/F10/Slc7a11/Cav1/Prkcq/Fcer1g/Entpd1/Thbs1/Hps6/Gnas/Srf/Gp6/Anxa2/Selp/Ptpn6/Tlr4/Prkcd/Cd9/F13a1/Pros1/Prkca/Anxa5/F5/Comp/Pdgfa/Nbeal2	28	BP
GO:0050673	epithelial cell proliferation	59/2175	412/23239	0.000662729	0.00469638	0.00301587	Apoe/Grn/Srsf6/Kif3a/Pold4/Tnf/Pdcd10/Tgfb1/Cav1/Hmgb2/Cask/Sfn/Atp7a/Klk8/Nme2/Atp5a1/Stxbp4/Ccnd2/Krit1/Jaml/Jcad/Cdkn1b/Mki67/Thbs1/Sirt1/Emc10/C5ar1/Sirt6/Nr4a1/Cflar/Ptch1/Xbp1/Cyba/Wdr13/Nlrc3/Cdh13/Igfbp4/Pdpk1/Npm1/Hmgn1/Scarb1/Lims1/Atf2/Ppp1r16b/Yap1/Bad/Mapk1/Prkca/Birc5/Rtn4/Thap1/Hey1/Ift80/Stat1/Gata2/Pten/Hmox1/Stox1/Ctsl	59	BP
GO:0010660	regulation of muscle cell apoptotic process	19/2175	91/23239	0.000663654	0.00469638	0.00301587	Pdcd4/Cav1/Bcl2/Trp53/Cxcr2/Eif5a/Slc25a4/Igf1r/Sirt1/Cflar/Jak2/Camk2d/Pdpk1/Apopt1/Npm1/Grk2/Stk4/Pten/Hmox1	19	BP
GO:0014909	smooth muscle cell migration	19/2175	91/23239	0.000663654	0.00469638	0.00301587	Plxna1/Coro1b/Lrp1/Dock5/Bcl2/Atp7a/Mif/P2ry6/Camk2d/Mdm2/Rab5a/Ssh1/Crk/Ptger4/Iqgap1/Dock7/Ace/Pdgfa/Foxo4	19	BP
GO:2000060	positive regulation of ubiquitin-dependent protein catabolic process	19/2175	91/23239	0.000663654	0.00469638	0.00301587	Hspa1a/Rack1/Smad7/Gsk3a/Ankib1/Stub1/Trib2/Lrrk2/Nop53/Chfr/Sirt2/Cbfa2t3/Mdm2/Rnf144a/Prickle1/Gba/Dnajb2/Csnk1e/Pten	19	BP
GO:0045005	DNA-dependent DNA replication maintenance of fidelity	11/2175	39/23239	0.000665299	0.00469661	0.00301602	Dna2/Eme2/Atrx/Smarcal1/Ddx11/Gen1/Mms22l/Samhd1/Pole/Primpol/Zfp365	11	BP
GO:1900015	regulation of cytokine production involved in inflammatory response	11/2175	39/23239	0.000665299	0.00469661	0.00301602	Pdcd4/Il1r2/Cuedc2/Sirpa/Mefv/Gpsm3/Nlrc3/Kars/Tlr4/Adcy7/D1Ertd622e	11	BP
GO:0006302	double-strand break repair	34/2175	204/23239	0.000666917	0.00470233	0.0030197	Mrnip/Ppp4c/Dtx3l/Dna2/Spire1/Eme2/Marf1/Smc6/Trp53/Babam2/Nudt16/Top2b/Atm/Polq/Sirt6/Zfyve26/Parp1/Rnf138/Ubr5/Lig3/Ddx11/Gen1/Smchd1/Mta1/Mms19/Mms22l/Recql/Trip12/Samhd1/Ppp4r2/Uimc1/Ap5s1/Zswim7/Zfp365	34	BP
GO:0045637	regulation of myeloid cell differentiation	35/2175	212/23239	0.00066953	0.00470467	0.0030212	Fstl3/Csf1r/Tyrobp/Klf10/Tnf/Tfe3/Tgfb1/Rbfox2/Ccr1/Hmgb2/Asxl2/Inpp4b/Nme2/Adam8/Tmem64/Trim58/Creb1/Dcstamp/Gnas/Ikzf1/Spi1/Cd101/Esrra/Fam210b/Rara/Prkca/Stat1/Clec2i/Lef1/Gata2/Itpkb/Hif1a/Atp6ap1/Cd74/Hist1h4n	35	BP
GO:2000116	regulation of cysteine-type endopeptidase activity	36/2175	220/23239	0.000669756	0.00470467	0.0030212	Rack1/Tnf/Mtch1/Acer2/Rps6ka3/Sfn/Hspd1/Gsn/Dapk1/Bak1/Thbs1/Sirt1/Aqp1/Xiap/Mefv/Ppm1f/Nr4a1/Cflar/Psmb9/Nlrp3/Jak2/Csnk2a1/Pih1d1/Apopt1/Mdm2/Klf4/Fcmr/Bad/Hgf/Lck/Casp8ap2/Birc5/Stat1/Lef1/Rffl/Ltf	36	BP
GO:0031648	protein destabilization	12/2175	45/23239	0.00067048	0.00470467	0.0030212	Ctsh/Commd1/Irgm2/Gsn/Capn3/Sirt1/Chfr/Sirt6/Xbp1/Mdm2/Npm1/Fbxw11	12	BP
GO:1903018	regulation of glycoprotein metabolic process	12/2175	45/23239	0.00067048	0.00470467	0.0030212	Cst3/Acer2/Acot8/Bcl2/Rab1b/Ccr7/Tmem59/Soat1/Chp1/Jak3/Itm2a/Itm2b	12	BP
GO:0000082	G1/S transition of mitotic cell cycle	29/2175	165/23239	0.000674744	0.00472889	0.00303675	Ezh2/Lsm10/Cdk2ap2/Bcl2/Trp53/Cul4b/Psme1/Ccnd2/Ctdsp1/Cdkn1b/Ankrd17/Rhou/Fbxo7/Camk2d/Ptpn6/Usp37/Kmt2e/Mdm2/Klf4/Zpr1/Lsm11/Fhl1/Eif4ebp1/Cacul1/Zc3h12d/Pole/Pten/Cdk2/Pim2	29	BP
GO:0060048	cardiac muscle contraction	23/2175	120/23239	0.000689908	0.00482836	0.00310063	Kcnj2/Smad7/Srsf1/Cav1/Kcnj5/Atp1b1/Taz/Scn1b/Ehd3/Atp1a1/Gpd1l/Flna/Camk2d/Snta1/Csrp3/Tpm1/Pde4d/Grk2/Adrb1/Slc8a1/Rgs2/Cxcr4/P2rx4	23	BP
GO:0032102	negative regulation of response to external stimulus	48/2175	319/23239	0.000690595	0.00482836	0.00310063	Apoe/Ppm1b/Tnfrsf1b/Coro1b/St6gal1/Pdcd4/Ash1l/Cask/Smpdl3b/Il1r2/Tnfrsf1a/Mif/Lrig2/Klk8/Ptprs/Aoah/Dhx58/Psmb4/Cuedc2/Thbs1/Sirpa/Mefv/Sirt2/Nlrp3/Mkks/Nlrc3/Fcgr2b/Anxa2/Prdm1/Arg2/Adcy7/Prkcd/Foxp3/Gpatch3/Crk/Ptger4/Pglyrp1/D1Ertd622e/Cd9/Hgf/Pros1/Rtn4/Anxa5/Il20rb/Pten/Ltf/Pdgfa/Nlrp6	48	BP
GO:1901292	nucleoside phosphate catabolic process	25/2175	135/23239	0.000703786	0.00491469	0.00315607	Ncf2/Ldha/Ncf1/Trp53/Khk/Ogt/Mif/Mlycd/Hk3/Nudt16/Eno1b/Entpd1/Prkaa2/Sirt6/Smpdl3a/Galk1/Cbfa2t3/Pfkm/Eno3/Galt/Pde4d/Cant1/Samhd1/Hif1a/Jmjd8	25	BP
GO:0022037	metencephalon development	22/2175	113/23239	0.000716639	0.00499247	0.00320602	Ezh2/Atrn/Mecp2/Bcl2/Trp53/Atp7a/Ptprs/Usp9x/Igf1r/Atxn2/Herc1/Zbtb18/Coq8b/Fcgr2b/Naglu/Pcnt/Aars/Lhx1/Sdf4/Cdk5r1/Zfp365/Cd3e	22	BP
GO:1903828	negative regulation of cellular protein localization	22/2175	113/23239	0.000716639	0.00499247	0.00320602	Terf1/Dnaja1/Derl3/Commd1/Tgfb1/Rock2/Hectd1/Angpt1/Ppp2r5a/Ogt/Lrrk2/Hsph1/Txn1/Sirt1/Akap1/Tmem59/Rangap1/Chp1/Abhd17a/Gdi1/Abhd17b/Bag4	22	BP
GO:0002360	T cell lineage commitment	9/2175	28/23239	0.000719844	0.00500283	0.00321267	Tgfb1/Bcl2/Trp53/Otud5/Slamf6/5830411N06Rik/Irf4/Foxp3/Braf	9	BP
GO:0032647	regulation of interferon-alpha production	9/2175	28/23239	0.000719844	0.00500283	0.00321267	Tlr8/Hspd1/Ptprs/Tbk1/Nlrc3/Tlr4/Dhx9/Tlr3/Stat1	9	BP
GO:0045670	regulation of osteoclast differentiation	16/2175	71/23239	0.000721963	0.00501158	0.00321829	Fstl3/Csf1r/Tyrobp/Klf10/Tnf/Tfe3/Ccr1/Asxl2/Inpp4b/Adam8/Tmem64/Creb1/Gnas/Esrra/Clec2i/Atp6ap1	16	BP
GO:0043281	regulation of cysteine-type endopeptidase activity involved in apoptotic process	33/2175	197/23239	0.000724838	0.00502555	0.00322726	Rack1/Tnf/Mtch1/Acer2/Rps6ka3/Sfn/Hspd1/Gsn/Dapk1/Bak1/Thbs1/Sirt1/Aqp1/Xiap/Ppm1f/Nr4a1/Cflar/Nlrp3/Jak2/Csnk2a1/Pih1d1/Apopt1/Mdm2/Klf4/Fcmr/Bad/Hgf/Lck/Casp8ap2/Birc5/Stat1/Lef1/Rffl	33	BP
GO:0010810	regulation of cell-substrate adhesion	34/2175	205/23239	0.000729069	0.00504887	0.00324223	Fn1/Macf1/Muc4/St6gal1/Crkl/Acer2/Dock5/Cask/Bst1/Bcl2/Cass4/Plekha2/Thbs1/Ppm1f/Flna/Rock1/Adam15/Dusp22/Rasa1/Cdh13/Jak2/Dock1/Emilin1/Nedd9/Braf/Lims1/Itga6/Crk/Iqgap1/Lgals1/Bcl6/Emilin2/Pten/Cd3e	34	BP
GO:0035264	multicellular organism growth	35/2175	213/23239	0.000730527	0.00505295	0.00324486	Zfx/Atrn/Bcl2/Trp53/Chd7/Clic4/Atrx/Plac8/Atm/Fkbp8/Sp2/Flvcr1/Atxn2/Creb1/Gnas/Ptch1/Kmt2c/Mkks/Ikzf1/Ppib/Stk40/Rc3h2/Tbl1xr1/Pde4d/Wdr11/Rpl29/Pcnt/Sh3pxd2b/Adrb1/Atf5/Rara/Adarb1/H3f3b/Comp/Tnks2	35	BP
GO:0001836	release of cytochrome c from mitochondria	14/2175	58/23239	0.000739388	0.00510818	0.00328032	Bcl2/Trp53/Sfn/Atp7a/Bak1/Mllt11/Parl/Apopt1/Dnm1l/Timm50/Bad/Hgf/Bmf/Lmna	14	BP
GO:0002312	B cell activation involved in immune response	17/2175	78/23239	0.000749854	0.00517435	0.00332281	Cd28/Cd40lg/Tgfb1/Dock10/Hspd1/Aicda/Clcf1/Plcg2/Xbp1/Exosc3/Supt6/Tlr4/Foxp3/Lgals1/Itm2a/Bcl6/Cd180	17	BP
GO:1902106	negative regulation of leukocyte differentiation	20/2175	99/23239	0.000755469	0.00520692	0.00334373	Fstl3/Tmem176a/Smad7/Tmem176b/Inpp4b/Nme2/Irf1/Fbxo7/Rc3h2/Jak3/Foxp3/Rc3h1/Pglyrp1/Bcl6/Rara/Socs1/Clec2i/Gata2/Zfp35/Cd74	20	BP
GO:0030889	negative regulation of B cell proliferation	7/2175	18/23239	0.000783008	0.00536499	0.00344523	Cd300a/Atm/Fcgr2b/Prdm1/Rc3h1/Tnfrsf21/Btla	7	BP
GO:0032674	regulation of interleukin-5 production	7/2175	18/23239	0.000783008	0.00536499	0.00344523	Crlf2/Il1rap/Nlrp3/Foxp3/Tnfrsf21/Rara/Lef1	7	BP
GO:0097242	amyloid-beta clearance	7/2175	18/23239	0.000783008	0.00536499	0.00344523	Apoe/C3/Lrp1/Itgb2/Igf1r/Srf/Rock1	7	BP
GO:1902043	positive regulation of extrinsic apoptotic signaling pathway via death domain receptors	7/2175	18/23239	0.000783008	0.00536499	0.00344523	Atf3/Stk3/Thbs1/Mal/Skil/Stk4/Pten	7	BP
GO:2000319	regulation of T-helper 17 cell differentiation	7/2175	18/23239	0.000783008	0.00536499	0.00344523	Malt1/Smad7/Nfkbiz/Nlrp3/Rc3h2/Foxp3/Rc3h1	7	BP
GO:0000272	polysaccharide catabolic process	8/2175	23/23239	0.000787545	0.00537709	0.00345301	Chil3/Aoah/Rb1cc1/Ppp1ca/Pfkm/Pygb/Adrb1/Ppp1r3b	8	BP
GO:0030149	sphingolipid catabolic process	8/2175	23/23239	0.000787545	0.00537709	0.00345301	Gm2a/Hexb/Neu1/Naga/Smpdl3b/Smpdl3a/Prkcd/Gba	8	BP
GO:0043371	negative regulation of CD4-positive, alpha-beta T cell differentiation	8/2175	23/23239	0.000787545	0.00537709	0.00345301	Smad7/Irf1/Rc3h2/Jak3/Foxp3/Rc3h1/Bcl6/Zfp35	8	BP
GO:0051147	regulation of muscle cell differentiation	28/2175	159/23239	0.000801434	0.00546552	0.00350979	Ezh2/Tgfb1/Tnfsf14/Nfatc3/Gsk3a/Pdcd4/Mecp2/Nr3c1/Il1f9/Bcl2/Eif5a/Slc25a4/Sirt1/Ankrd17/Cflar/Xbp1/Supt6/Ehd1/Csrp3/Pi16/Hdac5/Setd3/Flt3l/Adrb1/Rgs2/Ctdp1/Foxo4/Ptbp1	28	BP
GO:0043516	regulation of DNA damage response, signal transduction by p53 class mediator	10/2175	34/23239	0.000809361	0.00548745	0.00352388	Zfp385a/Ddx5/Trp53/Mif/Atm/Sirt1/Mdm2/Npm1/Atr/Cd74	10	BP
GO:0070570	regulation of neuron projection regeneration	10/2175	34/23239	0.000809361	0.00548745	0.00352388	Mif/Lrig2/Klk8/Ptprs/Igf1r/Klf4/Braf/Hgf/Rtn4/Pten	10	BP
GO:1903205	regulation of hydrogen peroxide-induced cell death	10/2175	34/23239	0.000809361	0.00548745	0.00352388	Psap/Rack1/Trp53/Hk3/Lrrk2/Hsph1/Txn1/Fbxo7/Hgf/Stk26	10	BP
GO:1904037	positive regulation of epithelial cell apoptotic process	10/2175	34/23239	0.000809361	0.00548745	0.00352388	Col18a1/Cd40lg/Pdcd4/Gsn/Thbs1/Xbp1/Jak2/Eif2s1/Bad/Tia1	10	BP
GO:1905521	regulation of macrophage migration	10/2175	34/23239	0.000809361	0.00548745	0.00352388	Mif/Ccr7/Thbs1/C5ar1/Kars/Emilin1/Mtus1/Akirin1/Mapk3/P2rx4	10	BP
GO:0045927	positive regulation of growth	46/2175	305/23239	0.000838603	0.00567487	0.00364424	Apoe/Fn1/C3/Itsn2/Trpv2/Ahr/Mecp2/Nr3c1/Bcl2/Chd7/Sfn/Cyfip1/Capn3/Slc25a4/Sirt1/Creb1/Shtn1/Ppm1f/N6amt1/Srf/Cyba/Mkks/Ikzf1/Csnk2a1/Ppib/Fgfr1op/Zpr1/Ybx3/Pim1/Crk/Rftn1/Cd38/Ptger4/Yap1/Rpl4/Adnp/Sh3pxd2b/Adrb1/Sdcbp/Eif4g2/Rtn4/Gdi1/Supv3l1/Lef1/Cxcr4/Ahi1	46	BP
GO:0055074	calcium ion homeostasis	66/2175	477/23239	0.000839192	0.00567487	0.00364424	Apoe/Hexb/Tgfb1/Atp13a2/Cd52/Gpr4/Cav1/Slc8b1/Ccr1/Bcl2/Cxcr2/Chd7/Eif5a/Atp1b1/Grina/Inpp4b/Coro1a/Tmem64/Fpr1/Ibtk/Capn3/P2ry6/Ccr7/Cxcr5/Bak1/Xcr1/Ccr9/S1pr1/C5ar1/Gnas/Prkcb/Stim2/Plcg2/Cnga1/Cyba/Jak2/Ptger2/Camk2d/Pdpk1/Ptpn6/Kel/Csrp3/Cacna1i/Jak3/Stim1/Pde4d/Atp2c1/Cd38/Ptger4/Ccdc47/Ccr2/Lck/Adrb1/Prkca/Ccrl2/Selenot/Tmbim6/Slc8a1/Fpr2/Anxa5/Gata2/Cxcr4/Cxcr6/P2rx4/Gpr174/Trpc1	66	BP
GO:0034105	positive regulation of tissue remodeling	11/2175	40/23239	0.000840903	0.00567487	0.00364424	Rock2/Adam8/Tmem64/Ltbp3/Fcgr4/Dcstamp/Rock1/Klf6/Ptger4/Prkca/Atp6ap1	11	BP
GO:0072350	tricarboxylic acid metabolic process	11/2175	40/23239	0.000840903	0.00567487	0.00364424	Asl/Mdh2/Glud1/Sdhb/Acly/Cs/Fh1/Idh3a/Ass1/Idh3g/Dlst	11	BP
GO:0031060	regulation of histone methylation	16/2175	72/23239	0.000848814	0.0057183	0.00367212	Mecp2/Asxl2/Ogt/Atrx/Sirt1/Iws1/Xbp1/Pih1d1/Supt6/Kmt2e/Pax5/Smarcb1/Nsd1/Mtf2/Mllt6/Lmna	16	BP
GO:0031589	cell-substrate adhesion	48/2175	322/23239	0.000849301	0.0057183	0.00367212	Fn1/Macf1/Muc4/St6gal1/Crkl/Acer2/Angpt1/Dock5/Cask/Bst1/Bcl2/Cass4/Coro1a/Adam8/Itgb7/Plekha2/Itgb2/Thbs1/Sirpa/Pxn/Ppm1f/Srf/Flna/Rock1/Adam15/Dusp22/Rasa1/Cdh13/Jak2/Dock1/Pdpk1/Myo1g/Emilin1/Nedd9/Braf/Lims1/Itga6/Crk/Iqgap1/Rpl29/Lgals1/Bcl6/Itga8/Actn1/Emilin2/Pten/Trpm7/Cd3e	48	BP
GO:0019932	second-messenger-mediated signaling	60/2175	425/23239	0.000859274	0.00577877	0.00371095	Apoe/Trat1/Tnf/Nfatc3/Gsk3a/Irgm2/Ahr/Ccr1/Bst1/Cxcr2/Prkar2b/Atp1b1/Fcer1a/Adgre1/Nme2/Trem2/Lrrk2/Adgrl1/Slc9a3r1/P2ry6/Ccr7/Cxcr5/Xcr1/Thbs1/Aqp1/Ccr9/Gnas/Adora2b/Pde3b/Adgrl4/Cdh13/Ptger2/Chp1/Guca1a/Selp/Adgrg5/Pdpk1/Egln1/Adcy7/Gnaq/Cd8a/Exoc4/Pde4d/Ptger4/Adnp/Ccr2/Ppp3cc/Adrb1/Ccrl2/Slc8a1/Fpr2/Rgs2/Samd14/Cxcr4/Cxcr6/Prkar1a/P2rx4/Ptbp1/Cd3e/Camkk2	60	BP
GO:0016197	endosomal transport	32/2175	191/23239	0.000862261	0.00579216	0.00371956	Tbc1d10b/Laptm4b/Snx5/Washc1/Vps54/Commd1/Chmp5/Rab7/Washc5/Cln5/Lrrk2/Vps28/Dctn1/Ehd3/Tbc1d14/Snx27/Zfyve16/Fcgr2b/Rab29/Plekhj1/Snx8/Ehd1/Vps51/Vti1b/Rab6a/Snx17/Tbc1d23/Eps15/Ap5s1/Lamtor1/2610002M06Rik/Dennd1b	32	BP
GO:0006874	cellular calcium ion homeostasis	64/2175	460/23239	0.000864751	0.0058022	0.003726	Apoe/Hexb/Tgfb1/Atp13a2/Cd52/Gpr4/Cav1/Slc8b1/Ccr1/Bcl2/Cxcr2/Chd7/Eif5a/Atp1b1/Grina/Inpp4b/Coro1a/Tmem64/Fpr1/Ibtk/Capn3/P2ry6/Ccr7/Cxcr5/Bak1/Xcr1/Ccr9/S1pr1/C5ar1/Prkcb/Stim2/Plcg2/Cnga1/Cyba/Jak2/Ptger2/Camk2d/Pdpk1/Ptpn6/Kel/Csrp3/Cacna1i/Jak3/Stim1/Pde4d/Atp2c1/Cd38/Ptger4/Ccr2/Lck/Adrb1/Prkca/Ccrl2/Selenot/Tmbim6/Slc8a1/Fpr2/Anxa5/Gata2/Cxcr4/Cxcr6/P2rx4/Gpr174/Trpc1	64	BP
GO:0042692	muscle cell differentiation	55/2175	382/23239	0.000870288	0.00583264	0.00374555	Ezh2/Tgfb1/Ift20/Tnfsf14/Nfatc3/Gsk3a/Pdcd4/Mecp2/Nr3c1/Il1f9/Bcl2/Eif5a/Ifrd1/Cby1/Capzb/Capn3/Myof/Slc25a4/Sirt1/Ankrd17/Srf/Cflar/Neb/Xbp1/Bin3/Camk2d/Supt6/Ehd1/Kel/Csrp3/Stim1/Pi16/Smarca4/Hdac5/Setd3/Flt3l/Tmod3/Itga8/Hnrnpu/Adrb1/Rara/Mybpc2/Slc8a1/Hey1/Cacybp/Rgs2/Homer1/H3f3b/Prkar1a/Ctdp1/Plekho1/Comp/Foxo4/Lmna/Ptbp1	55	BP
GO:0015748	organophosphate ester transport	17/2175	79/23239	0.000873463	0.00584047	0.00375057	Apoe/Atp11c/Atp11b/Apoc2/Slc25a36/Slc25a4/Pitpna/Kcnn4/Atp10d/Tmem30a/Prkcd/Atp8a1/Scarb1/Pitpnc1/Osbpl8/Pltp/Pctp	17	BP
GO:0051341	regulation of oxidoreductase activity	17/2175	79/23239	0.000873463	0.00584047	0.00375057	Apoe/Tnf/Prdx5/Cav1/Fcer2a/Atp7a/Gnai3/Lrrk2/Oxa1l/Cnr1/Cyba/Nus1/Arg2/Scarb1/Hp/S100a1/Ecsit	17	BP
GO:1904356	regulation of telomere maintenance via telomere lengthening	14/2175	59/23239	0.00088709	0.00592478	0.00380472	Terf1/Prkcq/Atm/Tent4b/Parp1/Hnrnpc/Cct7/Cct6a/Hnrnpu/Mapk1/Mapk3/Mcrs1/Atr/Tnks2	14	BP
GO:0051701	interaction with host	22/2175	115/23239	0.000915701	0.00610887	0.00392293	Ifitm3/Mid2/Thoc3/Tgfb1/Trim56/Cav1/Rab7/Tlr2/Gsn/P4hb/Ifitm2/Vamp8/Hyal2/Npc1/Grk2/Lgals1/Bad/Eps15/Ddb1/Serpinb9/Cd74/Thoc2	22	BP
GO:0071322	cellular response to carbohydrate stimulus	26/2175	145/23239	0.000918776	0.00612237	0.00393161	Rack1/Dynll1/Nadk/Rps6ka2/Ogt/Stxbp4/Ucp2/Igf1r/Sirt1/Prkaa2/Prkcb/Xbp1/Pde3b/Pih1d1/Icam1/Rab11fip5/Kif5b/Grk2/Smarca4/Pdk3/Smarcb1/Bad/Prkca/Selenot/Birc5/Hif1a	26	BP
GO:1902905	positive regulation of supramolecular fiber organization	32/2175	192/23239	0.000943749	0.0062816	0.00403385	Pfn1/Terf1/Washc1/Coro1b/Wipf1/Rock2/Arhgef15/Arpc1b/Cav1/Mecp2/Spire1/Prkcq/Arpc4/Cyfip1/Coro1a/Gsn/Slain2/Brk1/Dctn1/Cdkn1b/Pxn/Ppm1f/Gmfb/Flna/Cdk5rap2/Icam1/Braf/Tpm1/Vasp/Sh3pxd2b/Nckap1/Bag4	32	BP
GO:0010594	regulation of endothelial cell migration	27/2175	153/23239	0.000952088	0.0063035	0.00404792	Apoe/Pik3r2/Hdac7/Pdcd10/Tgfb1/Rock2/Angpt1/Rhob/Mecp2/Atp5a1/Krit1/Jcad/Thbs1/Sirt1/Emc10/Pdpk1/Nus1/Prcp/Klf4/Hdac5/Card10/Prkca/Anxa3/Gata2/Hif1a/P2rx4/Hmox1	27	BP
GO:0006275	regulation of DNA replication	21/2175	108/23239	0.000952195	0.0063035	0.00404792	Terf1/Cst3/Chtf8/Dna2/Trp53/Aicda/Atrx/Ankrd17/Smarcal1/Usp37/Dhx9/Npm1/Lig3/Stag2/Wapl/Tnfaip1/Cacybp/Zfp365/Cdk2/Atr/Ilkap	21	BP
GO:2000378	negative regulation of reactive oxygen species metabolic process	15/2175	66/23239	0.000953032	0.0063035	0.00404792	Dynll1/Cav1/Bcl2/Trp53/Hspd1/Sirpa/Sirt1/Sirt2/Cflar/Hp/Ptger4/Slc30a10/Hif1a/Eef1a1/Plin5	15	BP
GO:2000779	regulation of double-strand break repair	15/2175	66/23239	0.000953032	0.0063035	0.00404792	Mrnip/Ppp4c/Dtx3l/Spire1/Nudt16/Top2b/Polq/Sirt6/Ubr5/Ddx11/Smchd1/Mms19/Trip12/Ppp4r2/Zfp365	15	BP
GO:0032607	interferon-alpha production	9/2175	29/23239	0.000957864	0.0063035	0.00404792	Tlr8/Hspd1/Ptprs/Tbk1/Nlrc3/Tlr4/Dhx9/Tlr3/Stat1	9	BP
GO:0033119	negative regulation of RNA splicing	9/2175	29/23239	0.000957864	0.0063035	0.00404792	Srsf6/Srsf7/Srsf10/Celf4/Rbm42/Npm1/Ptbp2/Tmbim6/Ptbp1	9	BP
GO:0043302	positive regulation of leukocyte degranulation	9/2175	29/23239	0.000957864	0.0063035	0.00404792	Lamp1/Fcer1a/Fcer1g/Itgb2/Vamp8/Adora2b/Stxbp2/Fgr/Gata2	9	BP
GO:0045066	regulatory T cell differentiation	9/2175	29/23239	0.000957864	0.0063035	0.00404792	Cd28/Tgfb1/Irf1/Vsir/Foxp3/Bcl6/Lck/Il2rg/Socs1	9	BP
GO:0045672	positive regulation of osteoclast differentiation	9/2175	29/23239	0.000957864	0.0063035	0.00404792	Csf1r/Klf10/Tnf/Ccr1/Asxl2/Tmem64/Creb1/Gnas/Atp6ap1	9	BP
GO:0051085	chaperone cofactor-dependent protein refolding	9/2175	29/23239	0.000957864	0.0063035	0.00404792	Hspa1a/H2-DMb1/Hsph1/Dnajb13/Dnajb4/H2-DMa/Dnajb12/H2-DMb2/Cd74	9	BP
GO:0033500	carbohydrate homeostasis	40/2175	257/23239	0.000961939	0.00631108	0.00405279	Rack1/Pik3r2/Dynll1/Nadk/Slc8b1/Ogt/Plscr3/Hk3/Sesn3/Stxbp4/Ucp2/Tent4b/Igf1r/Aspscr1/Sirt1/Prkaa2/Cebpa/Sirt6/Ptch1/Xbp1/Pde3b/Cnr1/Rph3al/Pih1d1/Icam1/Prcp/Rab11fip5/Kif5b/Pfkm/Adipor2/Grk2/Smarca4/Adipor1/Pdk3/Smarcb1/Bad/Selenot/Birc5/Hif1a/Foxo4	40	BP
GO:0010659	cardiac muscle cell apoptotic process	13/2175	53/23239	0.000962267	0.00631108	0.00405279	Rps6ka2/Bcl2/Trp53/Cxcr2/Eif5a/Slc25a4/Sirt1/Cflar/Jak2/Camk2d/Pdpk1/Npm1/Pten	13	BP
GO:1902369	negative regulation of RNA catabolic process	13/2175	53/23239	0.000962267	0.00631108	0.00405279	Tob1/Cirbp/Tirap/Nbas/Hnrnpc/Larp1/Dhx9/Mapkapk2/Hnrnpd/Hnrnpu/Pabpc1/Tent5c/Ptbp1	13	BP
GO:0050817	coagulation	28/2175	161/23239	0.000979048	0.00641392	0.00411883	Apoe/C3/Cd40lg/F10/Slc7a11/Cav1/Prkcq/Fcer1g/Entpd1/Thbs1/Hps6/Gnas/Srf/Gp6/Anxa2/Selp/Ptpn6/Tlr4/Prkcd/Cd9/F13a1/Pros1/Prkca/Anxa5/F5/Comp/Pdgfa/Nbeal2	28	BP
GO:0017015	regulation of transforming growth factor beta receptor signaling pathway	20/2175	101/23239	0.000982714	0.00641665	0.00412058	Tgfb1/Smad7/Smurf2/Peg10/Cav1/Stub1/Trp53/Fam89b/Tgfb1i1/Ppm1a/Thbs1/Sirt1/Xbp1/Pdpk1/Emilin1/Skil/Itga8/Sdcbp/Dand5/Chst11	20	BP
GO:0007034	vacuolar transport	23/2175	123/23239	0.00098277	0.00641665	0.00412058	Lamp1/Vps54/Dtx3l/Chmp5/Scarb2/Rhob/Atp6v0d1/Rab7/Tmem106b/Hook3/Vps28/Ehd3/Snx27/Zfyve16/Vps13a/Vps51/Vti1b/Scyl2/Lars/Hgsnat/2610002M06Rik/Chmp6/Ncoa4	23	BP
GO:0031341	regulation of cell killing	23/2175	123/23239	0.00098277	0.00641665	0.00412058	Il7r/Il21/Lamp1/Muc4/Cd226/Klre1/Fcer2a/Slamf6/H2-D1/Rasgrp1/Il18rap/H2-K1/Vav1/Pik3r6/Crk/Pglyrp1/Hfe/Prf1/Bad/Tap1/Serpinb9/Stx7/Tap2	23	BP
GO:0002200	somatic diversification of immune receptors	16/2175	73/23239	0.000994114	0.00648345	0.00416348	Cd28/Cd40lg/Tgfb1/Hspd1/Aicda/Atm/Polq/Dcaf1/Clcf1/Tcf7/Exosc3/Supt6/Foxp3/Bcl6/Samhd1/Lef1	16	BP
GO:0062012	regulation of small molecule metabolic process	49/2175	333/23239	0.00100658	0.00655285	0.00420804	Comt/Apoe/Cpt1a/Tnf/Tgfb1/Slc7a11/Cav1/Nr3c1/Cox7a2l/Apoc2/Trp53/Khk/Ogt/Atp7a/Mif/Mlycd/Taz/P2ry6/Ncoa2/Entpd1/Sirt1/Prkaa2/Sirt6/Pla2g4a/Acmsd/Ppp1ca/Adora2b/Slc35b4/Parp1/Cnr1/Clybl/Guca1a/Igfbp4/Cbfa2t3/Dnm1l/Soga1/Ptger4/Adipor1/Pdk3/Ppp4r3a/Ttc39b/Bad/Ppp1r3b/Hif1a/Fam3c/Dgat1/Jmjd8/Uqcc2/Plin5	49	BP
GO:0045930	negative regulation of mitotic cell cycle	37/2175	233/23239	0.00100701	0.00655285	0.00420804	Mrnip/Ezh2/Terf1/Tnf/Tgfb1/Btg2/Eme2/Cdk2ap2/Bcl2/Trp53/Atrx/Top2b/Atm/Xpc/Ctdsp1/Slc9a3r1/Nop53/Cdkn1b/Chfr/Fbxo7/Pnpt1/Cdk5rap2/Heca/Gadd45a/Cdk5rap3/Tom1l1/Mdm2/Klf4/Gen1/Atf2/Rpl24/Fhl1/Mad2l1bp/Birc5/Zc3h12d/Pten/Foxo4	37	BP
GO:0031103	axon regeneration	12/2175	47/23239	0.00102184	0.00662718	0.00425578	Mapk8ip3/Bcl2/Mif/Lrig2/Klk8/Ptprs/Igf1r/Jak2/Klf4/Braf/Rtn4/Pten	12	BP
GO:0045010	actin nucleation	12/2175	47/23239	0.00102184	0.00662718	0.00425578	Washc1/Coro1b/Wipf1/Arpc1b/Spire1/Arpc4/Cyfip1/Coro1a/Gsn/Brk1/Gmfb/Nckap1	12	BP
GO:1905517	macrophage migration	12/2175	47/23239	0.00102184	0.00662718	0.00425578	Lgals3/Mif/Nup85/Ccr7/Thbs1/C5ar1/Kars/Emilin1/Mtus1/Akirin1/Mapk3/P2rx4	12	BP
GO:0051260	protein homooligomerization	52/2175	359/23239	0.00103327	0.00665307	0.0042724	Apoe/Crbn/Rack1/Cpt1a/Hsd17b10/Terf1/Kcnj2/Srr/Arc/Angpt1/Cav1/Trp53/Ogt/Cby1/Mif/Fcer1g/Polq/Brk1/Kctd3/Entpd1/Ehd3/Cuta/Kctd2/Pnpt1/Spast/Clybl/Gsdmd/Slc6a4/Kcna2/Kctd12/Ehd1/Npm1/Emilin1/Pfkm/Gba/Dnm1l/Vasp/Shmt1/Atl3/Tnfaip1/Prf1/Skil/Stom/Samhd1/Anxa5/Bmf/P2rx4/Hmox1/Eef1a1/Pex11b/Alox5ap/Cd3e	52	BP
GO:0010226	response to lithium ion	6/2175	14/23239	0.00103383	0.00665307	0.0042724	Nfatc3/Gsk3a/Cdkn1b/Cebpa/Fabp4/Adcy7	6	BP
GO:0019377	glycolipid catabolic process	6/2175	14/23239	0.00103383	0.00665307	0.0042724	Gm2a/Hexb/Neu1/Naga/Prkcd/Gba	6	BP
GO:0039535	regulation of RIG-I signaling pathway	6/2175	14/23239	0.00103383	0.00665307	0.0042724	Dhx58/Nop53/Ankrd17/Pum2/Gpatch3/Pum1	6	BP
GO:0043650	dicarboxylic acid biosynthetic process	6/2175	14/23239	0.00103383	0.00665307	0.0042724	Haao/Glud1/Kynu/Acmsd/Kmo/Got2	6	BP
GO:0045591	positive regulation of regulatory T cell differentiation	6/2175	14/23239	0.00103383	0.00665307	0.0042724	Tgfb1/Vsir/Foxp3/Bcl6/Il2rg/Socs1	6	BP
GO:2001256	regulation of store-operated calcium entry	6/2175	14/23239	0.00103383	0.00665307	0.0042724	Nfatc3/Slc8b1/Cd84/Saraf/Stim1/Homer1	6	BP
GO:0006458	'de novo' protein folding	10/2175	35/23239	0.00103908	0.00667211	0.00428463	Hspa1a/H2-DMb1/Hspd1/Hsph1/Dnajb13/Dnajb4/H2-DMa/Dnajb12/H2-DMb2/Cd74	10	BP
GO:0010591	regulation of lamellipodium assembly	10/2175	35/23239	0.00103908	0.00667211	0.00428463	Atp7a/Capzb/Brk1/Aqp1/Bin3/Ssh1/Twf1/Akirin1/Hsp90aa1/Nckap1	10	BP
GO:0014911	positive regulation of smooth muscle cell migration	14/2175	60/23239	0.00105887	0.00679171	0.00436143	Dock5/Bcl2/Atp7a/Mif/P2ry6/Camk2d/Mdm2/Rab5a/Ssh1/Crk/Ptger4/Iqgap1/Dock7/Foxo4	14	BP
GO:0006282	regulation of DNA repair	21/2175	109/23239	0.0010773	0.00689195	0.0044258	Mrnip/Ppp4c/Dtx3l/Spire1/Babam2/Eya2/Nudt16/Top2b/Polq/Sirt1/Sirt6/Parp1/Dhx9/Ubr5/Ddx11/Smchd1/Mms19/Trip12/Ppp4r2/Uimc1/Zfp365	21	BP
GO:0032092	positive regulation of protein binding	21/2175	109/23239	0.0010773	0.00689195	0.0044258	Apoe/Crbn/Lgals3/Plxnd1/Dtx3l/Stk3/Cav1/Lrp1/Krit1/Lrrk2/Tirap/Usp33/Arhgef7/Anxa2/Nvl/Hfe/Stk4/Ace/Syap1/Tmem173/Ralb	21	BP
GO:0031061	negative regulation of histone methylation	8/2175	24/23239	0.00108515	0.00689195	0.0044258	Mecp2/Sirt1/Pih1d1/Supt6/Pax5/Smarcb1/Mtf2/Mllt6	8	BP
GO:0032373	positive regulation of sterol transport	8/2175	24/23239	0.00108515	0.00689195	0.0044258	Apoe/Washc1/Commd1/Lrp1/Sirt1/Ptch1/Anxa2/Pltp	8	BP
GO:0032376	positive regulation of cholesterol transport	8/2175	24/23239	0.00108515	0.00689195	0.0044258	Apoe/Washc1/Commd1/Lrp1/Sirt1/Ptch1/Anxa2/Pltp	8	BP
GO:0034123	positive regulation of toll-like receptor signaling pathway	8/2175	24/23239	0.00108515	0.00689195	0.0044258	Cav1/Tlr2/Peli1/Tirap/Cyba/Tlr3/Ltf/Pik3ap1	8	BP
GO:0051767	nitric-oxide synthase biosynthetic process	8/2175	24/23239	0.00108515	0.00689195	0.0044258	Fcer2a/Tlr2/Lrrk2/Jak2/Tlr4/Jak3/Ptger4/Stat1	8	BP
GO:0051769	regulation of nitric-oxide synthase biosynthetic process	8/2175	24/23239	0.00108515	0.00689195	0.0044258	Fcer2a/Tlr2/Lrrk2/Jak2/Tlr4/Jak3/Ptger4/Stat1	8	BP
GO:2000765	regulation of cytoplasmic translation	8/2175	24/23239	0.00108515	0.00689195	0.0044258	Zfp385a/Eef2/Unk/Cpeb4/Mettl3/Dhx9/Aars/Cpeb2	8	BP
GO:0043484	regulation of RNA splicing	25/2175	139/23239	0.0010903	0.00691712	0.00444197	Srsf6/Fastk/Ddx5/Rbm3/Srsf1/Rbfox2/Clk1/Srsf7/Mbnl1/Cirbp/Srsf10/Srsf5/Mbnl2/Celf4/Eif4a3/Rbm42/Npm1/Hnrnph1/Zpr1/Srsf3/Ptbp2/Hnrnpu/Tmbim6/Tia1/Ptbp1	25	BP
GO:0043543	protein acylation	36/2175	226/23239	0.00110402	0.0069965	0.00449295	Msl2/Ppm1b/Tgfb1/Mdh2/Msl1/Mecp2/Naa80/Ogt/Ppm1a/Dmap1/Sirt1/Prkaa2/Iws1/Bag6/Xbp1/Taf6l/Abhd17a/Taf7/Pih1d1/Irf4/Spi1/Foxp3/Zdhhc15/Smarca4/Kat6a/Actl6a/Naa60/Smarcb1/Nmt2/Naa15/Lef1/Gata2/Mapk3/Mcrs1/Dlst/Abhd17b	36	BP
GO:0002183	cytoplasmic translational initiation	7/2175	19/23239	0.00114018	0.00718662	0.00461503	Eif3d/Mettl3/Eif4b/Rps2/Eif4ebp1/Eif4h/Denr	7	BP
GO:0031579	membrane raft organization	7/2175	19/23239	0.00114018	0.00718662	0.00461503	Cav1/Gsn/Npc1/Anxa2/Rftn1/Clec2i/Ppt1	7	BP
GO:0031664	regulation of lipopolysaccharide-mediated signaling pathway	7/2175	19/23239	0.00114018	0.00718662	0.00461503	Mif/Cd84/Ly86/Prdm1/Prkca/Cd180/Ltf	7	BP
GO:0032634	interleukin-5 production	7/2175	19/23239	0.00114018	0.00718662	0.00461503	Crlf2/Il1rap/Nlrp3/Foxp3/Tnfrsf21/Rara/Lef1	7	BP
GO:0051770	positive regulation of nitric-oxide synthase biosynthetic process	7/2175	19/23239	0.00114018	0.00718662	0.00461503	Fcer2a/Tlr2/Lrrk2/Jak2/Tlr4/Jak3/Stat1	7	BP
GO:0046683	response to organophosphorus	19/2175	95/23239	0.00114801	0.00722811	0.00464168	Mat2a/Hsp90b1/Ahr/Rapgef1/Top2b/P2ry6/Aqp1/Plcg2/Slc6a4/Dntt/Panx1/Ssh1/Braf/Junb/Slc8a1/Rap1b/Stat1/Cdk2/P2rx4	19	BP
GO:0061564	axon development	66/2175	483/23239	0.00116195	0.00730802	0.00469299	Apoe/Csf1r/Fn1/Vim/Plxnd1/Kif3a/Trpv2/Mgll/Plxna1/Olfm1/Fbxo45/Fgf13/Ptpro/Mapk8ip3/Tspan2/Bcl2/Cyfip1/Ifrd1/Mif/Lrig2/Klk8/Ptprs/Top2b/Mycbp2/Zswim4/Sept7/Usp9x/Scn1b/Usp33/Igf1r/Pitpna/Creb1/Shtn1/Actb/Plxnb2/Srf/Ptch1/Cnr1/Nptn/Jak2/Vcl/Kel/Klf4/Zpr1/Ssh1/Braf/Rpl24/Vasp/Skil/Rpl4/Map1s/Dock7/Adnp/Tnfrsf21/Prkca/Eif4g2/Adarb1/Rtn4/Gdi1/Lhx1/Cdk5r1/Hsp90aa1/Pten/Plp1/Cxcr4/Ntng2	66	BP
GO:0060998	regulation of dendritic spine development	18/2175	88/23239	0.00116802	0.00733036	0.00470734	Apoe/Grn/D16Ertd472e/Arc/Mecp2/Nr3c1/Cask/Ptprs/Nlgn2/Palm/Lrrk2/Dnm1l/Eif4g2/Xlr4b/Caprin1/Cdk5r1/Pten/Ube3a	18	BP
GO:1900542	regulation of purine nucleotide metabolic process	18/2175	88/23239	0.00116802	0.00733036	0.00470734	Cox7a2l/Trp53/Ogt/Atp7a/Mif/Taz/Entpd1/Prkaa2/Sirt6/Adora2b/Parp1/Guca1a/Cbfa2t3/Dnm1l/Pdk3/Hif1a/Jmjd8/Uqcc2	18	BP
GO:1903321	negative regulation of protein modification by small protein conjugation or removal	17/2175	81/23239	0.00117335	0.00735584	0.0047237	Dnaja1/Dtx3l/Smad7/Ivns1abp/Cav1/Ogt/Hmg20b/Prmt3/Rela/Capn3/Vps28/Chp1/Ubxn1/Nxn/Ubr5/Dnajb2/Trip12	17	BP
GO:0006909	phagocytosis	46/2175	310/23239	0.00118337	0.0074107	0.00475893	C3/Sirpb1a/Rack1/Pld4/Cd300a/Tnf/Cd302/Fcgr1/Tgfb1/Bin2/Ncf2/Lrp1/Ncf4/Elmo2/Rab7/Tlr2/Rapgef1/Coro1a/Gsn/Trem2/Clcn3/Fcgr3/Fcer1g/P2ry6/Ccr7/Itgb2/Thbs1/Sirpa/Cyba/Fcgr2b/Atg3/Dock1/Vav1/Myo1g/Rab5a/Scarb1/Fgr/Hck/Cdc42se1/Ccr2/Colec12/Rara/Pros1/Anxa3/Gata2/Pten	46	BP
GO:0032621	interleukin-18 production	5/2175	10/23239	0.0012043	0.0075256	0.00483271	Tnf/Tlr2/Cd84/Nlrp3/Dhx9	5	BP
GO:0038094	Fc-gamma receptor signaling pathway	5/2175	10/23239	0.0012043	0.0075256	0.00483271	Clec4d/Rapgef1/Fcer1g/Fcgr2b/Myo1g	5	BP
GO:0043406	positive regulation of MAP kinase activity	35/2175	219/23239	0.00120996	0.00755283	0.0048502	Ezh2/Tnf/Cd40lg/Erp29/Pdcd10/Tgfb1/Gadd45b/Mapk8ip3/Fcer1a/Mif/Il1rn/Adam8/Lrrk2/Tirap/Tab1/Ccr7/Rasgrp1/Tnik/Thbs1/Pxn/Map4k1/Map3k15/Jak2/Kars/Fgd4/Gadd45a/Tlr4/Pik3r6/Prkcd/Iqgap1/Shc1/Hgf/Pde6h/Cd74/Pdgfa	35	BP
GO:0072503	cellular divalent inorganic cation homeostasis	66/2175	484/23239	0.00122533	0.00764063	0.00490659	Apoe/Hexb/Tgfb1/Atp13a2/Cd52/Gpr4/Cav1/Slc8b1/Ccr1/Bcl2/Cxcr2/Chd7/Eif5a/Atp1b1/Grina/Inpp4b/Coro1a/Tmem64/Fpr1/Ibtk/Capn3/P2ry6/Ccr7/Cxcr5/Bak1/Xcr1/Ccr9/S1pr1/C5ar1/Prkcb/Stim2/Plcg2/Slc39a7/Cnga1/Cyba/Jak2/Ptger2/Camk2d/Pdpk1/Ptpn6/Kel/Csrp3/Cacna1i/Jak3/Stim1/Pde4d/Atp2c1/Cd38/Ptger4/Ccr2/Lck/Adrb1/Prkca/Ccrl2/Selenot/Tmbim6/Slc8a1/Fpr2/Anxa5/Gata2/Cxcr4/Cxcr6/P2rx4/Trpm7/Gpr174/Trpc1	66	BP
GO:0006338	chromatin remodeling	23/2175	125/23239	0.00123287	0.00767937	0.00493146	Satb1/Elof1/Klf1/Padi4/Nr3c1/Hmgb2/Chd7/Hmg20b/Atrx/Dmap1/Sirt6/Ino80c/Pih1d1/Npm3/Npm1/Anp32e/Znhit1/Smchd1/Smarca4/Actl6a/Smarcb1/Ash2l/H3f3b	23	BP
GO:0006937	regulation of muscle contraction	26/2175	148/23239	0.00125263	0.00778943	0.00500214	Chrm3/Kcnj2/Bscl2/Smad7/Cav1/Fgf13/Dock5/Ncf1/Atp1b1/Ehd3/Atp1a1/Srf/Adora2b/Flna/Arg2/Pde4d/Grk2/Ptger4/Shc1/Lck/Adrb1/Prkca/Slc8a1/Rgs2/P2rx4/Tnni1	26	BP
GO:0002828	regulation of type 2 immune response	9/2175	30/23239	0.00125588	0.00778943	0.00500214	Irf1/Clcf1/Nlrp3/Arg2/Bcl6/Ccr2/Rara/Zfp35/Cd74	9	BP
GO:0010614	negative regulation of cardiac muscle hypertrophy	9/2175	30/23239	0.00125588	0.00778943	0.00500214	Tnfrsf1b/Gsk3a/Tnfrsf1a/Akap1/Pi16/Rgs2/P2rx4/Ctdp1/Lmna	9	BP
GO:0048679	regulation of axon regeneration	9/2175	30/23239	0.00125588	0.00778943	0.00500214	Mif/Lrig2/Klk8/Ptprs/Igf1r/Klf4/Braf/Rtn4/Pten	9	BP
GO:0045739	positive regulation of DNA repair	14/2175	61/23239	0.00125772	0.00779254	0.00500414	Mrnip/Dtx3l/Spire1/Babam2/Eya2/Nudt16/Top2b/Sirt1/Parp1/Dhx9/Ddx11/Smchd1/Mms19/Uimc1	14	BP
GO:0032886	regulation of microtubule-based process	36/2175	228/23239	0.00129556	0.00800989	0.00514371	Hspa1a/Terf1/Macf1/Lamp1/Kif3a/Klhl42/Rock2/Chmp5/Cav1/Fgf13/Mecp2/Arhgef2/Cdk2ap2/Capzb/Slain2/Trim58/Hsph1/Dctn1/Cdkn1b/Nubp1/Prkaa2/Bicd2/Fbxw5/Xpo1/Mkks/Cdk5rap2/Npm1/Cfap20/Gen1/Stag2/Chordc1/Hnrnpu/Atf5/Cdk5r1/Tacc1/Rae1	36	BP
GO:0048545	response to steroid hormone	36/2175	228/23239	0.00129556	0.00800989	0.00514371	Dnaja1/Tnf/Ddx5/Tgfb1/Rbfox2/Cav1/Nr3c1/Hmgb2/Bcl2/Il1rn/Crebrf/Ncoa2/Sirt1/Aqp1/Atp1a1/Npc1/Parp1/Jak2/Ptger2/Taf7/Med14/Ubr5/Gba/Smarca4/Yap1/Eif4ebp1/Hnrnpu/Ywhah/Ass1/Gpr83/Kdm5d/Anxa3/Calcoco1/Uri1/Lcat/Ube3a	36	BP
GO:0050878	regulation of body fluid levels	49/2175	337/23239	0.00130494	0.00805938	0.00517549	Apoe/Tifab/Chrm3/C3/Zfp385a/Aprt/Cd40lg/F10/Copa/Slc7a11/Cav1/Ptpro/Wnk1/Prkcq/Sfn/Fcer1g/Vamp8/Entpd1/Thbs1/Aqp1/Creb1/Hps6/Gnas/Kcnn4/Srf/Gp6/Xbp1/Cyba/Anxa2/Selp/Ptpn6/Tlr4/Prkcd/Gba/Ptger4/Cd9/Adrb1/F13a1/Pros1/Prkca/Anxa5/F5/Mllt6/Hif1a/Comp/Pdgfa/Nlrp6/Trpc1/Nbeal2	49	BP
GO:0002534	cytokine production involved in inflammatory response	11/2175	42/23239	0.00130779	0.00805985	0.0051758	Pdcd4/Il1r2/Cuedc2/Sirpa/Mefv/Gpsm3/Nlrc3/Kars/Tlr4/Adcy7/D1Ertd622e	11	BP
GO:0061028	establishment of endothelial barrier	11/2175	42/23239	0.00130779	0.00805985	0.0051758	Tnf/Rock2/Afdn/Tnfrsf1a/Rapgef1/Ptprs/Rock1/Icam1/Rap2c/Ppp1r16b/Rap1b	11	BP
GO:1903670	regulation of sprouting angiogenesis	15/2175	68/23239	0.00131858	0.00808902	0.00519453	Pik3r2/Hdac7/Pdcd10/Epn1/Jcad/Thbs1/Pdpk1/Klf4/Hdac5/Ppp1r16b/Card10/S100a1/Gata2/Hmox1/Jmjd8	15	BP
GO:1905897	regulation of response to endoplasmic reticulum stress	15/2175	68/23239	0.00131858	0.00808902	0.00519453	Derl3/Erp29/Atf6b/Grina/Crebrf/Lrrk2/Bak1/Sirt1/Bag6/Xbp1/Fcgr2b/Ubxn1/Tmbim6/Edem2/Edem1	15	BP
GO:0009311	oligosaccharide metabolic process	10/2175	36/23239	0.00131947	0.00808902	0.00519453	Man2c1/Gm2a/Hexb/Neu1/Naga/St3gal4/St8sia6/Mpdu1/St8sia4/Braf	10	BP
GO:0044764	multi-organism cellular process	10/2175	36/23239	0.00131947	0.00808902	0.00519453	Lsm14a/Dhx58/Nop53/Ankrd17/Hyal2/Pum2/Gpatch3/Pglyrp1/Pum1/Ltf	10	BP
GO:2001038	regulation of cellular response to drug	10/2175	36/23239	0.00131947	0.00808902	0.00519453	Psap/Rack1/Trp53/Hk3/Lrrk2/Hsph1/Txn1/Fbxo7/Hgf/Stk26	10	BP
GO:0043112	receptor metabolic process	32/2175	196/23239	0.00134084	0.00819902	0.00526517	Apoe/Trat1/Rab31/Tnf/Dtx3l/Tgfb1/Chmp5/Arc/Angpt1/Cav1/Cxcr2/Ap2b1/Fcer1g/Itgb2/Rnf43/Atxn2/Ehd3/Sirt2/Plcg2/Anxa2/Rab29/Plekhj1/Rab5a/Grk2/Cd9/Scyl2/Sdcbp/Eps15/Lamtor1/Hif1a/Synj1/Ahi1	32	BP
GO:0002685	regulation of leukocyte migration	31/2175	188/23239	0.00134163	0.00819902	0.00526517	Lgals3/Cd300a/Tgfb1/Tnfsf14/Slc8b1/Ccr1/Stk10/Wnk1/Bst1/Trp53/Cxcr2/Mif/Tlr2/Adam8/Tirap/Ccr7/Thbs1/C5ar1/Gpsm3/Kars/Selp/Icam1/Emilin1/Ptger4/Ccr2/Mtus1/Fpr2/Akirin1/Mapk3/P2rx4/Cd74	31	BP
GO:0006364	rRNA processing	31/2175	188/23239	0.00134163	0.00819902	0.00526517	Rpl7l1/Nop10/Chd7/Rpl14/Exosc8/Nsun4/Nol6/Rpl7a/Rps16/Tent4b/Nop53/Sirt1/Rpl10a/Nsun5/Exosc3/Heatr1/Pih1d1/Kri1/Nvl/Npm3/Npm1/Exosc5/Isg20/Rps28/Pdcd11/Rps15/Sart1/Dcaf13/Rps14/Tfb2m/Bop1	31	BP
GO:0001935	endothelial cell proliferation	25/2175	141/23239	0.00134448	0.00819924	0.00526531	Apoe/Pold4/Tnf/Pdcd10/Cav1/Hmgb2/Atp5a1/Krit1/Jcad/Thbs1/Sirt1/Emc10/Sirt6/Nr4a1/Xbp1/Cyba/Cdh13/Pdpk1/Scarb1/Ppp1r16b/Prkca/Thap1/Stat1/Gata2/Hmox1	25	BP
GO:0010634	positive regulation of epithelial cell migration	25/2175	141/23239	0.00134448	0.00819924	0.00526531	Pfn1/Ctsh/Hdac7/Tgfb1/Rock2/Angpt1/Rhob/Dock5/Atp5a1/Jcad/Thbs1/Sirt1/Aqp1/Emc10/Ppm1f/Dock1/Pdpk1/Nus1/Prkca/Anxa3/Rtn4/Gata2/Hif1a/P2rx4/Hmox1	25	BP
GO:0061515	myeloid cell development	16/2175	75/23239	0.00134856	0.0082069	0.00527023	Tyrobp/Zfp385a/Klf1/Tspan2/Tlr2/Trim58/Flvcr1/Srf/Anxa2/Ptpn6/Bcl6/Tmod3/Rabgap1l/Fam210b/Atp6ap1/Nbeal2	16	BP
GO:0070613	regulation of protein processing	16/2175	75/23239	0.00134856	0.0082069	0.00527023	C3/Cd55/Rps6ka2/Ctsz/Il1r2/Gsn/Lrrk2/Thbs1/Prkacb/Cd59a/Xiap/Tmem59/Anxa2/Mdm2/Cfh/Fcmr	16	BP
GO:0042632	cholesterol homeostasis	17/2175	82/23239	0.00135339	0.00821914	0.00527809	Apoe/Npc2/Commd1/Cav1/Plscr3/Washc5/Sirt1/Npc1/Xbp1/Fabp4/Soat1/Nus1/Ehd1/Scarb1/Ttc39b/Lamtor1/Lcat	17	BP
GO:0051899	membrane depolarization	17/2175	82/23239	0.00135339	0.00821914	0.00527809	Rack1/Smad7/Cav1/Scn4a/Lrrk2/Scn1b/Shtn1/Mllt11/Gpd1l/Parp1/Cnga1/Slmap/Camk2d/Cacna1i/Fhl1/Ywhah/P2rx4	17	BP
GO:0032412	regulation of ion transmembrane transporter activity	37/2175	237/23239	0.00137893	0.00836552	0.00537209	Ctss/Arc/Cav1/Wnk1/Atp1b3/Atp1b1/Atp7a/Fxyd5/Nlgn2/Grk6/Slc9a3r1/P2ry6/Scn1b/Dapk1/Ehd3/Ahcyl1/Stim2/Gpd1l/Snx27/Plcg2/Slmap/Chp1/Camk2d/Rgs9/Kif5b/Stim1/Pde4d/Stoml1/Fhl1/S100a1/Adrb1/Stom/Ywhah/Prkca/Anxa3/Pten/Homer1	37	BP
GO:0071219	cellular response to molecule of bacterial origin	43/2175	287/23239	0.0013853	0.00839538	0.00539126	Malt1/Vim/Tnfrsf1b/Tnf/Tgfb1/Chmp5/Irgm2/Pdcd4/Il1f9/Ogt/Plscr3/Mif/Tlr2/Il1rn/Aicda/Trem2/Tirap/Cd14/Rela/Fcgr4/Sirpa/Cd84/Sirt2/Xbp1/Nlrp3/Cd300lb/Ly86/Jak2/Fcgr2b/Cd80/Nfkbib/Prdm1/Tlr4/Pde4d/Mapk1/Rara/Prkca/Stat1/Cd180/Mapk3/Mtdh/Ltf/Pabpn1	43	BP
GO:0002042	cell migration involved in sprouting angiogenesis	13/2175	55/23239	0.00139124	0.00841387	0.00540314	Pik3r2/Ephb4/Hdac7/Pdcd10/Jcad/Thbs1/Nr4a1/Srf/Klf4/Hdac5/Card10/Gata2/Hmox1	13	BP
GO:0072577	endothelial cell apoptotic process	13/2175	55/23239	0.00139124	0.00841387	0.00540314	Col18a1/Tnf/Cd40lg/Angpt1/Pdcd4/Krit1/Thbs1/Xbp1/Hipk1/Pdpk1/Icam1/Braf/Gata2	13	BP
GO:0031398	positive regulation of protein ubiquitination	20/2175	104/23239	0.00143236	0.00865362	0.0055571	Commd1/Smad7/Angpt1/Gsk3a/Cav1/Stub1/Trib2/Peli1/Lrrk2/Ube2s/Chfr/Xiap/Rps2/Cdk5rap3/Npm1/Prickle1/Dnajb2/Mta1/Pten/Ube3a	20	BP
GO:0002335	mature B cell differentiation	8/2175	25/23239	0.00146608	0.00883898	0.00567613	Malt1/Dock10/Cmtm7/Plcg2/Xbp1/Lgals1/Itm2a/Pou2f2	8	BP
GO:0010829	negative regulation of glucose transmembrane transport	8/2175	25/23239	0.00146608	0.00883898	0.00567613	Tnf/Gsk3a/Sirt6/Prkcb/Grk2/Ace/Prkca/Ahi1	8	BP
GO:0006801	superoxide metabolic process	14/2175	62/23239	0.00148687	0.00893657	0.0057388	Tnf/Cybb/Tgfb1/Ncf2/Ncf4/Ncf1/Atp7a/Gnai3/Itgb2/Cyba/Prkcd/Sh3pxd2b/Shc1/Fpr2	14	BP
GO:0043967	histone H4 acetylation	14/2175	62/23239	0.00148687	0.00893657	0.0057388	Msl2/Msl1/Ogt/Dmap1/Sirt1/Iws1/Pih1d1/Irf4/Spi1/Actl6a/Naa60/Smarcb1/Lef1/Mcrs1	14	BP
GO:0046324	regulation of glucose import	14/2175	62/23239	0.00148687	0.00893657	0.0057388	Tnf/Gsk3a/Mif/Appl1/Aspscr1/Sirt6/Rasa1/Prkcd/Adipor2/Grk2/Ace/Prkca/Osbpl8/Ahi1	14	BP
GO:0002714	positive regulation of B cell mediated immunity	12/2175	49/23239	0.00151404	0.00906243	0.00581962	Cd28/C3/Tnf/Fcgr1/Tgfb1/Cd226/Fcer2a/Fcer1a/Fcgr3/Fcer1g/Clcf1/Exosc3	12	BP
GO:0002891	positive regulation of immunoglobulin mediated immune response	12/2175	49/23239	0.00151404	0.00906243	0.00581962	Cd28/C3/Tnf/Fcgr1/Tgfb1/Cd226/Fcer2a/Fcer1a/Fcgr3/Fcer1g/Clcf1/Exosc3	12	BP
GO:0010665	regulation of cardiac muscle cell apoptotic process	12/2175	49/23239	0.00151404	0.00906243	0.00581962	Bcl2/Trp53/Cxcr2/Eif5a/Slc25a4/Sirt1/Cflar/Jak2/Camk2d/Pdpk1/Npm1/Pten	12	BP
GO:0032941	secretion by tissue	12/2175	49/23239	0.00151404	0.00906243	0.00581962	Tifab/Chrm3/Copa/Wnk1/Vamp8/Aqp1/Kcnn4/Cyba/Ptger4/Adrb1/Nlrp6/Trpc1	12	BP
GO:0055072	iron ion homeostasis	18/2175	90/23239	0.00152924	0.00914403	0.00587202	Atp13a2/Atp6v0d1/Nubp1/Hyal2/Ccdc115/Ttc7/Alas2/Atp6v0a2/Egln1/Ftl1/Steap3/Hfe/Atp6v1g1/Hif1a/Ltf/Atp6ap1/Hmox1/Ncoa4	18	BP
GO:0048146	positive regulation of fibroblast proliferation	15/2175	69/23239	0.00154151	0.00920792	0.00591306	Fn1/Tgfb1/Mif/Aqp1/Sirt6/Fosl2/Kmt2c/Rasa1/Anxa2/Dhx9/Grk2/Wapl/Zmiz1/Cd74/Pdgfa	15	BP
GO:0034103	regulation of tissue remodeling	17/2175	83/23239	0.00155624	0.00927689	0.00595734	Csf1r/Rock2/Trp53/Suco/Inpp4b/Adam8/Tmem64/Ltbp3/Fcgr4/Dcstamp/S1pr1/Rock1/Klf6/Cd38/Ptger4/Prkca/Atp6ap1	17	BP
GO:0055092	sterol homeostasis	17/2175	83/23239	0.00155624	0.00927689	0.00595734	Apoe/Npc2/Commd1/Cav1/Plscr3/Washc5/Sirt1/Npc1/Xbp1/Fabp4/Soat1/Nus1/Ehd1/Scarb1/Ttc39b/Lamtor1/Lcat	17	BP
GO:0032729	positive regulation of interferon-gamma production	16/2175	76/23239	0.00156235	0.00929429	0.00596852	Il21/Tnf/Tlr8/Cd40lg/Cd226/Klre1/Hspd1/Cd14/Slamf6/Rasgrp1/Tlr4/Txk/Tlr3/Il12rb2/Ccr2/Cd3e	16	BP
GO:0051702	interaction with symbiont	16/2175	76/23239	0.00156235	0.00929429	0.00596852	Apoe/Fn1/Fbxl2/Ncf1/Hspd1/Camp/Aqp1/Anxa2/Ppib/Smarca4/Smarcb1/Stom/Ddb1/Lef1/Ltf/Ctdp1	16	BP
GO:0032259	methylation	49/2175	340/23239	0.00157727	0.00937352	0.0060194	Comt/Hsd17b10/Ezh2/Satb1/Gsk3a/Btg2/Mecp2/Asxl2/Ash1l/Eef1akmt1/Ogt/Nsun4/Atrx/Prmt3/Nsun2/Sirt1/Iws1/Gnas/N6amt1/Xbp1/Parp1/Kmt2c/Nsun5/Snrpb/Pih1d1/Mettl3/Supt6/Rnmt/Irf4/Prdm1/Kmt2e/Spi1/Hnmt/Rab6a/Pax5/Smarca4/Setd3/Fam173a/Smarcb1/Nsd1/Rlf/Tet3/Mtf2/Ash2l/Mllt6/Arid4b/Lmna/Tfb2m/Wdr82	49	BP
GO:0010934	macrophage cytokine production	6/2175	15/23239	0.00158724	0.0093944	0.00603281	Tgfb1/Tlr2/Cuedc2/Sirt1/Tlr4/Cd74	6	BP
GO:0033089	positive regulation of T cell differentiation in thymus	6/2175	15/23239	0.00158724	0.0093944	0.00603281	Il7r/Adam8/Rasgrp1/Tespa1/Foxp3/Il2rg	6	BP
GO:0046541	saliva secretion	6/2175	15/23239	0.00158724	0.0093944	0.00603281	Tifab/Chrm3/Aqp1/Kcnn4/Adrb1/Trpc1	6	BP
GO:0046931	pore complex assembly	6/2175	15/23239	0.00158724	0.0093944	0.00603281	Nup153/Nup205/Gsdmd/Ndc1/Bad/Rtn4	6	BP
GO:0007160	cell-matrix adhesion	32/2175	198/23239	0.0015889	0.00939465	0.00603296	Fn1/Macf1/Muc4/Acer2/Cask/Bst1/Bcl2/Adam8/Itgb7/Plekha2/Itgb2/Thbs1/Sirpa/Pxn/Ppm1f/Srf/Rock1/Adam15/Dusp22/Rasa1/Cdh13/Pdpk1/Emilin1/Lims1/Itga6/Iqgap1/Bcl6/Itga8/Actn1/Pten/Trpm7/Cd3e	32	BP
GO:0006261	DNA-dependent DNA replication	24/2175	135/23239	0.00159821	0.00944014	0.00606218	Pold4/Rtf2/Mcm4/Chtf8/Dna2/Eme2/Rrm2b/Aicda/Atrx/Polq/Smarcal1/Npm1/Zpr1/Lig3/Ddx11/Gen1/Stag2/Mms22l/Samhd1/Pole/Primpol/Zfp365/Cdk2/Ilkap	24	BP
GO:0002888	positive regulation of myeloid leukocyte mediated immunity	11/2175	43/23239	0.00161076	0.00947264	0.00608305	C3/Fcgr1/Fcer1a/Fcgr3/Fcer1g/Itgb2/Vamp8/Adora2b/Stxbp2/Fgr/Gata2	11	BP
GO:0006040	amino sugar metabolic process	11/2175	43/23239	0.00161076	0.00947264	0.00608305	Chil3/Gfpt2/Hexb/St6gal1/Csgalnact1/Gnpda2/Ogt/Uap1l1/Gnpda1/Mgat1/Ovgp1	11	BP
GO:0002755	MyD88-dependent toll-like receptor signaling pathway	7/2175	20/23239	0.00161347	0.00947264	0.00608305	Cd300a/Tlr8/Hspd1/Tlr2/Lrrfip2/Irf1/Tlr4	7	BP
GO:0032495	response to muramyl dipeptide	7/2175	20/23239	0.00161347	0.00947264	0.00608305	Vim/Chmp5/Arhgef2/Irf5/Erbin/Rela/Card9	7	BP
GO:0044247	cellular polysaccharide catabolic process	7/2175	20/23239	0.00161347	0.00947264	0.00608305	Aoah/Rb1cc1/Ppp1ca/Pfkm/Pygb/Adrb1/Ppp1r3b	7	BP
GO:0046325	negative regulation of glucose import	7/2175	20/23239	0.00161347	0.00947264	0.00608305	Tnf/Gsk3a/Sirt6/Grk2/Ace/Prkca/Ahi1	7	BP
GO:1904659	glucose transmembrane transport	20/2175	105/23239	0.00161672	0.00948215	0.00608916	C3/Tnf/Gsk3a/Mif/Stxbp4/Appl1/Yes1/Aspscr1/Sirt6/Prkcb/Rasa1/Slc2a3/Prkcd/Adipor2/Braf/Grk2/Ace/Prkca/Osbpl8/Ahi1	20	BP
GO:0043537	negative regulation of blood vessel endothelial cell migration	9/2175	31/23239	0.00162435	0.00950775	0.0061056	Apoe/Pik3r2/Pdcd10/Tgfb1/Mecp2/Thbs1/Klf4/Hdac5/Card10	9	BP
GO:0090075	relaxation of muscle	9/2175	31/23239	0.00162435	0.00950775	0.0061056	Tifab/Kcnj2/Atp1b1/Adora2b/Camk2d/Pde4d/Slc8a1/Rgs2/P2rx4	9	BP
GO:1902806	regulation of cell cycle G1/S phase transition	22/2175	120/23239	0.0016329	0.00954823	0.00613159	Ezh2/Lsm10/Cdk2ap2/Bcl2/Trp53/Cirbp/Cul4b/Psme1/Stxbp4/Ccnd2/Ctdsp1/Tcim/Ankrd17/Fbxo7/Ptpn6/Kmt2e/Mdm2/Klf4/Lsm11/Fhl1/Zc3h12d/Pten	22	BP
GO:0042593	glucose homeostasis	39/2175	256/23239	0.00165415	0.00965259	0.0061986	Rack1/Pik3r2/Dynll1/Nadk/Slc8b1/Ogt/Plscr3/Hk3/Sesn3/Stxbp4/Ucp2/Igf1r/Aspscr1/Sirt1/Prkaa2/Cebpa/Sirt6/Ptch1/Xbp1/Pde3b/Cnr1/Rph3al/Pih1d1/Icam1/Prcp/Rab11fip5/Kif5b/Pfkm/Adipor2/Grk2/Smarca4/Adipor1/Pdk3/Smarcb1/Bad/Selenot/Birc5/Hif1a/Foxo4	39	BP
GO:0048255	mRNA stabilization	10/2175	37/23239	0.00165843	0.00965259	0.0061986	Cirbp/Tirap/Hnrnpc/Larp1/Dhx9/Mapkapk2/Hnrnpd/Hnrnpu/Tent5c/Ptbp1	10	BP
GO:0010658	striated muscle cell apoptotic process	13/2175	56/23239	0.00165904	0.00965259	0.0061986	Rps6ka2/Bcl2/Trp53/Cxcr2/Eif5a/Slc25a4/Sirt1/Cflar/Jak2/Camk2d/Pdpk1/Npm1/Pten	13	BP
GO:0031102	neuron projection regeneration	13/2175	56/23239	0.00165904	0.00965259	0.0061986	Mapk8ip3/Bcl2/Mif/Lrig2/Klk8/Ptprs/Igf1r/Jak2/Klf4/Braf/Hgf/Rtn4/Pten	13	BP
GO:1902883	negative regulation of response to oxidative stress	13/2175	56/23239	0.00165904	0.00965259	0.0061986	Psap/Rack1/Slc7a11/Hk3/Lrrk2/Hsph1/Txn1/Sirt1/Mctp1/Fbxo7/Nono/Hgf/Hif1a	13	BP
GO:0002702	positive regulation of production of molecular mediator of immune response	19/2175	98/23239	0.00168532	0.00979569	0.0062905	Cd28/Il21/Malt1/Tgfb1/Cd226/Tnfrsf4/Mif/Tlr2/Cd37/Fcer1g/Clcf1/Xbp1/Nlrp3/Kars/Exosc3/Tlr4/Mapk3/Cd74/Mzb1	19	BP
GO:0043547	positive regulation of GTPase activity	34/2175	215/23239	0.00168999	0.00980327	0.00629537	Rack1/Ezh2/Tbc1d10b/Arap2/Afdn/Dock10/Rhog/Rapgef1/Ccl6/Tbc1d2b/Ccr7/Rasgrp1/Tbc1d8b/S1pr1/Tbc1d14/Gnas/Rangap1/Arhgef7/Rasa1/Vav1/Icam1/Lims1/Rgs14/Itga6/Ralgapa1/Rapgef6/Dock7/Rabgap1l/Adrb1/Lars/Tbc1d8/Tbc1d9b/Rasgrp2/Dennd1b	34	BP
GO:0051495	positive regulation of cytoskeleton organization	34/2175	215/23239	0.00168999	0.00980327	0.00629537	Pfn1/Terf1/Washc1/Coro1b/Wipf1/Rock2/Arhgef15/Arpc1b/Cav1/Mecp2/Spire1/Prkcq/Arpc4/Cyfip1/Coro1a/Gsn/Slain2/Brk1/Dctn1/Cdkn1b/Pxn/Ppm1f/Gmfb/Flna/Cdk5rap2/Icam1/Npm1/Braf/Tpm1/Hck/Vasp/Sh3pxd2b/Nckap1/Bag4	34	BP
GO:0031929	TOR signaling	21/2175	113/23239	0.00172872	0.010018	0.00643324	BC048403/Fnip2/Gsk3a/Sesn3/Atm/Sesn1/Sirt1/Prkaa2/Xbp1/Tnfaip8l1/Golph3/Pih1d1/Larp1/Eif4ebp1/Slc7a1/Ubr1/Syap1/Lars/Prr5l/Lamtor1/Hif1a	21	BP
GO:0007266	Rho protein signal transduction	31/2175	191/23239	0.00173826	0.01005	0.00645381	Apoe/Itsn2/Arhgdia/Rock2/Arhgef15/Gpr4/Rhob/Arhgef2/Rhog/Hacd3/Arhgef37/Arhgef6/Shtn1/Rhou/Rock1/Arhgef7/Cdh13/Fgd4/Plekhg3/Vav1/Rnd3/Dnmbp/Tnfaip1/Bcl6/Arhgef3/Cdc42se1/Arhgef12/Adrb1/Sos2/Scai/Gpr174	31	BP
GO:0051817	modulation of process of other organism involved in symbiotic interaction	18/2175	91/23239	0.00174267	0.01005	0.00645381	Apoe/Tgfb1/Fbxl2/Ncf1/Tlr2/Camp/Aqp1/Hyal2/Anxa2/Ppib/Smarca4/Smarcb1/Bad/Stom/Lef1/Serpinb9/Ltf/Ctdp1	18	BP
GO:1901989	positive regulation of cell cycle phase transition	18/2175	91/23239	0.00174267	0.01005	0.00645381	Ezh2/Tgfb1/Lsm10/Mecp2/Cul4b/Stxbp4/Ccnd2/Anapc5/Ankrd17/Lmnb1/Kmt2e/Mdm2/Npm1/Lsm11/Tmod3/Birc5/Stox1/Anapc11	18	BP
GO:0120032	regulation of plasma membrane bounded cell projection assembly	30/2175	183/23239	0.00174335	0.01005	0.00645381	Pfn1/Dynll1/Washc1/Ift20/Cav1/Prkcq/Rhog/Atp7a/Cyfip1/Capzb/Palm/Sept7/Brk1/Ccr7/Aqp1/Srf/Cep135/Bin3/Atg3/Icam1/Prkcd/Rab5a/Ssh1/Odf2l/Twf1/Odf2/Akirin1/Hsp90aa1/Nckap1/Atmin	30	BP
GO:0006278	RNA-dependent DNA biosynthetic process	14/2175	63/23239	0.00174978	0.01005	0.00645381	Terf1/Nop10/Prkcq/Atm/Tent4b/Hnrnpc/Smg6/Cct7/Cct6a/Hnrnpu/Mapk1/Hsp90aa1/Mapk3/Atr	14	BP
GO:0007004	telomere maintenance via telomerase	14/2175	63/23239	0.00174978	0.01005	0.00645381	Terf1/Nop10/Prkcq/Atm/Tent4b/Hnrnpc/Smg6/Cct7/Cct6a/Hnrnpu/Mapk1/Hsp90aa1/Mapk3/Atr	14	BP
GO:0016239	positive regulation of macroautophagy	14/2175	63/23239	0.00174978	0.01005	0.00645381	Irgm2/Tlr2/Sptlc2/Sesn3/Gnai3/Sesn1/Sirt1/Tbk1/Larp1/Mapk3/Hif1a/Pim2/Hmox1/Ralb	14	BP
GO:0030808	regulation of nucleotide biosynthetic process	14/2175	63/23239	0.00174978	0.01005	0.00645381	Trp53/Ogt/Mif/Taz/Entpd1/Prkaa2/Sirt6/Adora2b/Parp1/Guca1a/Cbfa2t3/Pdk3/Hif1a/Jmjd8	14	BP
GO:1900371	regulation of purine nucleotide biosynthetic process	14/2175	63/23239	0.00174978	0.01005	0.00645381	Trp53/Ogt/Mif/Taz/Entpd1/Prkaa2/Sirt6/Adora2b/Parp1/Guca1a/Cbfa2t3/Pdk3/Hif1a/Jmjd8	14	BP
GO:0009411	response to UV	24/2175	136/23239	0.00177203	0.0101678	0.00652945	Trp53inp1/Bcl2/Trp53/Cirbp/Cul4b/Xpc/Rela/Bak1/Crip1/Sirt1/Aqp1/Hyal2/Parp1/Mettl3/Usf1/Npm1/Eif2s1/Hmgn1/Gen1/Sdf4/Ddb1/Primpol/Bmf/Atr	24	BP
GO:1903317	regulation of protein maturation	16/2175	77/23239	0.00180388	0.0103403	0.00664026	C3/Cd55/Rps6ka2/Ctsz/Il1r2/Gsn/Lrrk2/Thbs1/Prkacb/Cd59a/Xiap/Tmem59/Anxa2/Mdm2/Cfh/Fcmr	16	BP
GO:0005996	monosaccharide metabolic process	38/2175	249/23239	0.00182259	0.0104271	0.00669597	Man2c1/Cpt1a/Atf3/Tnf/Man2b2/Akr1a1/Ldha/Nr3c1/Trp53/Khk/Ogt/Mlycd/Ncoa2/Sirt1/Ppp1ca/Slc35b4/Galk1/Igfbp4/Ugt1a9/Man2a1/Man2b1/Gnpda1/H6pd/Usf1/Pfkm/Galt/Soga1/Adipor1/Pdk3/Ppp4r3a/Pmm2/Bad/Pgm2l1/Pmm1/Pofut2/Ppp1r3b/Hif1a/Fam3c	38	BP
GO:0006605	protein targeting	38/2175	249/23239	0.00182259	0.0104271	0.00669597	Syngr2/Macf1/Ywhag/Asna1/Scarb2/Gsk3a/Ncf1/Rab7/Ogt/Hspd1/Stxbp4/Erbin/Lrrk2/Ywhaz/Parl/Zfyve16/Fbxo7/Vps13a/Syngr1/Vti1b/Zdhhc15/Exoc4/Sec61a1/Pmm2/Timm50/Tomm20/Pmm1/Stom/Lars/Pex19/Timm10/Gdi1/Cdk5r1/Hsp90aa1/Srp68/Ncoa4/Pan3/Bag4	38	BP
GO:0002244	hematopoietic progenitor cell differentiation	26/2175	152/23239	0.00185709	0.0106036	0.00680932	Fstl3/Nudt21/Eef2/Pld4/Ap2a2/Muc4/Rbm47/Cebpd/Tgfb1/Bcl2/Sirpa/Prrc2c/Hyal2/Srf/Arhgef7/Herc6/Dock1/Ptpn6/Spi1/Braf/Samd9l/Dock7/Sos2/Ppp4r2/Chd2/Arl11	26	BP
GO:0006941	striated muscle contraction	26/2175	152/23239	0.00185709	0.0106036	0.00680932	Kcnj2/Bscl2/Smad7/Srsf1/Cav1/Kcnj5/Atp1b1/Taz/Scn1b/Ehd3/Atp1a1/Gpd1l/Flna/Camk2d/Snta1/Arg2/Csrp3/Tpm1/Pde4d/Grk2/Adrb1/Slc8a1/Rgs2/Homer1/Cxcr4/P2rx4	26	BP
GO:0002064	epithelial cell development	37/2175	241/23239	0.00186545	0.0106305	0.00682659	Vim/Col18a1/Jmjd1c/Tnf/Rock2/Gpr4/Palld/Plod3/Afdn/Sfn/Tnfrsf1a/Clic4/Rapgef1/Atrx/Ptprs/Slc9a3r1/C1galt1/Rfx3/Xbp1/Flna/Rock1/Fosl2/Nup210l/Yipf6/Pdpk1/Icam1/Prdm1/Rap2c/Smarca4/Ppp1r16b/Bad/Clic5/Rara/Rap1b/Cxcr4/Hif1a/Arid4b	37	BP
GO:0090068	positive regulation of cell cycle process	37/2175	241/23239	0.00186545	0.0106305	0.00682659	Cd28/Ezh2/Terf1/Tnf/Phip/Tgfb1/Rock2/Lsm10/Mecp2/Trp53/Cul4b/Atrx/Nudt16/Stxbp4/Ccnd2/Cxcr5/Anapc5/Igf1r/Ankrd17/Lmnb1/Sirt2/Spast/Kmt2e/Mdm2/Npm1/Mybbp1a/Ddx11/Gen1/Lsm11/Tmod3/Hnrnpu/Birc5/Lef1/Cdk5r1/Stox1/Anapc11/Foxo4	37	BP
GO:0007254	JNK cascade	32/2175	200/23239	0.00187574	0.0106787	0.00685754	Dnaja1/Tnf/Cd40lg/Stk3/Gadd45b/Il1f9/Mapk8ip3/Ncf1/Fcer1a/Rapgef1/Il1rn/Hacd3/Zmynd11/Tirap/Ccr7/Rasgrp1/Tnik/Igf1r/Sirpa/Rb1cc1/Lmnb1/Mmp8/Map4k1/Dusp22/Fcgr2b/Fgd4/Gadd45a/Tlr4/Tlr3/Ptger4/Cdc42se1/Card9	32	BP
GO:0010821	regulation of mitochondrion organization	23/2175	129/23239	0.00190025	0.0107971	0.0069336	Atp13a2/Gsk3a/Trp53/Acaa2/Lrrk2/Inf2/Bak1/Mllt11/Parl/Fbxo7/Golph3/Apopt1/Lig3/Slc25a5/Gba/Dnm1l/Bad/Hgf/Bmf/Hif1a/Stox1/Lmna/Bag4	23	BP
GO:0061025	membrane fusion	23/2175	129/23239	0.00190025	0.0107971	0.0069336	Chmp5/Rab7/Snap23/Coro1a/Adam8/Gnai3/Vamp8/Dcstamp/Pla2g4a/Hyal2/Vcpip1/Trim9/Chp1/Anxa2/Vti1b/Kif5b/Samd9l/Dnm1l/Cd9/Bnip1/Stx1a/Vps8/Stx7	23	BP
GO:0040013	negative regulation of locomotion	47/2175	326/23239	0.00192431	0.0109232	0.00701454	Apoe/Pik3r2/Cd300a/Mid2/Coro1b/Olfm1/Trp53inp1/Arhgdia/Pdcd10/St6gal1/Tgfb1/Trim56/Rhob/Afdn/Mecp2/Lrp1/Rras/Bcl2/Mif/Clic4/Il1rn/Krit1/Slc9a3r1/Thbs1/Mctp1/Hyal2/Srf/Adam15/Dusp22/Emilin1/Klf4/Braf/Tpm1/Rap2c/Crk/Ptger4/Hdac5/D1Ertd622e/Adipor1/Card10/Nisch/Erdr1/Adarb1/Scai/Pten/Osbpl8/Stk26	47	BP
GO:0002040	sprouting angiogenesis	21/2175	114/23239	0.00193597	0.0109489	0.00703106	Pik3r2/Ephb4/Hdac7/Pdcd10/Angpt1/Epn1/Jcad/Thbs1/Nr4a1/Srf/Cdh13/Pdpk1/Klf4/Hdac5/Ppp1r16b/Card10/S100a1/Lef1/Gata2/Hmox1/Jmjd8	21	BP
GO:2000278	regulation of DNA biosynthetic process	21/2175	114/23239	0.00193597	0.0109489	0.00703106	Terf1/Chtf8/Prkcq/Trp53/Atm/Tent4b/Fam129b/Hnrnpc/Nvl/Npm1/Klf4/Cct7/Hnrnpd/Cct6a/Hnrnpu/Mapk1/Hgf/Hsp90aa1/Mapk3/Mcrs1/Atr	21	BP
GO:0031295	T cell costimulation	8/2175	26/23239	0.00194576	0.0109489	0.00703106	Cd28/Ephb4/Tnfsf14/Cav1/Ccr7/Cd80/Lgals1/Cd3e	8	BP
GO:0046466	membrane lipid catabolic process	8/2175	26/23239	0.00194576	0.0109489	0.00703106	Gm2a/Hexb/Neu1/Naga/Smpdl3b/Smpdl3a/Prkcd/Gba	8	BP
GO:0051125	regulation of actin nucleation	8/2175	26/23239	0.00194576	0.0109489	0.00703106	Coro1b/Wipf1/Cyfip1/Coro1a/Gsn/Brk1/Gmfb/Nckap1	8	BP
GO:1901032	negative regulation of response to reactive oxygen species	8/2175	26/23239	0.00194576	0.0109489	0.00703106	Psap/Rack1/Hk3/Lrrk2/Hsph1/Txn1/Fbxo7/Hgf	8	BP
GO:1903206	negative regulation of hydrogen peroxide-induced cell death	8/2175	26/23239	0.00194576	0.0109489	0.00703106	Psap/Rack1/Hk3/Lrrk2/Hsph1/Txn1/Fbxo7/Hgf	8	BP
GO:2000178	negative regulation of neural precursor cell proliferation	8/2175	26/23239	0.00194576	0.0109489	0.00703106	Tgfb1/Btg2/Trp53/Rapgef1/Sirt2/Slc6a4/Lims1/Gata2	8	BP
GO:2001039	negative regulation of cellular response to drug	8/2175	26/23239	0.00194576	0.0109489	0.00703106	Psap/Rack1/Hk3/Lrrk2/Hsph1/Txn1/Fbxo7/Hgf	8	BP
GO:0051056	regulation of small GTPase mediated signal transduction	38/2175	250/23239	0.00195979	0.0110172	0.00707492	Apoe/Itsn2/Cyth4/Iqsec2/Arhgdia/Arhgef15/Gpr4/Rasa4/Arhgef2/Ogt/Rapgef1/Sipa1l2/Arhgef37/Cgnl1/Rasgrp1/Arhgef6/Tnk1/Arhgef7/Camk2d/Fgd4/Plekhg3/Vav1/Arhgap18/Crk/Dnmbp/Ralgapa1/Tnfaip1/Bcl6/Arhgef3/Cdc42se1/Psd2/Dennd4b/Arhgef12/Sos2/Arhgap28/Scai/Itpkb/Gpr174	38	BP
GO:1903902	positive regulation of viral life cycle	13/2175	57/23239	0.00196809	0.0110461	0.00709346	Hacd3/Top2b/P4hb/Srpk1/Anxa2/Ppib/Larp1/Lgals1/Stom/Adarb1/Ddb1/Pabpc1/Cd74	13	BP
GO:0010799	regulation of peptidyl-threonine phosphorylation	11/2175	44/23239	0.00196872	0.0110461	0.00709346	Phip/Tgfb1/Smad7/Gsk3a/Irgm2/Ogt/Cab39/Sirt2/Grk2/Mapk1/Stox1	11	BP
GO:0006140	regulation of nucleotide metabolic process	18/2175	92/23239	0.00198068	0.0110811	0.00711598	Cox7a2l/Trp53/Ogt/Atp7a/Mif/Taz/Entpd1/Prkaa2/Sirt6/Adora2b/Parp1/Guca1a/Cbfa2t3/Dnm1l/Pdk3/Hif1a/Jmjd8/Uqcc2	18	BP
GO:0019359	nicotinamide nucleotide biosynthetic process	18/2175	92/23239	0.00198068	0.0110811	0.00711598	Haao/Nadk/Trp53/Khk/Ogt/Mif/Hk3/Eno1b/Kynu/Prkaa2/Sirt6/Galk1/Cbfa2t3/Pfkm/Eno3/Galt/Hif1a/Jmjd8	18	BP
GO:0061640	cytoskeleton-dependent cytokinesis	18/2175	92/23239	0.00198068	0.0110811	0.00711598	Washc1/Chmp5/Rhob/Spire1/Washc5/Sept7/Unc119/Sept8/Zfyve26/Sept6/Spast/Bin3/Sptbn1/Alkbh4/Sept10/Birc5/Zfp365/Chmp6	18	BP
GO:0006475	internal protein amino acid acetylation	25/2175	145/23239	0.00200868	0.0112163	0.00720276	Msl2/Tgfb1/Mdh2/Msl1/Mecp2/Ogt/Dmap1/Sirt1/Iws1/Bag6/Taf6l/Taf7/Pih1d1/Irf4/Spi1/Foxp3/Smarca4/Kat6a/Actl6a/Naa60/Smarcb1/Lef1/Gata2/Mapk3/Mcrs1	25	BP
GO:0097530	granulocyte migration	25/2175	145/23239	0.00200868	0.0112163	0.00720276	Lgals3/Cd300a/Il1f9/Bst1/Cxcr2/Il1rn/Adam8/Ccl6/Fcgr3/Tirap/Jaml/Fcer1g/Ccr7/Itgb2/Thbs1/Sirpa/C5ar1/Kars/Vav1/Pde4d/Ptger4/Prkca/Akirin1/Mapk3/Cd74	25	BP
GO:0002579	positive regulation of antigen processing and presentation	5/2175	11/23239	0.00203815	0.0113116	0.00726398	Trem2/Ccr7/H2-Ab1/Cd74/Tap2	5	BP
GO:0007039	protein catabolic process in the vacuole	5/2175	11/23239	0.00203815	0.0113116	0.00726398	Laptm4b/Atp13a2/Lrp1/Ccdc115/Tcirg1	5	BP
GO:0035376	sterol import	5/2175	11/23239	0.00203815	0.0113116	0.00726398	Stard5/Washc1/Commd1/Scarb1/Lamtor1	5	BP
GO:0046040	IMP metabolic process	5/2175	11/23239	0.00203815	0.0113116	0.00726398	Nt5c2/Adssl1/Ampd3/Gart/Atic	5	BP
GO:0070508	cholesterol import	5/2175	11/23239	0.00203815	0.0113116	0.00726398	Stard5/Washc1/Commd1/Scarb1/Lamtor1	5	BP
GO:0071732	cellular response to nitric oxide	5/2175	11/23239	0.00203815	0.0113116	0.00726398	Thbs1/Aqp1/Cflar/Crk/Hnrnpd	5	BP
GO:2000117	negative regulation of cysteine-type endopeptidase activity	17/2175	85/23239	0.00203935	0.0113116	0.00726398	Rps6ka3/Sfn/Thbs1/Aqp1/Xiap/Nr4a1/Cflar/Csnk2a1/Pih1d1/Mdm2/Klf4/Fcmr/Hgf/Birc5/Lef1/Rffl/Ltf	17	BP
GO:0008645	hexose transmembrane transport	20/2175	107/23239	0.00204637	0.0113176	0.00726783	C3/Tnf/Gsk3a/Mif/Stxbp4/Appl1/Yes1/Aspscr1/Sirt6/Prkcb/Rasa1/Slc2a3/Prkcd/Adipor2/Braf/Grk2/Ace/Prkca/Osbpl8/Ahi1	20	BP
GO:0035725	sodium ion transmembrane transport	20/2175	107/23239	0.00204637	0.0113176	0.00726783	Commd1/Slc8b1/Wnk1/Atp1b3/Atp1b1/Fxyd5/Scn4a/Slc9a3r1/Scn1b/Atp1a1/Gpd1l/Slmap/Chp1/Camk2d/Snta1/Kif5b/Stoml1/Stom/Ywhah/Slc8a1	20	BP
GO:0071901	negative regulation of protein serine/threonine kinase activity	20/2175	107/23239	0.00204637	0.0113176	0.00726783	Apoe/Cd300a/Dnaja1/Cav1/Prkar2b/Cdkn1b/Sirt1/Hyal2/Lax1/Fbxo7/Hexim1/Ptpn6/Cdk5rap3/Prkcd/Rgs14/Gba/Chordc1/Prkca/Rgs2/Prkar1a	20	BP
GO:0001885	endothelial cell development	14/2175	64/23239	0.00205015	0.0113176	0.00726783	Col18a1/Tnf/Rock2/Plod3/Afdn/Tnfrsf1a/Clic4/Rapgef1/Ptprs/Rock1/Icam1/Rap2c/Ppp1r16b/Rap1b	14	BP
GO:2001244	positive regulation of intrinsic apoptotic signaling pathway	14/2175	64/23239	0.00205015	0.0113176	0.00726783	Rack1/Cav1/Trp53/Gsdme/Mcl1/Slc9a3r1/Sirt1/Bclaf1/Dnm1l/Steap3/Skil/Bad/Lck/Plekhf1	14	BP
GO:0071897	DNA biosynthetic process	27/2175	161/23239	0.00206408	0.0113562	0.00729263	Terf1/Nop10/Chtf8/Prkcq/Trp53/Atm/Tent4b/Fam129b/Sirt1/Hnrnpc/Smg6/Nvl/Npm1/Klf4/Lig3/Cct7/Hnrnpd/Cct6a/Hnrnpu/Mapk1/Hgf/Pole/Primpol/Hsp90aa1/Mapk3/Mcrs1/Atr	27	BP
GO:0071216	cellular response to biotic stimulus	45/2175	310/23239	0.00206911	0.0113562	0.00729263	Malt1/Vim/Tnfrsf1b/Tnf/Tgfb1/Chmp5/Irgm2/Pdcd4/Il1f9/Trp53/Ogt/Plscr3/Mif/Tlr2/Il1rn/Aicda/Trem2/Tirap/Cd14/Rela/Fcgr4/Sirpa/Cd84/Sirt2/Xbp1/Nlrp3/Cd300lb/Ly86/Jak2/Fcgr2b/Cd80/Nfkbib/Prdm1/Tlr4/Pde4d/Ccdc47/Mapk1/Rara/Prkca/Stat1/Cd180/Mapk3/Mtdh/Ltf/Pabpn1	45	BP
GO:0060491	regulation of cell projection assembly	30/2175	185/23239	0.00206982	0.0113562	0.00729263	Pfn1/Dynll1/Washc1/Ift20/Cav1/Prkcq/Rhog/Atp7a/Cyfip1/Capzb/Palm/Sept7/Brk1/Ccr7/Aqp1/Srf/Cep135/Bin3/Atg3/Icam1/Prkcd/Rab5a/Ssh1/Odf2l/Twf1/Odf2/Akirin1/Hsp90aa1/Nckap1/Atmin	30	BP
GO:0010543	regulation of platelet activation	9/2175	32/23239	0.00207463	0.0113562	0.00729263	Apoe/Prkcq/Fcer1g/Selp/Tlr4/Prkcd/Cd9/Prkca/Pdgfa	9	BP
GO:0014741	negative regulation of muscle hypertrophy	9/2175	32/23239	0.00207463	0.0113562	0.00729263	Tnfrsf1b/Gsk3a/Tnfrsf1a/Akap1/Pi16/Rgs2/P2rx4/Ctdp1/Lmna	9	BP
GO:0042554	superoxide anion generation	9/2175	32/23239	0.00207463	0.0113562	0.00729263	Cybb/Tgfb1/Ncf2/Ncf1/Gnai3/Itgb2/Cyba/Prkcd/Fpr2	9	BP
GO:0045577	regulation of B cell differentiation	9/2175	32/23239	0.00207463	0.0113562	0.00729263	Il21/Atp11c/Xbp1/Ikzf1/Ptpn6/Ikzf3/Prdm1/Bad/Il2rg	9	BP
GO:0032874	positive regulation of stress-activated MAPK cascade	28/2175	169/23239	0.00207511	0.0113562	0.00729263	Tnf/Cd40lg/Pdcd10/Stk3/Gadd45b/Il1f9/Mapk8ip3/Ncf1/Fcer1a/Il1rn/Rell1/Tirap/Ccr7/Rasgrp1/Tnik/Emc10/Rb1cc1/Lmnb1/Mmp8/Map4k1/Dusp22/Kars/Fcgr2b/Fgd4/Gadd45a/Tlr4/Tlr3/Card9	28	BP
GO:0030168	platelet activation	16/2175	78/23239	0.00207589	0.0113562	0.00729263	Apoe/Cd40lg/Slc7a11/Prkcq/Fcer1g/Entpd1/Gnas/Srf/Selp/Ptpn6/Tlr4/Prkcd/Cd9/Prkca/Comp/Pdgfa	16	BP
GO:0001659	temperature homeostasis	29/2175	177/23239	0.00207665	0.0113562	0.00729263	Gatm/Trpv2/Tnf/Tfe3/Bscl2/Cav1/Ogt/Il1rn/Plac8/Ucp2/Igf1r/Sirt6/Gnas/Fabp4/Cnr1/Prkab1/Jak2/Irf4/Tlr4/Lnpep/Adipor2/Fh1/Adipor1/Dock7/Ccr2/Adrb1/Cxcr4/Elovl6/Pctp	29	BP
GO:0097327	response to antineoplastic agent	15/2175	71/23239	0.00208256	0.0113779	0.00730653	Tgfb1/Nr3c1/Slc31a1/Atrx/Aqp1/Map4k1/Adam15/Jak2/Larp1/Ddx11/Gba/Hnrnpd/Eif4ebp1/Hnrnpu/Hmox1	15	BP
GO:0055076	transition metal ion homeostasis	23/2175	130/23239	0.00210853	0.0114982	0.00738382	Commd1/Atp13a2/Atp6v0d1/Slc31a1/Atp7a/Nubp1/Hyal2/Ccdc115/Slc39a7/Ttc7/Alas2/Atp6v0a2/Egln1/Ftl1/Atp2c1/Steap3/Hfe/Atp6v1g1/Hif1a/Ltf/Atp6ap1/Hmox1/Ncoa4	23	BP
GO:0061041	regulation of wound healing	23/2175	130/23239	0.00210853	0.0114982	0.00738382	Apoe/Srsf6/Cav1/Cask/Prkcq/Fcer1g/Capn3/Mylk/Thbs1/Xbp1/Anxa2/Selp/Tlr4/Prkcd/Crk/Ptger4/Cd9/Pros1/Prkca/Anxa5/Pten/Cxcr4/Pdgfa	23	BP
GO:0030038	contractile actin filament bundle assembly	19/2175	100/23239	0.00215092	0.0117074	0.00751817	Pfn1/Pik3r2/Rock2/Arhgef15/Fhdc1/Prkcq/Pxn/S1pr1/Ppm1f/Srf/Rock1/Mkks/Braf/Tpm1/Ptger4/Tnfaip1/Sh3pxd2b/Arhgap28/Bag4	19	BP
GO:0043149	stress fiber assembly	19/2175	100/23239	0.00215092	0.0117074	0.00751817	Pfn1/Pik3r2/Rock2/Arhgef15/Fhdc1/Prkcq/Pxn/S1pr1/Ppm1f/Srf/Rock1/Mkks/Braf/Tpm1/Ptger4/Tnfaip1/Sh3pxd2b/Arhgap28/Bag4	19	BP
GO:0002687	positive regulation of leukocyte migration	24/2175	138/23239	0.00216852	0.0117922	0.0075726	Lgals3/Tgfb1/Tnfsf14/Ccr1/Wnk1/Trp53/Cxcr2/Tlr2/Adam8/Tirap/Ccr7/Thbs1/C5ar1/Gpsm3/Kars/Selp/Icam1/Ptger4/Ccr2/Fpr2/Akirin1/Mapk3/P2rx4/Cd74	24	BP
GO:0033619	membrane protein proteolysis	12/2175	51/23239	0.00218666	0.0118687	0.00762173	Apoe/Ctsh/Tnfrsf1b/Tnf/Aph1a/Tgfb1/Prkcq/Lrig2/Erap1/Adam8/Adam19/Sh3d19	12	BP
GO:0046503	glycerolipid catabolic process	12/2175	51/23239	0.00218666	0.0118687	0.00762173	Apoe/Mgll/Apoc2/Pla2g4b/Pla2g4a/Gpcpd1/Plcb3/Abhd16a/Scarb1/Pnpla8/Abhd12/Plin5	12	BP
GO:0006541	glutamine metabolic process	7/2175	21/23239	0.00222647	0.0119621	0.00768172	Gfpt2/Asl/Mecp2/Glud1/Asns/Ctps/Phgdh	7	BP
GO:0015985	energy coupled proton transport, down electrochemical gradient	7/2175	21/23239	0.00222647	0.0119621	0.00768172	Cox5b/Atp5g2/Atp5a1/Cyc1/Atp5d/Atp5g3/Atp5o	7	BP
GO:0015986	ATP synthesis coupled proton transport	7/2175	21/23239	0.00222647	0.0119621	0.00768172	Cox5b/Atp5g2/Atp5a1/Cyc1/Atp5d/Atp5g3/Atp5o	7	BP
GO:0032042	mitochondrial DNA metabolic process	7/2175	21/23239	0.00222647	0.0119621	0.00768172	Dna2/Trp53/Rrm2b/Parp1/Lig3/Primpol/Stox1	7	BP
GO:0033008	positive regulation of mast cell activation involved in immune response	7/2175	21/23239	0.00222647	0.0119621	0.00768172	Fcer1a/Fcer1g/Vamp8/Adora2b/Stxbp2/Fgr/Gata2	7	BP
GO:0036010	protein localization to endosome	7/2175	21/23239	0.00222647	0.0119621	0.00768172	Dtx3l/Rock2/Tmem30a/Abhd17a/Tollip/Acap2/Abhd17b	7	BP
GO:0039528	cytoplasmic pattern recognition receptor signaling pathway in response to virus	7/2175	21/23239	0.00222647	0.0119621	0.00768172	Lsm14a/Dhx58/Nop53/Ankrd17/Pum2/Gpatch3/Pum1	7	BP
GO:0043306	positive regulation of mast cell degranulation	7/2175	21/23239	0.00222647	0.0119621	0.00768172	Fcer1a/Fcer1g/Vamp8/Adora2b/Stxbp2/Fgr/Gata2	7	BP
GO:0043369	CD4-positive or CD8-positive, alpha-beta T cell lineage commitment	7/2175	21/23239	0.00222647	0.0119621	0.00768172	Tgfb1/Bcl2/Otud5/Slamf6/Irf4/Foxp3/Braf	7	BP
GO:0046475	glycerophospholipid catabolic process	7/2175	21/23239	0.00222647	0.0119621	0.00768172	Pla2g4b/Pla2g4a/Gpcpd1/Plcb3/Scarb1/Pnpla8/Abhd12	7	BP
GO:0060333	interferon-gamma-mediated signaling pathway	7/2175	21/23239	0.00222647	0.0119621	0.00768172	Irgm2/Trp53/Irf1/Jak2/Txk/Socs1/Stat1	7	BP
GO:0046328	regulation of JNK cascade	30/2175	186/23239	0.00225188	0.0120875	0.00776223	Dnaja1/Tnf/Cd40lg/Stk3/Gadd45b/Il1f9/Mapk8ip3/Ncf1/Fcer1a/Rapgef1/Il1rn/Zmynd11/Tirap/Ccr7/Rasgrp1/Tnik/Igf1r/Sirpa/Rb1cc1/Lmnb1/Mmp8/Map4k1/Dusp22/Fcgr2b/Fgd4/Gadd45a/Tlr4/Tlr3/Cdc42se1/Card9	30	BP
GO:0009166	nucleotide catabolic process	22/2175	123/23239	0.00225991	0.0121194	0.00778274	Ncf2/Ldha/Ncf1/Trp53/Khk/Ogt/Mif/Mlycd/Hk3/Nudt16/Eno1b/Prkaa2/Sirt6/Galk1/Cbfa2t3/Pfkm/Eno3/Galt/Pde4d/Samhd1/Hif1a/Jmjd8	22	BP
GO:0070304	positive regulation of stress-activated protein kinase signaling cascade	28/2175	170/23239	0.00226736	0.0121482	0.00780122	Tnf/Cd40lg/Pdcd10/Stk3/Gadd45b/Il1f9/Mapk8ip3/Ncf1/Fcer1a/Il1rn/Rell1/Tirap/Ccr7/Rasgrp1/Tnik/Emc10/Rb1cc1/Lmnb1/Mmp8/Map4k1/Dusp22/Kars/Fcgr2b/Fgd4/Gadd45a/Tlr4/Tlr3/Card9	28	BP
GO:0032570	response to progesterone	6/2175	16/23239	0.00233983	0.012502	0.00802841	Tgfb1/Cav1/Ncoa2/Ptger2/Yap1/Ube3a	6	BP
GO:0046514	ceramide catabolic process	6/2175	16/23239	0.00233983	0.012502	0.00802841	Gm2a/Hexb/Neu1/Naga/Prkcd/Gba	6	BP
GO:0090051	negative regulation of cell migration involved in sprouting angiogenesis	6/2175	16/23239	0.00233983	0.012502	0.00802841	Pik3r2/Pdcd10/Thbs1/Klf4/Hdac5/Card10	6	BP
GO:0006942	regulation of striated muscle contraction	16/2175	79/23239	0.00238126	0.0127105	0.00816229	Kcnj2/Bscl2/Smad7/Cav1/Fgf13/Atp1b1/Ehd3/Atp1a1/Flna/Arg2/Pde4d/Grk2/Adrb1/Slc8a1/Rgs2/P2rx4	16	BP
GO:0035196	production of miRNAs involved in gene silencing by miRNA	11/2175	45/23239	0.00238874	0.0127105	0.00816229	Ago1/Ddx5/Rbm3/Tgfb1/Mecp2/Trp53/Zc3h7a/Ago3/Pum2/Mettl3/Pum1	11	BP
GO:0043029	T cell homeostasis	11/2175	45/23239	0.00238874	0.0127105	0.00816229	Tgfb1/Ahr/Bcl2/Tnfrsf4/Coro1a/Slc39a3/Spns2/Rc3h2/Jak3/Rc3h1/Gpr174	11	BP
GO:1902743	regulation of lamellipodium organization	11/2175	45/23239	0.00238874	0.0127105	0.00816229	Coro1b/Atp7a/Capzb/Brk1/Aqp1/Bin3/Ssh1/Twf1/Akirin1/Hsp90aa1/Nckap1	11	BP
GO:0009064	glutamine family amino acid metabolic process	14/2175	65/23239	0.00239194	0.0127105	0.00816229	Gfpt2/Asl/Padi4/Slc7a11/Mecp2/Prodh/Glud1/Asns/Arg2/Dglucy/Got2/Ctps/Phgdh/Ass1	14	BP
GO:0060997	dendritic spine morphogenesis	14/2175	65/23239	0.00239194	0.0127105	0.00816229	Arc/Dock10/Cask/Prmt3/Lrrk2/Sept7/Ctnnd2/Dnm1l/Xlr4b/Caprin1/Cdk5r1/Pten/Zfp365/Ube3a	14	BP
GO:0002637	regulation of immunoglobulin production	15/2175	72/23239	0.00240723	0.01278	0.00820695	Cd28/Tnf/Cd40lg/Tgfb1/Tnfrsf4/Cd37/Clcf1/Xbp1/Fcgr2b/Exosc3/Supt6/Foxp3/Bcl6/Tmbim6/Mzb1	15	BP
GO:0006376	mRNA splice site selection	8/2175	27/23239	0.00254089	0.013364	0.00858196	Srsf6/Psip1/Srsf1/Mbnl1/Srsf10/Celf4/Luc7l3/Ptbp2	8	BP
GO:0006734	NADH metabolic process	8/2175	27/23239	0.00254089	0.013364	0.00858196	Mdh2/Ldha/Trp53/Gpd1l/Pfkm/Idh3a/Idh3g/Dlst	8	BP
GO:0032069	regulation of nuclease activity	8/2175	27/23239	0.00254089	0.013364	0.00858196	Terf1/Hmgb2/Sirt1/Npm1/Prkcd/Ddx11/Tmbim6/Oas1g	8	BP
GO:0045292	mRNA cis splicing, via spliceosome	8/2175	27/23239	0.00254089	0.013364	0.00858196	Srsf6/Psip1/Srsf1/Srsf7/Srsf10/Srsf5/Srsf3/Sart1	8	BP
GO:0045780	positive regulation of bone resorption	8/2175	27/23239	0.00254089	0.013364	0.00858196	Adam8/Tmem64/Ltbp3/Fcgr4/Dcstamp/Ptger4/Prkca/Atp6ap1	8	BP
GO:0046852	positive regulation of bone remodeling	8/2175	27/23239	0.00254089	0.013364	0.00858196	Adam8/Tmem64/Ltbp3/Fcgr4/Dcstamp/Ptger4/Prkca/Atp6ap1	8	BP
GO:0048305	immunoglobulin secretion	8/2175	27/23239	0.00254089	0.013364	0.00858196	Tnf/Cd40lg/Crlf2/Tnfrsf4/Lax1/Xbp1/Pou2f2/Tmbim6	8	BP
GO:0061050	regulation of cell growth involved in cardiac muscle cell development	8/2175	27/23239	0.00254089	0.013364	0.00858196	Gsk3a/Nr3c1/Slc25a4/Sirt1/Pi16/Adrb1/Rgs2/Ctdp1	8	BP
GO:2000781	positive regulation of double-strand break repair	8/2175	27/23239	0.00254089	0.013364	0.00858196	Mrnip/Dtx3l/Spire1/Nudt16/Top2b/Ddx11/Smchd1/Mms19	8	BP
GO:0006687	glycosphingolipid metabolic process	10/2175	39/23239	0.00254705	0.013364	0.00858196	Gm2a/B4galnt1/Hexb/Neu1/Naga/Ugcg/St8sia6/St8sia4/Prkcd/Gba	10	BP
GO:0010613	positive regulation of cardiac muscle hypertrophy	10/2175	39/23239	0.00254705	0.013364	0.00858196	Rock2/Nr3c1/Slc25a4/Sirt1/Parp1/Rock1/Camk2d/Twf1/Adrb1/Prkca	10	BP
GO:0014742	positive regulation of muscle hypertrophy	10/2175	39/23239	0.00254705	0.013364	0.00858196	Rock2/Nr3c1/Slc25a4/Sirt1/Parp1/Rock1/Camk2d/Twf1/Adrb1/Prkca	10	BP
GO:0090049	regulation of cell migration involved in sprouting angiogenesis	10/2175	39/23239	0.00254705	0.013364	0.00858196	Pik3r2/Hdac7/Pdcd10/Jcad/Thbs1/Klf4/Hdac5/Card10/Gata2/Hmox1	10	BP
GO:0005976	polysaccharide metabolic process	20/2175	109/23239	0.00256869	0.0134412	0.00863155	Chil3/Ppp1r2/Tgfb1/Csgalnact1/Gsk3a/Khk/Phka2/Aoah/Rb1cc1/Ppp1ca/Stk40/Gbe1/Pfkm/Phka1/B3gnt5/Ptger4/Pygb/Adrb1/Ppp1r3b/Ndst2	20	BP
GO:0014074	response to purine-containing compound	20/2175	109/23239	0.00256869	0.0134412	0.00863155	Mat2a/Hsp90b1/Ahr/Rapgef1/Top2b/P2ry6/Aqp1/Prkaa2/Plcg2/Slc6a4/Dntt/Panx1/Ssh1/Braf/Junb/Slc8a1/Rap1b/Stat1/Cdk2/P2rx4	20	BP
GO:0015749	monosaccharide transmembrane transport	20/2175	109/23239	0.00256869	0.0134412	0.00863155	C3/Tnf/Gsk3a/Mif/Stxbp4/Appl1/Yes1/Aspscr1/Sirt6/Prkcb/Rasa1/Slc2a3/Prkcd/Adipor2/Braf/Grk2/Ace/Prkca/Osbpl8/Ahi1	20	BP
GO:0010662	regulation of striated muscle cell apoptotic process	12/2175	52/23239	0.00260467	0.0135928	0.00872892	Bcl2/Trp53/Cxcr2/Eif5a/Slc25a4/Sirt1/Cflar/Jak2/Camk2d/Pdpk1/Npm1/Pten	12	BP
GO:1903202	negative regulation of oxidative stress-induced cell death	12/2175	52/23239	0.00260467	0.0135928	0.00872892	Psap/Rack1/Slc7a11/Hk3/Lrrk2/Hsph1/Txn1/Sirt1/Fbxo7/Nono/Hgf/Hif1a	12	BP
GO:2000351	regulation of endothelial cell apoptotic process	12/2175	52/23239	0.00260467	0.0135928	0.00872892	Col18a1/Tnf/Cd40lg/Angpt1/Pdcd4/Krit1/Thbs1/Xbp1/Pdpk1/Icam1/Braf/Gata2	12	BP
GO:0000002	mitochondrial genome maintenance	9/2175	33/23239	0.00261896	0.013643	0.0087611	Dna2/Slc25a36/Trp53/Rrm2b/Parp1/Lig3/Gimap3/Primpol/Stox1	9	BP
GO:1902895	positive regulation of pri-miRNA transcription by RNA polymerase II	9/2175	33/23239	0.00261896	0.013643	0.0087611	Tgfb1/Nr3c1/Trp53/Rela/Srf/Spi1/Smarca4/Hif1a/Tead1	9	BP
GO:0034101	erythrocyte homeostasis	24/2175	140/23239	0.00263806	0.0137302	0.00881712	Klf1/Rbfox2/Hmgb2/Tmem14c/Trim58/Ampd3/Flvcr1/Srf/Jak2/Ikzf1/Alas2/Kmt2e/Spi1/Jak3/Smarca4/Bcl6/Tmod3/Sp3/Fam210b/Stat1/Gata2/Hif1a/Hmox1/Rps14	24	BP
GO:0050731	positive regulation of peptidyl-tyrosine phosphorylation	30/2175	188/23239	0.00265746	0.0138188	0.00887402	Csf1r/Il21/Tgfb1/Angpt1/Ncf1/Arhgef2/Trp53/Fcer1a/Tnfrsf1a/Mif/Cass4/Trem2/Yes1/Hsph1/Unc119/Clcf1/Rasa1/Jak2/Cd80/Icam1/Tlr4/Nedd9/Ptger4/Iqgap1/Adnp/Ace/Hgf/Lck/Cd74/Cd3e	30	BP
GO:0043154	negative regulation of cysteine-type endopeptidase activity involved in apoptotic process	16/2175	80/23239	0.00272307	0.0141396	0.00908004	Rps6ka3/Sfn/Thbs1/Aqp1/Xiap/Nr4a1/Cflar/Csnk2a1/Pih1d1/Mdm2/Klf4/Fcmr/Hgf/Birc5/Lef1/Rffl	16	BP
GO:0046850	regulation of bone remodeling	13/2175	59/23239	0.00272887	0.0141396	0.00908004	Csf1r/Suco/Inpp4b/Adam8/Tmem64/Ltbp3/Fcgr4/Dcstamp/S1pr1/Cd38/Ptger4/Prkca/Atp6ap1	13	BP
GO:0060324	face development	13/2175	59/23239	0.00272887	0.0141396	0.00908004	Crispld2/Tgfb1/Rras/Chd7/Cdk2ap1/Srf/Mkks/Braf/Kat6a/Mapk1/Rara/Lef1/Mapk3	13	BP
GO:1903428	positive regulation of reactive oxygen species biosynthetic process	13/2175	59/23239	0.00272887	0.0141396	0.00908004	Tnf/Ogt/Tlr2/Clcn3/Itgb2/Mmp8/Cyba/Jak2/Icam1/Tlr4/Klf4/Ass1/Hsp90aa1	13	BP
GO:0002562	somatic diversification of immune receptors via germline recombination within a single locus	14/2175	66/23239	0.00277934	0.0143628	0.00922337	Cd28/Cd40lg/Tgfb1/Hspd1/Aicda/Atm/Dcaf1/Clcf1/Tcf7/Exosc3/Supt6/Foxp3/Bcl6/Lef1	14	BP
GO:0016444	somatic cell DNA recombination	14/2175	66/23239	0.00277934	0.0143628	0.00922337	Cd28/Cd40lg/Tgfb1/Hspd1/Aicda/Atm/Dcaf1/Clcf1/Tcf7/Exosc3/Supt6/Foxp3/Bcl6/Lef1	14	BP
GO:0032623	interleukin-2 production	14/2175	66/23239	0.00277934	0.0143628	0.00922337	Cd28/Malt1/Hdac7/Prkcq/Fcer1g/Il1rap/Irf4/Foxp3/Sptbn1/Ccr2/Card9/Clec2i/Il20rb/Cd3e	14	BP
GO:0031099	regeneration	23/2175	133/23239	0.00285338	0.0147323	0.00946066	Ezh2/Tgfb1/Mapk8ip3/Bcl2/Ifrd1/Mif/Lrig2/Klk8/Ptprs/Capn3/Igf1r/Cflar/Bin3/Jak2/Klf4/Braf/Yap1/Ace/Hgf/Rtn4/Akirin1/Pten/Hmox1	23	BP
GO:0010595	positive regulation of endothelial cell migration	18/2175	95/23239	0.00286442	0.0147762	0.00948885	Hdac7/Tgfb1/Rock2/Angpt1/Rhob/Atp5a1/Jcad/Thbs1/Sirt1/Emc10/Pdpk1/Nus1/Prkca/Anxa3/Gata2/Hif1a/P2rx4/Hmox1	18	BP
GO:0034219	carbohydrate transmembrane transport	20/2175	110/23239	0.00286924	0.014788	0.00949641	C3/Tnf/Gsk3a/Mif/Stxbp4/Appl1/Yes1/Aspscr1/Sirt6/Prkcb/Rasa1/Slc2a3/Prkcd/Adipor2/Braf/Grk2/Ace/Prkca/Osbpl8/Ahi1	20	BP
GO:0051961	negative regulation of nervous system development	49/2175	350/23239	0.00287693	0.0148089	0.00950983	Apoe/Vim/Gdf11/Tnf/Olfm1/Tgfb1/Arhgef15/Gsk3a/Cav1/Fgf13/Mecp2/Lrp1/Arhgef2/Trp53/Ctsz/Ifrd1/Tlr2/Lrig2/Klk8/Ptprs/Lrrk2/Ctdsp1/Tulp3/Hook3/H2-D1/Prkacb/Cpe/Sirt2/Flna/H2-K1/Slc6a4/Cdk5rap2/Rab29/Pcm1/Mdm2/Cd38/Lgals1/Dynlt1b/Tnfrsf21/Atf5/Ywhah/Rtn4/Hey1/Gdi1/Cdk5r1/Pten/Zfp365/Thoc2/Ube3a	49	BP
GO:1990928	response to amino acid starvation	11/2175	46/23239	0.00287838	0.0148089	0.00950983	Atf3/BC048403/Sesn3/Sesn1/Larp1/Eif2s1/Eif4ebp1/Mapk1/Lars/Mapk3/Eif2b1	11	BP
GO:0010948	negative regulation of cell cycle process	34/2175	222/23239	0.00289266	0.0148693	0.0095486	Mrnip/Ezh2/Terf1/Rps6ka2/Cdk2ap2/Bcl2/Trp53/Babam2/Mif/Atrx/Atm/Ctdsp1/Nop53/Nubp1/Nupr1l/Fbxo7/Cdk5rap2/Cdk5rap3/Tom1l1/Mdm2/Npm1/Klf4/Znhit1/Gen1/Stag2/Wapl/Fhl1/Atf5/Mad2l1bp/Birc5/Zc3h12d/Uimc1/Pten/Foxo4	34	BP
GO:0055002	striated muscle cell development	29/2175	181/23239	0.002915	0.0149709	0.00961386	Nfatc3/Gsk3a/Nr3c1/Bcl2/Capzb/Capn3/Myof/Slc25a4/Sirt1/Srf/Cflar/Neb/Bin3/Camk2d/Kel/Csrp3/Pi16/Hdac5/Tmod3/Hnrnpu/Adrb1/Mybpc2/Slc8a1/Rgs2/Homer1/Prkar1a/Ctdp1/Comp/Lmna	29	BP
GO:0045333	cellular respiration	26/2175	157/23239	0.00294972	0.0151249	0.00971273	Cox4i1/Cox5b/Mdh2/Nfatc3/Mecp2/Sdhb/Taz/Uqcrc1/Nop53/Cyc1/Oxa1l/Cox5a/Pnpt1/Cs/Cbfa2t3/Ndufs8/Mybbp1a/Fh1/Ndufs2/Etfrf1/Idh3a/Idh3g/Cox10/Ndufs7/Hif1a/Dlst	26	BP
GO:0043271	negative regulation of ion transport	27/2175	165/23239	0.00295018	0.0151249	0.00971273	Crbn/Sestd1/Cd300a/Tnf/Commd1/Tgfb1/Cav1/Wnk1/Bcl2/Atp7a/Il1rn/Grk6/Slc9a3r1/Entpd1/Thbs1/Snx27/Cnr1/Camk2d/Icam1/Kel/Gnaq/Stoml1/Ace/Prkca/Tmbim6/Rgs2/Pten	27	BP
GO:0003015	heart process	33/2175	214/23239	0.00295827	0.015153	0.0097308	Kcnj2/Smad7/Srsf1/Gsk3a/Cav1/Rps6ka2/Kcnj5/Atp1b1/Taz/Scn1b/Sirt1/Ehd3/Atp1a1/Gpd1l/Flna/Jak2/Camk2d/Snta1/Csrp3/Mdm2/Tpm1/Pde4d/Grk2/Dnm1l/Yap1/S100a1/Ace/Adrb1/Prkca/Slc8a1/Rgs2/Cxcr4/P2rx4	33	BP
GO:0033077	T cell differentiation in thymus	17/2175	88/23239	0.0029951	0.0152824	0.0098139	Cd28/Il7r/Bcl2/Trp53/Adam8/Ccr7/Rasgrp1/H2-DMa/Srf/Tespa1/Nkap/Foxp3/Il2rg/Sos2/Itpkb/Cd74/Cd3e	17	BP
GO:0036503	ERAD pathway	17/2175	88/23239	0.0029951	0.0152824	0.0098139	Derl3/Hsp90b1/Stub1/Tmub1/Edem3/Bag6/Ubxn1/Yod1/Dnajb12/Ubxn4/Dnajb2/Ccdc47/Fbxo6/Get4/Sdf2/Edem2/Edem1	17	BP
GO:0001911	negative regulation of leukocyte mediated cytotoxicity	7/2175	22/23239	0.00300452	0.0152824	0.0098139	Il7r/Muc4/Klre1/Crk/Tap1/Serpinb9/Tap2	7	BP
GO:0006837	serotonin transport	7/2175	22/23239	0.00300452	0.0152824	0.0098139	Lgals3/Cd300a/Fcer1a/Fcgr3/Fcer1g/Xbp1/Slc6a4	7	BP
GO:0010874	regulation of cholesterol efflux	7/2175	22/23239	0.00300452	0.0152824	0.0098139	Apoe/Lrp1/Sirt1/Ptch1/Ttc39b/Lamtor1/Pltp	7	BP
GO:0039694	viral RNA genome replication	7/2175	22/23239	0.00300452	0.0152824	0.0098139	Rock2/Fbxl2/Aicda/Top2b/Rab29/Rab5a/Smarcb1	7	BP
GO:0045624	positive regulation of T-helper cell differentiation	7/2175	22/23239	0.00300452	0.0152824	0.0098139	Malt1/Nfkbiz/Ccr7/Irf1/Nlrp3/Ccr2/Rara	7	BP
GO:0051602	response to electrical stimulus	7/2175	22/23239	0.00300452	0.0152824	0.0098139	Cyfip1/Palm/Actb/Xbp1/Nrf1/Pten/Cdk2	7	BP
GO:0060047	heart contraction	32/2175	206/23239	0.00301938	0.0153446	0.00985382	Kcnj2/Smad7/Srsf1/Gsk3a/Cav1/Rps6ka2/Kcnj5/Atp1b1/Taz/Scn1b/Sirt1/Ehd3/Atp1a1/Gpd1l/Flna/Jak2/Camk2d/Snta1/Csrp3/Mdm2/Tpm1/Pde4d/Grk2/Dnm1l/S100a1/Ace/Adrb1/Prkca/Slc8a1/Rgs2/Cxcr4/P2rx4	32	BP
GO:1903322	positive regulation of protein modification by small protein conjugation or removal	22/2175	126/23239	0.0030797	0.0156254	0.0100342	Commd1/Smad7/Angpt1/Gsk3a/Cav1/Stub1/Trib2/Peli1/Lrrk2/Ube2s/Nop53/Chfr/Xiap/Rps2/Cdk5rap3/Npm1/Prickle1/Tollip/Dnajb2/Mta1/Pten/Ube3a	22	BP
GO:0045620	negative regulation of lymphocyte differentiation	12/2175	53/23239	0.00308538	0.0156254	0.0100342	Smad7/Irf1/Fbxo7/Rc3h2/Jak3/Foxp3/Rc3h1/Pglyrp1/Bcl6/Socs1/Zfp35/Cd74	12	BP
GO:0050732	negative regulation of peptidyl-tyrosine phosphorylation	12/2175	53/23239	0.00308538	0.0156254	0.0100342	Cd300a/Cav1/Samsn1/Irf1/Hyal2/Dusp22/Ptpn6/Prkcd/Socs1/Zgpat/Cblb/Chmp6	12	BP
GO:1900408	negative regulation of cellular response to oxidative stress	12/2175	53/23239	0.00308538	0.0156254	0.0100342	Psap/Rack1/Slc7a11/Hk3/Lrrk2/Hsph1/Txn1/Sirt1/Fbxo7/Nono/Hgf/Hif1a	12	BP
GO:0010559	regulation of glycoprotein biosynthetic process	10/2175	40/23239	0.00311577	0.0157519	0.0101154	Acer2/Acot8/Bcl2/Ccr7/Tmem59/Soat1/Chp1/Jak3/Itm2a/Itm2b	10	BP
GO:0071364	cellular response to epidermal growth factor stimulus	10/2175	40/23239	0.00311577	0.0157519	0.0101154	Ptpn12/Garem1/Dusp22/Rasa1/Pdpk1/Zpr1/Iqgap1/Syap1/Eef1a1/Bag4	10	BP
GO:0055088	lipid homeostasis	23/2175	134/23239	0.0031464	0.015893	0.010206	Apoe/Npc2/Commd1/Cav1/Apoc2/Plscr3/Washc5/Sirt1/Prkaa2/Cebpa/Npc1/Xbp1/Fabp4/Soat1/Nus1/Ehd1/Usf1/Scarb1/Ttc39b/Adrb1/Lamtor1/Lcat/Dgat1	23	BP
GO:0018393	internal peptidyl-lysine acetylation	24/2175	142/23239	0.00319096	0.016045	0.0103036	Msl2/Tgfb1/Msl1/Mecp2/Ogt/Dmap1/Sirt1/Iws1/Bag6/Taf6l/Taf7/Pih1d1/Irf4/Spi1/Foxp3/Smarca4/Kat6a/Actl6a/Naa60/Smarcb1/Lef1/Gata2/Mapk3/Mcrs1	24	BP
GO:0046330	positive regulation of JNK cascade	24/2175	142/23239	0.00319096	0.016045	0.0103036	Tnf/Cd40lg/Stk3/Gadd45b/Il1f9/Mapk8ip3/Ncf1/Fcer1a/Il1rn/Tirap/Ccr7/Rasgrp1/Tnik/Rb1cc1/Lmnb1/Mmp8/Map4k1/Dusp22/Fcgr2b/Fgd4/Gadd45a/Tlr4/Tlr3/Card9	24	BP
GO:0048193	Golgi vesicle transport	38/2175	257/23239	0.00319558	0.016045	0.0103036	Rack1/Lamp1/Rab31/Vps54/Erp29/Commd1/Klhl20/Copa/Pgap1/Sec16b/Spire1/Arfgap2/Cope/Cnst/Rab1b/Nbas/Trappc6a/Ehd3/Bicd2/Tbc1d14/Ergic3/Plcb3/Spast/Rab43/Golph3/Sec22a/Snx8/Trappc1/Vti1b/Rab6a/Preb/Exoc4/Sptbn1/Gabarapl2/Eps15/Sys1/Ier3ip1/Cog5	38	BP
GO:0002792	negative regulation of peptide secretion	25/2175	150/23239	0.0032159	0.016045	0.0103036	Fn1/Tnf/Tlr8/Erp29/Lrrc32/Angpt1/Tnfrsf4/Il1r2/Ucp2/Otud5/Sirt1/Cd84/Parp1/Nlrp3/Pde3b/Arg2/Rab11fip5/Foxp3/Ubr5/Psmd9/Ptger4/Tnfrsf21/Tmbim6/Anxa5/Cd74	25	BP
GO:0051053	negative regulation of DNA metabolic process	25/2175	150/23239	0.0032159	0.016045	0.0103036	Terf1/H1f0/Trp53/Aicda/Atm/Tent4b/Polq/Zfp869/Fam129b/Parp1/Smarcal1/Hnrnpc/Smg6/Foxp3/Ubr5/Lig3/Stag2/Smchd1/Wapl/Bcl6/Hnrnpu/Trip12/Mcrs1/Atr/Tnks2	25	BP
GO:0061572	actin filament bundle organization	27/2175	166/23239	0.00321636	0.016045	0.0103036	Pfn1/Pik3r2/Coro1b/Hsp90b1/Rock2/Arhgef15/Rhob/Fhdc1/Spire1/Prkcq/Pxn/S1pr1/Shtn1/Ppm1f/Srf/Flna/Rock1/Mkks/Rnd3/Braf/Tpm1/Ptger4/Tnfaip1/Sh3pxd2b/Actn1/Arhgap28/Bag4	27	BP
GO:0010507	negative regulation of autophagy	14/2175	67/23239	0.00321677	0.016045	0.0103036	Washc1/Ctsa/Bcl2/Trp53/Mcl1/Lrrk2/Tbc1d14/Sirt2/Herc1/Npc1/Lars/Eif4g2/Bmf/Hmox1	14	BP
GO:0045921	positive regulation of exocytosis	18/2175	96/23239	0.00322359	0.016045	0.0103036	Lamp1/Atp13a2/Rab7/Fcer1a/Fcer1g/Itgb2/Vamp8/Adora2b/Stxbp2/Cacna1i/Rab5a/Fgr/Dnm1l/Sdcbp/Prkca/Stx1a/Gata2/Atp6ap1	18	BP
GO:0002923	regulation of humoral immune response mediated by circulating immunoglobulin	5/2175	12/23239	0.00322608	0.016045	0.0103036	Tnf/Cd55/Fcer2a/Fcgr2b/Ptpn6	5	BP
GO:0006047	UDP-N-acetylglucosamine metabolic process	5/2175	12/23239	0.00322608	0.016045	0.0103036	Gfpt2/Gnpda2/Uap1l1/Gnpda1/Mgat1	5	BP
GO:0035751	regulation of lysosomal lumen pH	5/2175	12/23239	0.00322608	0.016045	0.0103036	Cln5/Lrrk2/Atp6v0c/Ccdc115/Ppt1	5	BP
GO:0060211	regulation of nuclear-transcribed mRNA poly(A) tail shortening	5/2175	12/23239	0.00322608	0.016045	0.0103036	Tob1/Btg2/Tnrc6b/Tnrc6a/Pabpc1	5	BP
GO:0060213	positive regulation of nuclear-transcribed mRNA poly(A) tail shortening	5/2175	12/23239	0.00322608	0.016045	0.0103036	Tob1/Btg2/Tnrc6b/Tnrc6a/Pabpc1	5	BP
GO:0070572	positive regulation of neuron projection regeneration	5/2175	12/23239	0.00322608	0.016045	0.0103036	Mif/Igf1r/Braf/Hgf/Rtn4	5	BP
GO:0070914	UV-damage excision repair	5/2175	12/23239	0.00322608	0.016045	0.0103036	Cul4b/Xpc/Sirt1/Gen1/Ddb1	5	BP
GO:0071838	cell proliferation in bone marrow	5/2175	12/23239	0.00322608	0.016045	0.0103036	Lgals3/Flt3l/Ace/Shc1/Lef1	5	BP
GO:0072393	microtubule anchoring at microtubule organizing center	5/2175	12/23239	0.00322608	0.016045	0.0103036	Kif3a/Hook3/Dctn1/Bicd2/Pcm1	5	BP
GO:2000341	regulation of chemokine (C-X-C motif) ligand 2 production	5/2175	12/23239	0.00322608	0.016045	0.0103036	Tnf/Mif/Tirap/Klf4/Cd74	5	BP
GO:0010458	exit from mitosis	8/2175	28/23239	0.00326931	0.0161414	0.0103656	Tgfb1/Ube2s/Cdkn1b/Spast/Rpl24/Mad2l1bp/Birc5/Ctdp1	8	BP
GO:0031294	lymphocyte costimulation	8/2175	28/23239	0.00326931	0.0161414	0.0103656	Cd28/Ephb4/Tnfsf14/Cav1/Ccr7/Cd80/Lgals1/Cd3e	8	BP
GO:0033198	response to ATP	8/2175	28/23239	0.00326931	0.0161414	0.0103656	Hsp90b1/Top2b/Plcg2/Dntt/Panx1/Ssh1/Slc8a1/P2rx4	8	BP
GO:0035162	embryonic hemopoiesis	8/2175	28/23239	0.00326931	0.0161414	0.0103656	Stk3/Klf1/Ahr/Kat6a/Flt3l/Stk4/Gata2/Hif1a	8	BP
GO:0046365	monosaccharide catabolic process	8/2175	28/23239	0.00326931	0.0161414	0.0103656	Akr1a1/Ldha/Trp53/Khk/Galk1/Pfkm/Galt/Bad	8	BP
GO:0010955	negative regulation of protein processing	9/2175	34/23239	0.00327042	0.0161414	0.0103656	Ctsz/Il1r2/Lrrk2/Thbs1/Cd59a/Xiap/Tmem59/Mdm2/Fcmr	9	BP
GO:0045070	positive regulation of viral genome replication	9/2175	34/23239	0.00327042	0.0161414	0.0103656	Hacd3/Top2b/Srpk1/Ppib/Larp1/Stom/Adarb1/Ddb1/Pabpc1	9	BP
GO:0051084	'de novo' posttranslational protein folding	9/2175	34/23239	0.00327042	0.0161414	0.0103656	Hspa1a/H2-DMb1/Hsph1/Dnajb13/Dnajb4/H2-DMa/Dnajb12/H2-DMb2/Cd74	9	BP
GO:1903318	negative regulation of protein maturation	9/2175	34/23239	0.00327042	0.0161414	0.0103656	Ctsz/Il1r2/Lrrk2/Thbs1/Cd59a/Xiap/Tmem59/Mdm2/Fcmr	9	BP
GO:0006665	sphingolipid metabolic process	21/2175	119/23239	0.00331566	0.0163359	0.0104905	Psap/Gm2a/B4galnt1/Hexb/Neu1/Acer2/Naga/Smpdl3b/Ugcg/St8sia6/Sptlc2/Hacd3/Hacd4/Smpdl3a/Serinc5/St8sia4/Spns2/Prkcd/Gba/B3gnt5/Elovl6	21	BP
GO:0007098	centrosome cycle	21/2175	119/23239	0.00331566	0.0163359	0.0104905	Ppp1r12a/Kif3a/Rock2/Chmp5/Cep68/Dctn1/Usp33/Nubp1/Cep135/Fbxw5/Xpo1/Cdk5rap2/Pcm1/Gadd45a/Haus6/Npm1/Gen1/Chordc1/Atf5/Odf2/Cdk2	21	BP
GO:0051656	establishment of organelle localization	62/2175	468/23239	0.00333171	0.0163359	0.0104905	Terf1/Lamp1/Cd300a/Pdcd10/Chmp5/Mecp2/Sec16b/Spire1/Arfgap2/Cask/Arhgef2/Napa/Fcer1a/Snap23/Trim58/Atm/Lrrk2/Slc9a3r1/Fcer1g/Hook3/Vamp8/Rasgrp1/Dctn1/Ywhaz/Cenpc1/Cd84/Bicd2/Prkcb/Adora2b/Cep83/Xpo1/Spast/Trim9/Stxbp2/Cdk5rap2/Pdpk1/Pcm1/Npm1/Kif5b/Rab5a/Braf/Preb/Fgr/Dnm1l/Wdr11/Dynlt1b/Dock7/Hnrnpu/Rps15/Prkca/Stx1a/Tbc1d23/Birc5/Rap1b/Gata2/Hif1a/Synj1/Atp6ap1/Tacc1/Hmox1/Chmp6/Ahi1	62	BP
GO:0006516	glycoprotein catabolic process	6/2175	17/23239	0.00333226	0.0163359	0.0104905	Cst3/Edem3/Sgsh/Fbxo6/Edem2/Edem1	6	BP
GO:0010224	response to UV-B	6/2175	17/23239	0.00333226	0.0163359	0.0104905	Bcl2/Xpc/Rela/Crip1/Hyal2/Hmgn1	6	BP
GO:0036120	cellular response to platelet-derived growth factor stimulus	6/2175	17/23239	0.00333226	0.0163359	0.0104905	Coro1b/Atp7a/Yes1/Rasa1/Iqgap1/Syap1	6	BP
GO:0039531	regulation of viral-induced cytoplasmic pattern recognition receptor signaling pathway	6/2175	17/23239	0.00333226	0.0163359	0.0104905	Dhx58/Nop53/Ankrd17/Pum2/Gpatch3/Pum1	6	BP
GO:0045793	positive regulation of cell size	6/2175	17/23239	0.00333226	0.0163359	0.0104905	Ahr/Ogt/Atp7a/Tmem123/Rb1cc1/Hsp90aa1	6	BP
GO:0001936	regulation of endothelial cell proliferation	22/2175	127/23239	0.00340318	0.0166696	0.0107047	Apoe/Pold4/Tnf/Pdcd10/Cav1/Hmgb2/Atp5a1/Krit1/Jcad/Thbs1/Sirt1/Emc10/Sirt6/Nr4a1/Cyba/Cdh13/Pdpk1/Ppp1r16b/Prkca/Stat1/Gata2/Hmox1	22	BP
GO:0051983	regulation of chromosome segregation	19/2175	104/23239	0.00341061	0.0166919	0.010719	Terf1/Smc6/Atrx/Atm/Anapc5/Mki67/Sirt2/Pum2/Csnk2a1/Cdk5rap2/Nek6/Ddx11/Gen1/Wapl/Hnrnpu/Mad2l1bp/Birc5/Pum1/Anapc11	19	BP
GO:0006473	protein acetylation	29/2175	183/23239	0.00343239	0.0167844	0.0107785	Msl2/Tgfb1/Mdh2/Msl1/Mecp2/Naa80/Ogt/Dmap1/Sirt1/Prkaa2/Iws1/Bag6/Xbp1/Taf6l/Taf7/Pih1d1/Irf4/Spi1/Foxp3/Smarca4/Kat6a/Actl6a/Naa60/Smarcb1/Naa15/Lef1/Gata2/Mapk3/Mcrs1	29	BP
GO:0031050	dsRNA processing	11/2175	47/23239	0.00344565	0.016821	0.010802	Ago1/Ddx5/Rbm3/Tgfb1/Mecp2/Trp53/Zc3h7a/Ago3/Pum2/Mettl3/Pum1	11	BP
GO:0070918	production of small RNA involved in gene silencing by RNA	11/2175	47/23239	0.00344565	0.016821	0.010802	Ago1/Ddx5/Rbm3/Tgfb1/Mecp2/Trp53/Zc3h7a/Ago3/Pum2/Mettl3/Pum1	11	BP
GO:0071333	cellular response to glucose stimulus	23/2175	135/23239	0.00346433	0.0168981	0.0108514	Rack1/Dynll1/Nadk/Ogt/Stxbp4/Ucp2/Igf1r/Sirt1/Prkaa2/Xbp1/Pde3b/Pih1d1/Icam1/Rab11fip5/Kif5b/Grk2/Smarca4/Pdk3/Smarcb1/Bad/Selenot/Birc5/Hif1a	23	BP
GO:0001678	cellular glucose homeostasis	25/2175	151/23239	0.00351938	0.0171522	0.0110146	Rack1/Pik3r2/Dynll1/Nadk/Ogt/Hk3/Stxbp4/Ucp2/Igf1r/Sirt1/Prkaa2/Xbp1/Pde3b/Pih1d1/Icam1/Rab11fip5/Kif5b/Grk2/Smarca4/Pdk3/Smarcb1/Bad/Selenot/Birc5/Hif1a	25	BP
GO:0042866	pyruvate biosynthetic process	16/2175	82/23239	0.00352907	0.017185	0.0110357	Srr/Trp53/Khk/Ogt/Mif/Hk3/Eno1b/Prkaa2/Sirt6/Galk1/Cbfa2t3/Pfkm/Eno3/Galt/Hif1a/Jmjd8	16	BP
GO:0034329	cell junction assembly	31/2175	200/23239	0.00358926	0.0174635	0.0112146	Fn1/Macf1/Mpp5/Hdac7/Tnf/Smad7/Rock2/Cav1/Afdn/Ptpro/Bcl2/Rapgef1/Pxn/Ppm1f/Srf/Rock1/Dusp22/Hipk1/Cdh13/Pdpk1/Vcl/Tns1/Ctnnd2/Lims1/Iqgap1/Cd9/Ace/Actn1/Prkca/Rap1b/Pten	31	BP
GO:0031123	RNA 3'-end processing	18/2175	97/23239	0.00361938	0.0175954	0.0112992	Hsd17b10/Nudt21/Ints6l/Exosc8/Ssb/Tent4b/Ssu72/Ahcyl1/Ints6/Pnpt1/Exosc3/Ccnt1/Cpsf6/Exosc5/Lsm11/Supv3l1/Pcf11/Pabpn1	18	BP
GO:1903578	regulation of ATP metabolic process	15/2175	75/23239	0.00364124	0.0176869	0.011358	Cox7a2l/Trp53/Ogt/Atp7a/Mif/Taz/Entpd1/Prkaa2/Sirt6/Parp1/Cbfa2t3/Dnm1l/Hif1a/Jmjd8/Uqcc2	15	BP
GO:0030308	negative regulation of cell growth	30/2175	192/23239	0.00365811	0.017754	0.0114011	Rack1/Tgfb1/Gsk3a/Fgf13/Mecp2/Bcl2/Trp53/Cirbp/Ifrd1/Ptprs/Cdkn1b/Sesn1/Sirt1/Dcstamp/Tnk1/Hyal2/Adam15/Pi16/Adipor2/Smarca4/Dnajb2/Adipor1/Fhl1/Bcl6/Zc3h12d/Rtn4/Cdk5r1/Rgs2/Ppt1/Ctdp1	30	BP
GO:0042063	gliogenesis	43/2175	302/23239	0.00367466	0.0178195	0.0114431	Fn1/Ezh2/Vim/Mpp5/Hexb/Atxn1/Tnf/Crkl/Tgfb1/Afdn/Mecp2/Lrp1/Tspan2/Tlr2/Rela/Clcf1/Creb1/Sirt2/Arhgef7/Mettl3/Socs7/Tlr4/Ndrg1/Exoc4/Smarca4/Tnfrsf21/Mapk1/Ccr2/Atf5/Phgdh/Nab1/Fpr2/Rtn4/Lef1/Cdk5r1/Pten/Mapk3/Plp1/Zfp365/Cxcr4/P2rx4/Synj1/Eif2b1	43	BP
GO:2001238	positive regulation of extrinsic apoptotic signaling pathway	13/2175	61/23239	0.00371432	0.0179968	0.011557	Atf3/Stk3/Cav1/Thbs1/Hyal2/Ppp1ca/Mal/Pdia3/Jak3/Skil/Stk4/Pten/Dedd2	13	BP
GO:0010770	positive regulation of cell morphogenesis involved in differentiation	28/2175	176/23239	0.00377027	0.0182446	0.0117161	Apoe/Fn1/Plxnd1/Trpv2/Plxna1/Crkl/Dock5/Cask/Cyfip1/Cass4/Shtn1/Plxnb2/Srf/Flna/Dock1/Nedd9/Braf/Lims1/Dnm1l/Crk/Skil/Rpl4/Adnp/Eif4g2/Rtn4/Xlr4b/Caprin1/Gdi1	28	BP
GO:0006509	membrane protein ectodomain proteolysis	10/2175	41/23239	0.00378112	0.0182446	0.0117161	Apoe/Tnfrsf1b/Tnf/Aph1a/Prkcq/Lrig2/Erap1/Adam8/Adam19/Sh3d19	10	BP
GO:0046825	regulation of protein export from nucleus	10/2175	41/23239	0.00378112	0.0182446	0.0117161	Wipf1/Sfn/Txn1/Ppm1a/Iws1/Rangap1/Xpo1/Supt6/Mdm2/Thoc2	10	BP
GO:0048246	macrophage chemotaxis	10/2175	41/23239	0.00378112	0.0182446	0.0117161	Lgals3/Mif/Nup85/Ccr7/Thbs1/C5ar1/Kars/Mtus1/Akirin1/Mapk3	10	BP
GO:0086009	membrane repolarization	10/2175	41/23239	0.00378112	0.0182446	0.0117161	Kcnj2/Cav1/Atp1b3/Kcnj5/Atp1b1/Scn1b/Atp1a1/Flna/Kcnip2/Snta1	10	BP
GO:0048024	regulation of mRNA splicing, via spliceosome	19/2175	105/23239	0.00380693	0.0183325	0.0117726	Srsf6/Ddx5/Rbm3/Srsf1/Rbfox2/Srsf7/Mbnl1/Cirbp/Srsf10/Srsf5/Mbnl2/Celf4/Eif4a3/Rbm42/Npm1/Srsf3/Hnrnpu/Tia1/Ptbp1	19	BP
GO:0048661	positive regulation of smooth muscle cell proliferation	19/2175	105/23239	0.00380693	0.0183325	0.0117726	Tnf/Gnai3/P2ry6/Igf1r/Thbs1/S1pr1/Cyba/Cdh13/Jak2/Camk2d/Mdm2/Rab5a/Gnaq/Grk2/Shc1/Prkca/Stat1/Hif1a/Hmox1	19	BP
GO:0009791	post-embryonic development	23/2175	136/23239	0.00380879	0.0183325	0.0117726	Asl/Zfx/Ahr/Mecp2/Ash1l/Mapk8ip3/Bcl2/Atrx/Atm/Usp9x/Bak1/Gnas/Jak2/Rc3h2/Prdm1/Klf4/Hmgn1/Gnaq/Ccdc47/Atf5/Slc8a1/Lhx1/Chst11	23	BP
GO:0045787	positive regulation of cell cycle	49/2175	355/23239	0.00381973	0.01837	0.0117967	Cd28/Ezh2/Terf1/Tnf/Phip/Tgfb1/Cks2/Rock2/Lsm10/Mecp2/Trp53/Cul4b/Mif/Atrx/Nudt16/Stxbp4/Ccnd2/Cxcr5/Anapc5/Cdkn1b/Igf1r/Nupr1l/Ankrd17/Lmnb1/Asns/Sirt2/Ccpg1/Spast/Slc6a4/Kmt2e/Mdm2/Npm1/Mybbp1a/Ddx11/Gen1/Lsm11/Flt3l/Eif4ebp1/Tmod3/Hnrnpu/Rara/Prkca/Birc5/Ccng2/Lef1/Cdk5r1/Stox1/Anapc11/Foxo4	49	BP
GO:0070665	positive regulation of leukocyte proliferation	24/2175	144/23239	0.00383839	0.0184445	0.0118445	Cd28/Il21/Cd40lg/St6gal1/Prkcq/Bst1/Bcl2/Tnfrsf4/Mif/Coro1a/Peli1/Tirap/Ccr7/Clcf1/Cd80/Tlr4/Jak3/Foxp3/Cd38/Flt3l/Bcl6/Ccr2/Cd74/Cd3e	24	BP
GO:0051480	regulation of cytosolic calcium ion concentration	50/2175	364/23239	0.00386136	0.0185384	0.0119048	Tgfb1/Cd52/Gpr4/Cav1/Slc8b1/Ccr1/Bcl2/Cxcr2/Chd7/Eif5a/Coro1a/Tmem64/Fpr1/Ibtk/Capn3/P2ry6/Ccr7/Cxcr5/Bak1/Xcr1/Ccr9/S1pr1/C5ar1/Plcg2/Cnga1/Cyba/Jak2/Ptger2/Camk2d/Pdpk1/Ptpn6/Cacna1i/Jak3/Pde4d/Cd38/Ptger4/Ccr2/Lck/Adrb1/Ccrl2/Selenot/Tmbim6/Slc8a1/Fpr2/Gata2/Cxcr4/Cxcr6/P2rx4/Gpr174/Trpc1	50	BP
GO:0030278	regulation of ossification	34/2175	226/23239	0.00386428	0.0185384	0.0119048	Tob1/Hdac7/Tnf/Ddx5/Cebpd/Tgfb1/Dhrs3/Ccr1/Asxl2/Bcl2/Suco/Tmem64/Ltbp3/Cebpa/S1pr1/Kremen1/Gnas/Ptch1/Pdlim7/Clic1/Hemgn/Ptger4/Hdac5/Esrra/Mapk1/Nbr1/Slc8a1/Hey1/Mapk3/Hif1a/Ltf/Atp6ap1/Comp/Lmna	34	BP
GO:0031345	negative regulation of cell projection organization	31/2175	201/23239	0.00387265	0.0185632	0.0119207	Apoe/Vim/Coro1b/Gsk3a/Fgf13/Mecp2/Lrp1/Ctsz/Ifrd1/Lrig2/Klk8/Capzb/Ptprs/Lrrk2/H2-D1/Flna/H2-K1/Rab29/Mdm2/Prkcd/Cd38/Lgals1/Odf2l/Ywhah/Rtn4/Gdi1/Cdk5r1/Pten/Zfp365/Thoc2/Ube3a	31	BP
GO:1901216	positive regulation of neuron death	20/2175	113/23239	0.00395276	0.0189317	0.0121573	Tnf/Gsk3a/Ncf2/Nr3c1/Trp53/Ctsz/Tnfrsf1a/Mcl1/Atm/Parp1/Fcgr2b/Kmo/Egln1/Tlr4/Eif2s1/Ssh1/Atf2/Bad/Cdk5r1/Ppp1r13b	20	BP
GO:0002418	immune response to tumor cell	7/2175	23/23239	0.00397445	0.0189421	0.012164	Cd40lg/Muc4/Cd226/Klre1/Hspd1/Adam15/Prf1	7	BP
GO:0032727	positive regulation of interferon-alpha production	7/2175	23/23239	0.00397445	0.0189421	0.012164	Tlr8/Hspd1/Tbk1/Tlr4/Dhx9/Tlr3/Stat1	7	BP
GO:0050858	negative regulation of antigen receptor-mediated signaling pathway	7/2175	23/23239	0.00397445	0.0189421	0.012164	Lgals3/Cd300a/Elf1/Lpxn/Dusp22/Ptpn6/Cblb	7	BP
GO:0055094	response to lipoprotein particle	7/2175	23/23239	0.00397445	0.0189421	0.012164	Apoe/Fcer1g/Itgb2/Npc1/Cdh13/Tlr4/Cd9	7	BP
GO:1903306	negative regulation of regulated secretory pathway	7/2175	23/23239	0.00397445	0.0189421	0.012164	Cd300a/Cd84/Trim9/Braf/Ccr2/Rap1b/Hmox1	7	BP
GO:1905523	positive regulation of macrophage migration	7/2175	23/23239	0.00397445	0.0189421	0.012164	Ccr7/Thbs1/C5ar1/Kars/Akirin1/Mapk3/P2rx4	7	BP
GO:0032642	regulation of chemokine production	16/2175	83/23239	0.00400019	0.0190491	0.0122328	Csf1r/Tnf/Mif/Tlr2/Erbin/Tirap/Sirpa/Cd84/Mefv/Adora2b/Ackr1/Tlr4/Arg2/Klf4/Tlr3/Cd74	16	BP
GO:0042391	regulation of membrane potential	57/2175	427/23239	0.00402816	0.0191667	0.0123083	Rack1/Atxn1/Tnf/Kcnj2/Bscl2/Smad7/Scarb2/Cav1/Fgf13/Mecp2/Slc8b1/Slc25a36/Atp1b3/Bcl2/Kcnj5/Ppa2/Atp1b1/Il1rn/Scn4a/Nlgn2/Lrrk2/Ucp2/Scn1b/Bak1/Ehd3/Shtn1/Atp1a1/Kcnn4/Mllt11/Gpd1l/Parp1/Flna/Cnga1/Kcnip2/Cnr1/Slmap/Celf4/Camk2d/Eif4a3/Clic1/Kcna2/Snta1/Cacna1i/Kif5b/Ssh1/Gnaq/Grk2/Gba/Fhl1/Bad/Adrb1/Ywhah/Stx1a/Slc8a1/Pten/P2rx4/Stox1	57	BP
GO:0048588	developmental cell growth	37/2175	252/23239	0.0040374	0.0191893	0.0123228	Apoe/Fn1/Itsn2/Trpv2/Mgll/Plxna1/Olfm1/Gsk3a/Fgf13/Mecp2/Nr3c1/Cyfip1/Ifrd1/Ptprs/Sept7/Usp9x/Slc25a4/Sirt1/Shtn1/Mex3c/Sirt6/Srf/Camk2d/Vcl/Pi16/Iqgap1/Rpl4/Adnp/Adrb1/Eif4g2/Rtn4/Gdi1/Cdk5r1/Hsp90aa1/Rgs2/Cxcr4/Ctdp1	37	BP
GO:0032205	negative regulation of telomere maintenance	9/2175	35/23239	0.0040428	0.0191893	0.0123228	Terf1/Atm/Tent4b/Parp1/Hnrnpc/Smg6/Hnrnpu/Mcrs1/Tnks2	9	BP
GO:1900026	positive regulation of substrate adhesion-dependent cell spreading	9/2175	35/23239	0.0040428	0.0191893	0.0123228	Crkl/Dock5/Cass4/Flna/Dock1/Nedd9/Braf/Lims1/Crk	9	BP
GO:0090150	establishment of protein localization to membrane	32/2175	210/23239	0.0040756	0.0193292	0.0124126	Rack1/Macf1/Rab31/Washc1/Commd1/Asna1/Afdn/Ncf1/Ogt/Grin3b/Snap23/Cnst/Mal/Bag6/Snx27/Npc1/Golph3/Zdhhc15/Braf/Exoc4/Rftn1/Sptbn1/Sec61a1/Stom/Get4/Pex19/Timm10/Gdi1/Cdk5r1/Hsp90aa1/Srp68/Sys1	32	BP
GO:0002720	positive regulation of cytokine production involved in immune response	11/2175	48/23239	0.00409901	0.0194086	0.0124636	Il21/Malt1/Cd226/Mif/Tlr2/Fcer1g/Nlrp3/Kars/Tlr4/Mapk3/Cd74	11	BP
GO:0071675	regulation of mononuclear cell migration	11/2175	48/23239	0.00409901	0.0194086	0.0124636	Lgals3/Tgfb1/Ccr1/Ccr7/Thbs1/C5ar1/Kars/Ccr2/Fpr2/Akirin1/Mapk3	11	BP
GO:0042254	ribosome biogenesis	40/2175	278/23239	0.00412596	0.0195204	0.0125354	Rpl7l1/Rpl10/Nop10/Nop58/Chd7/Rpl14/Exosc8/Nsun4/Nol6/Rpl7a/Rps16/Rps5/Tent4b/Rplp0/Nop53/Sirt1/Xpo1/Rpl10a/Nsun5/Exosc3/Heatr1/Pih1d1/Kri1/Nvl/Rps2/Npm3/Npm1/Exosc5/Rpl6/Isg20/Rpl24/Rps28/Pdcd11/Rps15/Sart1/Pten/Dcaf13/Rps14/Tfb2m/Bop1	40	BP
GO:0030218	erythrocyte differentiation	22/2175	129/23239	0.00413593	0.0195517	0.0125555	Klf1/Rbfox2/Hmgb2/Tmem14c/Trim58/Flvcr1/Srf/Jak2/Ikzf1/Alas2/Kmt2e/Spi1/Jak3/Smarca4/Bcl6/Tmod3/Sp3/Fam210b/Stat1/Gata2/Hif1a/Rps14	22	BP
GO:0002931	response to ischemia	8/2175	29/23239	0.00414986	0.0195662	0.0125648	Cpeb4/Cav1/Stub1/Bcl2/Trp53/Mlycd/Panx1/P2rx4	8	BP
GO:0009303	rRNA transcription	8/2175	29/23239	0.00414986	0.0195662	0.0125648	Trp53/Nop53/Pih1d1/Npm3/Npm1/Ddx11/Smarca4/Smarcb1	8	BP
GO:0061756	leukocyte adhesion to vascular endothelial cell	8/2175	29/23239	0.00414986	0.0195662	0.0125648	Tnf/Itgb7/Rock1/Selp/Golph3/Icam1/Klf4/Ccr2	8	BP
GO:0071277	cellular response to calcium ion	15/2175	76/23239	0.00415244	0.0195662	0.0125648	Cpne2/Nfatc3/Rasa4/Wnk1/Clic4/Capn3/Mylk/Prkaa2/Braf/Iqgap1/Junb/Fus/Itpkb/Alox5ap/Rasgrp2	15	BP
GO:0048638	regulation of developmental growth	53/2175	392/23239	0.00417084	0.019637	0.0126103	Apoe/Fn1/C3/Itsn2/Trpv2/Mgll/Atrn/Olfm1/Stk3/Gsk3a/Ahr/Fgf13/Mecp2/Nr3c1/Bcl2/Chd7/Cyfip1/Ifrd1/Plac8/Ptprs/Capn3/Slc25a4/Flvcr1/Atxn2/Sirt1/Creb1/Shtn1/Gnas/Srf/Ptch1/Mkks/Slc6a4/Ikzf1/Ppib/Ybx3/Pi16/Pim1/Ptger4/Stk4/Yap1/Rpl4/Adnp/Sh3pxd2b/Adrb1/Eif4g2/Rtn4/Gdi1/Cdk5r1/Rgs2/Pten/Cxcr4/Ctdp1/Tnks2	53	BP
GO:0016573	histone acetylation	23/2175	137/23239	0.00418143	0.0196551	0.0126219	Msl2/Tgfb1/Msl1/Mecp2/Ogt/Dmap1/Sirt1/Iws1/Taf6l/Taf7/Pih1d1/Irf4/Spi1/Foxp3/Smarca4/Kat6a/Actl6a/Naa60/Smarcb1/Lef1/Gata2/Mapk3/Mcrs1	23	BP
GO:0071331	cellular response to hexose stimulus	23/2175	137/23239	0.00418143	0.0196551	0.0126219	Rack1/Dynll1/Nadk/Ogt/Stxbp4/Ucp2/Igf1r/Sirt1/Prkaa2/Xbp1/Pde3b/Pih1d1/Icam1/Rab11fip5/Kif5b/Grk2/Smarca4/Pdk3/Smarcb1/Bad/Selenot/Birc5/Hif1a	23	BP
GO:0018394	peptidyl-lysine acetylation	25/2175	153/23239	0.00419899	0.0197217	0.0126647	Msl2/Tgfb1/Msl1/Mecp2/Ogt/Dmap1/Sirt1/Prkaa2/Iws1/Bag6/Taf6l/Taf7/Pih1d1/Irf4/Spi1/Foxp3/Smarca4/Kat6a/Actl6a/Naa60/Smarcb1/Lef1/Gata2/Mapk3/Mcrs1	25	BP
GO:0050851	antigen receptor-mediated signaling pathway	41/2175	287/23239	0.00422556	0.0198305	0.0127346	Cd28/Malt1/Lgals3/Trat1/Cd300a/Cd226/Elf1/Wnk1/Bcl2/Nfkbiz/Usp9x/Rela/Itk/Ccr7/Bmx/Lpxn/Kcnn4/Prkcb/Lax1/Plcg2/Tespa1/Dusp22/Rab29/Ptpn6/Rc3h2/Txk/Foxp3/Braf/Rc3h1/Rftn1/Cd38/Tnfrsf21/Mapk1/Lck/Clec2i/Cblb/Eif2b1/Dennd1b/Ermap/Fyb/Cd3e	41	BP
GO:0048285	organelle fission	61/2175	464/23239	0.00424058	0.0198694	0.0127595	Cd28/Hspa1a/Terf1/Tnf/Washc1/Phip/Smc4/Tgfb1/Cks2/Chmp5/Chtf8/Acot8/Sec16b/Spire1/Rps6ka2/Eme2/Marf1/Washc5/Cul9/Atrx/Ccnd2/Top2b/Atm/Ube2s/Inf2/Anapc5/Sycp2/Cdkn1b/Igf1r/Mki67/Cenpc1/Kif2a/Sirt2/Bag6/Flna/Fbxw5/Spast/Ndc1/Cdk5rap2/Tom1l1/Nek6/Gen1/Stag2/Gimap3/Rpl24/Dnm1l/Wapl/Hnrnpu/Ywhah/Mad2l1bp/Mzt1/Pex19/Birc5/Ccng2/Cox10/Psmd13/Ctdp1/Psmc3ip/Anapc11/Pex11b/Chmp6	61	BP
GO:2000045	regulation of G1/S transition of mitotic cell cycle	19/2175	106/23239	0.00424067	0.0198694	0.0127595	Ezh2/Lsm10/Cdk2ap2/Bcl2/Trp53/Cul4b/Psme1/Ccnd2/Ctdsp1/Ankrd17/Fbxo7/Ptpn6/Kmt2e/Mdm2/Klf4/Lsm11/Fhl1/Zc3h12d/Pten	19	BP
GO:0046578	regulation of Ras protein signal transduction	33/2175	219/23239	0.00426674	0.0199644	0.0128206	Apoe/Itsn2/Cyth4/Iqsec2/Arhgdia/Arhgef15/Gpr4/Rasa4/Arhgef2/Ogt/Rapgef1/Arhgef37/Rasgrp1/Arhgef6/Tnk1/Arhgef7/Camk2d/Fgd4/Plekhg3/Vav1/Crk/Dnmbp/Tnfaip1/Bcl6/Arhgef3/Cdc42se1/Psd2/Dennd4b/Arhgef12/Sos2/Scai/Itpkb/Gpr174	33	BP
GO:0009743	response to carbohydrate	30/2175	194/23239	0.00426781	0.0199644	0.0128206	Rack1/Dynll1/Ncf2/Nadk/Rps6ka2/Khk/Ogt/Stxbp4/Ucp2/Igf1r/Thbs1/Sirt1/Prkaa2/Prkcb/Xbp1/Pde3b/Pih1d1/Icam1/Rab11fip5/Kif5b/Grk2/Smarca4/Pdk3/Smarcb1/Bad/Prkca/Selenot/Birc5/Hif1a/Eif2b1	30	BP
GO:0002381	immunoglobulin production involved in immunoglobulin mediated immune response	13/2175	62/23239	0.00430527	0.0201074	0.0129124	Cd28/Cd40lg/Crlf2/Tgfb1/Hspd1/Aicda/H2-Ab1/Clcf1/Exosc3/Supt6/Foxp3/Bcl6/Pou2f2	13	BP
GO:0048678	response to axon injury	13/2175	62/23239	0.00430527	0.0201074	0.0129124	Mapk8ip3/Bcl2/Mif/Lrig2/Klk8/Ptprs/Igf1r/Jak2/Klf4/Braf/Rtn4/Pten/P2rx4	13	BP
GO:0048738	cardiac muscle tissue development	37/2175	253/23239	0.00431335	0.020129	0.0129262	Tgfb1/Smad7/Ift20/Angpt1/Gsk3a/Nr3c1/Chd7/Cby1/Taz/Ly6e/Slc25a4/Sirt1/Creb1/S1pr1/Sirt6/Srf/Neb/Camk2d/Egln1/Csrp3/Pi16/Tpm1/Pim1/Yap1/Hnrnpu/Adrb1/Rara/Mybpc2/Slc8a1/Hey1/Cacybp/Rgs2/Pten/Prkar1a/Ctdp1/Tnni1/Lmna	37	BP
GO:0000209	protein polyubiquitination	29/2175	186/23239	0.0043532	0.0202987	0.0130352	Dtx3l/Klhl20/Klhl42/Trim56/Smurf2/Hectd1/Ankib1/Stub1/Bcl2/Peli1/Wwp1/Trim58/Ube2s/Anapc5/Ube2d3/Chfr/Xiap/Anapc13/Rc3h2/Rnf144a/Ubr5/Rusc1/Rc3h1/Trip12/Fbxw11/Rffl/Anapc11/Tnks2/Ube3a	29	BP
GO:0016054	organic acid catabolic process	32/2175	211/23239	0.00438382	0.0204088	0.0131059	Mccc2/Cpt1a/Bckdha/Akr1a1/Tgfb1/Padi4/Gnpda2/Acot8/Prodh/Glud1/Acaa2/Mlycd/Hmgcl/Kynu/Acaa1a/Hyal2/Echs1/Pcyox1/Cnr1/Kmo/Acot2/Gnpda1/Arg2/Abhd16a/Shmt1/Faah/Got2/Slc27a4/Phyh/Hdc/Plin5/Aig1	32	BP
GO:0046395	carboxylic acid catabolic process	32/2175	211/23239	0.00438382	0.0204088	0.0131059	Mccc2/Cpt1a/Bckdha/Akr1a1/Tgfb1/Padi4/Gnpda2/Acot8/Prodh/Glud1/Acaa2/Mlycd/Hmgcl/Kynu/Acaa1a/Hyal2/Echs1/Pcyox1/Cnr1/Kmo/Acot2/Gnpda1/Arg2/Abhd16a/Shmt1/Faah/Got2/Slc27a4/Phyh/Hdc/Plin5/Aig1	32	BP
GO:0048660	regulation of smooth muscle cell proliferation	26/2175	162/23239	0.00454403	0.0211295	0.0135687	Comt/Tnf/Pdcd4/Cav1/Trp53/Gnai3/P2ry6/Cdkn1b/Igf1r/Thbs1/S1pr1/Cyba/Cdh13/Jak2/Camk2d/Mdm2/Klf4/Rab5a/Gnaq/Grk2/Shc1/Prkca/Stat1/Pten/Hif1a/Hmox1	26	BP
GO:0006869	lipid transport	45/2175	323/23239	0.00454589	0.0211295	0.0135687	Apoe/Psap/Apoc1/Npc2/Stard5/Atp11c/Washc1/Commd1/Atp11b/Cav1/Lrp1/Apoc2/Esyt2/Mif/Pitpna/Thbs1/Sirt1/Pla2g4a/Kcnn4/Ptch1/Npc1/Fabp4/Atp10d/Tmem30a/Soat1/Anxa2/Spns2/Nus1/Prkcd/Atp8a1/Scarb1/Pnpla8/Stoml1/Osbpl9/Got2/Slc27a4/Ttc39b/Ace/Pitpnc1/Lamtor1/Lcat/Dgat1/Osbpl8/Pltp/Pctp	45	BP
GO:0010765	positive regulation of sodium ion transport	10/2175	42/23239	0.00455403	0.0211336	0.0135714	Wnk1/Atp1b3/Atp1b1/Scn1b/Gnas/Ahcyl1/Gpd1l/Chp1/Kif5b/Mllt6	10	BP
GO:0051898	negative regulation of protein kinase B signaling	10/2175	42/23239	0.00455403	0.0211336	0.0135714	Rack1/Lemd2/Rapgef1/Slc9a3r1/Nop53/Igf1r/Sirt1/Hyal2/Klf4/Pten	10	BP
GO:0032946	positive regulation of mononuclear cell proliferation	23/2175	138/23239	0.00458402	0.0211597	0.0135882	Cd28/Il21/Cd40lg/St6gal1/Prkcq/Bst1/Bcl2/Tnfrsf4/Mif/Coro1a/Peli1/Tirap/Ccr7/Clcf1/Cd80/Tlr4/Jak3/Foxp3/Cd38/Bcl6/Ccr2/Cd74/Cd3e	23	BP
GO:0050728	negative regulation of inflammatory response	23/2175	138/23239	0.00458402	0.0211597	0.0135882	Apoe/Tnfrsf1b/Pdcd4/Ash1l/Smpdl3b/Il1r2/Tnfrsf1a/Aoah/Psmb4/Cuedc2/Sirpa/Mefv/Nlrp3/Nlrc3/Fcgr2b/Adcy7/Foxp3/Ptger4/Pglyrp1/D1Ertd622e/Hgf/Il20rb/Nlrp6	23	BP
GO:0071326	cellular response to monosaccharide stimulus	23/2175	138/23239	0.00458402	0.0211597	0.0135882	Rack1/Dynll1/Nadk/Ogt/Stxbp4/Ucp2/Igf1r/Sirt1/Prkaa2/Xbp1/Pde3b/Pih1d1/Icam1/Rab11fip5/Kif5b/Grk2/Smarca4/Pdk3/Smarcb1/Bad/Selenot/Birc5/Hif1a	23	BP
GO:0050679	positive regulation of epithelial cell proliferation	30/2175	195/23239	0.00460346	0.0211597	0.0135882	Grn/Srsf6/Kif3a/Pold4/Tgfb1/Cav1/Hmgb2/Atp7a/Nme2/Stxbp4/Ccnd2/Jaml/Jcad/Sirt1/Emc10/C5ar1/Sirt6/Nr4a1/Cflar/Xbp1/Cyba/Cdh13/Pdpk1/Ppp1r16b/Bad/Prkca/Rtn4/Gata2/Hmox1/Stox1	30	BP
GO:0001573	ganglioside metabolic process	6/2175	18/23239	0.00460689	0.0211597	0.0135882	Gm2a/B4galnt1/Hexb/Neu1/St8sia6/St8sia4	6	BP
GO:0005980	glycogen catabolic process	6/2175	18/23239	0.00460689	0.0211597	0.0135882	Rb1cc1/Ppp1ca/Pfkm/Pygb/Adrb1/Ppp1r3b	6	BP
GO:0009251	glucan catabolic process	6/2175	18/23239	0.00460689	0.0211597	0.0135882	Rb1cc1/Ppp1ca/Pfkm/Pygb/Adrb1/Ppp1r3b	6	BP
GO:0032695	negative regulation of interleukin-12 production	6/2175	18/23239	0.00460689	0.0211597	0.0135882	Tlr8/Tlr2/Thbs1/Mefv/Nlrc3/Jak3	6	BP
GO:0035067	negative regulation of histone acetylation	6/2175	18/23239	0.00460689	0.0211597	0.0135882	Mecp2/Sirt1/Taf7/Pih1d1/Spi1/Foxp3	6	BP
GO:0036119	response to platelet-derived growth factor	6/2175	18/23239	0.00460689	0.0211597	0.0135882	Coro1b/Atp7a/Yes1/Rasa1/Iqgap1/Syap1	6	BP
GO:0071801	regulation of podosome assembly	6/2175	18/23239	0.00460689	0.0211597	0.0135882	Tnf/Palld/Arhgef2/Gsn/Kif9/Hck	6	BP
GO:1904424	regulation of GTP binding	6/2175	18/23239	0.00460689	0.0211597	0.0135882	Cln5/Ccpg1/Arhgef7/Eif2s1/Arhgap28/Eif2b1	6	BP
GO:1904754	positive regulation of vascular associated smooth muscle cell migration	6/2175	18/23239	0.00460689	0.0211597	0.0135882	Dock5/Atp7a/Mdm2/Ssh1/Iqgap1/Dock7	6	BP
GO:0048771	tissue remodeling	29/2175	187/23239	0.00470298	0.0215841	0.0138606	Csf1r/Ctss/Rock2/Nfatc3/Ahr/Cav1/Rab7/Trp53/Chd7/Atp7a/Suco/Inpp4b/Adam8/Tmem64/Ltbp3/Bak1/Fcgr4/Dcstamp/S1pr1/Flna/Rock1/Mdm2/Klf6/Cd38/Ptger4/Ccr2/Prkca/Hif1a/Atp6ap1	29	BP
GO:1900046	regulation of hemostasis	15/2175	77/23239	0.00472064	0.0216481	0.0139017	Apoe/Cav1/Prkcq/Fcer1g/Thbs1/Anxa2/Selp/Tlr4/Prkcd/Cd9/Pros1/Prkca/Anxa5/Comp/Pdgfa	15	BP
GO:0007041	lysosomal transport	17/2175	92/23239	0.0048204	0.0219693	0.0141081	Lamp1/Vps54/Dtx3l/Chmp5/Scarb2/Rhob/Rab7/Tmem106b/Hook3/Ehd3/Snx27/Zfyve16/Vps51/Scyl2/Lars/Hgsnat/Ncoa4	17	BP
GO:0002431	Fc receptor mediated stimulatory signaling pathway	5/2175	13/23239	0.0048415	0.0219693	0.0141081	Cd226/Rapgef1/Fcer1g/Fcgr2b/Myo1g	5	BP
GO:0009226	nucleotide-sugar biosynthetic process	5/2175	13/23239	0.0048415	0.0219693	0.0141081	Gnpda2/Uap1l1/Gnpda1/Pmm2/Pmm1	5	BP
GO:0010935	regulation of macrophage cytokine production	5/2175	13/23239	0.0048415	0.0219693	0.0141081	Tgfb1/Tlr2/Cuedc2/Tlr4/Cd74	5	BP
GO:0045628	regulation of T-helper 2 cell differentiation	5/2175	13/23239	0.0048415	0.0219693	0.0141081	Irf1/Nlrp3/Bcl6/Rara/Zfp35	5	BP
GO:0045899	positive regulation of RNA polymerase II transcription preinitiation complex assembly	5/2175	13/23239	0.0048415	0.0219693	0.0141081	Ahr/Trp53/Psmc5/Creb1/Ikzf1	5	BP
GO:0060546	negative regulation of necroptotic process	5/2175	13/23239	0.0048415	0.0219693	0.0141081	Cav1/Peli1/Slc25a4/Cflar/Ybx3	5	BP
GO:0072567	chemokine (C-X-C motif) ligand 2 production	5/2175	13/23239	0.0048415	0.0219693	0.0141081	Tnf/Mif/Tirap/Klf4/Cd74	5	BP
GO:0090239	regulation of histone H4 acetylation	5/2175	13/23239	0.0048415	0.0219693	0.0141081	Sirt1/Iws1/Pih1d1/Spi1/Smarcb1	5	BP
GO:1902170	cellular response to reactive nitrogen species	5/2175	13/23239	0.0048415	0.0219693	0.0141081	Thbs1/Aqp1/Cflar/Crk/Hnrnpd	5	BP
GO:1903909	regulation of receptor clustering	5/2175	13/23239	0.0048415	0.0219693	0.0141081	Tgfb1/Slc7a11/Gsn/Snx27/Ssh1	5	BP
GO:0006406	mRNA export from nucleus	11/2175	49/23239	0.00484729	0.0219693	0.0141081	Thoc3/Eif5a/Nxf1/Nup85/Iws1/Supt6/Srsf3/Pabpn1/Rae1/Thoc2/Zc3h11a	11	BP
GO:0045124	regulation of bone resorption	11/2175	49/23239	0.00484729	0.0219693	0.0141081	Csf1r/Adam8/Tmem64/Ltbp3/Fcgr4/Dcstamp/S1pr1/Cd38/Ptger4/Prkca/Atp6ap1	11	BP
GO:0050850	positive regulation of calcium-mediated signaling	11/2175	49/23239	0.00484729	0.0219693	0.0141081	Trat1/Tnf/Fcer1a/Trem2/P2ry6/Cdh13/Cd8a/Exoc4/P2rx4/Ptbp1/Cd3e	11	BP
GO:0071427	mRNA-containing ribonucleoprotein complex export from nucleus	11/2175	49/23239	0.00484729	0.0219693	0.0141081	Thoc3/Eif5a/Nxf1/Nup85/Iws1/Supt6/Srsf3/Pabpn1/Rae1/Thoc2/Zc3h11a	11	BP
GO:0010977	negative regulation of neuron projection development	27/2175	171/23239	0.00487205	0.0220524	0.0141614	Apoe/Vim/Gsk3a/Fgf13/Mecp2/Lrp1/Ctsz/Ifrd1/Lrig2/Klk8/Ptprs/Lrrk2/H2-D1/Flna/H2-K1/Rab29/Mdm2/Cd38/Lgals1/Ywhah/Rtn4/Gdi1/Cdk5r1/Pten/Zfp365/Thoc2/Ube3a	27	BP
GO:0010769	regulation of cell morphogenesis involved in differentiation	46/2175	333/23239	0.00487393	0.0220524	0.0141614	Apoe/Fn1/Vim/Plxnd1/Trpv2/Mgll/Plxna1/Olfm1/St6gal1/Crkl/Arc/Fgf13/Dock5/Cask/Cyfip1/Ifrd1/Cass4/Ptprs/Mycbp2/Zswim4/Lrrk2/Tnik/Shtn1/Plxnb2/Srf/Flna/Dock1/Kel/Nedd9/Ssh1/Braf/Lims1/Dnm1l/Crk/Skil/Rpl4/Adnp/Ywhah/Eif4g2/Rtn4/Xlr4b/Caprin1/Gdi1/Cdk5r1/Pten/Ube3a	46	BP
GO:0016575	histone deacetylation	14/2175	70/23239	0.00487697	0.0220524	0.0141614	Hdac7/Tgfb1/Trp53/Lrrk2/Sirt1/Sirt2/Foxp3/Znhit1/Brms1/Tbl1xr1/Hdac10/Hdac5/Mta1/Bcl6	14	BP
GO:0051017	actin filament bundle assembly	26/2175	163/23239	0.00493697	0.0222642	0.0142974	Pfn1/Pik3r2/Coro1b/Hsp90b1/Rock2/Arhgef15/Rhob/Fhdc1/Spire1/Prkcq/Pxn/S1pr1/Ppm1f/Srf/Flna/Rock1/Mkks/Rnd3/Braf/Tpm1/Ptger4/Tnfaip1/Sh3pxd2b/Actn1/Arhgap28/Bag4	26	BP
GO:0071621	granulocyte chemotaxis	21/2175	123/23239	0.00494073	0.0222642	0.0142974	Lgals3/Il1f9/Bst1/Cxcr2/Il1rn/Ccl6/Fcgr3/Tirap/Jaml/Fcer1g/Ccr7/Itgb2/Thbs1/C5ar1/Kars/Vav1/Pde4d/Prkca/Akirin1/Mapk3/Cd74	21	BP
GO:0010661	positive regulation of muscle cell apoptotic process	9/2175	36/23239	0.00495058	0.0222642	0.0142974	Pdcd4/Trp53/Cxcr2/Eif5a/Camk2d/Apopt1/Grk2/Stk4/Pten	9	BP
GO:0044091	membrane biogenesis	9/2175	36/23239	0.00495058	0.0222642	0.0142974	Cav1/Nlgn2/Anxa2/Exoc4/Rftn1/Sptbn1/Pex19/Clec2i/Pten	9	BP
GO:0045954	positive regulation of natural killer cell mediated cytotoxicity	9/2175	36/23239	0.00495058	0.0222642	0.0142974	Il21/Lamp1/Cd226/Klre1/Slamf6/Rasgrp1/Il18rap/Vav1/Hfe	9	BP
GO:0046640	regulation of alpha-beta T cell proliferation	9/2175	36/23239	0.00495058	0.0222642	0.0142974	Cd28/Irf1/Vsir/Cd80/Arg2/Ccr2/Btla/Cblb/Cd3e	9	BP
GO:0097028	dendritic cell differentiation	9/2175	36/23239	0.00495058	0.0222642	0.0142974	Tmem176a/Cd40lg/Tgfb1/Tmem176b/Trem2/Ccr7/Dcstamp/Irf4/Spi1	9	BP
GO:0000381	regulation of alternative mRNA splicing, via spliceosome	13/2175	63/23239	0.0049697	0.0223237	0.0143356	Srsf6/Ddx5/Srsf1/Rbfox2/Srsf7/Mbnl1/Srsf10/Srsf5/Mbnl2/Celf4/Srsf3/Hnrnpu/Ptbp1	13	BP
GO:0043620	regulation of DNA-templated transcription in response to stress	12/2175	56/23239	0.00497147	0.0223237	0.0143356	Atf3/Atf6b/Trp53/Tcim/Rela/Sirt2/Bclaf1/Rgs14/Tmbim6/Hif1a/Hmox1/Stox1	12	BP
GO:0090288	negative regulation of cellular response to growth factor stimulus	23/2175	139/23239	0.00501834	0.0225168	0.0144596	Fstl3/Tob1/Smad7/Smurf2/Peg10/Cav1/Cask/Stub1/Lemd2/Trp53/Fam89b/Tgfb1i1/Ppm1a/Thbs1/Sirt1/Cd59a/Cflar/Xbp1/Pdpk1/Emilin1/Skil/Dand5/Chst11	23	BP
GO:0010522	regulation of calcium ion transport into cytosol	18/2175	100/23239	0.00505464	0.0226622	0.014553	Tgfb1/Cav1/Bcl2/Chd7/Coro1a/Capn3/P2ry6/Bak1/Cyba/Camk2d/Pdpk1/Ptpn6/Pde4d/Adrb1/Tmbim6/Slc8a1/P2rx4/Trpc1	18	BP
GO:0019320	hexose catabolic process	7/2175	24/23239	0.00516416	0.0230822	0.0148227	Ldha/Trp53/Khk/Galk1/Pfkm/Galt/Bad	7	BP
GO:0032480	negative regulation of type I interferon production	7/2175	24/23239	0.00516416	0.0230822	0.0148227	Ppm1b/Ptprs/Dhx58/Sirpa/Nlrc3/Rel/Gpatch3	7	BP
GO:0048025	negative regulation of mRNA splicing, via spliceosome	7/2175	24/23239	0.00516416	0.0230822	0.0148227	Srsf6/Srsf7/Srsf10/Celf4/Rbm42/Npm1/Ptbp1	7	BP
GO:1901798	positive regulation of signal transduction by p53 class mediator	7/2175	24/23239	0.00516416	0.0230822	0.0148227	Zfp385a/Ddx5/Atm/Hexim1/Cdk5rap3/Steap3/Atr	7	BP
GO:0001774	microglial cell activation	8/2175	30/23239	0.00520222	0.0231104	0.0148408	Tlr8/Tlr2/Atm/Lrrk2/Mmp8/Tlr4/Tlr3/Fpr2	8	BP
GO:0002269	leukocyte activation involved in inflammatory response	8/2175	30/23239	0.00520222	0.0231104	0.0148408	Tlr8/Tlr2/Atm/Lrrk2/Mmp8/Tlr4/Tlr3/Fpr2	8	BP
GO:0010758	regulation of macrophage chemotaxis	8/2175	30/23239	0.00520222	0.0231104	0.0148408	Mif/Ccr7/Thbs1/C5ar1/Kars/Mtus1/Akirin1/Mapk3	8	BP
GO:0036475	neuron death in response to oxidative stress	8/2175	30/23239	0.00520222	0.0231104	0.0148408	Rack1/Slc7a11/Mcl1/Parp1/Fbxo7/Tlr4/Nono/Hif1a	8	BP
GO:0071108	protein K48-linked deubiquitination	8/2175	30/23239	0.00520222	0.0231104	0.0148408	Usp9x/Usp33/Vcpip1/Ubxn1/Yod1/Usp37/Otub1/Mindy2	8	BP
GO:1902253	regulation of intrinsic apoptotic signaling pathway by p53 class mediator	8/2175	30/23239	0.00520222	0.0231104	0.0148408	Zfp385a/Trp53/Rrm2b/Mif/Sirt1/Mdm2/Steap3/Cd74	8	BP
GO:1903203	regulation of oxidative stress-induced neuron death	8/2175	30/23239	0.00520222	0.0231104	0.0148408	Rack1/Slc7a11/Mcl1/Parp1/Fbxo7/Tlr4/Nono/Hif1a	8	BP
GO:2000144	positive regulation of DNA-templated transcription, initiation	8/2175	30/23239	0.00520222	0.0231104	0.0148408	Ahr/Trp53/Psmc5/Creb1/Cebpa/Srf/Ikzf1/Bclaf1	8	BP
GO:0001910	regulation of leukocyte mediated cytotoxicity	19/2175	108/23239	0.00523094	0.0231849	0.0148887	Il7r/Il21/Lamp1/Muc4/Cd226/Klre1/Slamf6/H2-D1/Rasgrp1/Il18rap/H2-K1/Vav1/Pik3r6/Crk/Hfe/Tap1/Serpinb9/Stx7/Tap2	19	BP
GO:0006939	smooth muscle contraction	19/2175	108/23239	0.00523094	0.0231849	0.0148887	Tifab/Chrm3/Rock2/Cav1/Dock5/Ncf1/Mylk/Srf/Adora2b/Mkks/Pde4d/Cd38/Ptger4/Shc1/Lck/Adrb1/Slc8a1/Rgs2/Comp	19	BP
GO:0015844	monoamine transport	19/2175	108/23239	0.00523094	0.0231849	0.0148887	Lgals3/Cd300a/Mecp2/Fcer1a/Fcgr3/Fcer1g/Ly6e/Entpd1/Actb/Prkcb/Adora2b/Xbp1/Cnr1/Slc6a4/Kcna2/Grk2/Stx1a/Rtn4/Sncg	19	BP
GO:1902115	regulation of organelle assembly	30/2175	197/23239	0.00534165	0.0236576	0.0151922	Hspa1a/Dynll1/Tnf/Ift20/Chmp5/Palld/Arhgef2/Gsn/Rab1b/Ptprs/Lrrk2/Sept7/Atxn2/Il1rap/Prkaa2/Tbc1d14/Cep135/Kif9/Atg3/Cdk5rap2/Npm1/Stag2/Hck/Odf2l/Hnrnpu/Sdcbp/Odf2/Atmin/Ralb/Pan3	30	BP
GO:0006096	glycolytic process	15/2175	78/23239	0.00535035	0.0236602	0.0151939	Trp53/Khk/Ogt/Mif/Hk3/Eno1b/Prkaa2/Sirt6/Galk1/Cbfa2t3/Pfkm/Eno3/Galt/Hif1a/Jmjd8	15	BP
GO:1901992	positive regulation of mitotic cell cycle phase transition	15/2175	78/23239	0.00535035	0.0236602	0.0151939	Tgfb1/Lsm10/Mecp2/Cul4b/Ccnd2/Anapc5/Ankrd17/Lmnb1/Kmt2e/Mdm2/Lsm11/Tmod3/Birc5/Stox1/Anapc11	15	BP
GO:0006165	nucleoside diphosphate phosphorylation	17/2175	93/23239	0.00539638	0.0238456	0.015313	Trp53/Khk/Ogt/Mif/Nme2/Hk3/Eno1b/Prkaa2/Sirt6/Galk1/Cbfa2t3/Pfkm/Eno3/Galt/Nme7/Hif1a/Jmjd8	17	BP
GO:0072330	monocarboxylic acid biosynthetic process	36/2175	248/23239	0.00543495	0.0239374	0.0153719	Mgll/Srr/Dhrs9/Chst12/Ldha/Apoc2/Rdh10/Trp53/Khk/Ogt/Mif/Mlycd/Hk3/Hacd3/Eno1b/Sirt1/Prkaa2/Hacd4/Sirt6/Pla2g4a/Asns/H2-Ke6/Prkab1/Galk1/Acly/Kmo/Cbfa2t3/Pnpla8/Pfkm/Eno3/Galt/Plp1/Hif1a/Elovl6/Jmjd8/Cd74	36	BP
GO:0010811	positive regulation of cell-substrate adhesion	21/2175	124/23239	0.00543637	0.0239374	0.0153719	Fn1/Crkl/Dock5/Cass4/Plekha2/Thbs1/Ppm1f/Flna/Rock1/Cdh13/Jak2/Dock1/Emilin1/Nedd9/Braf/Lims1/Itga6/Crk/Iqgap1/Emilin2/Cd3e	21	BP
GO:0000245	spliceosomal complex assembly	10/2175	43/23239	0.00544593	0.0239374	0.0153719	Srsf6/Psip1/Srsf1/Mbnl1/Srsf10/Srpk1/Celf4/Luc7l3/Ptbp2/Sf3b1	10	BP
GO:0006576	cellular biogenic amine metabolic process	10/2175	43/23239	0.00544593	0.0239374	0.0153719	Haao/Mecp2/Atp7a/Kynu/Oaz1/Kmo/Odc1/Hnmt/Hdc/Smox	10	BP
GO:0043489	RNA stabilization	10/2175	43/23239	0.00544593	0.0239374	0.0153719	Cirbp/Tirap/Hnrnpc/Larp1/Dhx9/Mapkapk2/Hnrnpd/Hnrnpu/Tent5c/Ptbp1	10	BP
GO:0070232	regulation of T cell apoptotic process	10/2175	43/23239	0.00544593	0.0239374	0.0153719	Il7r/Lgals3/Prkcq/Trp53/Tnfrsf4/Adam8/Arg2/Jak3/Hif1a/Serpinb9	10	BP
GO:1902893	regulation of pri-miRNA transcription by RNA polymerase II	10/2175	43/23239	0.00544593	0.0239374	0.0153719	Tgfb1/Nfatc3/Nr3c1/Trp53/Rela/Srf/Spi1/Smarca4/Hif1a/Tead1	10	BP
GO:0060402	calcium ion transport into cytosol	24/2175	148/23239	0.00546618	0.0240083	0.0154174	Tgfb1/Cav1/Slc8b1/Bcl2/Chd7/Coro1a/Ibtk/Capn3/P2ry6/Bak1/Xcr1/Plcg2/Cyba/Camk2d/Pdpk1/Ptpn6/Cacna1i/Pde4d/Lck/Adrb1/Tmbim6/Slc8a1/P2rx4/Trpc1	24	BP
GO:0031333	negative regulation of protein-containing complex assembly	23/2175	140/23239	0.00548626	0.0240602	0.0154507	Pfn1/Crbn/Arhgef2/Tlr2/Capzb/Gsn/Ppm1a/Nop53/Mefv/Sirt2/Mkks/Trim9/Nlrc3/Capg/Prkcd/Vill/Tpm1/Gba/Ptger4/Sptbn1/Eif4ebp1/Twf1/Tmod3	23	BP
GO:0050709	negative regulation of protein secretion	23/2175	140/23239	0.00548626	0.0240602	0.0154507	Fn1/Tnf/Tlr8/Erp29/Lrrc32/Angpt1/Tnfrsf4/Il1r2/Ucp2/Otud5/Cd84/Parp1/Nlrp3/Pde3b/Arg2/Rab11fip5/Foxp3/Ubr5/Psmd9/Ptger4/Tnfrsf21/Tmbim6/Anxa5	23	BP
GO:0046323	glucose import	14/2175	71/23239	0.00556332	0.0243798	0.015656	Tnf/Gsk3a/Mif/Appl1/Aspscr1/Sirt6/Rasa1/Prkcd/Adipor2/Grk2/Ace/Prkca/Osbpl8/Ahi1	14	BP
GO:0030111	regulation of Wnt signaling pathway	40/2175	283/23239	0.00560865	0.02456	0.0157717	Apoe/Tle4/Macf1/Stk3/Ift20/Cav1/Lrp1/Ptpro/Wnk1/Cby1/Tlr2/Rapgef1/Tmem64/Lrrk2/Slc9a3r1/Ppm1a/Atp6v0c/Rnf43/Xiap/Kremen1/Csnk2a1/Tmem170b/Nlk/Nxn/Csnk1g3/Ctnnd2/Prickle1/Ubr5/Gnaq/Tbl1xr1/Smarca4/Stk4/Yap1/Scyl2/Csnk1e/Ift80/Lef1/Depdc1b/Tnks2/Zranb1	40	BP
GO:0051897	positive regulation of protein kinase B signaling	18/2175	101/23239	0.00562566	0.024616	0.0158076	Cd28/Tnf/F10/Stk3/Tgfb1/Angpt1/Adam8/Igf1r/Thbs1/Rara/Rtn4/Hsp90aa1/Mtdh/P2rx4/Osbpl8/Stox1/Pdgfa/Bag4	18	BP
GO:0032210	regulation of telomere maintenance via telomerase	11/2175	50/23239	0.0056997	0.0249025	0.0159917	Terf1/Prkcq/Atm/Tent4b/Hnrnpc/Cct7/Cct6a/Hnrnpu/Mapk1/Mapk3/Atr	11	BP
GO:2001169	regulation of ATP biosynthetic process	11/2175	50/23239	0.0056997	0.0249025	0.0159917	Trp53/Ogt/Mif/Taz/Entpd1/Prkaa2/Sirt6/Parp1/Cbfa2t3/Hif1a/Jmjd8	11	BP
GO:0050766	positive regulation of phagocytosis	13/2175	64/23239	0.0057139	0.0249458	0.0160195	C3/Sirpb1a/Tnf/Fcgr1/Rapgef1/Fcgr3/Fcer1g/Ccr7/Sirpa/Cyba/Fcgr2b/Pros1/Gata2	13	BP
GO:0051492	regulation of stress fiber assembly	16/2175	86/23239	0.00573099	0.024983	0.0160433	Pfn1/Pik3r2/Rock2/Arhgef15/Prkcq/Pxn/S1pr1/Ppm1f/Rock1/Mkks/Braf/Tpm1/Ptger4/Sh3pxd2b/Arhgap28/Bag4	16	BP
GO:1903008	organelle disassembly	16/2175	86/23239	0.00573099	0.024983	0.0160433	Gsk3a/Trp53/Rb1cc1/Parl/Fbxo7/Kif9/Spast/Atg3/Gabarap/Kif5b/Gba/Dnm1l/Gabarapl2/Denr/Kif19a/Hif1a	16	BP
GO:0051146	striated muscle cell differentiation	42/2175	301/23239	0.00580125	0.0252704	0.0162279	Ezh2/Tgfb1/Ift20/Tnfsf14/Nfatc3/Gsk3a/Nr3c1/Il1f9/Bcl2/Cby1/Capzb/Capn3/Myof/Slc25a4/Sirt1/Srf/Cflar/Neb/Xbp1/Bin3/Camk2d/Ehd1/Kel/Csrp3/Stim1/Pi16/Hdac5/Flt3l/Tmod3/Hnrnpu/Adrb1/Rara/Mybpc2/Slc8a1/Cacybp/Rgs2/Homer1/Prkar1a/Ctdp1/Plekho1/Comp/Lmna	42	BP
GO:1903522	regulation of blood circulation	34/2175	232/23239	0.00583363	0.0253924	0.0163062	Chrm3/Kcnj2/Smad7/Gsk3a/Ahr/Cav1/Fgf13/Dock5/Kcnj5/Atp1b1/Scn1b/Sirt1/Ehd3/Atp1a1/Gpd1l/Flna/Jak2/Ptger2/Icam1/Snta1/Csrp3/Mdm2/Tpm1/Pde4d/Grk2/Cd38/S100a1/Shc1/Adrb1/Prkca/Slc8a1/Rgs2/Hif1a/P2rx4	34	BP
GO:0099175	regulation of postsynapse organization	20/2175	117/23239	0.00590609	0.0256694	0.0164842	Apoe/Arc/Slc7a11/Cask/Ptprs/Lrrk2/Il1rap/Snx27/Fcgr2b/Abhd17a/Egln1/Ssh1/Dnm1l/Xlr4b/Caprin1/Cdk5r1/Pten/Homer1/Ube3a/Abhd17b	20	BP
GO:2001023	regulation of response to drug	20/2175	117/23239	0.00590609	0.0256694	0.0164842	Psap/Rack1/Tnf/Trp53/Hk3/Lrrk2/Hsph1/Txn1/Entpd1/Prkcb/Fbxo7/Cnr1/Kcna2/Arg2/Ptger4/Hgf/Rtn4/Rgs2/Sncg/Stk26	20	BP
GO:0042177	negative regulation of protein catabolic process	21/2175	125/23239	0.00597226	0.0259223	0.0166465	Laptm4b/Derl3/Ctsa/Cst3/Ogt/Lrig2/Mycbp2/Rela/Rybp/Nop53/Sirt2/Bag6/Flna/Anxa2/Csnk2a1/Ubxn1/Cdk5rap3/Anks1/Hfe/Gabarapl2/Sdcbp	21	BP
GO:0072331	signal transduction by p53 class mediator	22/2175	133/23239	0.00599814	0.0259223	0.0166465	Zfp385a/Ddx5/Trp53/Rrm2b/Mif/Atrx/Atm/Nop53/Sirt1/Bag6/Hipk1/Hexim1/Cdk5rap3/Mdm2/Npm1/Mybbp1a/Steap3/Rffl/Ppp1r13b/Atr/Cd74/Bop1	22	BP
GO:0007163	establishment or maintenance of cell polarity	31/2175	207/23239	0.00600051	0.0259223	0.0166465	Macf1/Mpp5/Kif3a/Rhob/Fgf13/Arhgef2/Rhog/Cep290/Gsn/Fam89b/Krit1/Slc9a3r1/Ccr7/Dctn1/Igf1r/Aqp1/Shtn1/Rhou/Rock1/Cdk5rap2/Golph3/Rnd3/Lims1/Exoc4/Dynlt1b/Dock7/Rap1b/Hey1/Hsp90aa1/Nckap1/Lmna	31	BP
GO:0001953	negative regulation of cell-matrix adhesion	9/2175	37/23239	0.00600877	0.0259223	0.0166465	Muc4/Acer2/Cask/Thbs1/Adam15/Dusp22/Rasa1/Bcl6/Pten	9	BP
GO:0002369	T cell cytokine production	9/2175	37/23239	0.00600877	0.0259223	0.0166465	Malt1/Crlf2/Smad7/Il18rap/Vsir/Nlrp3/Foxp3/Hfe/Dennd1b	9	BP
GO:0002717	positive regulation of natural killer cell mediated immunity	9/2175	37/23239	0.00600877	0.0259223	0.0166465	Il21/Lamp1/Cd226/Klre1/Slamf6/Rasgrp1/Il18rap/Vav1/Hfe	9	BP
GO:0010762	regulation of fibroblast migration	9/2175	37/23239	0.00600877	0.0259223	0.0166465	Tgfb1/Thbs1/Hyal2/Braf/D1Ertd622e/Prr5l/Slc8a1/Rffl/Bag4	9	BP
GO:0030851	granulocyte differentiation	9/2175	37/23239	0.00600877	0.0259223	0.0166465	Cebpa/Nkap/Ikzf1/Spi1/Cbfa2t3/Sp3/Rara/Lef1/Gata2	9	BP
GO:0032781	positive regulation of ATPase activity	9/2175	37/23239	0.00600877	0.0259223	0.0166465	Pfn1/Dynll1/Atp1b3/Napa/Atp1b1/Dhx9/Tpm1/Dnajb2/Hnrnpu	9	BP
GO:0061900	glial cell activation	9/2175	37/23239	0.00600877	0.0259223	0.0166465	Tlr8/Lrp1/Tlr2/Atm/Lrrk2/Mmp8/Tlr4/Tlr3/Fpr2	9	BP
GO:1905037	autophagosome organization	17/2175	94/23239	0.00602719	0.0259825	0.0166852	Trp53inp1/Atp13a2/Ift20/Irgm2/Pacs2/Rab7/Rab1b/Ctsd/Lrrk2/Rb1cc1/Tbc1d14/Atg3/Gabarap/Gba/Gabarapl2/Atg101/Ralb	17	BP
GO:0006757	ATP generation from ADP	15/2175	79/23239	0.00604623	0.0260453	0.0167255	Trp53/Khk/Ogt/Mif/Hk3/Eno1b/Prkaa2/Sirt6/Galk1/Cbfa2t3/Pfkm/Eno3/Galt/Hif1a/Jmjd8	15	BP
GO:0002043	blood vessel endothelial cell proliferation involved in sprouting angiogenesis	6/2175	19/23239	0.00620691	0.0266193	0.0170941	Pdcd10/Jcad/Thbs1/Ppp1r16b/Gata2/Hmox1	6	BP
GO:0002363	alpha-beta T cell lineage commitment	6/2175	19/23239	0.00620691	0.0266193	0.0170941	Tgfb1/Bcl2/Otud5/Slamf6/Irf4/Foxp3	6	BP
GO:0032823	regulation of natural killer cell differentiation	6/2175	19/23239	0.00620691	0.0266193	0.0170941	Il21/Rasgrp1/Irf1/Prdm1/Pglyrp1/Flt3l	6	BP
GO:0032930	positive regulation of superoxide anion generation	6/2175	19/23239	0.00620691	0.0266193	0.0170941	Tgfb1/Gnai3/Itgb2/Cyba/Prkcd/Fpr2	6	BP
GO:0034695	response to prostaglandin E	6/2175	19/23239	0.00620691	0.0266193	0.0170941	P2ry6/Ccr7/Prkaa2/Gnas/Ptger2/Ptger4	6	BP
GO:0060547	negative regulation of necrotic cell death	6/2175	19/23239	0.00620691	0.0266193	0.0170941	Ahr/Cav1/Peli1/Slc25a4/Cflar/Ybx3	6	BP
GO:0016055	Wnt signaling pathway	55/2175	418/23239	0.00625541	0.0268076	0.017215	Apoe/Tle4/Macf1/Stk3/Ift20/Gsk3a/Cav1/Lrp1/Ptpro/Wnk1/Cby1/Tlr2/Rapgef1/Lrrfip2/Tmem64/Grk6/Lrrk2/Tgfb1i1/Slc9a3r1/Ppm1a/Tnik/Atp6v0c/Rnf43/Cpe/Prkaa2/Xiap/Kremen1/Tcf7/Rnf138/Csnk2a1/Tmem170b/Nlk/Nxn/Csnk1g3/Ctnnd2/Prickle1/Ubr5/Klf4/Rab5a/Gnaq/Tbl1xr1/Smarca4/Stk4/Yap1/Scyl2/Csnk1e/Fbxw11/Ift80/Ddb1/Lef1/Pten/Calcoco1/Depdc1b/Tnks2/Zranb1	55	BP
GO:0046486	glycerolipid metabolic process	44/2175	320/23239	0.00629537	0.026959	0.0173123	Apoe/Csf1r/C3/Apoc1/Cpt1a/Pik3r2/Mgll/Pgap1/Cav1/Mecp2/Apoc2/Smg1/Inpp4b/Taz/Ttc7b/Etnk1/Pla2g4b/Sirt1/Pla2g4a/Plcg2/Gpcpd1/Plcb3/Ttc7/Pigs/Serinc5/Socs7/Lpcat1/Abhd16a/Scarb1/Pnpla8/Lpcat2/Tbl1xr1/Pitpnc1/Pigx/Socs1/Fpr2/Pten/Dgkg/Synj1/Lcat/Dgat1/Pdgfa/Abhd12/Plin5	44	BP
GO:0030307	positive regulation of cell growth	29/2175	191/23239	0.00634706	0.0271604	0.0174416	Apoe/Fn1/Itsn2/Trpv2/Mecp2/Nr3c1/Bcl2/Sfn/Cyfip1/Slc25a4/Sirt1/Shtn1/N6amt1/Srf/Cyba/Csnk2a1/Fgfr1op/Crk/Cd38/Rpl4/Adnp/Adrb1/Sdcbp/Eif4g2/Rtn4/Gdi1/Supv3l1/Lef1/Cxcr4	29	BP
GO:0052548	regulation of endopeptidase activity	45/2175	329/23239	0.00635669	0.0271816	0.0174552	Rack1/Tnf/Mtch1/Rock2/Atp13a2/Acer2/Rps6ka3/Sfn/Hspd1/Psme1/Gsn/Dapk1/Bak1/Thbs1/Sirt1/Aqp1/Xiap/Mefv/Ppm1f/Nr4a1/Vsir/Serpina3g/Cflar/Psmb9/Nlrp3/Jak2/Csnk2a1/Pih1d1/Apopt1/Mdm2/Klf4/Psmb8/Stfa1/Fcmr/Bad/Hgf/Lck/Serpinb9b/Casp8ap2/Birc5/Stat1/Lef1/Rffl/Serpinb9/Ltf	45	BP
GO:0002688	regulation of leukocyte chemotaxis	19/2175	110/23239	0.00640343	0.0273413	0.0175578	Tnfsf14/Slc8b1/Ccr1/Wnk1/Bst1/Cxcr2/Mif/Tirap/Ccr7/Thbs1/C5ar1/Gpsm3/Kars/Ccr2/Mtus1/Fpr2/Akirin1/Mapk3/Cd74	19	BP
GO:0060759	regulation of response to cytokine stimulus	19/2175	110/23239	0.00640343	0.0273413	0.0175578	Angpt1/Irgm2/Cav1/Lsm14a/Il1r2/Tlr2/Il1rn/Trem2/Crebrf/Hipk1/Tlr4/Dhx9/Txk/Klf4/Zbp1/Samhd1/Socs1/Rffl/Cd74	19	BP
GO:0032602	chemokine production	16/2175	87/23239	0.00642707	0.0273855	0.0175862	Csf1r/Tnf/Mif/Tlr2/Erbin/Tirap/Sirpa/Cd84/Mefv/Adora2b/Ackr1/Tlr4/Arg2/Klf4/Tlr3/Cd74	16	BP
GO:0034314	Arp2/3 complex-mediated actin nucleation	8/2175	31/23239	0.00644669	0.0273855	0.0175862	Washc1/Coro1b/Arpc1b/Arpc4/Cyfip1/Brk1/Gmfb/Nckap1	8	BP
GO:0034661	ncRNA catabolic process	8/2175	31/23239	0.00644669	0.0273855	0.0175862	Snd1/Exosc8/Nudt16/Tent4b/Pnpt1/Exosc3/Exosc5/Slfn8	8	BP
GO:0045920	negative regulation of exocytosis	8/2175	31/23239	0.00644669	0.0273855	0.0175862	Cd300a/Rab7/Cd84/Trim9/Braf/Ccr2/Rap1b/Hmox1	8	BP
GO:0045932	negative regulation of muscle contraction	8/2175	31/23239	0.00644669	0.0273855	0.0175862	Dock5/Ncf1/Adora2b/Arg2/Grk2/Ptger4/Adrb1/Rgs2	8	BP
GO:0050999	regulation of nitric-oxide synthase activity	8/2175	31/23239	0.00644669	0.0273855	0.0175862	Apoe/Cav1/Fcer2a/Cnr1/Nus1/Arg2/Scarb1/S100a1	8	BP
GO:1901797	negative regulation of signal transduction by p53 class mediator	8/2175	31/23239	0.00644669	0.0273855	0.0175862	Zfp385a/Rrm2b/Mif/Nop53/Sirt1/Mdm2/Rffl/Cd74	8	BP
GO:0045581	negative regulation of T cell differentiation	10/2175	44/23239	0.00646864	0.0274587	0.0176332	Smad7/Irf1/Rc3h2/Jak3/Foxp3/Rc3h1/Bcl6/Socs1/Zfp35/Cd74	10	BP
GO:0008643	carbohydrate transport	23/2175	142/23239	0.00653062	0.0276815	0.0177762	C3/Tnf/Gsk3a/Mif/Stxbp4/Appl1/Yes1/Aspscr1/Aqp1/Sirt6/Prkcb/Slc35b4/Rasa1/Slc35a5/Slc2a3/Prkcd/Adipor2/Braf/Grk2/Ace/Prkca/Osbpl8/Ahi1	23	BP
GO:1905952	regulation of lipid localization	23/2175	142/23239	0.00653062	0.0276815	0.0177762	Apoe/C3/Washc1/Commd1/Mest/Lrp1/Apoc2/Mif/Thbs1/Sirt1/Ptch1/Anxa2/Nus1/Ehd1/Prkcd/Atp8a1/Scarb1/Ttc39b/Lamtor1/Dgat1/Osbpl8/Pltp/Plin5	23	BP
GO:0030433	ubiquitin-dependent ERAD pathway	13/2175	65/23239	0.00654439	0.0276995	0.0177878	Derl3/Hsp90b1/Stub1/Tmub1/Edem3/Bag6/Yod1/Ubxn4/Dnajb2/Ccdc47/Fbxo6/Edem2/Edem1	13	BP
GO:0055117	regulation of cardiac muscle contraction	13/2175	65/23239	0.00654439	0.0276995	0.0177878	Kcnj2/Smad7/Cav1/Fgf13/Atp1b1/Ehd3/Atp1a1/Flna/Pde4d/Adrb1/Slc8a1/Rgs2/P2rx4	13	BP
GO:0008277	regulation of G protein-coupled receptor signaling pathway	21/2175	126/23239	0.00655078	0.0277064	0.0177922	C3/Mgll/Rock2/Gsk3a/Palm/Grk6/Lrrk2/Tulp3/Rgs18/Usp33/Rock1/Rph3al/Kctd12/Rgs9/Rgs14/Grk2/Dynlt1b/Adrb1/Pde6h/Fpr2/Rgs2	21	BP
GO:0031342	negative regulation of cell killing	7/2175	25/23239	0.0066023	0.0278233	0.0178673	Il7r/Muc4/Klre1/Crk/Tap1/Serpinb9/Tap2	7	BP
GO:0033522	histone H2A ubiquitination	7/2175	25/23239	0.0066023	0.0278233	0.0178673	Dtx3l/Cul4b/Rybp/Pcgf5/Ubr5/Trip12/Ddb1	7	BP
GO:0071402	cellular response to lipoprotein particle stimulus	7/2175	25/23239	0.0066023	0.0278233	0.0178673	Apoe/Fcer1g/Itgb2/Npc1/Cdh13/Tlr4/Cd9	7	BP
GO:1903671	negative regulation of sprouting angiogenesis	7/2175	25/23239	0.0066023	0.0278233	0.0178673	Pik3r2/Pdcd10/Epn1/Thbs1/Klf4/Hdac5/Card10	7	BP
GO:1904357	negative regulation of telomere maintenance via telomere lengthening	7/2175	25/23239	0.0066023	0.0278233	0.0178673	Terf1/Tent4b/Parp1/Hnrnpc/Hnrnpu/Mcrs1/Tnks2	7	BP
GO:0007029	endoplasmic reticulum organization	11/2175	51/23239	0.00666579	0.0279963	0.0179784	Asna1/Sec16b/Shtn1/Bag6/Ccdc47/Sec61a1/Atl3/Rtn3/Get4/Bnip1/Rtn4	11	BP
GO:0032206	positive regulation of telomere maintenance	11/2175	51/23239	0.00666579	0.0279963	0.0179784	Prkcq/Atrx/Atm/Sirt6/Cct7/Hnrnpd/Cct6a/Mapk1/Mapk3/Atr/Tnks2	11	BP
GO:0046902	regulation of mitochondrial membrane permeability	11/2175	51/23239	0.00666579	0.0279963	0.0179784	Gsk3a/Bcl2/Trp53/Acaa2/Eya2/Slc25a4/Bak1/Atf2/Slc25a5/Bad/Plekhf1	11	BP
GO:0006446	regulation of translational initiation	12/2175	58/23239	0.0066722	0.0279963	0.0179784	Tnf/Klhl25/Mif4gd/Ctif/Ythdf3/Mettl3/Npm1/Eif3b/Eif2s1/Eif4ebp1/Rara/Eif4g2	12	BP
GO:0032663	regulation of interleukin-2 production	12/2175	58/23239	0.0066722	0.0279963	0.0179784	Cd28/Malt1/Hdac7/Prkcq/Irf4/Foxp3/Sptbn1/Ccr2/Card9/Clec2i/Il20rb/Cd3e	12	BP
GO:0043462	regulation of ATPase activity	12/2175	58/23239	0.0066722	0.0279963	0.0179784	Pfn1/Dynll1/Atp1b3/Napa/Atp1b1/Tmem64/Oxa1l/Dhx9/Tpm1/Dnajb2/Hnrnpu/Ltf	12	BP
GO:0007006	mitochondrial membrane organization	17/2175	95/23239	0.00671651	0.0281417	0.0180718	Gsk3a/Bcl2/Trp53/Acaa2/Eya2/Taz/Slc25a4/Bak1/Atf2/Slc25a5/Timm50/Bad/Tomm20/Timm10/Plekhf1/Hsp90aa1/Apoo	17	BP
GO:0046939	nucleotide phosphorylation	17/2175	95/23239	0.00671651	0.0281417	0.0180718	Trp53/Khk/Ogt/Mif/Nme2/Hk3/Eno1b/Prkaa2/Sirt6/Galk1/Cbfa2t3/Pfkm/Eno3/Galt/Nme7/Hif1a/Jmjd8	17	BP
GO:0048659	smooth muscle cell proliferation	26/2175	167/23239	0.00680351	0.0284857	0.0182927	Comt/Tnf/Pdcd4/Cav1/Trp53/Gnai3/P2ry6/Cdkn1b/Igf1r/Thbs1/S1pr1/Cyba/Cdh13/Jak2/Camk2d/Mdm2/Klf4/Rab5a/Gnaq/Grk2/Shc1/Prkca/Stat1/Pten/Hif1a/Hmox1	26	BP
GO:1903509	liposaccharide metabolic process	15/2175	80/23239	0.00681311	0.0285054	0.0183053	Gm2a/B4galnt1/Hexb/Neu1/Pgap1/Naga/St3gal4/Ugcg/St8sia6/Aoah/Pigs/St8sia4/Prkcd/Gba/Pigx	15	BP
GO:0198738	cell-cell signaling by wnt	55/2175	420/23239	0.00688188	0.0287725	0.0184768	Apoe/Tle4/Macf1/Stk3/Ift20/Gsk3a/Cav1/Lrp1/Ptpro/Wnk1/Cby1/Tlr2/Rapgef1/Lrrfip2/Tmem64/Grk6/Lrrk2/Tgfb1i1/Slc9a3r1/Ppm1a/Tnik/Atp6v0c/Rnf43/Cpe/Prkaa2/Xiap/Kremen1/Tcf7/Rnf138/Csnk2a1/Tmem170b/Nlk/Nxn/Csnk1g3/Ctnnd2/Prickle1/Ubr5/Klf4/Rab5a/Gnaq/Tbl1xr1/Smarca4/Stk4/Yap1/Scyl2/Csnk1e/Fbxw11/Ift80/Ddb1/Lef1/Pten/Calcoco1/Depdc1b/Tnks2/Zranb1	55	BP
GO:0048639	positive regulation of developmental growth	31/2175	209/23239	0.00689756	0.0288174	0.0185057	Apoe/Fn1/C3/Itsn2/Trpv2/Mecp2/Nr3c1/Bcl2/Chd7/Cyfip1/Capn3/Slc25a4/Sirt1/Creb1/Shtn1/Srf/Mkks/Ikzf1/Ppib/Ybx3/Pim1/Ptger4/Yap1/Rpl4/Adnp/Sh3pxd2b/Adrb1/Eif4g2/Rtn4/Gdi1/Cxcr4	31	BP
GO:0002829	negative regulation of type 2 immune response	5/2175	14/23239	0.00695687	0.0288376	0.0185186	Irf1/Arg2/Bcl6/Ccr2/Zfp35	5	BP
GO:0010457	centriole-centriole cohesion	5/2175	14/23239	0.00695687	0.0288376	0.0185186	Kif3a/Cep68/Dctn1/Cep135/Odf2	5	BP
GO:0016553	base conversion or substitution editing	5/2175	14/23239	0.00695687	0.0288376	0.0185186	Rbm47/Aicda/Nudt16/Mettl3/Adarb1	5	BP
GO:0032736	positive regulation of interleukin-13 production	5/2175	14/23239	0.00695687	0.0288376	0.0185186	Il1rap/Nlrp3/Irf4/Tlr4/Rara	5	BP
GO:0034315	regulation of Arp2/3 complex-mediated actin nucleation	5/2175	14/23239	0.00695687	0.0288376	0.0185186	Coro1b/Cyfip1/Brk1/Gmfb/Nckap1	5	BP
GO:0044546	NLRP3 inflammasome complex assembly	5/2175	14/23239	0.00695687	0.0288376	0.0185186	Mefv/Sirt2/Nlrp3/Nlrc3/Tlr4	5	BP
GO:0048308	organelle inheritance	5/2175	14/23239	0.00695687	0.0288376	0.0185186	Pdcd10/Ywhaz/Vcpip1/Mapk1/Mapk3	5	BP
GO:0048313	Golgi inheritance	5/2175	14/23239	0.00695687	0.0288376	0.0185186	Pdcd10/Ywhaz/Vcpip1/Mapk1/Mapk3	5	BP
GO:0048681	negative regulation of axon regeneration	5/2175	14/23239	0.00695687	0.0288376	0.0185186	Lrig2/Klk8/Ptprs/Rtn4/Pten	5	BP
GO:0071380	cellular response to prostaglandin E stimulus	5/2175	14/23239	0.00695687	0.0288376	0.0185186	P2ry6/Prkaa2/Gnas/Ptger2/Ptger4	5	BP
GO:1901836	regulation of transcription of nucleolar large rRNA by RNA polymerase I	5/2175	14/23239	0.00695687	0.0288376	0.0185186	Nop53/Pih1d1/Ddx11/Smarca4/Smarcb1	5	BP
GO:0001952	regulation of cell-matrix adhesion	19/2175	111/23239	0.00706528	0.0292453	0.0187805	Macf1/Muc4/Acer2/Cask/Bst1/Bcl2/Plekha2/Thbs1/Ppm1f/Rock1/Adam15/Dusp22/Rasa1/Cdh13/Lims1/Iqgap1/Bcl6/Pten/Cd3e	19	BP
GO:0090101	negative regulation of transmembrane receptor protein serine/threonine kinase signaling pathway	19/2175	111/23239	0.00706528	0.0292453	0.0187805	Fstl3/Tob1/Smad7/Smurf2/Peg10/Cav1/Stub1/Lemd2/Trp53/Fam89b/Tgfb1i1/Ppm1a/Sirt1/Xbp1/Pdpk1/Emilin1/Skil/Dand5/Chst11	19	BP
GO:0048844	artery morphogenesis	14/2175	73/23239	0.00716809	0.0296078	0.0190132	Apoe/Ephb4/Smad7/Lrp1/Chd7/Mylk/Srf/Prdm1/Ptger4/Smarca4/Kat6a/Zmiz1/Hey1/Comp	14	BP
GO:0061097	regulation of protein tyrosine kinase activity	14/2175	73/23239	0.00716809	0.0296078	0.0190132	Csf1r/Cav1/Ncf1/Cass4/Hsph1/Unc119/Hyal2/Dusp22/Nedd9/Rap2c/Ace/Zgpat/Cblb/Chmp6	14	BP
GO:2000573	positive regulation of DNA biosynthetic process	14/2175	73/23239	0.00716809	0.0296078	0.0190132	Chtf8/Prkcq/Atm/Nvl/Npm1/Klf4/Cct7/Hnrnpd/Cct6a/Mapk1/Hgf/Hsp90aa1/Mapk3/Atr	14	BP
GO:0007088	regulation of mitotic nuclear division	27/2175	176/23239	0.00718745	0.0296457	0.0190376	Cd28/Hspa1a/Terf1/Tnf/Phip/Tgfb1/Chmp5/Cul9/Atrx/Ccnd2/Atm/Anapc5/Cdkn1b/Igf1r/Mki67/Fbxw5/Cdk5rap2/Tom1l1/Nek6/Gen1/Stag2/Hnrnpu/Ywhah/Mad2l1bp/Birc5/Ccng2/Anapc11	27	BP
GO:0009749	response to glucose	27/2175	176/23239	0.00718745	0.0296457	0.0190376	Rack1/Dynll1/Ncf2/Nadk/Khk/Ogt/Stxbp4/Ucp2/Igf1r/Thbs1/Sirt1/Prkaa2/Xbp1/Pde3b/Pih1d1/Icam1/Rab11fip5/Kif5b/Grk2/Smarca4/Pdk3/Smarcb1/Bad/Selenot/Birc5/Hif1a/Eif2b1	27	BP
GO:0150076	neuroinflammatory response	9/2175	38/23239	0.00723284	0.0298118	0.0191442	Tlr8/Lrp1/Tlr2/Atm/Lrrk2/Mmp8/Tlr4/Tlr3/Fpr2	9	BP
GO:0052547	regulation of peptidase activity	53/2175	403/23239	0.00723976	0.0298192	0.019149	Rack1/Ctsh/Tnf/Mtch1/Cst3/Rock2/Atp13a2/Acer2/Rps6ka3/Cav1/Sfn/Hspd1/Psme1/Gsn/Dapk1/Bak1/Thbs1/Sirt1/Aqp1/Xiap/Mefv/Ppm1f/Nr4a1/Vsir/Serpina3g/Cflar/Psmb9/Nlrp3/Jak2/Kars/Csnk2a1/Ubxn1/Pih1d1/Apopt1/Mdm2/Klf4/Pi16/Psmb8/Stfa1/Fcmr/Bad/Hgf/Lck/Ngp/Serpinb9b/Casp8ap2/Birc5/Stat1/Lef1/Rffl/Mapk3/Serpinb9/Ltf	53	BP
GO:0050920	regulation of chemotaxis	31/2175	210/23239	0.00738628	0.0304012	0.0195228	Fn1/Coro1b/St6gal1/Tgfb1/Tnfsf14/Slc8b1/Ccr1/Wnk1/Bst1/Cxcr2/Mif/Mycbp2/Zswim4/Tirap/Ccr7/Thbs1/S1pr1/C5ar1/Ppm1f/Gpsm3/Cdh13/Kars/Ccr2/Mtus1/Prkca/Fpr2/Akirin1/Mapk3/Cxcr4/P2rx4/Cd74	31	BP
GO:0071222	cellular response to lipopolysaccharide	39/2175	279/23239	0.00741066	0.03048	0.0195733	Malt1/Vim/Tnfrsf1b/Tnf/Tgfb1/Chmp5/Irgm2/Pdcd4/Il1f9/Ogt/Plscr3/Mif/Il1rn/Aicda/Trem2/Cd14/Rela/Fcgr4/Sirpa/Cd84/Xbp1/Nlrp3/Cd300lb/Ly86/Jak2/Cd80/Nfkbib/Prdm1/Tlr4/Pde4d/Mapk1/Rara/Prkca/Stat1/Cd180/Mapk3/Mtdh/Ltf/Pabpn1	39	BP
GO:0045428	regulation of nitric oxide biosynthetic process	13/2175	66/23239	0.00746789	0.0306084	0.0196558	Dynll1/Tnf/Cav1/Tlr2/Itgb2/Sirpa/Mmp8/Jak2/Icam1/Tlr4/Klf4/Ass1/Hsp90aa1	13	BP
GO:1903036	positive regulation of response to wounding	13/2175	66/23239	0.00746789	0.0306084	0.0196558	Atp7a/Mif/Capn3/Mylk/Igf1r/Thbs1/Xbp1/Selp/Tlr4/Braf/Ptger4/Rtn4/Cxcr4	13	BP
GO:0031058	positive regulation of histone modification	17/2175	96/23239	0.00746815	0.0306084	0.0196558	Tgfb1/Mecp2/Asxl2/Trp53/Ogt/Atm/Lrrk2/Sirt1/Xbp1/Pih1d1/Kmt2e/Foxp3/Bcl6/Smarcb1/Mtf2/Mapk3/Lmna	17	BP
GO:0071482	cellular response to light stimulus	17/2175	96/23239	0.00746815	0.0306084	0.0196558	Trp53inp1/Trp53/Cul4b/Xpc/Bak1/Crip1/Sirt1/Aqp1/Hyal2/Parp1/Mettl3/Npm1/Eif2s1/Gen1/Ddb1/Bmf/Atr	17	BP
GO:0090174	organelle membrane fusion	17/2175	96/23239	0.00746815	0.0306084	0.0196558	Chmp5/Rab7/Snap23/Coro1a/Gnai3/Vamp8/Pla2g4a/Vcpip1/Trim9/Anxa2/Vti1b/Kif5b/Samd9l/Bnip1/Stx1a/Vps8/Stx7	17	BP
GO:0007178	transmembrane receptor protein serine/threonine kinase signaling pathway	47/2175	350/23239	0.00754787	0.0309133	0.0198516	Fstl3/Tob1/Vim/Gdf11/Ddx5/Tgfb1/Smad7/Lrrc32/Smurf2/Peg10/Pdcd4/Cav1/Stub1/Lemd2/Trp53/Fam89b/Usp9x/Tgfb1i1/Ppm1a/Tab1/Fkbp8/Ltbp3/Thbs1/Sirt1/Creb1/Pxn/Vsir/Xbp1/Parp1/Dusp22/Nlk/Pdpk1/Emilin1/Lnpep/Stoml1/Sptbn1/Hfe/Skil/Itga8/Ecsit/Sdcbp/Afp/Lef1/Mapk3/Dand5/Chst11/Comp	47	BP
GO:0003254	regulation of membrane depolarization	10/2175	45/23239	0.00763432	0.0311579	0.0200087	Rack1/Smad7/Lrrk2/Scn1b/Mllt11/Gpd1l/Parp1/Slmap/Camk2d/Fhl1	10	BP
GO:0008631	intrinsic apoptotic signaling pathway in response to oxidative stress	10/2175	45/23239	0.00763432	0.0311579	0.0200087	Pdcd10/Bcl2/Mcl1/P4hb/Hsph1/Sirt1/Parp1/Jak2/Nono/Hif1a	10	BP
GO:0032007	negative regulation of TOR signaling	10/2175	45/23239	0.00763432	0.0311579	0.0200087	BC048403/Gsk3a/Sesn3/Atm/Sesn1/Sirt1/Prkaa2/Tnfaip8l1/Ubr1/Hif1a	10	BP
GO:0090199	regulation of release of cytochrome c from mitochondria	10/2175	45/23239	0.00763432	0.0311579	0.0200087	Trp53/Bak1/Mllt11/Parl/Apopt1/Dnm1l/Bad/Hgf/Bmf/Lmna	10	BP
GO:0090317	negative regulation of intracellular protein transport	10/2175	45/23239	0.00763432	0.0311579	0.0200087	Derl3/Angpt1/Ogt/Lrrk2/Txn1/Akap1/Rangap1/Chp1/Gdi1/Bag4	10	BP
GO:0030837	negative regulation of actin filament polymerization	12/2175	59/23239	0.00767901	0.0312745	0.0200836	Pfn1/Tlr2/Capzb/Gsn/Mkks/Capg/Prkcd/Vill/Tpm1/Sptbn1/Twf1/Tmod3	12	BP
GO:0048286	lung alveolus development	12/2175	59/23239	0.00767901	0.0312745	0.0200836	Atxn1/Slc7a11/Mapk8ip3/Atp7a/Ltbp3/Creb1/Stk40/Man2a1/Rc3h2/Cic/Ace/Pdgfa	12	BP
GO:1903307	positive regulation of regulated secretory pathway	12/2175	59/23239	0.00767901	0.0312745	0.0200836	Lamp1/Fcer1a/Fcer1g/Itgb2/Vamp8/Adora2b/Stxbp2/Cacna1i/Fgr/Dnm1l/Stx1a/Gata2	12	BP
GO:1903305	regulation of regulated secretory pathway	27/2175	177/23239	0.00774526	0.0315223	0.0202427	Lamp1/Cd300a/Cask/Napa/Fcer1a/Lrrk2/Fcer1g/Itgb2/Vamp8/Cd84/Prkcb/Adora2b/Trim9/Stxbp2/Rph3al/Pdpk1/Cacna1i/Rab5a/Braf/Fgr/Dnm1l/Ccr2/Prkca/Stx1a/Rap1b/Gata2/Hmox1	27	BP
GO:0031529	ruffle organization	11/2175	52/23239	0.00775536	0.0315413	0.0202549	Csf1r/Pfn1/Dbnl/Coro1b/Palld/Cav1/Rhog/Cyfip1/Icam1/Tpm1/Bag4	11	BP
GO:0050890	cognition	43/2175	315/23239	0.00776615	0.0315632	0.020269	Comt/Apoe/Tifab/Gm2a/Zfp385a/Gatm/Atxn1/Ift20/Arc/Rp9/Slc7a11/St3gal4/Fgf13/Btg2/Mecp2/Chd7/Prkar2b/Cyfip1/Tlr2/Klk8/Il1rn/Ccnd2/Creb1/Gnas/Srf/Gmfb/Cnr1/Slc6a4/Man2b1/Ctnnd2/Atp8a1/Braf/Rgs14/Cic/Itga8/Adnp/Adrb1/Prkca/Ppt1/Pten/Hif1a/Synj1/Trpm7	43	BP
GO:0050671	positive regulation of lymphocyte proliferation	22/2175	136/23239	0.00780753	0.0316871	0.0203485	Cd28/Il21/Cd40lg/Prkcq/Bst1/Bcl2/Tnfrsf4/Mif/Coro1a/Peli1/Tirap/Ccr7/Clcf1/Cd80/Tlr4/Jak3/Foxp3/Cd38/Bcl6/Ccr2/Cd74/Cd3e	22	BP
GO:0050921	positive regulation of chemotaxis	22/2175	136/23239	0.00780753	0.0316871	0.0203485	Fn1/Tgfb1/Tnfsf14/Ccr1/Wnk1/Cxcr2/Tirap/Ccr7/Thbs1/S1pr1/C5ar1/Ppm1f/Gpsm3/Cdh13/Kars/Ccr2/Prkca/Fpr2/Akirin1/Mapk3/P2rx4/Cd74	22	BP
GO:0001894	tissue homeostasis	33/2175	228/23239	0.00785801	0.0318698	0.0204659	Csf1r/Ctsh/Vps54/Prdx5/Ctss/Rab7/Bcl2/Cep290/Coro1a/Adam8/Tmem64/Clcn3/Ltbp3/Fcgr4/Dcstamp/S1pr1/Pla2g4a/Gnas/Srf/Mkks/Lpcat1/Tlr4/Cd38/Ptger4/Fh1/Flt3l/Yap1/Ccr2/Prkca/Gata2/Il20rb/Homer1/Atp6ap1	33	BP
GO:0032728	positive regulation of interferon-beta production	8/2175	32/23239	0.00790405	0.0319897	0.0205428	Tlr8/Hmgb2/Tlr2/Irf1/Tbk1/Tlr4/Dhx9/Tlr3	8	BP
GO:0033363	secretory granule organization	8/2175	32/23239	0.00790405	0.0319897	0.0205428	Zfp385a/Snx19/Aqp1/Creb1/Zpbp2/Mta1/Ptbp1/Nbeal2	8	BP
GO:0050686	negative regulation of mRNA processing	8/2175	32/23239	0.00790405	0.0319897	0.0205428	Srsf6/Srsf7/Srsf10/Celf4/Ccnt1/Rbm42/Npm1/Ptbp1	8	BP
GO:0006816	calcium ion transport	53/2175	405/23239	0.00796525	0.032215	0.0206875	Lgals3/Sestd1/Trpv2/Grm6/Tgfb1/Nfatc3/Cav1/Slc8b1/Ccr1/Cask/Bcl2/Chd7/Atp1b1/Grin3b/Coro1a/Ibtk/Capn3/Mylk/P2ry6/Bak1/Xcr1/Cd84/Ehd3/Saraf/Orai1/Kcnn4/Prkcb/Stim2/Plcg2/Cyba/Camk2d/Anxa2/Pdpk1/Ptpn6/Icam1/Rgs9/Cacna1i/Jak3/Stim1/Panx1/Pde4d/Atp2c1/S100a1/Ace/Lck/Adrb1/Tmbim6/Slc8a1/Homer1/Cxcr4/P2rx4/Trpm7/Trpc1	53	BP
GO:0006809	nitric oxide biosynthetic process	14/2175	74/23239	0.00809802	0.0327293	0.0210178	Dynll1/Tnf/Cav1/Tlr2/Itgb2/Sirpa/Mmp8/Jak2/Icam1/Tlr4/Klf4/Ass1/Hsp90aa1/P2rx4	14	BP
GO:0006643	membrane lipid metabolic process	25/2175	161/23239	0.00811084	0.0327583	0.0210364	Psap/Gm2a/B4galnt1/Hexb/Neu1/Acer2/Pgap1/Naga/St3gal4/Smpdl3b/Ugcg/St8sia6/Sptlc2/Hacd3/Hacd4/Smpdl3a/Pigs/Serinc5/St8sia4/Spns2/Prkcd/Gba/B3gnt5/Pigx/Elovl6	25	BP
GO:0002374	cytokine secretion involved in immune response	6/2175	20/23239	0.00817553	0.0328828	0.0211163	Tnf/Angpt1/Tlr2/Nlrp3/Kars/Mapk3	6	BP
GO:0010759	positive regulation of macrophage chemotaxis	6/2175	20/23239	0.00817553	0.0328828	0.0211163	Ccr7/Thbs1/C5ar1/Kars/Akirin1/Mapk3	6	BP
GO:0045986	negative regulation of smooth muscle contraction	6/2175	20/23239	0.00817553	0.0328828	0.0211163	Dock5/Ncf1/Adora2b/Ptger4/Adrb1/Rgs2	6	BP
GO:0050434	positive regulation of viral transcription	6/2175	20/23239	0.00817553	0.0328828	0.0211163	Pfn1/Dhx9/Smarca4/Smarcb1/Lef1/Ctdp1	6	BP
GO:1902254	negative regulation of intrinsic apoptotic signaling pathway by p53 class mediator	6/2175	20/23239	0.00817553	0.0328828	0.0211163	Zfp385a/Rrm2b/Mif/Sirt1/Mdm2/Cd74	6	BP
GO:2000010	positive regulation of protein localization to cell surface	6/2175	20/23239	0.00817553	0.0328828	0.0211163	Tnf/Washc1/Commd1/Lrig2/Fcer1g/Gpd1l	6	BP
GO:0140014	mitotic nuclear division	38/2175	272/23239	0.0082011	0.0329629	0.0211678	Cd28/Hspa1a/Terf1/Tnf/Phip/Smc4/Tgfb1/Chmp5/Chtf8/Cul9/Atrx/Ccnd2/Atm/Ube2s/Anapc5/Cdkn1b/Igf1r/Mki67/Cenpc1/Kif2a/Flna/Fbxw5/Spast/Cdk5rap2/Tom1l1/Nek6/Gen1/Stag2/Rpl24/Hnrnpu/Ywhah/Mad2l1bp/Mzt1/Birc5/Ccng2/Ctdp1/Anapc11/Chmp6	38	BP
GO:0031343	positive regulation of cell killing	17/2175	97/23239	0.00828601	0.0332354	0.0213428	Il21/Lamp1/Cd226/Klre1/Fcer2a/Slamf6/H2-D1/Rasgrp1/Il18rap/H2-K1/Vav1/Pglyrp1/Hfe/Prf1/Bad/Stx7/Tap2	17	BP
GO:0034766	negative regulation of ion transmembrane transport	17/2175	97/23239	0.00828601	0.0332354	0.0213428	Crbn/Sestd1/Tnf/Commd1/Tgfb1/Cav1/Atp7a/Grk6/Slc9a3r1/Thbs1/Snx27/Camk2d/Kel/Stoml1/Prkca/Rgs2/Pten	17	BP
GO:0070227	lymphocyte apoptotic process	17/2175	97/23239	0.00828601	0.0332354	0.0213428	Il7r/Il21/Lgals3/Prkcq/Trp53/Tnfrsf4/Mif/Adam8/Bak1/Arg2/Jak3/Fcmr/Tnfrsf21/Pten/Hif1a/Serpinb9/Cd74	17	BP
GO:0002347	response to tumor cell	7/2175	26/23239	0.00831787	0.0332487	0.0213513	Cd40lg/Muc4/Cd226/Klre1/Hspd1/Adam15/Prf1	7	BP
GO:0009299	mRNA transcription	7/2175	26/23239	0.00831787	0.0332487	0.0213513	Ddx5/Trp53/C5ar1/Srf/Flna/Supt6/Hnrnpd	7	BP
GO:0016180	snRNA processing	7/2175	26/23239	0.00831787	0.0332487	0.0213513	Ints6l/Exosc8/Ints6/Ints9/Ints5/Exosc3/Exosc5	7	BP
GO:0070233	negative regulation of T cell apoptotic process	7/2175	26/23239	0.00831787	0.0332487	0.0213513	Il7r/Prkcq/Tnfrsf4/Arg2/Jak3/Hif1a/Serpinb9	7	BP
GO:1904353	regulation of telomere capping	7/2175	26/23239	0.00831787	0.0332487	0.0213513	Prkcq/Atm/Smg6/Hnrnpd/Mapk1/Mapk3/Tnks2	7	BP
GO:0051604	protein maturation	40/2175	290/23239	0.00842131	0.033639	0.021602	C3/Ctsh/Aph1a/Isca2/Ctss/Naa80/Cd55/Rps6ka2/Stub1/Ctsz/Ogt/Il1r2/Gsn/Cln5/Yme1l1/Lrrk2/Pcsk7/Bak1/Thbs1/Prkacb/Cpe/Cd59a/Xiap/Vsir/Tmem59/Ptch1/Parp1/Anxa2/Mdm2/Asprv1/Cfh/Naa60/Mms19/Fcmr/Bad/Naa15/Comp/Hscb/Isca1/Ctsl	40	BP
GO:0055001	muscle cell development	29/2175	195/23239	0.00844324	0.0337035	0.0216434	Nfatc3/Gsk3a/Nr3c1/Bcl2/Capzb/Capn3/Myof/Slc25a4/Sirt1/Srf/Cflar/Neb/Bin3/Camk2d/Kel/Csrp3/Pi16/Hdac5/Tmod3/Hnrnpu/Adrb1/Mybpc2/Slc8a1/Rgs2/Homer1/Prkar1a/Ctdp1/Comp/Lmna	29	BP
GO:1905269	positive regulation of chromatin organization	18/2175	105/23239	0.00845887	0.0337428	0.0216686	Tgfb1/Mecp2/Asxl2/Trp53/Ogt/Atm/Lrrk2/Sirt1/Sirt6/Xbp1/Pih1d1/Kmt2e/Foxp3/Bcl6/Smarcb1/Mtf2/Mapk3/Lmna	18	BP
GO:0070838	divalent metal ion transport	58/2175	452/23239	0.00854693	0.0340707	0.0218792	Lgals3/Sestd1/Trpv2/Kcnj2/Grm6/Tgfb1/Nfatc3/Cav1/Slc8b1/Ccr1/Cask/Bcl2/Chd7/Atp1b1/Grin3b/Coro1a/Ibtk/Capn3/Mylk/P2ry6/Bak1/Xcr1/Cd84/Ehd3/Saraf/Orai1/Kcnn4/Prkcb/Stim2/Plcg2/Slc39a7/Cyba/Camk2d/Anxa2/Pdpk1/Ptpn6/Slc39a3/Icam1/Rgs9/Cacna1i/Jak3/Stim1/Panx1/Pde4d/Atp2c1/S100a1/Ace/Lck/Adrb1/Tmbim6/Slc8a1/Homer1/Slc30a10/Nipal3/Cxcr4/P2rx4/Trpm7/Trpc1	58	BP
GO:1903035	negative regulation of response to wounding	15/2175	82/23239	0.0085799	0.0341554	0.0219336	Apoe/Cask/Lrig2/Klk8/Ptprs/Thbs1/Anxa2/Prkcd/Crk/Cd9/Pros1/Rtn4/Anxa5/Pten/Pdgfa	15	BP
GO:2001057	reactive nitrogen species metabolic process	15/2175	82/23239	0.0085799	0.0341554	0.0219336	Dynll1/Tnf/Prdx5/Cav1/Tlr2/Itgb2/Sirpa/Mmp8/Jak2/Icam1/Tlr4/Klf4/Ass1/Hsp90aa1/P2rx4	15	BP
GO:0002832	negative regulation of response to biotic stimulus	9/2175	39/23239	0.00863857	0.0342252	0.0219784	Ppm1b/Muc4/Klre1/Dhx58/Sirt2/Prdm1/Arg2/Gpatch3/Ltf	9	BP
GO:0003298	physiological muscle hypertrophy	9/2175	39/23239	0.00863857	0.0342252	0.0219784	Gsk3a/Nr3c1/Slc25a4/Sirt1/Camk2d/Pi16/Adrb1/Rgs2/Ctdp1	9	BP
GO:0003301	physiological cardiac muscle hypertrophy	9/2175	39/23239	0.00863857	0.0342252	0.0219784	Gsk3a/Nr3c1/Slc25a4/Sirt1/Camk2d/Pi16/Adrb1/Rgs2/Ctdp1	9	BP
GO:0031670	cellular response to nutrient	9/2175	39/23239	0.00863857	0.0342252	0.0219784	Hsp90b1/Top2b/Srf/Xbp1/Usf1/Pdia3/Ssh1/Pim1/P2rx4	9	BP
GO:0046633	alpha-beta T cell proliferation	9/2175	39/23239	0.00863857	0.0342252	0.0219784	Cd28/Irf1/Vsir/Cd80/Arg2/Ccr2/Btla/Cblb/Cd3e	9	BP
GO:0051154	negative regulation of striated muscle cell differentiation	9/2175	39/23239	0.00863857	0.0342252	0.0219784	Ezh2/Gsk3a/Il1f9/Cflar/Xbp1/Pi16/Hdac5/Rgs2/Ctdp1	9	BP
GO:0061049	cell growth involved in cardiac muscle cell development	9/2175	39/23239	0.00863857	0.0342252	0.0219784	Gsk3a/Nr3c1/Slc25a4/Sirt1/Camk2d/Pi16/Adrb1/Rgs2/Ctdp1	9	BP
GO:0045931	positive regulation of mitotic cell cycle	25/2175	162/23239	0.00876171	0.0346895	0.0222765	Cd28/Terf1/Tnf/Phip/Tgfb1/Lsm10/Mecp2/Cul4b/Ccnd2/Anapc5/Igf1r/Ankrd17/Lmnb1/Asns/Kmt2e/Mdm2/Gen1/Lsm11/Eif4ebp1/Tmod3/Hnrnpu/Prkca/Birc5/Stox1/Anapc11	25	BP
GO:0006487	protein N-linked glycosylation	12/2175	60/23239	0.00880106	0.034798	0.0223462	Gfpt2/Derl3/St6gal1/Alg8/Alg11/Alg2/Nus1/Mgat1/Mgat4a/Pmm2/Pmm1/B4galt7	12	BP
GO:0060999	positive regulation of dendritic spine development	12/2175	60/23239	0.00880106	0.034798	0.0223462	Apoe/Grn/D16Ertd472e/Mecp2/Nr3c1/Cask/Nlgn2/Palm/Dnm1l/Eif4g2/Xlr4b/Caprin1	12	BP
GO:0006368	transcription elongation from RNA polymerase II promoter	10/2175	46/23239	0.00895542	0.0353602	0.0227073	Ezh2/Elof1/Cdk13/Zmynd11/Eloa/Ikzf1/Supt6/Eloc/Hnrnpu/Elob	10	BP
GO:0098586	cellular response to virus	10/2175	46/23239	0.00895542	0.0353602	0.0227073	Irgm2/Lsm14a/Gsdme/Dhx58/Nop53/Ankrd17/Pum2/Gpatch3/Bad/Pum1	10	BP
GO:0009746	response to hexose	27/2175	179/23239	0.00896792	0.0353856	0.0227236	Rack1/Dynll1/Ncf2/Nadk/Khk/Ogt/Stxbp4/Ucp2/Igf1r/Thbs1/Sirt1/Prkaa2/Xbp1/Pde3b/Pih1d1/Icam1/Rab11fip5/Kif5b/Grk2/Smarca4/Pdk3/Smarcb1/Bad/Selenot/Birc5/Hif1a/Eif2b1	27	BP
GO:0045824	negative regulation of innate immune response	11/2175	53/23239	0.00897845	0.0354032	0.0227349	Klre1/Ccr1/Smpdl3b/Dhx58/Nlrc3/Crk/Trafd1/Tap1/Samhd1/Serpinb9/Tap2	11	BP
GO:0070373	negative regulation of ERK1 and ERK2 cascade	14/2175	75/23239	0.00912088	0.0359405	0.0230799	Atf3/Cav1/Rapgef1/Slc9a3r1/Sirpa/Xbp1/Tlr4/Emilin1/Klf4/Rgs14/Dynlt1b/Pten/Ranbp9/Nlrp6	14	BP
GO:0034330	cell junction organization	35/2175	248/23239	0.00931543	0.0366573	0.0235402	Csf1r/Fn1/Macf1/Mpp5/Hdac7/Tnf/Tgfb1/Smad7/Rock2/Cav1/Afdn/Ptpro/Bcl2/Rapgef1/Pxn/Ppm1f/Srf/Flna/Rock1/Dusp22/Hipk1/Cdh13/Pdpk1/Vcl/Tns1/Ctnnd2/Lims1/Iqgap1/Cd9/Ace/Actn1/Prkca/Rap1b/Pten/Kifc3	35	BP
GO:0006090	pyruvate metabolic process	18/2175	106/23239	0.00932168	0.0366573	0.0235402	Srr/Ldha/Trp53/Khk/Ogt/Mif/Hk3/Eno1b/Prkaa2/Sirt6/Galk1/Cbfa2t3/Pfkm/Eno3/Galt/Pdk3/Hif1a/Jmjd8	18	BP
GO:1901657	glycosyl compound metabolic process	18/2175	106/23239	0.00932168	0.0366573	0.0235402	Aprt/Nt5c2/Prpsap1/Naga/Dck/Nme2/Aicda/Gnai3/Lrrk2/Ampd3/Akr7a5/Mocs1/Gimap7/Umps/Gba/Ctps/Nme7/Atic	18	BP
GO:0035303	regulation of dephosphorylation	25/2175	163/23239	0.0094546	0.0371549	0.0238598	Ppp1r2/Ppp1r12a/Cd300a/Tnf/Hsp90b1/Tgfb1/Rock2/Wnk1/Ppp2r5a/Marf1/Cnst/Fkbp15/Akap1/Rock1/Jak2/Chp1/Gpatch2/Cdk5rap3/Prkcd/Gba/Iqgap1/Ppp1r16b/Uri1/Ptbp1/Bag4	25	BP
GO:0050807	regulation of synapse organization	36/2175	257/23239	0.0094777	0.0372206	0.023902	Apoe/Tnf/Arhgef15/Arc/Slc7a11/Mecp2/Ptpro/Cask/Cyfip1/Tlr2/Klk8/Il10ra/Ptprs/Nlgn2/Lrrk2/Adgrl1/Dctn1/Ywhaz/Il1rap/Snx27/Fcgr2b/Abhd17a/Egln1/Ssh1/Dnm1l/Amigo2/Adnp/Prkca/Xlr4b/Caprin1/Cdk5r1/Pten/Homer1/Ube3a/Ntng2/Abhd17b	36	BP
[truncated: 6,089 more rows]

## Sheet: README
标题	说明
ID	编号
Description	描述信息
GeneRatio	输入的差异基因中属于该GO的基因数量/输入的差异基因包含在GO数据库的基因数量
BgRatio	GO数据库中该物种的基因中，属于该GO的基因数量/GO中该物种的基因的总数量
pvalue	P值
p.adjust	校正P值（BH方法校正后的P值）
qvalue	Q值（Q方法校正后的P值）
[truncated: 3 more rows]
