# Supplementary material for: Anti-Inflammatory and Immunomodulatory Effects of 0.1 Sub-Terahertz Irradiation in Collagen-Induced Arthritis Mice
Source: Int J Mol Sci. 2024 May 29;25(11):5963. doi: 10.3390/ijms25115963 (PMC11172739; doi:10.3390/ijms25115963)
Supplement: Supplementary file 1 [file ijms-25-05963-s001.zip › Table Supplement S4.xlsx]

## Sheet: F_vs_M_vs_C
ID	Description	GeneRatio	BgRatio	pvalue	p.adjust	qvalue	geneID	Count	geneSymbol	keggLink	level_a	level_b
mmu05140	Leishmaniasis	33/1081	70/8935	3.92003e-13	1.26617e-10	7.59248e-11	12266/21926/17357/13058/14999/14129/21803/17970/17972/17969/14960/24088/14131/15002/19697/66513/16414/14961/246256/15980/14998/18751/381091/13057/16452/15170/18036/21898/15000/26413/20846/26417/13627	33	C3/Tnf/Marcksl1/Cybb/H2-DMb1/Fcgr1/Tgfb1/Ncf2/Ncf4/Ncf1/H2-Aa/Tlr2/Fcgr3/H2-Ob/Rela/Tab1/Itgb2/H2-Ab1/Fcgr4/Ifngr2/H2-DMa/Prkcb/H2-Eb2/Cyba/Jak2/Ptpn6/Nfkbib/Tlr4/H2-DMb2/Mapk1/Stat1/Mapk3/Eef1a1	https://www.kegg.jp/kegg-bin/show_pathway?mmu05140/12266%09red/21926%09red/17357%09red/13058%09red/14999%09red/14129%09red/21803%09red/17970%09red/17972%09red/17969%09red/14960%09red/24088%09red/14131%09red/15002%09red/19697%09red/66513%09red/16414%09red/14961%09red/246256%09red/15980%09red/14998%09red/18751%09red/381091%09red/13057%09red/16452%09red/15170%09red/18036%09red/21898%09red/15000%09re…	Human Diseases	Infectious disease: parasitic
mmu05152	Tuberculosis	56/1081	180/8935	6.95938e-12	1.12394e-09	6.73961e-10	12266/240354/16783/21926/13040/14999/14129/21803/11972/12314/16985/19349/12043/14960/15510/21937/24088/12796/12721/12265/16154/13033/14131/117149/12475/15002/19697/14127/16414/11984/14961/246256/12912/18046/15980/14998/114143/381091/27060/16452/14130/108058/21871/21898/271457/15000/12015/26413/19057/69632/332579/20846/26417/54411/16149/108664	56	C3/Malt1/Lamp1/Tnf/Ctss/H2-DMb1/Fcgr1/Tgfb1/Atp6v0d1/Calm2/Lsp1/Rab7/Bcl2/H2-Aa/Hspd1/Tnfrsf1a/Tlr2/Camp/Coro1a/Ciita/Il10ra/Ctsd/Fcgr3/Tirap/Cd14/H2-Ob/Rela/Fcer1g/Itgb2/Atp6v0c/H2-Ab1/Fcgr4/Creb1/Nfyc/Ifngr2/H2-DMa/Atp6v0b/H2-Eb2/Tcirg1/Jak2/Fcgr2b/Camk2d/Atp6v0a2/Tlr4/Rab5a/H2-DMb2/Bad/Mapk1/Ppp3cc/Arhgef12/Card9/Stat1/Mapk3/Atp6ap1/Cd74/Atp6v1h	https://www.kegg.jp/kegg-bin/show_pathway?mmu05152/12266%09red/240354%09red/16783%09red/21926%09red/13040%09red/14999%09red/14129%09red/21803%09red/11972%09red/12314%09red/16985%09red/19349%09red/12043%09red/14960%09red/15510%09red/21937%09red/24088%09red/12796%09red/12721%09red/12265%09red/16154%09red/13033%09red/14131%09red/117149%09red/12475%09red/15002%09red/19697%09red/14127%09red/16414%09re…	Human Diseases	Infectious disease: bacterial
mmu04142	Lysosome	43/1081	131/8935	2.99652e-10	3.22625e-08	1.9346e-08	19156/14667/13036/114128/16783/15212/67963/12514/13040/19025/18010/12492/17939/11972/64138/211286/16792/13033/75612/11984/11767/27029/15587/114143/18145/27060/106039/229445/53599/72175/27419/21871/17159/14466/52120/12757/13032/19063/11883/50917/54411/108664/13039	43	Psap/Gm2a/Ctsh/Laptm4b/Lamp1/Hexb/Npc2/Cd68/Ctss/Ctsa/Neu1/Scarb2/Naga/Atp6v0d1/Ctsz/Cln5/Laptm5/Ctsd/Gns/Atp6v0c/Ap1m1/Sgsh/Hyal2/Atp6v0b/Npc1/Tcirg1/Gga1/Ctso/Cd164/Mfsd8/Naglu/Atp6v0a2/Man2b1/Gba/Hgsnat/Clta/Ctsc/Ppt1/Arsa/Galns/Atp6ap1/Atp6v1h/Ctsl	https://www.kegg.jp/kegg-bin/show_pathway?mmu04142/19156%09red/14667%09red/13036%09red/114128%09red/16783%09red/15212%09red/67963%09red/12514%09red/13040%09red/19025%09red/18010%09red/12492%09red/17939%09red/11972%09red/64138%09red/211286%09red/16792%09red/13033%09red/75612%09red/11984%09red/11767%09red/27029%09red/15587%09red/114143%09red/18145%09red/27060%09red/106039%09red/229445%09red/53599%0…	Cellular Processes	Transport and catabolism
mmu04145	Phagosome	52/1081	182/8935	1.23753e-09	9.99303e-08	5.99223e-08	12266/11974/16783/13058/13040/14999/14129/17970/11972/17972/17969/19349/14960/24088/12721/73834/14131/12475/15002/66144/16414/14964/11984/14961/246256/21825/11461/14998/114143/22146/11966/381091/13057/27060/14972/14130/21871/21898/271457/20778/15000/67951/53421/66290/21354/140792/54411/12845/53331/108664/13039/21355	52	C3/Atp6v0e/Lamp1/Cybb/Ctss/H2-DMb1/Fcgr1/Ncf2/Atp6v0d1/Ncf4/Ncf1/Rab7/H2-Aa/Tlr2/Coro1a/Atp6v1d/Fcgr3/Cd14/H2-Ob/Atp6v1f/Itgb2/H2-D1/Atp6v0c/H2-Ab1/Fcgr4/Thbs1/Actb/H2-DMa/Atp6v0b/Tuba1c/Atp6v1b2/H2-Eb2/Cyba/Tcirg1/H2-K1/Fcgr2b/Atp6v0a2/Tlr4/Rab5a/Scarb1/H2-DMb2/Tubb6/Sec61a1/Atp6v1g1/Tap1/Colec12/Atp6ap1/Comp/Stx7/Atp6v1h/Ctsl/Tap2	https://www.kegg.jp/kegg-bin/show_pathway?mmu04145/12266%09red/11974%09red/16783%09red/13058%09red/13040%09red/14999%09red/14129%09red/17970%09red/11972%09red/17972%09red/17969%09red/19349%09red/14960%09red/24088%09red/12721%09red/73834%09red/14131%09red/12475%09red/15002%09red/66144%09red/16414%09red/14964%09red/11984%09red/14961%09red/246256%09red/21825%09red/11461%09red/14998%09red/114143%09re…	Cellular Processes	Transport and catabolism
mmu05323	Rheumatoid arthritis	29/1081	87/8935	1.62957e-07	1.0527e-05	6.31243e-06	12487/11974/21926/14999/21803/11600/11972/14960/24088/73834/15002/66144/16414/11984/14961/14998/114143/11966/381091/27060/12519/15894/21871/21898/15000/66290/54411/108664/13039	29	Cd28/Atp6v0e/Tnf/H2-DMb1/Tgfb1/Angpt1/Atp6v0d1/H2-Aa/Tlr2/Atp6v1d/H2-Ob/Atp6v1f/Itgb2/Atp6v0c/H2-Ab1/H2-DMa/Atp6v0b/Atp6v1b2/H2-Eb2/Tcirg1/Cd80/Icam1/Atp6v0a2/Tlr4/H2-DMb2/Atp6v1g1/Atp6ap1/Atp6v1h/Ctsl	https://www.kegg.jp/kegg-bin/show_pathway?mmu05323/12487%09red/11974%09red/21926%09red/14999%09red/21803%09red/11600%09red/11972%09red/14960%09red/24088%09red/73834%09red/15002%09red/66144%09red/16414%09red/11984%09red/14961%09red/14998%09red/114143%09red/11966%09red/381091%09red/27060%09red/12519%09red/15894%09red/21871%09red/21898%09red/15000%09red/66290%09red/54411%09red/108664%09red/13039%09r…	Human Diseases	Immune disease
mmu05145	Toxoplasmosis	33/1081	110/8935	3.88119e-07	2.08937e-05	1.25288e-05	193740/21926/21947/14999/21803/54396/12043/14960/21937/24088/12265/16154/14679/15002/19697/66513/14961/11798/15980/14998/381091/16452/18607/18036/21898/104709/15000/16403/12015/26413/12703/20846/26417	33	Hspa1a/Tnf/Cd40lg/H2-DMb1/Tgfb1/Irgm2/Bcl2/H2-Aa/Tnfrsf1a/Tlr2/Ciita/Il10ra/Gnai3/H2-Ob/Rela/Tab1/H2-Ab1/Xiap/Ifngr2/H2-DMa/H2-Eb2/Jak2/Pdpk1/Nfkbib/Tlr4/Pik3r6/H2-DMb2/Itga6/Bad/Mapk1/Socs1/Stat1/Mapk3	https://www.kegg.jp/kegg-bin/show_pathway?mmu05145/193740%09red/21926%09red/21947%09red/14999%09red/21803%09red/54396%09red/12043%09red/14960%09red/21937%09red/24088%09red/12265%09red/16154%09red/14679%09red/15002%09red/19697%09red/66513%09red/14961%09red/11798%09red/15980%09red/14998%09red/381091%09red/16452%09red/18607%09red/18036%09red/21898%09red/104709%09red/15000%09red/16403%09red/12015%09r…	Human Diseases	Infectious disease: parasitic
mmu04062	Chemokine signaling pathway	48/1081	192/8935	4.96655e-07	2.29171e-05	1.3742e-05	18709/12929/19878/606496/12768/14707/17969/12765/20305/14679/26385/19697/16428/12775/12145/23832/18749/12769/19303/18751/234779/19877/18797/14693/16452/22324/18036/104709/16453/11513/18753/109880/14682/110355/14191/15162/12928/12015/26413/12772/20416/20663/215449/20846/26417/12767/80901/19395	48	Pik3r2/Crkl/Rock2/Gsk3a/Ccr1/Gng5/Ncf1/Cxcr2/Ccl6/Gnai3/Grk6/Rela/Itk/Ccr7/Cxcr5/Xcr1/Prkacb/Ccr9/Pxn/Prkcb/Plcg2/Rock1/Plcb3/Gnb2/Jak2/Vav1/Nfkbib/Pik3r6/Jak3/Adcy7/Prkcd/Braf/Gnaq/Grk2/Fgr/Hck/Crk/Bad/Mapk1/Ccr2/Shc1/Sos2/Rap1b/Stat1/Mapk3/Cxcr4/Cxcr6/Rasgrp2	https://www.kegg.jp/kegg-bin/show_pathway?mmu04062/18709%09red/12929%09red/19878%09red/606496%09red/12768%09red/14707%09red/17969%09red/12765%09red/20305%09red/14679%09red/26385%09red/19697%09red/16428%09red/12775%09red/12145%09red/23832%09red/18749%09red/12769%09red/19303%09red/18751%09red/234779%09red/19877%09red/18797%09red/14693%09red/16452%09red/22324%09red/18036%09red/104709%09red/16453%09r…	Organismal Systems	Immune system
mmu04659	Th17 cell differentiation	31/1081	105/8935	1.2782e-06	5.16075e-05	3.0946e-05	60505/14999/21803/18021/11622/18761/14960/18037/15002/19697/14961/16180/15980/14998/381091/16452/16364/18036/16453/20371/15000/26413/16818/19057/16186/19401/20846/15519/26417/15251/12501	31	Il21/H2-DMb1/Tgfb1/Nfatc3/Ahr/Prkcq/H2-Aa/Nfkbie/H2-Ob/Rela/H2-Ab1/Il1rap/Ifngr2/H2-DMa/H2-Eb2/Jak2/Irf4/Nfkbib/Jak3/Foxp3/H2-DMb2/Mapk1/Lck/Ppp3cc/Il2rg/Rara/Stat1/Hsp90aa1/Mapk3/Hif1a/Cd3e	https://www.kegg.jp/kegg-bin/show_pathway?mmu04659/60505%09red/14999%09red/21803%09red/18021%09red/11622%09red/18761%09red/14960%09red/18037%09red/15002%09red/19697%09red/14961%09red/16180%09red/15980%09red/14998%09red/381091%09red/16452%09red/16364%09red/18036%09red/16453%09red/20371%09red/15000%09red/26413%09red/16818%09red/19057%09red/16186%09red/19401%09red/20846%09red/15519%09red/26417%09red…	Organismal Systems	Immune system
mmu04380	Osteoclast differentiation	35/1081	128/8935	1.97347e-06	7.08258e-05	4.24701e-05	12978/22177/320832/18709/21926/14129/21803/17970/17972/17969/21937/18034/83433/14131/19697/66513/246256/19261/12912/15980/234779/14284/13057/14130/20375/751864/16477/26413/16818/19057/12703/20846/26417/18727/668101	35	Csf1r/Tyrobp/Sirpb1a/Pik3r2/Tnf/Fcgr1/Tgfb1/Ncf2/Ncf4/Ncf1/Tnfrsf1a/Nfkb2/Trem2/Fcgr3/Rela/Tab1/Fcgr4/Sirpa/Creb1/Ifngr2/Plcg2/Fosl2/Cyba/Fcgr2b/Spi1/Gm9733/Junb/Mapk1/Lck/Ppp3cc/Socs1/Stat1/Mapk3/Pira4/Sirpb1b	https://www.kegg.jp/kegg-bin/show_pathway?mmu04380/12978%09red/22177%09red/320832%09red/18709%09red/21926%09red/14129%09red/21803%09red/17970%09red/17972%09red/17969%09red/21937%09red/18034%09red/83433%09red/14131%09red/19697%09red/66513%09red/246256%09red/19261%09red/12912%09red/15980%09red/234779%09red/14284%09red/13057%09red/14130%09red/20375%09red/751864%09red/16477%09red/26413%09red/16818%09…	Organismal Systems	Development and regeneration
mmu00190	Oxidative phosphorylation	36/1081	135/8935	2.68713e-06	8.67942e-05	5.20454e-05	11974/12857/12859/11972/20463/74776/67680/67942/11946/73834/12864/22273/66144/66445/11984/66043/66091/114143/11966/12858/27060/228033/28080/21871/226139/225887/110323/226646/66290/70383/75406/54411/54405/12868/67130/108664	36	Atp6v0e/Cox4i1/Cox5b/Atp6v0d1/Cox7a2l/Ppa2/Sdhb/Atp5g2/Atp5a1/Atp6v1d/Cox6c/Uqcrc1/Atp6v1f/Cyc1/Atp6v0c/Atp5d/Ndufa3/Atp6v0b/Atp6v1b2/Cox5a/Tcirg1/Atp5g3/Atp5o/Atp6v0a2/Cox15/Ndufs8/Cox6b1/Ndufs2/Atp6v1g1/Cox10/Ndufs7/Atp6ap1/Ndufa1/Cox8a/Ndufa6/Atp6v1h	https://www.kegg.jp/kegg-bin/show_pathway?mmu00190/11974%09red/12857%09red/12859%09red/11972%09red/20463%09red/74776%09red/67680%09red/67942%09red/11946%09red/73834%09red/12864%09red/22273%09red/66144%09red/66445%09red/11984%09red/66043%09red/66091%09red/114143%09red/11966%09red/12858%09red/27060%09red/228033%09red/28080%09red/21871%09red/226139%09red/225887%09red/110323%09red/226646%09red/66290%…	Metabolism	Energy metabolism
mmu05020	Prion disease	58/1081	268/8935	5.42066e-06	0.00015917	9.54451e-05	57296/193740/12857/18709/22123/21926/13058/12859/12389/17970/74764/20463/17972/12915/17969/19184/170483/67680/67942/11946/12864/22273/11739/66445/19172/66043/18749/12912/70247/66091/22146/12858/13057/228033/12995/28080/26444/225887/18753/16573/13665/26446/231991/67951/67151/11909/11740/110323/226646/12015/26413/19057/75406/23997/26417/54405/12868/67130	58	Psmd8/Hspa1a/Cox4i1/Pik3r2/Psmd3/Tnf/Cybb/Cox5b/Cav1/Ncf2/Klc4/Cox7a2l/Ncf4/Atf6b/Ncf1/Psmc5/Grin3b/Sdhb/Atp5g2/Atp5a1/Cox6c/Uqcrc1/Slc25a4/Cyc1/Psmb4/Atp5d/Prkacb/Creb1/Psmd1/Ndufa3/Tuba1c/Cox5a/Cyba/Atp5g3/Csnk2a1/Atp5o/Psma7/Ndufs8/Prkcd/Kif5b/Eif2s1/Psmb3/Creb5/Tubb6/Psmd9/Atf2/Slc25a5/Cox6b1/Ndufs2/Bad/Mapk1/Ppp3cc/Ndufs7/Psmd13/Mapk3/Ndufa1/Cox8a/Ndufa6	https://www.kegg.jp/kegg-bin/show_pathway?mmu05020/57296%09red/193740%09red/12857%09red/18709%09red/22123%09red/21926%09red/13058%09red/12859%09red/12389%09red/17970%09red/74764%09red/20463%09red/17972%09red/12915%09red/17969%09red/19184%09red/170483%09red/67680%09red/67942%09red/11946%09red/12864%09red/22273%09red/11739%09red/66445%09red/19172%09red/66043%09red/18749%09red/12912%09red/70247%09re…	Human Diseases	Neurodegenerative disease
mmu05171	Coronavirus disease - COVID-19	54/1081	247/8935	8.35826e-06	0.000224976	0.000134905	12266/18709/21926/76808/170744/13058/110954/22186/56040/19943/67186/665562/67115/21937/24088/27176/20055/20103/19697/11837/27207/12273/18751/234779/114641/216799/56480/19896/14962/20344/16898/18036/21898/19988/625018/142980/68193/19944/20090/67891/54127/11421/26413/20054/74145/18750/72512/20846/26417/26961/20044/67427/23960/20042	54	C3/Pik3r2/Tnf/Rpl18a/Tlr8/Cybb/Rpl10/Uba52/Rplp1/Rpl28/Rplp2/Rpl31-ps12/Rpl14/Tnfrsf1a/Tlr2/Rpl7a/Rps16/Rps5/Rela/Rplp0/Rps11/C5ar1/Prkcb/Plcg2/Rpl31/Nlrp3/Tbk1/Rpl10a/Cfb/Selp/Rps2/Nfkbib/Tlr4/Rpl6/C4a/Tlr3/Rpl24/Rpl29/Rps29/Rpl4/Rps28/Ace/Mapk1/Rps15/F13a1/Prkca/Tmem173/Stat1/Mapk3/Rpl8/Rps14/Rps20/Oas1g/Rps12	https://www.kegg.jp/kegg-bin/show_pathway?mmu05171/12266%09red/18709%09red/21926%09red/76808%09red/170744%09red/13058%09red/110954%09red/22186%09red/56040%09red/19943%09red/67186%09red/665562%09red/67115%09red/21937%09red/24088%09red/27176%09red/20055%09red/20103%09red/19697%09red/11837%09red/27207%09red/12273%09red/18751%09red/234779%09red/114641%09red/216799%09red/56480%09red/19896%09red/14962%…	Human Diseases	Infectious disease: viral
mmu04612	Antigen processing and presentation	26/1081	90/8935	1.39688e-05	0.000347072	0.000208119	193740/16643/21926/13040/14999/65972/21356/14960/19186/12265/15002/14964/14961/12912/18046/14998/381091/14972/14827/15000/12525/21354/15519/16149/13039/21355	26	Hspa1a/Klrd1/Tnf/Ctss/H2-DMb1/Ifi30/Tapbp/H2-Aa/Psme1/Ciita/H2-Ob/H2-D1/H2-Ab1/Creb1/Nfyc/H2-DMa/H2-Eb2/H2-K1/Pdia3/H2-DMb2/Cd8a/Tap1/Hsp90aa1/Cd74/Ctsl/Tap2	https://www.kegg.jp/kegg-bin/show_pathway?mmu04612/193740%09red/16643%09red/21926%09red/13040%09red/14999%09red/65972%09red/21356%09red/14960%09red/19186%09red/12265%09red/15002%09red/14964%09red/14961%09red/12912%09red/18046%09red/14998%09red/381091%09red/14972%09red/14827%09red/15000%09red/12525%09red/21354%09red/15519%09red/16149%09red/13039%09red/21355%09red	Organismal Systems	Immune system
mmu05135	Yersinia infection	34/1081	134/8935	1.62255e-05	0.000374345	0.000224473	14268/18709/21926/215280/12929/19878/11867/18021/110651/20112/140579/56212/68089/19697/54353/66513/19303/54483/11461/19877/216799/56480/54126/330662/22324/21898/14682/12525/12928/26413/16818/69632/26417/23880	34	Fn1/Pik3r2/Tnf/Wipf1/Crkl/Rock2/Arpc1b/Nfatc3/Rps6ka3/Rps6ka2/Elmo2/Rhog/Arpc4/Rela/Skap2/Tab1/Pxn/Mefv/Actb/Rock1/Nlrp3/Tbk1/Arhgef7/Dock1/Vav1/Tlr4/Gnaq/Cd8a/Crk/Mapk1/Lck/Arhgef12/Mapk3/Fyb	https://www.kegg.jp/kegg-bin/show_pathway?mmu05135/14268%09red/18709%09red/21926%09red/215280%09red/12929%09red/19878%09red/11867%09red/18021%09red/110651%09red/20112%09red/140579%09red/56212%09red/68089%09red/19697%09red/54353%09red/66513%09red/19303%09red/54483%09red/11461%09red/19877%09red/216799%09red/56480%09red/54126%09red/330662%09red/22324%09red/21898%09red/14682%09red/12525%09red/12928%0…	Human Diseases	Infectious disease: bacterial
mmu04066	HIF-1 signaling pathway	30/1081	114/8935	2.37747e-05	0.000511949	0.000306986	18709/13058/11600/16828/12043/212032/433182/19697/12576/16001/15980/18751/234779/108058/170768/112405/21898/17347/13806/18642/13808/112407/67923/13685/26413/18750/26417/15251/15368/67673	30	Pik3r2/Cybb/Angpt1/Ldha/Bcl2/Hk3/Eno1b/Rela/Cdkn1b/Igf1r/Ifngr2/Prkcb/Plcg2/Camk2d/Pfkfb3/Egln1/Tlr4/Mknk2/Eno1/Pfkm/Eno3/Egln3/Eloc/Eif4ebp1/Mapk1/Prkca/Mapk3/Hif1a/Hmox1/Elob	https://www.kegg.jp/kegg-bin/show_pathway?mmu04066/18709%09red/13058%09red/11600%09red/16828%09red/12043%09red/212032%09red/433182%09red/19697%09red/12576%09red/16001%09red/15980%09red/18751%09red/234779%09red/108058%09red/170768%09red/112405%09red/21898%09red/17347%09red/13806%09red/18642%09red/13808%09red/112407%09red/67923%09red/13685%09red/26413%09red/18750%09red/26417%09red/15251%09red/15368…	Environmental Information Processing	Signal transduction
mmu04510	Focal adhesion	44/1081	201/8935	5.47231e-05	0.00108006	0.000647649	14268/17931/18709/12929/19878/12389/12043/107746/232807/12444/16421/107589/16001/21825/11798/19303/11461/18751/19045/192176/19877/330662/18607/22324/22330/109880/11855/16403/22323/12928/12834/241226/12015/26413/20416/15234/109711/20663/18750/215449/19211/26417/12845/18590	44	Fn1/Ppp1r12a/Pik3r2/Crkl/Rock2/Cav1/Bcl2/Rapgef1/Ppp1r12c/Ccnd2/Itgb7/Mylk/Igf1r/Thbs1/Xiap/Pxn/Actb/Prkcb/Ppp1ca/Flna/Rock1/Dock1/Pdpk1/Vav1/Vcl/Braf/Arhgap5/Itga6/Vasp/Crk/Col6a2/Itga8/Bad/Mapk1/Shc1/Hgf/Actn1/Sos2/Prkca/Rap1b/Pten/Mapk3/Comp/Pdgfa	https://www.kegg.jp/kegg-bin/show_pathway?mmu04510/14268%09red/17931%09red/18709%09red/12929%09red/19878%09red/12389%09red/12043%09red/107746%09red/232807%09red/12444%09red/16421%09red/107589%09red/16001%09red/21825%09red/11798%09red/19303%09red/11461%09red/18751%09red/19045%09red/192176%09red/19877%09red/330662%09red/18607%09red/22324%09red/22330%09red/109880%09red/11855%09red/16403%09red/22323%…	Cellular Processes	Cellular community - eukaryotes
mmu04210	Apoptosis	33/1081	136/8935	5.68453e-05	0.00108006	0.000647649	18709/13036/21926/13040/17873/12043/22059/64138/21937/17210/13033/11920/19697/12018/11798/16906/11461/12633/22146/11545/229445/18607/13197/13665/21933/18646/12015/26413/11799/13032/26417/13039/16905	33	Pik3r2/Ctsh/Tnf/Ctss/Gadd45b/Bcl2/Trp53/Ctsz/Tnfrsf1a/Mcl1/Ctsd/Atm/Rela/Bak1/Xiap/Lmnb1/Actb/Cflar/Tuba1c/Parp1/Ctso/Pdpk1/Gadd45a/Eif2s1/Tnfrsf10b/Prf1/Bad/Mapk1/Birc5/Ctsc/Mapk3/Ctsl/Lmna	https://www.kegg.jp/kegg-bin/show_pathway?mmu04210/18709%09red/13036%09red/21926%09red/13040%09red/17873%09red/12043%09red/22059%09red/64138%09red/21937%09red/17210%09red/13033%09red/11920%09red/19697%09red/12018%09red/11798%09red/16906%09red/11461%09red/12633%09red/22146%09red/11545%09red/229445%09red/18607%09red/13197%09red/13665%09red/21933%09red/18646%09red/12015%09red/26413%09red/11799%09red…	Cellular Processes	Cell growth and death
mmu05310	Asthma	11/1081	25/8935	6.85035e-05	0.00122926	0.000737114	21926/21947/14999/14960/14125/15002/14127/14961/14998/381091/15000	11	Tnf/Cd40lg/H2-DMb1/H2-Aa/Fcer1a/H2-Ob/Fcer1g/H2-Ab1/H2-DMa/H2-Eb2/H2-DMb2	https://www.kegg.jp/kegg-bin/show_pathway?mmu05310/21926%09red/21947%09red/14999%09red/14960%09red/14125%09red/15002%09red/14127%09red/14961%09red/14998%09red/381091%09red/15000%09red	Human Diseases	Immune disease
mmu05321	Inflammatory bowel disease	19/1081	62/8935	8.20034e-05	0.00139406	0.000835935	60505/21926/14999/21803/14960/24088/15002/19697/16174/14961/15980/14998/381091/21898/20371/15000/16162/16186/20846	19	Il21/Tnf/H2-DMb1/Tgfb1/H2-Aa/Tlr2/H2-Ob/Rela/Il18rap/H2-Ab1/Ifngr2/H2-DMa/H2-Eb2/Tlr4/Foxp3/H2-DMb2/Il12rb2/Il2rg/Stat1	https://www.kegg.jp/kegg-bin/show_pathway?mmu05321/60505%09red/21926%09red/14999%09red/21803%09red/14960%09red/24088%09red/15002%09red/19697%09red/16174%09red/14961%09red/15980%09red/14998%09red/381091%09red/21898%09red/20371%09red/15000%09red/16162%09red/16186%09red/20846%09red	Human Diseases	Immune disease
mmu04672	Intestinal immune network for IgA production	15/1081	43/8935	8.8854e-05	0.00142075	0.000851941	12487/21947/14999/21803/14960/11628/15002/16421/14961/12769/14998/381091/12519/15000/12767	15	Cd28/Cd40lg/H2-DMb1/Tgfb1/H2-Aa/Aicda/H2-Ob/Itgb7/H2-Ab1/Ccr9/H2-DMa/H2-Eb2/Cd80/H2-DMb2/Cxcr4	https://www.kegg.jp/kegg-bin/show_pathway?mmu04672/12487%09red/21947%09red/14999%09red/21803%09red/14960%09red/11628%09red/15002%09red/16421%09red/14961%09red/12769%09red/14998%09red/381091%09red/12519%09red/15000%09red/12767%09red	Organismal Systems	Immune system
mmu04640	Hematopoietic cell lineage	25/1081	94/8935	9.23708e-05	0.00142075	0.000851941	12978/16197/21926/14999/14129/13136/14128/14960/16178/12475/12493/15002/14961/12509/14998/381091/21673/15000/12525/16403/12494/14256/12527/12489/12501	25	Csf1r/Il7r/Tnf/H2-DMb1/Fcgr1/Cd55/Fcer2a/H2-Aa/Il1r2/Cd14/Cd37/H2-Ob/H2-Ab1/Cd59a/H2-DMa/H2-Eb2/Dntt/H2-DMb2/Cd8a/Itga6/Cd38/Flt3l/Cd9/Cd33/Cd3e	https://www.kegg.jp/kegg-bin/show_pathway?mmu04640/12978%09red/16197%09red/21926%09red/14999%09red/14129%09red/13136%09red/14128%09red/14960%09red/16178%09red/12475%09red/12493%09red/15002%09red/14961%09red/12509%09red/14998%09red/381091%09red/21673%09red/15000%09red/12525%09red/16403%09red/12494%09red/14256%09red/12527%09red/12489%09red/12501%09red	Organismal Systems	Immune system
mmu04611	Platelet activation	30/1081	124/8935	0.000128971	0.00189353	0.00113544	17931/18709/19878/20619/14679/14127/107589/22320/19419/211429/18749/109305/11461/18783/14683/19045/243816/234779/19877/18797/104709/11513/20866/14682/22323/26413/69632/215449/26417/19395	30	Ppp1r12a/Pik3r2/Rock2/Snap23/Gnai3/Fcer1g/Mylk/Vamp8/Rasgrp1/Pla2g4b/Prkacb/Orai1/Actb/Pla2g4a/Gnas/Ppp1ca/Gp6/Plcg2/Rock1/Plcb3/Pik3r6/Adcy7/Stim1/Gnaq/Vasp/Mapk1/Arhgef12/Rap1b/Mapk3/Rasgrp2	https://www.kegg.jp/kegg-bin/show_pathway?mmu04611/17931%09red/18709%09red/19878%09red/20619%09red/14679%09red/14127%09red/107589%09red/22320%09red/19419%09red/211429%09red/18749%09red/109305%09red/11461%09red/18783%09red/14683%09red/19045%09red/243816%09red/234779%09red/19877%09red/18797%09red/104709%09red/11513%09red/20866%09red/14682%09red/22323%09red/26413%09red/69632%09red/215449%09red/26417…	Organismal Systems	Immune system
mmu04658	Th1 and Th2 cell differentiation	23/1081	88/8935	0.000230684	0.00310462	0.00186166	14999/18021/18761/14960/18037/15002/19697/14961/15980/14998/381091/16452/18036/16453/15000/16162/26413/16818/19057/16186/20846/26417/12501	23	H2-DMb1/Nfatc3/Prkcq/H2-Aa/Nfkbie/H2-Ob/Rela/H2-Ab1/Ifngr2/H2-DMa/H2-Eb2/Jak2/Nfkbib/Jak3/H2-DMb2/Il12rb2/Mapk1/Lck/Ppp3cc/Il2rg/Stat1/Mapk3/Cd3e	https://www.kegg.jp/kegg-bin/show_pathway?mmu04658/14999%09red/18021%09red/18761%09red/14960%09red/18037%09red/15002%09red/19697%09red/14961%09red/15980%09red/14998%09red/381091%09red/16452%09red/18036%09red/16453%09red/15000%09red/16162%09red/26413%09red/16818%09red/19057%09red/16186%09red/20846%09red/26417%09red/12501%09red	Organismal Systems	Immune system
mmu05235	PD-L1 expression and PD-1 checkpoint pathway in cancer	23/1081	88/8935	0.000230684	0.00310462	0.00186166	12487/18709/18021/18761/24088/18037/117149/19697/19419/15980/16452/12995/15170/18036/21898/26413/16818/19057/20846/19211/26417/15251/12501	23	Cd28/Pik3r2/Nfatc3/Prkcq/Tlr2/Nfkbie/Tirap/Rela/Rasgrp1/Ifngr2/Jak2/Csnk2a1/Ptpn6/Nfkbib/Tlr4/Mapk1/Lck/Ppp3cc/Stat1/Pten/Mapk3/Hif1a/Cd3e	https://www.kegg.jp/kegg-bin/show_pathway?mmu05235/12487%09red/18709%09red/18021%09red/18761%09red/24088%09red/18037%09red/117149%09red/19697%09red/19419%09red/15980%09red/16452%09red/12995%09red/15170%09red/18036%09red/21898%09red/26413%09red/16818%09red/19057%09red/20846%09red/19211%09red/26417%09red/15251%09red/12501%09red	Human Diseases	Cancer: overview
mmu05211	Renal cell carcinoma	19/1081	68/8935	0.000315729	0.00380794	0.0022834	18709/209446/12929/21803/107746/112405/109880/112407/12928/67923/14194/12015/26413/15234/20663/215449/26417/15251/67673	19	Pik3r2/Tfe3/Crkl/Tgfb1/Rapgef1/Egln1/Braf/Egln3/Crk/Eloc/Fh1/Bad/Mapk1/Hgf/Sos2/Rap1b/Mapk3/Hif1a/Elob	https://www.kegg.jp/kegg-bin/show_pathway?mmu05211/18709%09red/209446%09red/12929%09red/21803%09red/107746%09red/112405%09red/109880%09red/112407%09red/12928%09red/67923%09red/14194%09red/12015%09red/26413%09red/15234%09red/20663%09red/215449%09red/26417%09red/15251%09red/67673%09red	Human Diseases	Cancer: specific types
mmu04140	Autophagy - animal	32/1081	142/8935	0.000317868	0.00380794	0.0022834	18709/16783/218460/20130/18761/19349/12043/13033/22320/69635/16001/18749/108079/12421/12633/56480/67841/18607/56486/18753/13665/93739/12015/26413/67790/68118/19211/26417/15251/17532/13039/207565	32	Pik3r2/Lamp1/Wdr41/Rras/Prkcq/Rab7/Bcl2/Ctsd/Vamp8/Dapk1/Igf1r/Prkacb/Prkaa2/Rb1cc1/Cflar/Tbk1/Atg3/Pdpk1/Gabarap/Prkcd/Eif2s1/Gabarapl2/Bad/Mapk1/Rab39b/Atg101/Pten/Mapk3/Hif1a/Mras/Ctsl/Camkk2	https://www.kegg.jp/kegg-bin/show_pathway?mmu04140/18709%09red/16783%09red/218460%09red/20130%09red/18761%09red/19349%09red/12043%09red/13033%09red/22320%09red/69635%09red/16001%09red/18749%09red/108079%09red/12421%09red/12633%09red/56480%09red/67841%09red/18607%09red/56486%09red/18753%09red/13665%09red/93739%09red/12015%09red/26413%09red/67790%09red/68118%09red/19211%09red/26417%09red/15251%09re…	Cellular Processes	Transport and catabolism
mmu04010	MAPK signaling pathway	56/1081	294/8935	0.00031831	0.00380794	0.0022834	12978/19043/193740/21926/26410/12929/56274/21803/11600/18021/17873/110651/20112/20130/30957/22059/17187/21937/18034/12475/19697/19042/66513/19419/16001/211429/16180/18749/18783/15370/18751/20807/26411/192176/218397/18099/13197/239556/17164/17347/109880/11909/12928/14256/58231/26940/26413/15234/19057/20663/18750/215449/26417/18590/17532/19395	56	Csf1r/Ppm1b/Hspa1a/Tnf/Map3k8/Crkl/Stk3/Tgfb1/Angpt1/Nfatc3/Gadd45b/Rps6ka3/Rps6ka2/Rras/Mapk8ip3/Trp53/Max/Tnfrsf1a/Nfkb2/Cd14/Rela/Ppm1a/Tab1/Rasgrp1/Igf1r/Pla2g4b/Il1rap/Prkacb/Pla2g4a/Nr4a1/Prkcb/Srf/Map4k1/Flna/Rasa1/Nlk/Gadd45a/Cacna1i/Mapkapk2/Mknk2/Braf/Atf2/Crk/Flt3l/Stk4/Ecsit/Mapk1/Hgf/Ppp3cc/Sos2/Prkca/Rap1b/Mapk3/Pdgfa/Mras/Rasgrp2	https://www.kegg.jp/kegg-bin/show_pathway?mmu04010/12978%09red/19043%09red/193740%09red/21926%09red/26410%09red/12929%09red/56274%09red/21803%09red/11600%09red/18021%09red/17873%09red/110651%09red/20112%09red/20130%09red/30957%09red/22059%09red/17187%09red/21937%09red/18034%09red/12475%09red/19697%09red/19042%09red/66513%09red/19419%09red/16001%09red/211429%09red/16180%09red/18749%09red/18783%09r…	Environmental Information Processing	Signal transduction
mmu05164	Influenza A	37/1081	173/8935	0.000340993	0.00386048	0.0023149	18709/21926/14999/14960/21937/53319/12265/15002/19697/11739/12018/14961/15980/11461/14998/18751/381091/216799/56480/103573/16452/15894/18036/21898/13665/232989/15000/142980/11740/21933/26413/18750/20846/26417/54196/66679/23960	37	Pik3r2/Tnf/H2-DMb1/H2-Aa/Tnfrsf1a/Nxf1/Ciita/H2-Ob/Rela/Slc25a4/Bak1/H2-Ab1/Ifngr2/Actb/H2-DMa/Prkcb/H2-Eb2/Nlrp3/Tbk1/Xpo1/Jak2/Icam1/Nfkbib/Tlr4/Eif2s1/Hnrnpul1/H2-DMb2/Tlr3/Slc25a5/Tnfrsf10b/Mapk1/Prkca/Stat1/Mapk3/Pabpn1/Rae1/Oas1g	https://www.kegg.jp/kegg-bin/show_pathway?mmu05164/18709%09red/21926%09red/14999%09red/14960%09red/21937%09red/53319%09red/12265%09red/15002%09red/19697%09red/11739%09red/12018%09red/14961%09red/15980%09red/11461%09red/14998%09red/18751%09red/381091%09red/216799%09red/56480%09red/103573%09red/16452%09red/15894%09red/18036%09red/21898%09red/13665%09red/232989%09red/15000%09red/142980%09red/11740%0…	Human Diseases	Infectious disease: viral
mmu05415	Diabetic cardiomyopathy	43/1081	211/8935	0.000357394	0.00386048	0.0023149	14584/12857/18709/13058/12859/21803/17970/20463/17972/17969/67680/67942/11946/13033/12864/22273/19697/11739/66445/66043/66091/18751/19045/11545/12858/18797/13057/228033/108058/28080/225887/18753/11740/110323/236900/226646/11421/18750/75406/19211/54405/12868/67130	43	Gfpt2/Cox4i1/Pik3r2/Cybb/Cox5b/Tgfb1/Ncf2/Cox7a2l/Ncf4/Ncf1/Sdhb/Atp5g2/Atp5a1/Ctsd/Cox6c/Uqcrc1/Rela/Slc25a4/Cyc1/Atp5d/Ndufa3/Prkcb/Ppp1ca/Parp1/Cox5a/Plcb3/Cyba/Atp5g3/Camk2d/Atp5o/Ndufs8/Prkcd/Slc25a5/Cox6b1/Pdk3/Ndufs2/Ace/Prkca/Ndufs7/Pten/Ndufa1/Cox8a/Ndufa6	https://www.kegg.jp/kegg-bin/show_pathway?mmu05415/14584%09red/12857%09red/18709%09red/13058%09red/12859%09red/21803%09red/17970%09red/20463%09red/17972%09red/17969%09red/67680%09red/67942%09red/11946%09red/13033%09red/12864%09red/22273%09red/19697%09red/11739%09red/66445%09red/66043%09red/66091%09red/18751%09red/19045%09red/11545%09red/12858%09red/18797%09red/13057%09red/228033%09red/108058%09re…	Human Diseases	Cardiovascular disease
mmu04068	FoxO signaling pathway	30/1081	131/8935	0.000361314	0.00386048	0.0023149	16197/18709/21803/17873/12444/11920/12576/16001/93759/108079/13609/19079/18099/18607/56486/13197/17246/109880/93739/58231/12053/26413/20663/27373/12452/19211/26417/26556/12566/54601	30	Il7r/Pik3r2/Tgfb1/Gadd45b/Ccnd2/Atm/Cdkn1b/Igf1r/Sirt1/Prkaa2/S1pr1/Prkab1/Nlk/Pdpk1/Gabarap/Gadd45a/Mdm2/Braf/Gabarapl2/Stk4/Bcl6/Mapk1/Sos2/Csnk1e/Ccng2/Pten/Mapk3/Homer1/Cdk2/Foxo4	https://www.kegg.jp/kegg-bin/show_pathway?mmu04068/16197%09red/18709%09red/21803%09red/17873%09red/12444%09red/11920%09red/12576%09red/16001%09red/93759%09red/108079%09red/13609%09red/19079%09red/18099%09red/18607%09red/56486%09red/13197%09red/17246%09red/109880%09red/93739%09red/58231%09red/12053%09red/26413%09red/20663%09red/27373%09red/12452%09red/19211%09red/26417%09red/26556%09red/12566%09re…	Environmental Information Processing	Signal transduction
mmu05205	Proteoglycans in cancer	42/1081	205/8935	0.00037051	0.00386048	0.0023149	14268/17931/18709/21926/13207/21803/19878/18569/12389/20130/22059/24088/232807/16001/21825/18749/19303/11461/18751/19045/19206/234779/192176/19877/108058/18607/15170/22324/75705/21898/17246/109880/29875/26413/15234/69632/20663/18750/26417/15251/17532/13039	42	Fn1/Ppp1r12a/Pik3r2/Tnf/Ddx5/Tgfb1/Rock2/Pdcd4/Cav1/Rras/Trp53/Tlr2/Ppp1r12c/Igf1r/Thbs1/Prkacb/Pxn/Actb/Prkcb/Ppp1ca/Ptch1/Plcg2/Flna/Rock1/Camk2d/Pdpk1/Ptpn6/Vav1/Eif4b/Tlr4/Mdm2/Braf/Iqgap1/Mapk1/Hgf/Arhgef12/Sos2/Prkca/Mapk3/Hif1a/Mras/Ctsl	https://www.kegg.jp/kegg-bin/show_pathway?mmu05205/14268%09red/17931%09red/18709%09red/21926%09red/13207%09red/21803%09red/19878%09red/18569%09red/12389%09red/20130%09red/22059%09red/24088%09red/232807%09red/16001%09red/21825%09red/18749%09red/19303%09red/11461%09red/18751%09red/19045%09red/19206%09red/234779%09red/192176%09red/19877%09red/108058%09red/18607%09red/15170%09red/22324%09red/75705%09…	Human Diseases	Cancer: overview
mmu05169	Epstein-Barr virus infection	46/1081	231/8935	0.000389721	0.00393375	0.00235884	57296/22352/18709/22123/21926/14999/21356/17873/14128/12043/22059/14960/19184/24088/18034/18037/12444/15002/19697/66513/14964/12495/12576/12018/14961/70247/14998/234779/381091/56480/14972/15894/13197/18036/14827/17246/16453/15000/21354/20846/23997/12566/66935/23960/21355/12501	46	Psmd8/Vim/Pik3r2/Psmd3/Tnf/H2-DMb1/Tapbp/Gadd45b/Fcer2a/Bcl2/Trp53/H2-Aa/Psmc5/Tlr2/Nfkb2/Nfkbie/Ccnd2/H2-Ob/Rela/Tab1/H2-D1/Entpd1/Cdkn1b/Bak1/H2-Ab1/Psmd1/H2-DMa/Plcg2/H2-Eb2/Tbk1/H2-K1/Icam1/Gadd45a/Nfkbib/Pdia3/Mdm2/Jak3/H2-DMb2/Tap1/Stat1/Psmd13/Cdk2/Cir1/Oas1g/Tap2/Cd3e	https://www.kegg.jp/kegg-bin/show_pathway?mmu05169/57296%09red/22352%09red/18709%09red/22123%09red/21926%09red/14999%09red/21356%09red/17873%09red/14128%09red/12043%09red/22059%09red/14960%09red/19184%09red/24088%09red/18034%09red/18037%09red/12444%09red/15002%09red/19697%09red/66513%09red/14964%09red/12495%09red/12576%09red/12018%09red/14961%09red/70247%09red/14998%09red/234779%09red/381091%09re…	Human Diseases	Infectious disease: viral
mmu04660	T cell receptor signaling pathway	25/1081	103/8935	0.00043414	0.00424931	0.00254806	12487/240354/18709/21926/21947/26410/18021/18761/18037/19697/16428/19419/18607/15170/22324/17444/18036/12525/26413/16818/19057/20663/26417/208650/12501	25	Cd28/Malt1/Pik3r2/Tnf/Cd40lg/Map3k8/Nfatc3/Prkcq/Nfkbie/Rela/Itk/Rasgrp1/Pdpk1/Ptpn6/Vav1/Grap2/Nfkbib/Cd8a/Mapk1/Lck/Ppp3cc/Sos2/Mapk3/Cblb/Cd3e	https://www.kegg.jp/kegg-bin/show_pathway?mmu04660/12487%09red/240354%09red/18709%09red/21926%09red/21947%09red/26410%09red/18021%09red/18761%09red/18037%09red/19697%09red/16428%09red/19419%09red/18607%09red/15170%09red/22324%09red/17444%09red/18036%09red/12525%09red/26413%09red/16818%09red/19057%09red/20663%09red/26417%09red/208650%09red/12501%09red	Organismal Systems	Immune system
mmu04666	Fc gamma R-mediated phagocytosis	23/1081	92/8935	0.000463335	0.00440168	0.00263943	18709/17357/14129/12929/11867/17969/68089/227753/246256/211429/18783/18751/234779/14130/330662/22324/18753/15162/22323/12928/26413/18750/26417	23	Pik3r2/Marcksl1/Fcgr1/Crkl/Arpc1b/Ncf1/Arpc4/Gsn/Fcgr4/Pla2g4b/Pla2g4a/Prkcb/Plcg2/Fcgr2b/Dock1/Vav1/Prkcd/Hck/Vasp/Crk/Mapk1/Prkca/Mapk3	https://www.kegg.jp/kegg-bin/show_pathway?mmu04666/18709%09red/17357%09red/14129%09red/12929%09red/11867%09red/17969%09red/68089%09red/227753%09red/246256%09red/211429%09red/18783%09red/18751%09red/234779%09red/14130%09red/330662%09red/22324%09red/18753%09red/15162%09red/22323%09red/12928%09red/26413%09red/18750%09red/26417%09red	Organismal Systems	Immune system
mmu05170	Human immunodeficiency virus 1 infection	47/1081	240/8935	0.000500636	0.00462015	0.00277044	18709/21938/21926/12929/18021/21356/12314/14707/12043/72584/21937/24088/14679/11920/19697/66513/321006/14964/12018/11767/19303/18751/234779/56480/14972/14693/21898/14827/319236/14682/12928/67923/12015/26413/21354/19057/56045/18750/72512/103583/13194/26417/12767/245000/67673/21355/12501	47	Pik3r2/Tnfrsf1b/Tnf/Crkl/Nfatc3/Tapbp/Calm2/Gng5/Bcl2/Cul4b/Tnfrsf1a/Tlr2/Gnai3/Atm/Rela/Tab1/Dcaf1/H2-D1/Bak1/Ap1m1/Pxn/Prkcb/Plcg2/Tbk1/H2-K1/Gnb2/Tlr4/Pdia3/Trim12c/Gnaq/Crk/Eloc/Bad/Mapk1/Tap1/Ppp3cc/Samhd1/Prkca/Tmem173/Fbxw11/Ddb1/Mapk3/Cxcr4/Atr/Elob/Tap2/Cd3e	https://www.kegg.jp/kegg-bin/show_pathway?mmu05170/18709%09red/21938%09red/21926%09red/12929%09red/18021%09red/21356%09red/12314%09red/14707%09red/12043%09red/72584%09red/21937%09red/24088%09red/14679%09red/11920%09red/19697%09red/66513%09red/321006%09red/14964%09red/12018%09red/11767%09red/19303%09red/18751%09red/234779%09red/56480%09red/14972%09red/14693%09red/21898%09red/14827%09red/319236%09r…	Human Diseases	Infectious disease: viral
mmu05215	Prostate cancer	24/1081	99/8935	0.000571633	0.00509841	0.00305722	18709/22027/12043/22059/16178/19697/12576/16001/12912/21414/18607/17246/231991/109880/12015/26413/20663/14869/16842/15519/19211/26417/12566/18590	24	Pik3r2/Hsp90b1/Bcl2/Trp53/Il1r2/Rela/Cdkn1b/Igf1r/Creb1/Tcf7/Pdpk1/Mdm2/Creb5/Braf/Bad/Mapk1/Sos2/Gstp2/Lef1/Hsp90aa1/Pten/Mapk3/Cdk2/Pdgfa	https://www.kegg.jp/kegg-bin/show_pathway?mmu05215/18709%09red/22027%09red/12043%09red/22059%09red/16178%09red/19697%09red/12576%09red/16001%09red/12912%09red/21414%09red/18607%09red/17246%09red/231991%09red/109880%09red/12015%09red/26413%09red/20663%09red/14869%09red/16842%09red/15519%09red/19211%09red/26417%09red/12566%09red/18590%09red	Human Diseases	Cancer: specific types
mmu04064	NF-kappa B signaling pathway	25/1081	105/8935	0.00059107	0.00509841	0.00305722	240354/21926/21947/50930/17873/18761/12043/21937/18034/11920/117149/12475/19697/66513/11798/18751/12633/234779/11545/12995/15894/13197/21898/105844/16818	25	Malt1/Tnf/Cd40lg/Tnfsf14/Gadd45b/Prkcq/Bcl2/Tnfrsf1a/Nfkb2/Atm/Tirap/Cd14/Rela/Tab1/Xiap/Prkcb/Cflar/Plcg2/Parp1/Csnk2a1/Icam1/Gadd45a/Tlr4/Card10/Lck	https://www.kegg.jp/kegg-bin/show_pathway?mmu04064/240354%09red/21926%09red/21947%09red/50930%09red/17873%09red/18761%09red/12043%09red/21937%09red/18034%09red/11920%09red/117149%09red/12475%09red/19697%09red/66513%09red/11798%09red/18751%09red/12633%09red/234779%09red/11545%09red/12995%09red/15894%09red/13197%09red/21898%09red/105844%09red/16818%09red	Environmental Information Processing	Signal transduction
mmu05417	Lipid and atherosclerosis	43/1081	216/8935	0.000599813	0.00509841	0.00305722	193740/18709/21926/21947/13058/22027/19878/18021/17970/12314/17972/17969/12043/22059/15510/21937/24088/117149/12475/19697/66513/22433/216799/56480/18797/13057/16452/108058/20344/18607/22324/15894/21898/13665/21933/12015/26413/19057/18750/18987/215449/15519/26417	43	Hspa1a/Pik3r2/Tnf/Cd40lg/Cybb/Hsp90b1/Rock2/Nfatc3/Ncf2/Calm2/Ncf4/Ncf1/Bcl2/Trp53/Hspd1/Tnfrsf1a/Tlr2/Tirap/Cd14/Rela/Tab1/Xbp1/Nlrp3/Tbk1/Plcb3/Cyba/Jak2/Camk2d/Selp/Pdpk1/Vav1/Icam1/Tlr4/Eif2s1/Tnfrsf10b/Bad/Mapk1/Ppp3cc/Prkca/Pou2f2/Rap1b/Hsp90aa1/Mapk3	https://www.kegg.jp/kegg-bin/show_pathway?mmu05417/193740%09red/18709%09red/21926%09red/21947%09red/13058%09red/22027%09red/19878%09red/18021%09red/17970%09red/12314%09red/17972%09red/17969%09red/12043%09red/22059%09red/15510%09red/21937%09red/24088%09red/117149%09red/12475%09red/19697%09red/66513%09red/22433%09red/216799%09red/56480%09red/18797%09red/13057%09red/16452%09red/108058%09red/20344%09…	Human Diseases	Cardiovascular disease
mmu05016	Huntington disease	56/1081	302/8935	0.00063625	0.00526945	0.00315978	57296/12857/22123/11772/12859/74764/20463/22059/19184/67680/67942/11946/12864/22273/71770/13191/11739/66445/19172/66043/12912/21780/12421/70247/232910/66091/22146/12858/18797/228033/28080/26444/225887/16573/17749/26446/231991/67951/67151/14682/11740/110323/226646/66420/20022/18181/20907/68118/12757/75406/23997/13417/54405/12868/67130/72504	56	Psmd8/Cox4i1/Psmd3/Ap2a2/Cox5b/Klc4/Cox7a2l/Trp53/Psmc5/Sdhb/Atp5g2/Atp5a1/Cox6c/Uqcrc1/Ap2b1/Dctn1/Slc25a4/Cyc1/Psmb4/Atp5d/Creb1/Tfam/Rb1cc1/Psmd1/Ap2s1/Ndufa3/Tuba1c/Cox5a/Plcb3/Atp5g3/Atp5o/Psma7/Ndufs8/Kif5b/Polr2k/Psmb3/Creb5/Tubb6/Psmd9/Gnaq/Slc25a5/Cox6b1/Ndufs2/Polr2e/Polr2j/Nrf1/Stx1a/Atg101/Clta/Ndufs7/Psmd13/Dnah8/Ndufa1/Cox8a/Ndufa6/Taf4b	https://www.kegg.jp/kegg-bin/show_pathway?mmu05016/57296%09red/12857%09red/22123%09red/11772%09red/12859%09red/74764%09red/20463%09red/22059%09red/19184%09red/67680%09red/67942%09red/11946%09red/12864%09red/22273%09red/71770%09red/13191%09red/11739%09red/66445%09red/19172%09red/66043%09red/12912%09red/21780%09red/12421%09red/70247%09red/232910%09red/66091%09red/22146%09red/12858%09red/18797%09red…	Human Diseases	Neurodegenerative disease
mmu04115	p53 signaling pathway	19/1081	72/8935	0.00069205	0.00537329	0.00322205	17873/12043/22059/55948/382985/75747/12444/11920/140742/21825/13197/17246/68428/21933/12521/12452/19211/12566/245000	19	Gadd45b/Bcl2/Trp53/Sfn/Rrm2b/Sesn3/Ccnd2/Atm/Sesn1/Thbs1/Gadd45a/Mdm2/Steap3/Tnfrsf10b/Cd82/Ccng2/Pten/Cdk2/Atr	https://www.kegg.jp/kegg-bin/show_pathway?mmu04115/17873%09red/12043%09red/22059%09red/55948%09red/382985%09red/75747%09red/12444%09red/11920%09red/140742%09red/21825%09red/13197%09red/17246%09red/68428%09red/21933%09red/12521%09red/12452%09red/19211%09red/12566%09red/245000%09red	Cellular Processes	Cell growth and death
mmu05166	Human T-cell leukemia virus 1 infection	48/1081	250/8935	0.000694448	0.00537329	0.00322205	18709/21926/14999/21803/18021/23872/12915/22059/14960/16178/21937/18034/12444/11920/15002/19697/16414/14964/59008/11739/14961/18749/12912/11798/14998/20807/381091/103573/14972/69010/15894/20375/16453/11513/231991/15000/11909/11740/26413/16818/19057/16186/19211/26417/12566/66156/245000/12501	48	Pik3r2/Tnf/H2-DMb1/Tgfb1/Nfatc3/Ets2/Atf6b/Trp53/H2-Aa/Il1r2/Tnfrsf1a/Nfkb2/Ccnd2/Atm/H2-Ob/Rela/Itgb2/H2-D1/Anapc5/Slc25a4/H2-Ab1/Prkacb/Creb1/Xiap/H2-DMa/Srf/H2-Eb2/Xpo1/H2-K1/Anapc13/Icam1/Spi1/Jak3/Adcy7/Creb5/H2-DMb2/Atf2/Slc25a5/Mapk1/Lck/Ppp3cc/Il2rg/Pten/Mapk3/Cdk2/Anapc11/Atr/Cd3e	https://www.kegg.jp/kegg-bin/show_pathway?mmu05166/18709%09red/21926%09red/14999%09red/21803%09red/18021%09red/23872%09red/12915%09red/22059%09red/14960%09red/16178%09red/21937%09red/18034%09red/12444%09red/11920%09red/15002%09red/19697%09red/16414%09red/14964%09red/59008%09red/11739%09red/14961%09red/18749%09red/12912%09red/11798%09red/14998%09red/20807%09red/381091%09red/103573%09red/14972%09re…	Human Diseases	Infectious disease: viral
mmu04670	Leukocyte transendothelial migration	27/1081	118/8935	0.000707508	0.00537329	0.00322205	18709/13058/19878/17970/17356/17972/17969/14679/16428/16414/19303/11461/18751/234779/19877/13057/22324/22330/15894/22165/11855/22323/60363/109711/18750/215449/12767	27	Pik3r2/Cybb/Rock2/Ncf2/Afdn/Ncf4/Ncf1/Gnai3/Itk/Itgb2/Pxn/Actb/Prkcb/Plcg2/Rock1/Cyba/Vav1/Vcl/Icam1/Txk/Arhgap5/Vasp/Cldn15/Actn1/Prkca/Rap1b/Cxcr4	https://www.kegg.jp/kegg-bin/show_pathway?mmu04670/18709%09red/13058%09red/19878%09red/17970%09red/17356%09red/17972%09red/17969%09red/14679%09red/16428%09red/16414%09red/19303%09red/11461%09red/18751%09red/234779%09red/19877%09red/13057%09red/22324%09red/22330%09red/15894%09red/22165%09red/11855%09red/22323%09red/60363%09red/109711%09red/18750%09red/215449%09red/12767%09red	Organismal Systems	Immune system
mmu05340	Primary immunodeficiency	12/1081	36/8935	0.000718178	0.00537329	0.00322205	16197/21947/12265/11628/109305/16453/12525/16818/21354/16186/21355/12501	12	Il7r/Cd40lg/Ciita/Aicda/Orai1/Jak3/Cd8a/Lck/Tap1/Il2rg/Tap2/Cd3e	https://www.kegg.jp/kegg-bin/show_pathway?mmu05340/16197%09red/21947%09red/12265%09red/11628%09red/109305%09red/16453%09red/12525%09red/16818%09red/21354%09red/16186%09red/21355%09red/12501%09red	Human Diseases	Immune disease
mmu04714	Thermogenesis	45/1081	231/8935	0.000734341	0.00537329	0.00322205	12857/12894/23945/12859/110651/20463/20112/67680/67942/11946/271639/12864/22273/66445/66043/18749/12912/108079/11461/50721/66379/14683/66091/12858/12801/19079/228033/28080/226139/225887/11513/231991/11909/110323/20586/56456/226646/20587/20663/70383/75406/76178/54405/12868/67130	45	Cox4i1/Cpt1a/Mgll/Cox5b/Rps6ka3/Cox7a2l/Rps6ka2/Sdhb/Atp5g2/Atp5a1/Adcy10/Cox6c/Uqcrc1/Cyc1/Atp5d/Prkacb/Creb1/Prkaa2/Actb/Sirt6/Cox14/Gnas/Ndufa3/Cox5a/Cnr1/Prkab1/Atp5g3/Atp5o/Cox15/Ndufs8/Adcy7/Creb5/Atf2/Cox6b1/Smarca4/Actl6a/Ndufs2/Smarcb1/Sos2/Cox10/Ndufs7/Coa5/Ndufa1/Cox8a/Ndufa6	https://www.kegg.jp/kegg-bin/show_pathway?mmu04714/12857%09red/12894%09red/23945%09red/12859%09red/110651%09red/20463%09red/20112%09red/67680%09red/67942%09red/11946%09red/271639%09red/12864%09red/22273%09red/66445%09red/66043%09red/18749%09red/12912%09red/108079%09red/11461%09red/50721%09red/66379%09red/14683%09red/66091%09red/12858%09red/12801%09red/19079%09red/228033%09red/28080%09red/226139%0…	Organismal Systems	Environmental adaptation
mmu05012	Parkinson disease	50/1081	264/8935	0.000748601	0.00537329	0.00322205	57296/12857/22123/12859/22186/74764/20463/12314/22059/19184/67680/67942/11946/14679/12864/66725/22273/22166/11739/66445/19172/66043/18749/70247/14683/66091/22146/22433/14977/12858/228033/108058/106947/28080/26444/225887/16573/13665/26446/67951/67151/11740/110323/226646/56791/75406/23997/54405/12868/67130	50	Psmd8/Cox4i1/Psmd3/Cox5b/Uba52/Klc4/Cox7a2l/Calm2/Trp53/Psmc5/Sdhb/Atp5g2/Atp5a1/Gnai3/Cox6c/Lrrk2/Uqcrc1/Txn1/Slc25a4/Cyc1/Psmb4/Atp5d/Prkacb/Psmd1/Gnas/Ndufa3/Tuba1c/Xbp1/Slc39a7/Cox5a/Atp5g3/Camk2d/Slc39a3/Atp5o/Psma7/Ndufs8/Kif5b/Eif2s1/Psmb3/Tubb6/Psmd9/Slc25a5/Cox6b1/Ndufs2/Ube2l6/Ndufs7/Psmd13/Ndufa1/Cox8a/Ndufa6	https://www.kegg.jp/kegg-bin/show_pathway?mmu05012/57296%09red/12857%09red/22123%09red/12859%09red/22186%09red/74764%09red/20463%09red/12314%09red/22059%09red/19184%09red/67680%09red/67942%09red/11946%09red/14679%09red/12864%09red/66725%09red/22273%09red/22166%09red/11739%09red/66445%09red/19172%09red/66043%09red/18749%09red/70247%09red/14683%09red/66091%09red/22146%09red/22433%09red/14977%09red/…	Human Diseases	Neurodegenerative disease
mmu04211	Longevity regulating pathway	22/1081	90/8935	0.000847117	0.00594823	0.00356681	18709/12915/22059/75747/72993/19697/16001/140742/18749/93759/12912/108079/12421/19079/11513/231991/68465/11909/72674/13685/68118/207565	22	Pik3r2/Atf6b/Trp53/Sesn3/Appl1/Rela/Igf1r/Sesn1/Prkacb/Sirt1/Creb1/Prkaa2/Rb1cc1/Prkab1/Adcy7/Creb5/Adipor2/Atf2/Adipor1/Eif4ebp1/Atg101/Camkk2	https://www.kegg.jp/kegg-bin/show_pathway?mmu04211/18709%09red/12915%09red/22059%09red/75747%09red/72993%09red/19697%09red/16001%09red/140742%09red/18749%09red/93759%09red/12912%09red/108079%09red/12421%09red/19079%09red/11513%09red/231991%09red/68465%09red/11909%09red/72674%09red/13685%09red/68118%09red/207565%09red	Organismal Systems	Aging
mmu05214	Glioma	19/1081	74/8935	0.000994611	0.00677907	0.00406501	18709/17873/12314/22059/12018/16001/18751/234779/108058/13197/17246/109880/26413/20416/20663/18750/19211/26417/18590	19	Pik3r2/Gadd45b/Calm2/Trp53/Bak1/Igf1r/Prkcb/Plcg2/Camk2d/Gadd45a/Mdm2/Braf/Mapk1/Shc1/Sos2/Prkca/Pten/Mapk3/Pdgfa	https://www.kegg.jp/kegg-bin/show_pathway?mmu05214/18709%09red/17873%09red/12314%09red/22059%09red/12018%09red/16001%09red/18751%09red/234779%09red/108058%09red/13197%09red/17246%09red/109880%09red/26413%09red/20416%09red/20663%09red/18750%09red/19211%09red/26417%09red/18590%09red	Human Diseases	Cancer: specific types
mmu05014	Amyotrophic lateral sclerosis	65/1081	369/8935	0.00100742	0.00677907	0.00406501	57296/12857/18643/21938/22123/21926/12859/74764/225027/218460/20463/12043/22059/19184/21937/53319/67680/67942/218210/11946/445007/12864/22273/13191/66445/19172/20239/66043/12421/70247/11461/70699/66091/22146/22433/12858/56480/77595/228033/72787/28080/26444/225887/16573/13665/271457/26446/20383/67951/67151/110323/226646/12015/67790/19057/233908/68118/75406/23997/13417/54405/12868/67130/66679/15382	65	Psmd8/Cox4i1/Pfn1/Tnfrsf1b/Psmd3/Tnf/Cox5b/Klc4/Srsf7/Wdr41/Cox7a2l/Bcl2/Trp53/Psmc5/Tnfrsf1a/Nxf1/Sdhb/Atp5g2/Nup153/Atp5a1/Nup85/Cox6c/Uqcrc1/Dctn1/Cyc1/Psmb4/Atxn2/Atp5d/Rb1cc1/Psmd1/Actb/Nup205/Ndufa3/Tuba1c/Xbp1/Cox5a/Tbk1/Nup210l/Atp5g3/Ndc1/Atp5o/Psma7/Ndufs8/Kif5b/Eif2s1/Rab5a/Psmb3/Srsf3/Tubb6/Psmd9/Cox6b1/Ndufs2/Bad/Rab39b/Ppp3cc/Fus/Atg101/Ndufs7/Psmd13/Dnah8/Ndufa1/Cox8a/Ndufa6/Rae1/H…	https://www.kegg.jp/kegg-bin/show_pathway?mmu05014/57296%09red/12857%09red/18643%09red/21938%09red/22123%09red/21926%09red/12859%09red/74764%09red/225027%09red/218460%09red/20463%09red/12043%09red/22059%09red/19184%09red/21937%09red/53319%09red/67680%09red/67942%09red/218210%09red/11946%09red/445007%09red/12864%09red/22273%09red/13191%09red/66445%09red/19172%09red/20239%09red/66043%09red/12421%09…	Human Diseases	Neurodegenerative disease
mmu04970	Salivary secretion	21/1081	86/8935	0.00111732	0.00736516	0.00441646	17105/12671/20535/13010/12314/11933/12182/11931/12796/18749/11928/14683/16534/18751/18797/11513/14682/12494/17110/11554/18750	21	Lyz2/Chrm3/Slc4a2/Cst3/Calm2/Atp1b3/Bst1/Atp1b1/Camp/Prkacb/Atp1a1/Gnas/Kcnn4/Prkcb/Plcb3/Adcy7/Gnaq/Cd38/Lyz1/Adrb1/Prkca	https://www.kegg.jp/kegg-bin/show_pathway?mmu04970/17105%09red/12671%09red/20535%09red/13010%09red/12314%09red/11933%09red/12182%09red/11931%09red/12796%09red/18749%09red/11928%09red/14683%09red/16534%09red/18751%09red/18797%09red/11513%09red/14682%09red/12494%09red/17110%09red/11554%09red/18750%09red	Organismal Systems	Digestive system
mmu05163	Human cytomegalovirus infection	48/1081	256/8935	0.00118488	0.00765435	0.00458987	18709/21926/12929/19878/18021/21356/12768/12314/14707/12915/22059/12765/21937/16154/14679/19697/14964/12018/18749/12912/19303/14683/18751/19877/56480/18797/14972/14693/19217/14827/17246/11513/231991/14682/11909/12928/19219/13685/26413/21354/19057/69632/20663/18750/72512/26417/12767/21355	48	Pik3r2/Tnf/Crkl/Rock2/Nfatc3/Tapbp/Ccr1/Calm2/Gng5/Atf6b/Trp53/Cxcr2/Tnfrsf1a/Il10ra/Gnai3/Rela/H2-D1/Bak1/Prkacb/Creb1/Pxn/Gnas/Prkcb/Rock1/Tbk1/Plcb3/H2-K1/Gnb2/Ptger2/Pdia3/Mdm2/Adcy7/Creb5/Gnaq/Atf2/Crk/Ptger4/Eif4ebp1/Mapk1/Tap1/Ppp3cc/Arhgef12/Sos2/Prkca/Tmem173/Mapk3/Cxcr4/Tap2	https://www.kegg.jp/kegg-bin/show_pathway?mmu05163/18709%09red/21926%09red/12929%09red/19878%09red/18021%09red/21356%09red/12768%09red/12314%09red/14707%09red/12915%09red/22059%09red/12765%09red/21937%09red/16154%09red/14679%09red/19697%09red/14964%09red/12018%09red/18749%09red/12912%09red/19303%09red/14683%09red/18751%09red/19877%09red/56480%09red/18797%09red/14972%09red/14693%09red/19217%09red/…	Human Diseases	Infectious disease: viral
mmu04921	Oxytocin signaling pathway	32/1081	153/8935	0.00124091	0.00785909	0.00471264	17931/13629/16518/19878/18021/12314/16521/14679/232807/107589/211429/18749/108079/11461/18783/14683/18751/19045/19877/18797/19079/108058/104709/11513/14682/12494/26413/19057/18750/19735/26417/207565	32	Ppp1r12a/Eef2/Kcnj2/Rock2/Nfatc3/Calm2/Kcnj5/Gnai3/Ppp1r12c/Mylk/Pla2g4b/Prkacb/Prkaa2/Actb/Pla2g4a/Gnas/Prkcb/Ppp1ca/Rock1/Plcb3/Prkab1/Camk2d/Pik3r6/Adcy7/Gnaq/Cd38/Mapk1/Ppp3cc/Prkca/Rgs2/Mapk3/Camkk2	https://www.kegg.jp/kegg-bin/show_pathway?mmu04921/17931%09red/13629%09red/16518%09red/19878%09red/18021%09red/12314%09red/16521%09red/14679%09red/232807%09red/107589%09red/211429%09red/18749%09red/108079%09red/11461%09red/18783%09red/14683%09red/18751%09red/19045%09red/19877%09red/18797%09red/19079%09red/108058%09red/104709%09red/11513%09red/14682%09red/12494%09red/26413%09red/19057%09red/18750%…	Organismal Systems	Endocrine system
mmu05221	Acute myeloid leukemia	18/1081	70/8935	0.00131329	0.00815754	0.0048916	12978/18709/14129/12475/19697/12606/21414/20375/109880/18712/13685/12015/26413/20663/19401/16842/26417/18715	18	Csf1r/Pik3r2/Fcgr1/Cd14/Rela/Cebpa/Tcf7/Spi1/Braf/Pim1/Eif4ebp1/Bad/Mapk1/Sos2/Rara/Lef1/Mapk3/Pim2	https://www.kegg.jp/kegg-bin/show_pathway?mmu05221/12978%09red/18709%09red/14129%09red/12475%09red/19697%09red/12606%09red/21414%09red/20375%09red/109880%09red/18712%09red/13685%09red/12015%09red/26413%09red/20663%09red/19401%09red/16842%09red/26417%09red/18715%09red	Human Diseases	Cancer: specific types
mmu04625	C-type lectin receptor signaling pathway	25/1081	112/8935	0.00159359	0.00962349	0.00577065	240354/18709/21926/17474/18021/12314/20130/16985/18034/19697/14127/16362/234779/216799/17246/17164/18753/26413/19057/69632/332579/20846/26417/208650/17532	25	Malt1/Pik3r2/Tnf/Clec4d/Nfatc3/Calm2/Rras/Lsp1/Nfkb2/Rela/Fcer1g/Irf1/Plcg2/Nlrp3/Mdm2/Mapkapk2/Prkcd/Mapk1/Ppp3cc/Arhgef12/Card9/Stat1/Mapk3/Cblb/Mras	https://www.kegg.jp/kegg-bin/show_pathway?mmu04625/240354%09red/18709%09red/21926%09red/17474%09red/18021%09red/12314%09red/20130%09red/16985%09red/18034%09red/19697%09red/14127%09red/16362%09red/234779%09red/216799%09red/17246%09red/17164%09red/18753%09red/26413%09red/19057%09red/69632%09red/332579%09red/20846%09red/26417%09red/208650%09red/17532%09red	Organismal Systems	Immune system
mmu05132	Salmonella infection	47/1081	253/8935	0.00161918	0.00962349	0.00577065	18643/56455/21926/72318/22027/19878/11867/11852/74764/20130/140579/56212/19349/12043/68089/20430/21937/24088/117149/12475/19697/22166/101314/66513/13191/16649/12018/11461/22146/21414/192176/216799/69146/12306/21898/16573/271457/67951/20336/21933/69582/21648/26413/16842/15519/26417/50884	47	Pfn1/Dynll1/Tnf/Cyth4/Hsp90b1/Rock2/Arpc1b/Rhob/Klc4/Rras/Elmo2/Rhog/Rab7/Bcl2/Arpc4/Cyfip1/Tnfrsf1a/Tlr2/Tirap/Cd14/Rela/Txn1/Brk1/Tab1/Dctn1/Kpna4/Bak1/Actb/Tuba1c/Tcf7/Flna/Nlrp3/Gsdmd/Anxa2/Tlr4/Kif5b/Rab5a/Tubb6/Exoc4/Tnfrsf10b/Plekhm2/Dynlt1b/Mapk1/Lef1/Hsp90aa1/Mapk3/Nckap1	https://www.kegg.jp/kegg-bin/show_pathway?mmu05132/18643%09red/56455%09red/21926%09red/72318%09red/22027%09red/19878%09red/11867%09red/11852%09red/74764%09red/20130%09red/140579%09red/56212%09red/19349%09red/12043%09red/68089%09red/20430%09red/21937%09red/24088%09red/117149%09red/12475%09red/19697%09red/22166%09red/101314%09red/66513%09red/13191%09red/16649%09red/12018%09red/11461%09red/22146%09r…	Human Diseases	Infectious disease: bacterial
mmu04810	Regulation of actin cytoskeleton	42/1081	220/8935	0.00163868	0.00962349	0.00577065	12671/14268/18643/17931/18709/12929/19878/11867/20130/68089/20430/227753/232807/16421/107589/101314/16414/73341/19303/11461/19045/19877/54126/330662/22324/22330/231637/109880/16403/12928/29875/241226/26413/69632/109711/20663/56419/26417/12767/50884/18590/17532	42	Chrm3/Fn1/Pfn1/Ppp1r12a/Pik3r2/Crkl/Rock2/Arpc1b/Rras/Arpc4/Cyfip1/Gsn/Ppp1r12c/Itgb7/Mylk/Brk1/Itgb2/Arhgef6/Pxn/Actb/Ppp1ca/Rock1/Arhgef7/Dock1/Vav1/Vcl/Ssh1/Braf/Itga6/Crk/Iqgap1/Itga8/Mapk1/Arhgef12/Actn1/Sos2/Diaph3/Mapk3/Cxcr4/Nckap1/Pdgfa/Mras	https://www.kegg.jp/kegg-bin/show_pathway?mmu04810/12671%09red/14268%09red/18643%09red/17931%09red/18709%09red/12929%09red/19878%09red/11867%09red/20130%09red/68089%09red/20430%09red/227753%09red/232807%09red/16421%09red/107589%09red/101314%09red/16414%09red/73341%09red/19303%09red/11461%09red/19045%09red/19877%09red/54126%09red/330662%09red/22324%09red/22330%09red/231637%09red/109880%09red/16403…	Cellular Processes	Cell motility
mmu05223	Non-small cell lung cancer	18/1081	72/8935	0.00185553	0.0107024	0.00641761	18709/17873/22059/12018/18751/234779/18607/13197/16453/16573/109880/58231/12015/26413/15234/20663/18750/26417	18	Pik3r2/Gadd45b/Trp53/Bak1/Prkcb/Plcg2/Pdpk1/Gadd45a/Jak3/Kif5b/Braf/Stk4/Bad/Mapk1/Hgf/Sos2/Prkca/Mapk3	https://www.kegg.jp/kegg-bin/show_pathway?mmu05223/18709%09red/17873%09red/22059%09red/12018%09red/18751%09red/234779%09red/18607%09red/13197%09red/16453%09red/16573%09red/109880%09red/58231%09red/12015%09red/26413%09red/15234%09red/20663%09red/18750%09red/26417%09red	Human Diseases	Cancer: specific types
mmu05208	Chemical carcinogenesis - reactive oxygen species	42/1081	222/8935	0.00196101	0.0111124	0.00666345	12857/18709/12859/58810/11622/17970/20463/17969/67680/67942/11946/12864/22273/19697/11739/66445/66043/14866/66091/12858/13057/228033/18607/28080/225887/18753/109880/11740/110323/226646/12015/26413/15234/20663/75406/19211/26417/15251/15368/54405/12868/67130	42	Cox4i1/Pik3r2/Cox5b/Akr1a1/Ahr/Ncf2/Cox7a2l/Ncf1/Sdhb/Atp5g2/Atp5a1/Cox6c/Uqcrc1/Rela/Slc25a4/Cyc1/Atp5d/Gstm5/Ndufa3/Cox5a/Cyba/Atp5g3/Pdpk1/Atp5o/Ndufs8/Prkcd/Braf/Slc25a5/Cox6b1/Ndufs2/Bad/Mapk1/Hgf/Sos2/Ndufs7/Pten/Mapk3/Hif1a/Hmox1/Ndufa1/Cox8a/Ndufa6	https://www.kegg.jp/kegg-bin/show_pathway?mmu05208/12857%09red/18709%09red/12859%09red/58810%09red/11622%09red/17970%09red/20463%09red/17969%09red/67680%09red/67942%09red/11946%09red/12864%09red/22273%09red/19697%09red/11739%09red/66445%09red/66043%09red/14866%09red/66091%09red/12858%09red/13057%09red/228033%09red/18607%09red/28080%09red/225887%09red/18753%09red/109880%09red/11740%09red/110323%09…	Human Diseases	Cancer: overview
mmu04650	Natural killer cell mediated cytotoxicity	26/1081	121/8935	0.00230464	0.0128345	0.00769608	22177/18709/16643/21926/16634/14127/16414/14964/246256/15980/18751/234779/14972/15170/22324/15894/109880/21933/18646/26413/20416/16818/19057/20663/18750/26417	26	Tyrobp/Pik3r2/Klrd1/Tnf/Klra3/Fcer1g/Itgb2/H2-D1/Fcgr4/Ifngr2/Prkcb/Plcg2/H2-K1/Ptpn6/Vav1/Icam1/Braf/Tnfrsf10b/Prf1/Mapk1/Shc1/Lck/Ppp3cc/Sos2/Prkca/Mapk3	https://www.kegg.jp/kegg-bin/show_pathway?mmu04650/22177%09red/18709%09red/16643%09red/21926%09red/16634%09red/14127%09red/16414%09red/14964%09red/246256%09red/15980%09red/18751%09red/234779%09red/14972%09red/15170%09red/22324%09red/15894%09red/109880%09red/21933%09red/18646%09red/26413%09red/20416%09red/16818%09red/19057%09red/20663%09red/18750%09red/26417%09red	Organismal Systems	Immune system
mmu05010	Alzheimer disease	65/1081	383/8935	0.00262001	0.0142955	0.00857218	11816/57296/12671/12857/15108/18709/22123/21926/226548/13058/12859/74764/16971/20463/12314/19184/21937/67680/67942/11946/12864/22273/19697/11739/66445/19172/66043/12421/70247/66091/22146/22433/14977/12858/18797/228033/12995/106947/28080/26444/225887/16573/13665/26446/109880/67951/67151/14682/11740/110323/226646/12015/20168/26413/19057/68118/27373/68585/12569/75406/23997/26417/54405/12868/67130	65	Apoe/Psmd8/Chrm3/Cox4i1/Hsd17b10/Pik3r2/Psmd3/Tnf/Aph1a/Cybb/Cox5b/Klc4/Lrp1/Cox7a2l/Calm2/Psmc5/Tnfrsf1a/Sdhb/Atp5g2/Atp5a1/Cox6c/Uqcrc1/Rela/Slc25a4/Cyc1/Psmb4/Atp5d/Rb1cc1/Psmd1/Ndufa3/Tuba1c/Xbp1/Slc39a7/Cox5a/Plcb3/Atp5g3/Csnk2a1/Slc39a3/Atp5o/Psma7/Ndufs8/Kif5b/Eif2s1/Psmb3/Braf/Tubb6/Psmd9/Gnaq/Slc25a5/Cox6b1/Ndufs2/Bad/Rtn3/Mapk1/Ppp3cc/Atg101/Csnk1e/Rtn4/Cdk5r1/Ndufs7/Psmd13/Mapk3/Ndufa1…	https://www.kegg.jp/kegg-bin/show_pathway?mmu05010/11816%09red/57296%09red/12671%09red/12857%09red/15108%09red/18709%09red/22123%09red/21926%09red/226548%09red/13058%09red/12859%09red/74764%09red/16971%09red/20463%09red/12314%09red/19184%09red/21937%09red/67680%09red/67942%09red/11946%09red/12864%09red/22273%09red/19697%09red/11739%09red/66445%09red/19172%09red/66043%09red/12421%09red/70247%09red…	Human Diseases	Neurodegenerative disease
mmu04935	Growth hormone synthesis, secretion and action	25/1081	116/8935	0.00265551	0.0142955	0.00857218	18709/12929/12915/14679/271639/18749/12912/14683/18751/234779/18797/16452/11513/231991/14682/11909/12928/16477/26413/20416/20663/18750/12703/20846/26417	25	Pik3r2/Crkl/Atf6b/Gnai3/Adcy10/Prkacb/Creb1/Gnas/Prkcb/Plcg2/Plcb3/Jak2/Adcy7/Creb5/Gnaq/Atf2/Crk/Junb/Mapk1/Shc1/Sos2/Prkca/Socs1/Stat1/Mapk3	https://www.kegg.jp/kegg-bin/show_pathway?mmu04935/18709%09red/12929%09red/12915%09red/14679%09red/271639%09red/18749%09red/12912%09red/14683%09red/18751%09red/234779%09red/18797%09red/16452%09red/11513%09red/231991%09red/14682%09red/11909%09red/12928%09red/16477%09red/26413%09red/20416%09red/20663%09red/18750%09red/12703%09red/20846%09red/26417%09red	Organismal Systems	Endocrine system
mmu04144	Endocytosis	49/1081	273/8935	0.00273593	0.014487	0.00868698	193740/212285/69178/106572/11772/72318/68767/245666/215280/66313/76959/11867/12389/77038/19349/12765/68089/223593/12345/107568/26385/71770/13854/66914/14964/16001/57440/27965/19334/232910/218441/14972/13660/17246/52055/16573/271457/110355/74002/16186/78618/12757/13858/12767/69780/67028/208650/208092/72543	49	Hspa1a/Arap2/Snx5/Rab31/Ap2a2/Cyth4/Washc1/Iqsec2/Wipf1/Smurf2/Chmp5/Arpc1b/Cav1/Arfgap2/Rab7/Cxcr2/Arpc4/Washc5/Capzb/Wwp1/Grk6/Ap2b1/Epn1/Vps28/H2-D1/Igf1r/Ehd3/Spg21/Rab22a/Ap2s1/Zfyve16/H2-K1/Ehd1/Mdm2/Rab11fip5/Kif5b/Rab5a/Grk2/Psd2/Il2rg/Acap2/Clta/Eps15/Cxcr4/Smap2/2610002M06Rik/Cblb/Chmp6/Mvb12b	https://www.kegg.jp/kegg-bin/show_pathway?mmu04144/193740%09red/212285%09red/69178%09red/106572%09red/11772%09red/72318%09red/68767%09red/245666%09red/215280%09red/66313%09red/76959%09red/11867%09red/12389%09red/77038%09red/19349%09red/12765%09red/68089%09red/223593%09red/12345%09red/107568%09red/26385%09red/71770%09red/13854%09red/66914%09red/14964%09red/16001%09red/57440%09red/27965%09red/19334…	Cellular Processes	Transport and catabolism
mmu03050	Proteasome	13/1081	47/8935	0.00299311	0.0152127	0.00912219	57296/22123/19184/19186/19172/19171/70247/16912/26444/26446/67151/16913/23997	13	Psmd8/Psmd3/Psmc5/Psme1/Psmb4/Psmb10/Psmd1/Psmb9/Psma7/Psmb3/Psmd9/Psmb8/Psmd13	https://www.kegg.jp/kegg-bin/show_pathway?mmu03050/57296%09red/22123%09red/19184%09red/19186%09red/19172%09red/19171%09red/70247%09red/16912%09red/26444%09red/26446%09red/67151%09red/16913%09red/23997%09red	Genetic Information Processing	Folding, sorting and degradation
mmu04613	Neutrophil extracellular trap formation	39/1081	207/8935	0.00301007	0.0152127	0.00912219	12266/18709/56233/170744/13058/14129/18602/17970/17972/17969/24088/12796/14293/12725/665622/19697/16414/11739/246256/12273/11461/18751/234779/319170/18797/13057/69146/20344/21898/319171/11740/170787/15184/26413/18750/14289/26417/15081/319161	39	C3/Pik3r2/Hdac7/Tlr8/Cybb/Fcgr1/Padi4/Ncf2/Ncf4/Ncf1/Tlr2/Camp/Fpr1/Clcn3/Hist1h2br/Rela/Itgb2/Slc25a4/Fcgr4/C5ar1/Actb/Prkcb/Plcg2/Hist1h2an/Plcb3/Cyba/Gsdmd/Selp/Tlr4/Hist1h2ap/Slc25a5/Hdac10/Hdac5/Mapk1/Prkca/Fpr2/Mapk3/H3f3b/Hist1h4n	https://www.kegg.jp/kegg-bin/show_pathway?mmu04613/12266%09red/18709%09red/56233%09red/170744%09red/13058%09red/14129%09red/18602%09red/17970%09red/17972%09red/17969%09red/24088%09red/12796%09red/14293%09red/12725%09red/665622%09red/19697%09red/16414%09red/11739%09red/246256%09red/12273%09red/11461%09red/18751%09red/234779%09red/319170%09red/18797%09red/13057%09red/69146%09red/20344%09red/21898%0…	Organismal Systems	Immune system
mmu04971	Gastric acid secretion	18/1081	75/8935	0.00301429	0.0152127	0.00912219	12671/16518/20535/12314/11933/11931/14679/107589/18749/11928/11461/14683/18751/18797/108058/11513/14682/18750	18	Chrm3/Kcnj2/Slc4a2/Calm2/Atp1b3/Atp1b1/Gnai3/Mylk/Prkacb/Atp1a1/Actb/Gnas/Prkcb/Plcb3/Camk2d/Adcy7/Gnaq/Prkca	https://www.kegg.jp/kegg-bin/show_pathway?mmu04971/12671%09red/16518%09red/20535%09red/12314%09red/11933%09red/11931%09red/14679%09red/107589%09red/18749%09red/11928%09red/11461%09red/14683%09red/18751%09red/18797%09red/108058%09red/11513%09red/14682%09red/18750%09red	Organismal Systems	Digestive system
mmu04015	Rap1 signaling pathway	40/1081	214/8935	0.00310671	0.015438	0.00925725	12978/18643/18709/12929/11600/17356/12314/20130/107746/244668/14679/14293/79264/16414/16001/21825/11461/14683/18751/11541/18797/12801/22324/11513/109880/51791/14682/22323/12928/192786/26413/15234/18750/215449/26417/18590/17532/64143/19395/23880	40	Csf1r/Pfn1/Pik3r2/Crkl/Angpt1/Afdn/Calm2/Rras/Rapgef1/Sipa1l2/Gnai3/Fpr1/Krit1/Itgb2/Igf1r/Thbs1/Actb/Gnas/Prkcb/Adora2b/Plcb3/Cnr1/Vav1/Adcy7/Braf/Rgs14/Gnaq/Vasp/Crk/Rapgef6/Mapk1/Hgf/Prkca/Rap1b/Mapk3/Pdgfa/Mras/Ralb/Rasgrp2/Fyb	https://www.kegg.jp/kegg-bin/show_pathway?mmu04015/12978%09red/18643%09red/18709%09red/12929%09red/11600%09red/17356%09red/12314%09red/20130%09red/107746%09red/244668%09red/14679%09red/14293%09red/79264%09red/16414%09red/16001%09red/21825%09red/11461%09red/14683%09red/18751%09red/11541%09red/18797%09red/12801%09red/22324%09red/11513%09red/109880%09red/51791%09red/14682%09red/22323%09red/12928%09r…	Environmental Information Processing	Signal transduction
mmu04966	Collecting duct acid secretion	9/1081	27/8935	0.00330045	0.0161522	0.00968552	11974/11972/73834/66144/11984/11966/27060/21871/66290	9	Atp6v0e/Atp6v0d1/Atp6v1d/Atp6v1f/Atp6v0c/Atp6v1b2/Tcirg1/Atp6v0a2/Atp6v1g1	https://www.kegg.jp/kegg-bin/show_pathway?mmu04966/11974%09red/11972%09red/73834%09red/66144%09red/11984%09red/11966%09red/27060%09red/21871%09red/66290%09red	Organismal Systems	Excretory system
mmu05161	Hepatitis B	32/1081	163/8935	0.00358112	0.0172642	0.0103523	18709/21926/21803/18021/12915/12043/22059/24088/117149/19697/66513/22631/12912/18751/56480/16452/21898/16453/231991/142980/109880/11909/12015/26413/20663/18750/11799/13194/20846/26417/12566/54411	32	Pik3r2/Tnf/Tgfb1/Nfatc3/Atf6b/Bcl2/Trp53/Tlr2/Tirap/Rela/Tab1/Ywhaz/Creb1/Prkcb/Tbk1/Jak2/Tlr4/Jak3/Creb5/Tlr3/Braf/Atf2/Bad/Mapk1/Sos2/Prkca/Birc5/Ddb1/Stat1/Mapk3/Cdk2/Atp6ap1	https://www.kegg.jp/kegg-bin/show_pathway?mmu05161/18709%09red/21926%09red/21803%09red/18021%09red/12915%09red/12043%09red/22059%09red/24088%09red/117149%09red/19697%09red/66513%09red/22631%09red/12912%09red/18751%09red/56480%09red/16452%09red/21898%09red/16453%09red/231991%09red/142980%09red/109880%09red/11909%09red/12015%09red/26413%09red/20663%09red/18750%09red/11799%09red/13194%09red/20846%09…	Human Diseases	Infectious disease: viral
mmu05146	Amoebiasis	23/1081	107/8935	0.00399054	0.0189551	0.0113662	14268/18709/21926/21803/19349/16178/24088/12475/19697/16414/18749/14683/18751/18797/22330/21898/11847/271457/14682/109711/18750/20706/20723	23	Fn1/Pik3r2/Tnf/Tgfb1/Rab7/Il1r2/Tlr2/Cd14/Rela/Itgb2/Prkacb/Gnas/Prkcb/Plcb3/Vcl/Tlr4/Arg2/Rab5a/Gnaq/Actn1/Prkca/Serpinb9b/Serpinb9	https://www.kegg.jp/kegg-bin/show_pathway?mmu05146/14268%09red/18709%09red/21926%09red/21803%09red/19349%09red/16178%09red/24088%09red/12475%09red/19697%09red/16414%09red/18749%09red/14683%09red/18751%09red/18797%09red/22330%09red/21898%09red/11847%09red/271457%09red/14682%09red/109711%09red/18750%09red/20706%09red/20723%09red	Human Diseases	Infectious disease: parasitic
mmu04721	Synaptic vesicle cycle	18/1081	77/8935	0.00408068	0.0191023	0.0114545	11974/11772/11972/108124/73834/71770/66144/11984/232910/114143/11966/27060/15567/21871/66290/20907/12757/108664	18	Atp6v0e/Ap2a2/Atp6v0d1/Napa/Atp6v1d/Ap2b1/Atp6v1f/Atp6v0c/Ap2s1/Atp6v0b/Atp6v1b2/Tcirg1/Slc6a4/Atp6v0a2/Atp6v1g1/Stx1a/Clta/Atp6v1h	https://www.kegg.jp/kegg-bin/show_pathway?mmu04721/11974%09red/11772%09red/11972%09red/108124%09red/73834%09red/71770%09red/66144%09red/11984%09red/232910%09red/114143%09red/11966%09red/27060%09red/15567%09red/21871%09red/66290%09red/20907%09red/12757%09red/108664%09red	Organismal Systems	Nervous system
mmu04910	Insulin signaling pathway	28/1081	139/8935	0.00426982	0.0197022	0.0118142	18709/12929/12314/19088/110094/107746/212032/18749/108079/19045/18576/19079/18607/17347/109880/18679/12928/110078/13685/12015/26413/20416/20663/244416/12703/26417/19084/208650	28	Pik3r2/Crkl/Calm2/Prkar2b/Phka2/Rapgef1/Hk3/Prkacb/Prkaa2/Ppp1ca/Pde3b/Prkab1/Pdpk1/Mknk2/Braf/Phka1/Crk/Pygb/Eif4ebp1/Bad/Mapk1/Shc1/Sos2/Ppp1r3b/Socs1/Mapk3/Prkar1a/Cblb	https://www.kegg.jp/kegg-bin/show_pathway?mmu04910/18709%09red/12929%09red/12314%09red/19088%09red/110094%09red/107746%09red/212032%09red/18749%09red/108079%09red/19045%09red/18576%09red/19079%09red/18607%09red/17347%09red/109880%09red/18679%09red/12928%09red/110078%09red/13685%09red/12015%09red/26413%09red/20416%09red/20663%09red/244416%09red/12703%09red/26417%09red/19084%09red/208650%09red	Organismal Systems	Endocrine system
mmu05022	Pathways of neurodegeneration - multiple diseases	76/1081	471/8935	0.00466998	0.0212451	0.0127394	57296/12671/12857/15108/21938/22123/20238/21926/13058/12859/22186/74764/218460/20463/12314/12043/19184/21937/67680/67942/11946/12864/66725/22273/19697/13191/11739/12018/66445/19172/20239/66043/12421/70247/66091/18751/22146/22433/12858/56480/18797/228033/108058/12995/28080/26444/225887/16573/13665/271457/26446/109880/67951/67151/14682/11740/110323/226646/12015/26413/67790/56791/19057/233908/18750/…	76	Psmd8/Chrm3/Cox4i1/Hsd17b10/Tnfrsf1b/Psmd3/Atxn1/Tnf/Cybb/Cox5b/Uba52/Klc4/Wdr41/Cox7a2l/Calm2/Bcl2/Psmc5/Tnfrsf1a/Sdhb/Atp5g2/Atp5a1/Cox6c/Lrrk2/Uqcrc1/Rela/Dctn1/Slc25a4/Bak1/Cyc1/Psmb4/Atxn2/Atp5d/Rb1cc1/Psmd1/Ndufa3/Prkcb/Tuba1c/Xbp1/Cox5a/Tbk1/Plcb3/Atp5g3/Camk2d/Csnk2a1/Atp5o/Psma7/Ndufs8/Kif5b/Eif2s1/Rab5a/Psmb3/Braf/Tubb6/Psmd9/Gnaq/Slc25a5/Cox6b1/Ndufs2/Bad/Mapk1/Rab39b/Ube2l6/Ppp3cc/Fus…	https://www.kegg.jp/kegg-bin/show_pathway?mmu05022/57296%09red/12671%09red/12857%09red/15108%09red/21938%09red/22123%09red/20238%09red/21926%09red/13058%09red/12859%09red/22186%09red/74764%09red/218460%09red/20463%09red/12314%09red/12043%09red/19184%09red/21937%09red/67680%09red/67942%09red/11946%09red/12864%09red/66725%09red/22273%09red/19697%09red/13191%09red/11739%09red/12018%09red/66445%09red…	Human Diseases	Neurodegenerative disease
mmu04722	Neurotrophin signaling pathway	25/1081	121/8935	0.00477604	0.0214258	0.0128478	18709/192662/12929/110651/12314/20112/12043/22059/107746/18037/19697/234779/108058/18607/18036/17164/18753/109880/12928/12015/26413/20416/20663/215449/26417	25	Pik3r2/Arhgdia/Crkl/Rps6ka3/Calm2/Rps6ka2/Bcl2/Trp53/Rapgef1/Nfkbie/Rela/Plcg2/Camk2d/Pdpk1/Nfkbib/Mapkapk2/Prkcd/Braf/Crk/Bad/Mapk1/Shc1/Sos2/Rap1b/Mapk3	https://www.kegg.jp/kegg-bin/show_pathway?mmu04722/18709%09red/192662%09red/12929%09red/110651%09red/12314%09red/20112%09red/12043%09red/22059%09red/107746%09red/18037%09red/19697%09red/234779%09red/108058%09red/18607%09red/18036%09red/17164%09red/18753%09red/109880%09red/12928%09red/12015%09red/26413%09red/20416%09red/20663%09red/215449%09red/26417%09red	Organismal Systems	Nervous system
mmu04915	Estrogen signaling pathway	27/1081	134/8935	0.00494087	0.0218616	0.0131092	193740/18709/22027/12314/12915/12043/16521/14679/13033/14229/17978/18749/12912/14683/18797/16663/11513/18753/231991/14682/11909/26413/20416/20663/19401/15519/26417	27	Hspa1a/Pik3r2/Hsp90b1/Calm2/Atf6b/Bcl2/Kcnj5/Gnai3/Ctsd/Fkbp5/Ncoa2/Prkacb/Creb1/Gnas/Plcb3/Krt13/Adcy7/Prkcd/Creb5/Gnaq/Atf2/Mapk1/Shc1/Sos2/Rara/Hsp90aa1/Mapk3	https://www.kegg.jp/kegg-bin/show_pathway?mmu04915/193740%09red/18709%09red/22027%09red/12314%09red/12915%09red/12043%09red/16521%09red/14679%09red/13033%09red/14229%09red/17978%09red/18749%09red/12912%09red/14683%09red/18797%09red/16663%09red/11513%09red/18753%09red/231991%09red/14682%09red/11909%09red/26413%09red/20416%09red/20663%09red/19401%09red/15519%09red/26417%09red	Organismal Systems	Endocrine system
mmu04922	Glucagon signaling pathway	22/1081	104/8935	0.00586688	0.0256081	0.0153557	12894/56420/16828/12314/110094/18749/93759/12912/108079/14683/18576/18797/19079/108058/18642/231991/18679/14682/11909/110078/68734/19057	22	Cpt1a/Ppp4c/Ldha/Calm2/Phka2/Prkacb/Sirt1/Creb1/Prkaa2/Gnas/Pde3b/Plcb3/Prkab1/Camk2d/Pfkm/Creb5/Phka1/Gnaq/Atf2/Pygb/Ppp4r3a/Ppp3cc	https://www.kegg.jp/kegg-bin/show_pathway?mmu04922/12894%09red/56420%09red/16828%09red/12314%09red/110094%09red/18749%09red/93759%09red/12912%09red/108079%09red/14683%09red/18576%09red/18797%09red/19079%09red/108058%09red/18642%09red/231991%09red/18679%09red/14682%09red/11909%09red/110078%09red/68734%09red/19057%09red	Organismal Systems	Endocrine system
mmu04918	Thyroid hormone synthesis	17/1081	74/8935	0.00623289	0.026843	0.0160962	22027/12915/11933/11931/18749/12912/11928/14683/18751/18797/11513/231991/14682/11909/22094/18750/12304	17	Hsp90b1/Atf6b/Atp1b3/Atp1b1/Prkacb/Creb1/Atp1a1/Gnas/Prkcb/Plcb3/Adcy7/Creb5/Gnaq/Atf2/Tshb/Prkca/Pdia4	https://www.kegg.jp/kegg-bin/show_pathway?mmu04918/22027%09red/12915%09red/11933%09red/11931%09red/18749%09red/12912%09red/11928%09red/14683%09red/18751%09red/18797%09red/11513%09red/231991%09red/14682%09red/11909%09red/22094%09red/18750%09red/12304%09red	Organismal Systems	Endocrine system
mmu04071	Sphingolipid signaling pathway	25/1081	124/8935	0.00662277	0.0281468	0.016878	18709/21926/19878/230379/226849/12043/22059/14125/21937/20773/14679/13033/19697/71978/14127/13609/18751/19877/18797/18607/14682/26413/18750/19211/26417	25	Pik3r2/Tnf/Rock2/Acer2/Ppp2r5a/Bcl2/Trp53/Fcer1a/Tnfrsf1a/Sptlc2/Gnai3/Ctsd/Rela/Ppp2r2a/Fcer1g/S1pr1/Prkcb/Rock1/Plcb3/Pdpk1/Gnaq/Mapk1/Prkca/Pten/Mapk3	https://www.kegg.jp/kegg-bin/show_pathway?mmu04071/18709%09red/21926%09red/19878%09red/230379%09red/226849%09red/12043%09red/22059%09red/14125%09red/21937%09red/20773%09red/14679%09red/13033%09red/19697%09red/71978%09red/14127%09red/13609%09red/18751%09red/19877%09red/18797%09red/18607%09red/14682%09red/26413%09red/18750%09red/19211%09red/26417%09red	Environmental Information Processing	Signal transduction
mmu05144	Malaria	14/1081	57/8935	0.0067699	0.0283984	0.0170289	21926/21947/21803/16971/24088/16414/21825/20344/13349/15894/21898/15234/12845/232408	14	Tnf/Cd40lg/Tgfb1/Lrp1/Tlr2/Itgb2/Thbs1/Selp/Ackr1/Icam1/Tlr4/Hgf/Comp/Klrb1f	https://www.kegg.jp/kegg-bin/show_pathway?mmu05144/21926%09red/21947%09red/21803%09red/16971%09red/24088%09red/16414%09red/21825%09red/20344%09red/13349%09red/15894%09red/21898%09red/15234%09red/12845%09red/232408%09red	Human Diseases	Infectious disease: parasitic
mmu05031	Amphetamine addiction	16/1081	69/8935	0.00713329	0.0292328	0.0175292	11838/12314/12915/170483/18749/93759/12912/14683/18751/19045/108058/231991/11909/19057/18750/20907	16	Arc/Calm2/Atf6b/Grin3b/Prkacb/Sirt1/Creb1/Gnas/Prkcb/Ppp1ca/Camk2d/Creb5/Atf2/Ppp3cc/Prkca/Stx1a	https://www.kegg.jp/kegg-bin/show_pathway?mmu05031/11838%09red/12314%09red/12915%09red/170483%09red/18749%09red/93759%09red/12912%09red/14683%09red/18751%09red/19045%09red/108058%09red/231991%09red/11909%09red/19057%09red/18750%09red/20907%09red	Human Diseases	Substance dependence
mmu04662	B cell receptor signaling pathway	18/1081	81/8935	0.00714981	0.0292328	0.0175292	240354/18709/18021/18037/19697/18751/234779/14130/15170/22324/18036/26377/26413/19057/20663/26417/18727/83490	18	Malt1/Pik3r2/Nfatc3/Nfkbie/Rela/Prkcb/Plcg2/Fcgr2b/Ptpn6/Vav1/Nfkbib/Dapp1/Mapk1/Ppp3cc/Sos2/Mapk3/Pira4/Pik3ap1	https://www.kegg.jp/kegg-bin/show_pathway?mmu04662/240354%09red/18709%09red/18021%09red/18037%09red/19697%09red/18751%09red/234779%09red/14130%09red/15170%09red/22324%09red/18036%09red/26377%09red/26413%09red/19057%09red/20663%09red/26417%09red/18727%09red/83490%09red	Organismal Systems	Immune system
mmu05213	Endometrial cancer	14/1081	58/8935	0.00795659	0.0312796	0.0187565	18709/17873/22059/12018/21414/18607/13197/109880/12015/26413/20663/16842/19211/26417	14	Pik3r2/Gadd45b/Trp53/Bak1/Tcf7/Pdpk1/Gadd45a/Braf/Bad/Mapk1/Sos2/Lef1/Pten/Mapk3	https://www.kegg.jp/kegg-bin/show_pathway?mmu05213/18709%09red/17873%09red/22059%09red/12018%09red/21414%09red/18607%09red/13197%09red/109880%09red/12015%09red/26413%09red/20663%09red/16842%09red/19211%09red/26417%09red	Human Diseases	Cancer: specific types
mmu05416	Viral myocarditis	19/1081	88/8935	0.0080214	0.0312796	0.0187565	12487/21947/14999/12389/13136/14960/15002/16414/14964/14961/11461/14998/381091/14972/12519/15894/15000/18646/13690	19	Cd28/Cd40lg/H2-DMb1/Cav1/Cd55/H2-Aa/H2-Ob/Itgb2/H2-D1/H2-Ab1/Actb/H2-DMa/H2-Eb2/H2-K1/Cd80/Icam1/H2-DMb2/Prf1/Eif4g2	https://www.kegg.jp/kegg-bin/show_pathway?mmu05416/12487%09red/21947%09red/14999%09red/12389%09red/13136%09red/14960%09red/15002%09red/16414%09red/14964%09red/14961%09red/11461%09red/14998%09red/381091%09red/14972%09red/12519%09red/15894%09red/15000%09red/18646%09red/13690%09red	Human Diseases	Cardiovascular disease
mmu04141	Protein processing in endoplasmic reticulum	32/1081	172/8935	0.00820317	0.0312796	0.0187565	193740/15502/70377/67397/22027/12915/56424/12043/20832/18453/66256/15505/66967/17155/12018/66105/22433/225896/226418/14827/56709/13665/50907/67812/56812/53421/50762/56453/15519/108687/12304/192193	32	Hspa1a/Dnaja1/Derl3/Erp29/Hsp90b1/Atf6b/Stub1/Bcl2/Ssr4/P4hb/Ssr2/Hsph1/Edem3/Man1a/Bak1/Ube2d3/Xbp1/Ubxn1/Yod1/Pdia3/Dnajb12/Eif2s1/Preb/Ubxn4/Dnajb2/Sec61a1/Fbxo6/Mbtps1/Hsp90aa1/Edem2/Pdia4/Edem1	https://www.kegg.jp/kegg-bin/show_pathway?mmu04141/193740%09red/15502%09red/70377%09red/67397%09red/22027%09red/12915%09red/56424%09red/12043%09red/20832%09red/18453%09red/66256%09red/15505%09red/66967%09red/17155%09red/12018%09red/66105%09red/22433%09red/225896%09red/226418%09red/14827%09red/56709%09red/13665%09red/50907%09red/67812%09red/56812%09red/53421%09red/50762%09red/56453%09red/15519%09r…	Genetic Information Processing	Folding, sorting and degradation
mmu04924	Renin secretion	17/1081	76/8935	0.00823147	0.0312796	0.0187565	16518/12722/12314/14679/18749/11826/12912/109305/14683/18576/18797/19217/14682/19219/11421/19057/11554	17	Kcnj2/Clca3a1/Calm2/Gnai3/Prkacb/Aqp1/Creb1/Orai1/Gnas/Pde3b/Plcb3/Ptger2/Gnaq/Ptger4/Ace/Ppp3cc/Adrb1	https://www.kegg.jp/kegg-bin/show_pathway?mmu04924/16518%09red/12722%09red/12314%09red/14679%09red/18749%09red/11826%09red/12912%09red/109305%09red/14683%09red/18576%09red/18797%09red/19217%09red/14682%09red/19219%09red/11421%09red/19057%09red/11554%09red	Organismal Systems	Endocrine system
mmu05100	Bacterial invasion of epithelial cells	17/1081	76/8935	0.00823147	0.0312796	0.0187565	14268/18709/12929/11867/12389/140579/56212/68089/19303/20362/11461/56526/330662/22330/12928/20416/12757	17	Fn1/Pik3r2/Crkl/Arpc1b/Cav1/Elmo2/Rhog/Arpc4/Pxn/Sept8/Actb/Sept6/Dock1/Vcl/Crk/Shc1/Clta	https://www.kegg.jp/kegg-bin/show_pathway?mmu05100/14268%09red/18709%09red/12929%09red/11867%09red/12389%09red/140579%09red/56212%09red/68089%09red/19303%09red/20362%09red/11461%09red/56526%09red/330662%09red/22330%09red/12928%09red/20416%09red/12757%09red	Human Diseases	Infectious disease: bacterial
mmu05220	Chronic myeloid leukemia	17/1081	76/8935	0.00823147	0.0312796	0.0187565	18709/12929/21803/17873/22059/19697/12576/12018/13197/17246/109880/12928/12015/26413/20416/20663/26417	17	Pik3r2/Crkl/Tgfb1/Gadd45b/Trp53/Rela/Cdkn1b/Bak1/Gadd45a/Mdm2/Braf/Crk/Bad/Mapk1/Shc1/Sos2/Mapk3	https://www.kegg.jp/kegg-bin/show_pathway?mmu05220/18709%09red/12929%09red/21803%09red/17873%09red/22059%09red/19697%09red/12576%09red/12018%09red/13197%09red/17246%09red/109880%09red/12928%09red/12015%09red/26413%09red/20416%09red/20663%09red/26417%09red	Human Diseases	Cancer: specific types
mmu04022	cGMP-PKG signaling pathway	32/1081	173/8935	0.00893499	0.0335582	0.0201229	17931/19878/18021/12314/12915/11933/11931/14679/107589/11739/12912/11928/19045/20807/19877/12788/18576/18797/104709/11513/231991/14682/11909/11740/22323/12015/26413/19057/11554/20541/19735/26417	32	Ppp1r12a/Rock2/Nfatc3/Calm2/Atf6b/Atp1b3/Atp1b1/Gnai3/Mylk/Slc25a4/Creb1/Atp1a1/Ppp1ca/Srf/Rock1/Cnga1/Pde3b/Plcb3/Pik3r6/Adcy7/Creb5/Gnaq/Atf2/Slc25a5/Vasp/Bad/Mapk1/Ppp3cc/Adrb1/Slc8a1/Rgs2/Mapk3	https://www.kegg.jp/kegg-bin/show_pathway?mmu04022/17931%09red/19878%09red/18021%09red/12314%09red/12915%09red/11933%09red/11931%09red/14679%09red/107589%09red/11739%09red/12912%09red/11928%09red/19045%09red/20807%09red/19877%09red/12788%09red/18576%09red/18797%09red/104709%09red/11513%09red/231991%09red/14682%09red/11909%09red/11740%09red/22323%09red/12015%09red/26413%09red/19057%09red/11554%09r…	Environmental Information Processing	Signal transduction
mmu00531	Glycosaminoglycan degradation	7/1081	21/8935	0.00933075	0.0346418	0.0207726	15212/75612/27029/15587/27419/52120/50917	7	Hexb/Gns/Sgsh/Hyal2/Naglu/Hgsnat/Galns	https://www.kegg.jp/kegg-bin/show_pathway?mmu00531/15212%09red/75612%09red/27029%09red/15587%09red/27419%09red/52120%09red/50917%09red	Metabolism	Glycan biosynthesis and metabolism
mmu04925	Aldosterone synthesis and secretion	21/1081	102/8935	0.00960438	0.0352524	0.0211388	12314/12915/11933/16521/11931/18749/12912/109305/11928/14683/15370/18751/18797/108058/239556/11513/20778/231991/14682/11909/18750	21	Calm2/Atf6b/Atp1b3/Kcnj5/Atp1b1/Prkacb/Creb1/Orai1/Atp1a1/Gnas/Nr4a1/Prkcb/Plcb3/Camk2d/Cacna1i/Adcy7/Scarb1/Creb5/Gnaq/Atf2/Prkca	https://www.kegg.jp/kegg-bin/show_pathway?mmu04925/12314%09red/12915%09red/11933%09red/16521%09red/11931%09red/18749%09red/12912%09red/109305%09red/11928%09red/14683%09red/15370%09red/18751%09red/18797%09red/108058%09red/239556%09red/11513%09red/20778%09red/231991%09red/14682%09red/11909%09red/18750%09red	Organismal Systems	Endocrine system
mmu05203	Viral carcinogenesis	40/1081	229/8935	0.0101263	0.0367505	0.0220371	12266/18709/56233/22628/11972/56463/12915/22059/18034/227753/12444/665622/19697/14964/22631/12576/12018/18749/12912/19303/20807/14972/17246/16453/17164/19696/231991/11909/170787/15184/12015/26413/109711/22629/13194/14885/26417/12566/22215/319161	40	C3/Pik3r2/Hdac7/Ywhag/Atp6v0d1/Snd1/Atf6b/Trp53/Nfkb2/Gsn/Ccnd2/Hist1h2br/Rela/H2-D1/Ywhaz/Cdkn1b/Bak1/Prkacb/Creb1/Pxn/Srf/H2-K1/Mdm2/Jak3/Mapkapk2/Rel/Creb5/Atf2/Hdac10/Hdac5/Bad/Mapk1/Actn1/Ywhah/Ddb1/Gtf2h4/Mapk3/Cdk2/Ube3a/Hist1h4n	https://www.kegg.jp/kegg-bin/show_pathway?mmu05203/12266%09red/18709%09red/56233%09red/22628%09red/11972%09red/56463%09red/12915%09red/22059%09red/18034%09red/227753%09red/12444%09red/665622%09red/19697%09red/14964%09red/22631%09red/12576%09red/12018%09red/18749%09red/12912%09red/19303%09red/20807%09red/14972%09red/17246%09red/16453%09red/17164%09red/19696%09red/231991%09red/11909%09red/170787%09…	Human Diseases	Cancer: overview
mmu05216	Thyroid cancer	10/1081	37/8935	0.0104494	0.0375017	0.0224875	17873/22059/12018/21414/13197/109880/26413/16842/26417/27057	10	Gadd45b/Trp53/Bak1/Tcf7/Gadd45a/Braf/Mapk1/Lef1/Mapk3/Ncoa4	https://www.kegg.jp/kegg-bin/show_pathway?mmu05216/17873%09red/22059%09red/12018%09red/21414%09red/13197%09red/109880%09red/26413%09red/16842%09red/26417%09red/27057%09red	Human Diseases	Cancer: specific types
mmu03015	mRNA surveillance pathway	21/1081	103/8935	0.0107315	0.0380908	0.0228408	68219/226849/233789/53319/71978/68991/18949/19045/13680/192170/103677/432508/67897/76626/67337/192160/233908/18458/74737/54196/77305	21	Nudt21/Ppp2r5a/Smg1/Nxf1/Ppp2r2a/Ssu72/Pnn/Ppp1ca/Ddx19a/Eif4a3/Smg6/Cpsf6/Rnmt/Msi2/Cstf1/Casc3/Fus/Pabpc1/Pcf11/Pabpn1/Wdr82	https://www.kegg.jp/kegg-bin/show_pathway?mmu03015/68219%09red/226849%09red/233789%09red/53319%09red/71978%09red/68991%09red/18949%09red/19045%09red/13680%09red/192170%09red/103677%09red/432508%09red/67897%09red/76626%09red/67337%09red/192160%09red/233908%09red/18458%09red/74737%09red/54196%09red/77305%09red	Genetic Information Processing	Translation
mmu04217	Necroptosis	32/1081	176/8935	0.0114598	0.0398095	0.0238714	21926/13058/76959/12043/14661/21937/11739/211429/11798/15980/18783/12633/11545/319170/216799/16452/108058/21898/16453/14325/142980/319171/11740/74006/21933/110078/58203/20846/15519/58800/67028/208092	32	Tnf/Cybb/Chmp5/Bcl2/Glud1/Tnfrsf1a/Slc25a4/Pla2g4b/Xiap/Ifngr2/Pla2g4a/Cflar/Parp1/Hist1h2an/Nlrp3/Jak2/Camk2d/Tlr4/Jak3/Ftl1/Tlr3/Hist1h2ap/Slc25a5/Dnm1l/Tnfrsf10b/Pygb/Zbp1/Stat1/Hsp90aa1/Trpm7/2610002M06Rik/Chmp6	https://www.kegg.jp/kegg-bin/show_pathway?mmu04217/21926%09red/13058%09red/76959%09red/12043%09red/14661%09red/21937%09red/11739%09red/211429%09red/11798%09red/15980%09red/18783%09red/12633%09red/11545%09red/319170%09red/216799%09red/16452%09red/108058%09red/21898%09red/16453%09red/14325%09red/142980%09red/319171%09red/11740%09red/74006%09red/21933%09red/110078%09red/58203%09red/20846%09red/15519…	Cellular Processes	Cell growth and death
mmu04931	Insulin resistance	22/1081	110/8935	0.0114622	0.0398095	0.0238714	14584/12894/18709/21926/110651/20112/18761/108155/21937/19697/12912/108079/18751/19045/19079/18607/18753/231991/110078/26569/244416/19211	22	Gfpt2/Cpt1a/Pik3r2/Tnf/Rps6ka3/Rps6ka2/Prkcq/Ogt/Tnfrsf1a/Rela/Creb1/Prkaa2/Prkcb/Ppp1ca/Prkab1/Pdpk1/Prkcd/Creb5/Pygb/Slc27a4/Ppp1r3b/Pten	https://www.kegg.jp/kegg-bin/show_pathway?mmu04931/14584%09red/12894%09red/18709%09red/21926%09red/110651%09red/20112%09red/18761%09red/108155%09red/21937%09red/19697%09red/12912%09red/108079%09red/18751%09red/19045%09red/19079%09red/18607%09red/18753%09red/231991%09red/110078%09red/26569%09red/244416%09red/19211%09red	Human Diseases	Endocrine and metabolic disease
mmu04932	Non-alcoholic fatty liver disease	29/1081	156/8935	0.0115943	0.03984	0.0238897	12857/18709/21926/12859/21803/606496/20463/21937/67680/12864/22273/19697/66445/108079/12606/66091/22433/12858/19079/225887/13665/68465/110323/72674/226646/75406/54405/12868/67130	29	Cox4i1/Pik3r2/Tnf/Cox5b/Tgfb1/Gsk3a/Cox7a2l/Tnfrsf1a/Sdhb/Cox6c/Uqcrc1/Rela/Cyc1/Prkaa2/Cebpa/Ndufa3/Xbp1/Cox5a/Prkab1/Ndufs8/Eif2s1/Adipor2/Cox6b1/Adipor1/Ndufs2/Ndufs7/Ndufa1/Cox8a/Ndufa6	https://www.kegg.jp/kegg-bin/show_pathway?mmu04932/12857%09red/18709%09red/21926%09red/12859%09red/21803%09red/606496%09red/20463%09red/21937%09red/67680%09red/12864%09red/22273%09red/19697%09red/66445%09red/108079%09red/12606%09red/66091%09red/22433%09red/12858%09red/19079%09red/225887%09red/13665%09red/68465%09red/110323%09red/72674%09red/226646%09red/75406%09red/54405%09red/12868%09red/67130%0…	Human Diseases	Endocrine and metabolic disease
mmu01521	EGFR tyrosine kinase inhibitor resistance	17/1081	79/8935	0.0121596	0.0412853	0.0247564	18709/12043/16001/18751/234779/16452/109880/13685/12015/26413/20416/15234/20663/18750/19211/26417/18590	17	Pik3r2/Bcl2/Igf1r/Prkcb/Plcg2/Jak2/Braf/Eif4ebp1/Bad/Mapk1/Shc1/Hgf/Sos2/Prkca/Pten/Mapk3/Pdgfa	https://www.kegg.jp/kegg-bin/show_pathway?mmu01521/18709%09red/12043%09red/16001%09red/18751%09red/234779%09red/16452%09red/109880%09red/13685%09red/12015%09red/26413%09red/20416%09red/15234%09red/20663%09red/18750%09red/19211%09red/26417%09red/18590%09red	Human Diseases	Drug resistance: antineoplastic
mmu04720	Long-term potentiation	15/1081	67/8935	0.012517	0.0412853	0.0247564	110651/12314/20112/18749/18751/19045/18797/108058/109880/14682/26413/19057/18750/215449/26417	15	Rps6ka3/Calm2/Rps6ka2/Prkacb/Prkcb/Ppp1ca/Plcb3/Camk2d/Braf/Gnaq/Mapk1/Ppp3cc/Prkca/Rap1b/Mapk3	https://www.kegg.jp/kegg-bin/show_pathway?mmu04720/110651%09red/12314%09red/20112%09red/18749%09red/18751%09red/19045%09red/18797%09red/108058%09red/109880%09red/14682%09red/26413%09red/19057%09red/18750%09red/215449%09red/26417%09red	Organismal Systems	Nervous system
mmu04961	Endocrine and other factor-regulated calcium reabsorption	14/1081	61/8935	0.0125262	0.0412853	0.0247564	11772/11933/11931/71770/18749/11928/14683/232910/18751/18797/14682/18750/12757/20541	14	Ap2a2/Atp1b3/Atp1b1/Ap2b1/Prkacb/Atp1a1/Gnas/Ap2s1/Prkcb/Plcb3/Gnaq/Prkca/Clta/Slc8a1	https://www.kegg.jp/kegg-bin/show_pathway?mmu04961/11772%09red/11933%09red/11931%09red/71770%09red/18749%09red/11928%09red/14683%09red/232910%09red/18751%09red/18797%09red/14682%09red/18750%09red/12757%09red/20541%09red	Organismal Systems	Excretory system
mmu05134	Legionellosis	14/1081	61/8935	0.0125262	0.0412853	0.0247564	12266/193740/21926/12747/15510/24088/18034/76308/12475/19697/16414/67160/21898/13627	14	C3/Hspa1a/Tnf/Clk1/Hspd1/Tlr2/Nfkb2/Rab1b/Cd14/Rela/Itgb2/Eef1g/Tlr4/Eef1a1	https://www.kegg.jp/kegg-bin/show_pathway?mmu05134/12266%09red/193740%09red/21926%09red/12747%09red/15510%09red/24088%09red/18034%09red/76308%09red/12475%09red/19697%09red/16414%09red/67160%09red/21898%09red/13627%09red	Human Diseases	Infectious disease: bacterial
mmu04960	Aldosterone-regulated sodium reabsorption	10/1081	38/8935	0.012684	0.0413831	0.024815	18709/11933/11931/55948/11928/18751/18607/26413/18750/26417	10	Pik3r2/Atp1b3/Atp1b1/Sfn/Atp1a1/Prkcb/Pdpk1/Mapk1/Prkca/Mapk3	https://www.kegg.jp/kegg-bin/show_pathway?mmu04960/18709%09red/11933%09red/11931%09red/55948%09red/11928%09red/18751%09red/18607%09red/26413%09red/18750%09red/26417%09red	Organismal Systems	Excretory system
mmu04914	Progesterone-mediated oocyte maturation	19/1081	92/8935	0.0129227	0.0417404	0.0250293	18709/67579/110651/20868/20112/14679/59008/16001/18749/18576/69010/11513/109880/26413/231207/15519/26417/12566/66156	19	Pik3r2/Cpeb4/Rps6ka3/Stk10/Rps6ka2/Gnai3/Anapc5/Igf1r/Prkacb/Pde3b/Anapc13/Adcy7/Braf/Mapk1/Cpeb2/Hsp90aa1/Mapk3/Cdk2/Anapc11	https://www.kegg.jp/kegg-bin/show_pathway?mmu04914/18709%09red/67579%09red/110651%09red/20868%09red/20112%09red/14679%09red/59008%09red/16001%09red/18749%09red/18576%09red/69010%09red/11513%09red/109880%09red/26413%09red/231207%09red/15519%09red/26417%09red/12566%09red/66156%09red	Organismal Systems	Endocrine system
mmu04911	Insulin secretion	18/1081	86/8935	0.013362	0.0424246	0.0254395	12671/12915/11933/11931/18749/12912/11928/14683/16534/18751/18797/108058/11513/231991/14682/11909/18750/20907	18	Chrm3/Atf6b/Atp1b3/Atp1b1/Prkacb/Creb1/Atp1a1/Gnas/Kcnn4/Prkcb/Plcb3/Camk2d/Adcy7/Creb5/Gnaq/Atf2/Prkca/Stx1a	https://www.kegg.jp/kegg-bin/show_pathway?mmu04911/12671%09red/12915%09red/11933%09red/11931%09red/18749%09red/12912%09red/11928%09red/14683%09red/16534%09red/18751%09red/18797%09red/108058%09red/11513%09red/231991%09red/14682%09red/11909%09red/18750%09red/20907%09red	Organismal Systems	Endocrine system
mmu03013	Nucleocytoplasmic transport	23/1081	118/8935	0.0133972	0.0424246	0.0254395	73666/53319/218210/445007/16649/70699/18949/70572/19387/103573/77595/72787/231042/13680/73192/192170/192160/76582/65246/320938/13627/66679/331401	23	Thoc3/Nxf1/Nup153/Nup85/Kpna4/Nup205/Pnn/Ipo5/Rangap1/Xpo1/Nup210l/Ndc1/Nupl2/Ddx19a/Xpot/Eif4a3/Casc3/Ipo11/Xpo7/Tnpo3/Eef1a1/Rae1/Thoc2	https://www.kegg.jp/kegg-bin/show_pathway?mmu03013/73666%09red/53319%09red/218210%09red/445007%09red/16649%09red/70699%09red/18949%09red/70572%09red/19387%09red/103573%09red/77595%09red/72787%09red/231042%09red/13680%09red/73192%09red/192170%09red/192160%09red/76582%09red/65246%09red/320938%09red/13627%09red/66679%09red/331401%09red	Genetic Information Processing	Translation
mmu01524	Platinum drug resistance	17/1081	80/8935	0.0137549	0.0431343	0.0258651	18709/20529/12043/22059/11977/21974/11920/12018/11798/14866/18607/17246/12015/26413/14869/11799/26417	17	Pik3r2/Slc31a1/Bcl2/Trp53/Atp7a/Top2b/Atm/Bak1/Xiap/Gstm5/Pdpk1/Mdm2/Bad/Mapk1/Gstp2/Birc5/Mapk3	https://www.kegg.jp/kegg-bin/show_pathway?mmu01524/18709%09red/20529%09red/12043%09red/22059%09red/11977%09red/21974%09red/11920%09red/12018%09red/11798%09red/14866%09red/18607%09red/17246%09red/12015%09red/26413%09red/14869%09red/11799%09red/26417%09red	Human Diseases	Drug resistance: antineoplastic
mmu03010	Ribosome	32/1081	179/8935	0.0145387	0.0451537	0.0270761	76808/66163/110954/22186/56040/77721/19943/67186/665562/67115/27176/20055/20103/107734/11837/27207/27398/114641/19896/16898/19988/68193/19944/20090/67891/54127/20054/26961/353242/20044/67427/20042	32	Rpl18a/Mrpl4/Rpl10/Uba52/Rplp1/Mrps5/Rpl28/Rplp2/Rpl31-ps12/Rpl14/Rpl7a/Rps16/Rps5/Mrpl30/Rplp0/Rps11/Mrpl2/Rpl31/Rpl10a/Rps2/Rpl6/Rpl24/Rpl29/Rps29/Rpl4/Rps28/Rps15/Rpl8/Mrpl21/Rps14/Rps20/Rps12	https://www.kegg.jp/kegg-bin/show_pathway?mmu03010/76808%09red/66163%09red/110954%09red/22186%09red/56040%09red/77721%09red/19943%09red/67186%09red/665562%09red/67115%09red/27176%09red/20055%09red/20103%09red/107734%09red/11837%09red/27207%09red/27398%09red/114641%09red/19896%09red/16898%09red/19988%09red/68193%09red/19944%09red/20090%09red/67891%09red/54127%09red/20054%09red/26961%09red/353242%0…	Genetic Information Processing	Translation
mmu00511	Other glycan degradation	6/1081	18/8935	0.0158597	0.0487873	0.0292549	73744/15212/17160/18010/17159/14466	6	Man2c1/Hexb/Man2b2/Neu1/Man2b1/Gba	https://www.kegg.jp/kegg-bin/show_pathway?mmu00511/73744%09red/15212%09red/17160%09red/18010%09red/17159%09red/14466%09red	Metabolism	Glycan biosynthesis and metabolism
mmu04919	Thyroid hormone signaling pathway	23/1081	120/8935	0.0162497	0.0495129	0.02969	18709/76199/11933/22059/11931/17978/18749/11928/11461/18751/234779/329650/18797/18607/26896/17246/18642/12015/26413/18750/20846/26417/15251	23	Pik3r2/Med13l/Atp1b3/Trp53/Atp1b1/Ncoa2/Prkacb/Atp1a1/Actb/Prkcb/Plcg2/Med12l/Plcb3/Pdpk1/Med14/Mdm2/Pfkm/Bad/Mapk1/Prkca/Stat1/Mapk3/Hif1a	https://www.kegg.jp/kegg-bin/show_pathway?mmu04919/18709%09red/76199%09red/11933%09red/22059%09red/11931%09red/17978%09red/18749%09red/11928%09red/11461%09red/18751%09red/234779%09red/329650%09red/18797%09red/18607%09red/26896%09red/17246%09red/18642%09red/12015%09red/26413%09red/18750%09red/20846%09red/26417%09red/15251%09red	Organismal Systems	Endocrine system
mmu05330	Allograft rejection	14/1081	63/8935	0.0165554	0.0495129	0.02969	12487/21926/21947/14999/14960/15002/14964/14961/14998/381091/14972/12519/15000/18646	14	Cd28/Tnf/Cd40lg/H2-DMb1/H2-Aa/H2-Ob/H2-D1/H2-Ab1/H2-DMa/H2-Eb2/H2-K1/Cd80/H2-DMb2/Prf1	https://www.kegg.jp/kegg-bin/show_pathway?mmu05330/12487%09red/21926%09red/21947%09red/14999%09red/14960%09red/15002%09red/14964%09red/14961%09red/14998%09red/381091%09red/14972%09red/12519%09red/15000%09red/18646%09red	Human Diseases	Immune disease
mmu05332	Graft-versus-host disease	14/1081	63/8935	0.0165554	0.0495129	0.02969	12487/16643/21926/14999/14960/15002/14964/14961/14998/381091/14972/12519/15000/18646	14	Cd28/Klrd1/Tnf/H2-DMb1/H2-Aa/H2-Ob/H2-D1/H2-Ab1/H2-DMa/H2-Eb2/H2-K1/Cd80/H2-DMb2/Prf1	https://www.kegg.jp/kegg-bin/show_pathway?mmu05332/12487%09red/16643%09red/21926%09red/14999%09red/14960%09red/15002%09red/14964%09red/14961%09red/14998%09red/381091%09red/14972%09red/12519%09red/15000%09red/18646%09red	Human Diseases	Immune disease
mmu03040	Spliceosome	25/1081	134/8935	0.0174262	0.0516391	0.0309649	193740/67996/73666/13207/110809/55934/225027/14105/13204/20384/20638/192170/15381/68479/20383/67465/81898/51810/66585/233908/20227/76936/11834/331401/15382	25	Hspa1a/Srsf6/Thoc3/Ddx5/Srsf1/Rp9/Srsf7/Srsf10/Dhx15/Srsf5/Snrpb/Eif4a3/Hnrnpc/Phf5a/Srsf3/Sf3a1/Sf3b1/Hnrnpu/Snrnp40/Fus/Sart1/Hnrnpm/Aqr/Thoc2/Hnrnpa1	https://www.kegg.jp/kegg-bin/show_pathway?mmu03040/193740%09red/67996%09red/73666%09red/13207%09red/110809%09red/55934%09red/225027%09red/14105%09red/13204%09red/20384%09red/20638%09red/192170%09red/15381%09red/68479%09red/20383%09red/67465%09red/81898%09red/51810%09red/66585%09red/233908%09red/20227%09red/76936%09red/11834%09red/331401%09red/15382%09red	Genetic Information Processing	Transcription
mmu04061	Viral protein interaction with cytokine and cytokine receptor	19/1081	95/8935	0.0179566	0.0527271	0.0316173	12978/21938/21926/50930/12768/12765/21937/20305/16154/12775/12145/16174/23832/12769/21933/12772/16186/213208/12767	19	Csf1r/Tnfrsf1b/Tnf/Tnfsf14/Ccr1/Cxcr2/Tnfrsf1a/Ccl6/Il10ra/Ccr7/Cxcr5/Il18rap/Xcr1/Ccr9/Tnfrsf10b/Ccr2/Il2rg/Il20rb/Cxcr4	https://www.kegg.jp/kegg-bin/show_pathway?mmu04061/12978%09red/21938%09red/21926%09red/50930%09red/12768%09red/12765%09red/21937%09red/20305%09red/16154%09red/12775%09red/12145%09red/16174%09red/23832%09red/12769%09red/21933%09red/12772%09red/16186%09red/213208%09red/12767%09red	Environmental Information Processing	Signaling molecules and interaction
mmu04940	Type I diabetes mellitus	15/1081	70/8935	0.0185174	0.0538838	0.032311	12487/21926/14999/14960/15510/15002/14964/14961/12876/14998/381091/14972/12519/15000/18646	15	Cd28/Tnf/H2-DMb1/H2-Aa/Hspd1/H2-Ob/H2-D1/H2-Ab1/Cpe/H2-DMa/H2-Eb2/H2-K1/Cd80/H2-DMb2/Prf1	https://www.kegg.jp/kegg-bin/show_pathway?mmu04940/12487%09red/21926%09red/14999%09red/14960%09red/15510%09red/15002%09red/14964%09red/14961%09red/12876%09red/14998%09red/381091%09red/14972%09red/12519%09red/15000%09red/18646%09red	Human Diseases	Endocrine and metabolic disease
mmu05150	Staphylococcus aureus infection	23/1081	124/8935	0.0233778	0.0674199	0.0404277	12266/14999/14129/14960/12796/14293/14131/15002/16414/14961/246256/12273/14998/381091/14962/14130/16663/20344/15894/625018/12628/15000/14289	23	C3/H2-DMb1/Fcgr1/H2-Aa/Camp/Fpr1/Fcgr3/H2-Ob/Itgb2/H2-Ab1/Fcgr4/C5ar1/H2-DMa/H2-Eb2/Cfb/Fcgr2b/Krt13/Selp/Icam1/C4a/Cfh/H2-DMb2/Fpr2	https://www.kegg.jp/kegg-bin/show_pathway?mmu05150/12266%09red/14999%09red/14129%09red/14960%09red/12796%09red/14293%09red/14131%09red/15002%09red/16414%09red/14961%09red/246256%09red/12273%09red/14998%09red/381091%09red/14962%09red/14130%09red/16663%09red/20344%09red/15894%09red/625018%09red/12628%09red/15000%09red/14289%09red	Human Diseases	Infectious disease: bacterial
mmu04664	Fc epsilon RI signaling pathway	14/1081	66/8935	0.0243614	0.0696348	0.0417559	18709/21926/14125/14127/211429/18783/234779/18607/22324/26413/20663/18750/26417/11690	14	Pik3r2/Tnf/Fcer1a/Fcer1g/Pla2g4b/Pla2g4a/Plcg2/Pdpk1/Vav1/Mapk1/Sos2/Prkca/Mapk3/Alox5ap	https://www.kegg.jp/kegg-bin/show_pathway?mmu04664/18709%09red/21926%09red/14125%09red/14127%09red/211429%09red/18783%09red/234779%09red/18607%09red/22324%09red/26413%09red/20663%09red/18750%09red/26417%09red/11690%09red	Organismal Systems	Immune system
mmu04261	Adrenergic signaling in cardiomyocytes	27/1081	152/8935	0.0252397	0.0715124	0.0428818	12314/12915/226849/11933/12043/11931/14679/71978/20266/18749/12912/11928/14683/19045/18797/108058/104709/11513/231991/22003/14682/11909/26413/11554/18750/20541/26417	27	Calm2/Atf6b/Ppp2r5a/Atp1b3/Bcl2/Atp1b1/Gnai3/Ppp2r2a/Scn1b/Prkacb/Creb1/Atp1a1/Gnas/Ppp1ca/Plcb3/Camk2d/Pik3r6/Adcy7/Creb5/Tpm1/Gnaq/Atf2/Mapk1/Adrb1/Prkca/Slc8a1/Mapk3	https://www.kegg.jp/kegg-bin/show_pathway?mmu04261/12314%09red/12915%09red/226849%09red/11933%09red/12043%09red/11931%09red/14679%09red/71978%09red/20266%09red/18749%09red/12912%09red/11928%09red/14683%09red/19045%09red/18797%09red/108058%09red/104709%09red/11513%09red/231991%09red/22003%09red/14682%09red/11909%09red/26413%09red/11554%09red/18750%09red/20541%09red/26417%09red	Organismal Systems	Circulatory system
mmu05030	Cocaine addiction	11/1081	48/8935	0.0255725	0.0718254	0.0430695	12915/170483/14679/19697/18749/12912/14683/19739/231991/11909/12569	11	Atf6b/Grin3b/Gnai3/Rela/Prkacb/Creb1/Gnas/Rgs9/Creb5/Atf2/Cdk5r1	https://www.kegg.jp/kegg-bin/show_pathway?mmu05030/12915%09red/170483%09red/14679%09red/19697%09red/18749%09red/12912%09red/14683%09red/19739%09red/231991%09red/11909%09red/12569%09red	Human Diseases	Substance dependence
mmu04724	Glutamatergic synapse	21/1081	113/8935	0.0287915	0.0801694	0.0480729	108072/67760/14707/170483/14679/211429/18749/18783/14683/18751/18797/14693/11513/14682/110355/26413/19057/18750/26417/26556/22063	21	Grm6/Slc38a2/Gng5/Grin3b/Gnai3/Pla2g4b/Prkacb/Pla2g4a/Gnas/Prkcb/Plcb3/Gnb2/Adcy7/Gnaq/Grk2/Mapk1/Ppp3cc/Prkca/Mapk3/Homer1/Trpc1	https://www.kegg.jp/kegg-bin/show_pathway?mmu04724/108072%09red/67760%09red/14707%09red/170483%09red/14679%09red/211429%09red/18749%09red/18783%09red/14683%09red/18751%09red/18797%09red/14693%09red/11513%09red/14682%09red/110355%09red/26413%09red/19057%09red/18750%09red/26417%09red/26556%09red/22063%09red	Organismal Systems	Nervous system
mmu04979	Cholesterol metabolism	11/1081	49/8935	0.0294962	0.0814296	0.0488286	11816/11812/67963/16971/11813/104086/18145/20652/20778/16816/18830	11	Apoe/Apoc1/Npc2/Lrp1/Apoc2/Cyp27a1/Npc1/Soat1/Scarb1/Lcat/Pltp	https://www.kegg.jp/kegg-bin/show_pathway?mmu04979/11816%09red/11812%09red/67963%09red/16971%09red/11813%09red/104086%09red/18145%09red/20652%09red/20778%09red/16816%09red/18830%09red	Organismal Systems	Digestive system
mmu05165	Human papillomavirus infection	56/1081	362/8935	0.0300409	0.0822306	0.0493089	14268/11974/18709/56217/21926/11972/226849/22059/21937/12444/73834/11920/16421/19697/66144/26941/71978/14964/12576/12018/16362/11984/21825/18749/12912/19303/14683/114143/11966/21414/56480/27060/14972/21871/17246/231991/142980/16403/19219/12834/13685/66290/241226/12015/26413/20663/15213/20846/19211/26417/12566/54411/12845/245000/108664/22215	56	Fn1/Atp6v0e/Pik3r2/Mpp5/Tnf/Atp6v0d1/Ppp2r5a/Trp53/Tnfrsf1a/Ccnd2/Atp6v1d/Atm/Itgb7/Rela/Atp6v1f/Slc9a3r1/Ppp2r2a/H2-D1/Cdkn1b/Bak1/Irf1/Atp6v0c/Thbs1/Prkacb/Creb1/Pxn/Gnas/Atp6v0b/Atp6v1b2/Tcf7/Tbk1/Tcirg1/H2-K1/Atp6v0a2/Mdm2/Creb5/Tlr3/Itga6/Ptger4/Col6a2/Eif4ebp1/Atp6v1g1/Itga8/Bad/Mapk1/Sos2/Hey1/Stat1/Pten/Mapk3/Cdk2/Atp6ap1/Comp/Atr/Atp6v1h/Ube3a	https://www.kegg.jp/kegg-bin/show_pathway?mmu05165/14268%09red/11974%09red/18709%09red/56217%09red/21926%09red/11972%09red/226849%09red/22059%09red/21937%09red/12444%09red/73834%09red/11920%09red/16421%09red/19697%09red/66144%09red/26941%09red/71978%09red/14964%09red/12576%09red/12018%09red/16362%09red/11984%09red/21825%09red/18749%09red/12912%09red/19303%09red/14683%09red/114143%09red/11966%09re…	Human Diseases	Infectious disease: viral
mmu05017	Spinocerebellar ataxia	25/1081	141/8935	0.0310659	0.0843218	0.0505629	57296/18709/22123/20238/19184/170483/11739/19172/20239/12421/70247/18751/22433/18797/80913/26444/26446/67151/14682/11740/71722/18750/68118/23997/80912	25	Psmd8/Pik3r2/Psmd3/Atxn1/Psmc5/Grin3b/Slc25a4/Psmb4/Atxn2/Rb1cc1/Psmd1/Prkcb/Xbp1/Plcb3/Pum2/Psma7/Psmb3/Psmd9/Gnaq/Slc25a5/Cic/Prkca/Atg101/Psmd13/Pum1	https://www.kegg.jp/kegg-bin/show_pathway?mmu05017/57296%09red/18709%09red/22123%09red/20238%09red/19184%09red/170483%09red/11739%09red/19172%09red/20239%09red/12421%09red/70247%09red/18751%09red/22433%09red/18797%09red/80913%09red/26444%09red/26446%09red/67151%09red/14682%09red/11740%09red/71722%09red/18750%09red/68118%09red/23997%09red/80912%09red	Human Diseases	Neurodegenerative disease
mmu04114	Oocyte meiosis	22/1081	121/8935	0.032128	0.086478	0.0518558	22628/67579/110651/12314/20112/226849/59008/22631/16001/18749/19045/69010/108058/11513/26413/19057/231207/22629/103583/26417/12566/66156	22	Ywhag/Cpeb4/Rps6ka3/Calm2/Rps6ka2/Ppp2r5a/Anapc5/Ywhaz/Igf1r/Prkacb/Ppp1ca/Anapc13/Camk2d/Adcy7/Mapk1/Ppp3cc/Cpeb2/Ywhah/Fbxw11/Mapk3/Cdk2/Anapc11	https://www.kegg.jp/kegg-bin/show_pathway?mmu04114/22628%09red/67579%09red/110651%09red/12314%09red/20112%09red/226849%09red/59008%09red/22631%09red/16001%09red/18749%09red/19045%09red/69010%09red/108058%09red/11513%09red/26413%09red/19057%09red/231207%09red/22629%09red/103583%09red/26417%09red/12566%09red/66156%09red	Cellular Processes	Cell growth and death
mmu04933	AGE-RAGE signaling pathway in diabetic complications	19/1081	101/8935	0.0324518	0.0866276	0.0519455	14268/18709/21926/13058/21803/12043/19697/12576/18751/234779/18797/16452/15894/18753/18712/26413/18750/20846/26417	19	Fn1/Pik3r2/Tnf/Cybb/Tgfb1/Bcl2/Rela/Cdkn1b/Prkcb/Plcg2/Plcb3/Jak2/Icam1/Prkcd/Pim1/Mapk1/Prkca/Stat1/Mapk3	https://www.kegg.jp/kegg-bin/show_pathway?mmu04933/14268%09red/18709%09red/21926%09red/13058%09red/21803%09red/12043%09red/19697%09red/12576%09red/18751%09red/234779%09red/18797%09red/16452%09red/15894%09red/18753%09red/18712%09red/26413%09red/18750%09red/20846%09red/26417%09red	Human Diseases	Endocrine and metabolic disease
mmu00020	Citrate cycle (TCA cycle)	8/1081	32/8935	0.0330758	0.086869	0.0520902	17448/67680/104112/12974/14194/67834/15929/78920	8	Mdh2/Sdhb/Acly/Cs/Fh1/Idh3a/Idh3g/Dlst	https://www.kegg.jp/kegg-bin/show_pathway?mmu00020/17448%09red/67680%09red/104112%09red/12974%09red/14194%09red/67834%09red/15929%09red/78920%09red	Metabolism	Carbohydrate metabolism
mmu05210	Colorectal cancer	17/1081	88/8935	0.0330801	0.086869	0.0520902	18709/21803/17873/12043/22059/72993/12018/21414/13197/109880/12015/26413/20663/11799/16842/26417/64143	17	Pik3r2/Tgfb1/Gadd45b/Bcl2/Trp53/Appl1/Bak1/Tcf7/Gadd45a/Braf/Bad/Mapk1/Sos2/Birc5/Lef1/Mapk3/Ralb	https://www.kegg.jp/kegg-bin/show_pathway?mmu05210/18709%09red/21803%09red/17873%09red/12043%09red/22059%09red/72993%09red/12018%09red/21414%09red/13197%09red/109880%09red/12015%09red/26413%09red/20663%09red/11799%09red/16842%09red/26417%09red/64143%09red	Human Diseases	Cancer: specific types
mmu04218	Cellular senescence	31/1081	184/8935	0.0341514	0.0889589	0.0533434	18709/21803/18021/17873/12314/20130/22059/12444/11920/19697/14964/11739/93759/19045/15257/14972/13197/17246/17164/11740/13685/26413/19057/231506/103583/19211/26417/12566/58800/245000/17532	31	Pik3r2/Tgfb1/Nfatc3/Gadd45b/Calm2/Rras/Trp53/Ccnd2/Atm/Rela/H2-D1/Slc25a4/Sirt1/Ppp1ca/Hipk1/H2-K1/Gadd45a/Mdm2/Mapkapk2/Slc25a5/Eif4ebp1/Mapk1/Ppp3cc/Lin54/Fbxw11/Pten/Mapk3/Cdk2/Trpm7/Atr/Mras	https://www.kegg.jp/kegg-bin/show_pathway?mmu04218/18709%09red/21803%09red/18021%09red/17873%09red/12314%09red/20130%09red/22059%09red/12444%09red/11920%09red/19697%09red/14964%09red/11739%09red/93759%09red/19045%09red/15257%09red/14972%09red/13197%09red/17246%09red/17164%09red/11740%09red/13685%09red/26413%09red/19057%09red/231506%09red/103583%09red/19211%09red/26417%09red/12566%09red/58800%09re…	Cellular Processes	Cell growth and death
mmu00520	Amino sugar and nucleotide sugar metabolism	11/1081	51/8935	0.0385997	0.099532	0.0596835	12763/14584/15212/67980/212032/227620/14635/26384/14430/54128/29858	11	Cmah/Gfpt2/Hexb/Gnpda2/Hk3/Uap1l1/Galk1/Gnpda1/Galt/Pmm2/Pmm1	https://www.kegg.jp/kegg-bin/show_pathway?mmu00520/12763%09red/14584%09red/15212%09red/67980%09red/212032%09red/227620%09red/14635%09red/26384%09red/14430%09red/54128%09red/29858%09red	Metabolism	Carbohydrate metabolism
mmu05142	Chagas disease	19/1081	103/8935	0.0388267	0.099532	0.0596835	12266/18709/21926/21803/21937/24088/14679/19697/71978/15980/14683/12633/18797/21898/14682/11421/26413/26417/12501	19	C3/Pik3r2/Tnf/Tgfb1/Tnfrsf1a/Tlr2/Gnai3/Rela/Ppp2r2a/Ifngr2/Gnas/Cflar/Plcb3/Tlr4/Gnaq/Ace/Mapk1/Mapk3/Cd3e	https://www.kegg.jp/kegg-bin/show_pathway?mmu05142/12266%09red/18709%09red/21926%09red/21803%09red/21937%09red/24088%09red/14679%09red/19697%09red/71978%09red/15980%09red/14683%09red/12633%09red/18797%09red/21898%09red/14682%09red/11421%09red/26413%09red/26417%09red/12501%09red	Human Diseases	Infectious disease: parasitic
mmu04370	VEGF signaling pathway	12/1081	58/8935	0.0422322	0.106821	0.064054	18709/211429/19303/18783/18751/234779/17164/12015/26413/19057/18750/26417	12	Pik3r2/Pla2g4b/Pxn/Pla2g4a/Prkcb/Plcg2/Mapkapk2/Bad/Mapk1/Ppp3cc/Prkca/Mapk3	https://www.kegg.jp/kegg-bin/show_pathway?mmu04370/18709%09red/211429%09red/19303%09red/18783%09red/18751%09red/234779%09red/17164%09red/12015%09red/26413%09red/19057%09red/18750%09red/26417%09red	Environmental Information Processing	Signal transduction
mmu04012	ErbB signaling pathway	16/1081	84/8935	0.0425268	0.106821	0.064054	18709/12929/12576/18751/234779/108058/109880/12928/13685/12015/26413/20416/20663/18750/26417/208650	16	Pik3r2/Crkl/Cdkn1b/Prkcb/Plcg2/Camk2d/Braf/Crk/Eif4ebp1/Bad/Mapk1/Shc1/Sos2/Prkca/Mapk3/Cblb	https://www.kegg.jp/kegg-bin/show_pathway?mmu04012/18709%09red/12929%09red/12576%09red/18751%09red/234779%09red/108058%09red/109880%09red/12928%09red/13685%09red/12015%09red/26413%09red/20416%09red/20663%09red/18750%09red/26417%09red/208650%09red	Environmental Information Processing	Signal transduction
mmu04520	Adherens junction	14/1081	71/8935	0.0429928	0.106821	0.064054	17356/22612/16001/11461/21414/12995/18099/15170/22330/29875/26413/109711/16842/26417	14	Afdn/Yes1/Igf1r/Actb/Tcf7/Csnk2a1/Nlk/Ptpn6/Vcl/Iqgap1/Mapk1/Actn1/Lef1/Mapk3	https://www.kegg.jp/kegg-bin/show_pathway?mmu04520/17356%09red/22612%09red/16001%09red/11461%09red/21414%09red/12995%09red/18099%09red/15170%09red/22330%09red/29875%09red/26413%09red/109711%09red/16842%09red/26417%09red	Cellular Processes	Cellular community - eukaryotes
mmu04920	Adipocytokine signaling pathway	14/1081	71/8935	0.0429928	0.106821	0.064054	12894/21938/21926/18761/21937/18037/19697/108079/19079/16452/18036/68465/72674/207565	14	Cpt1a/Tnfrsf1b/Tnf/Prkcq/Tnfrsf1a/Nfkbie/Rela/Prkaa2/Prkab1/Jak2/Nfkbib/Adipor2/Adipor1/Camkk2	https://www.kegg.jp/kegg-bin/show_pathway?mmu04920/12894%09red/21938%09red/21926%09red/18761%09red/21937%09red/18037%09red/19697%09red/108079%09red/19079%09red/16452%09red/18036%09red/68465%09red/72674%09red/207565%09red	Organismal Systems	Endocrine system
mmu05162	Measles	25/1081	146/8935	0.0449351	0.110453	0.0662324	12487/193740/14694/18709/12043/22059/24088/12444/19697/12576/12018/56480/14130/12995/18036/21898/16453/13665/12015/16186/20846/12566/208650/23960/12501	25	Cd28/Hspa1a/Rack1/Pik3r2/Bcl2/Trp53/Tlr2/Ccnd2/Rela/Cdkn1b/Bak1/Tbk1/Fcgr2b/Csnk2a1/Nfkbib/Tlr4/Jak3/Eif2s1/Bad/Il2rg/Stat1/Cdk2/Cblb/Oas1g/Cd3e	https://www.kegg.jp/kegg-bin/show_pathway?mmu05162/12487%09red/193740%09red/14694%09red/18709%09red/12043%09red/22059%09red/24088%09red/12444%09red/19697%09red/12576%09red/12018%09red/56480%09red/14130%09red/12995%09red/18036%09red/21898%09red/16453%09red/13665%09red/12015%09red/16186%09red/20846%09red/12566%09red/208650%09red/23960%09red/12501%09red	Human Diseases	Infectious disease: viral
mmu04713	Circadian entrainment	18/1081	98/8935	0.0451388	0.110453	0.0662324	12314/14707/16521/14679/271639/18749/12912/14683/18751/18797/14693/108058/239556/11513/14682/26413/18750/26417	18	Calm2/Gng5/Kcnj5/Gnai3/Adcy10/Prkacb/Creb1/Gnas/Prkcb/Plcb3/Gnb2/Camk2d/Cacna1i/Adcy7/Gnaq/Mapk1/Prkca/Mapk3	https://www.kegg.jp/kegg-bin/show_pathway?mmu04713/12314%09red/14707%09red/16521%09red/14679%09red/271639%09red/18749%09red/12912%09red/14683%09red/18751%09red/18797%09red/14693%09red/108058%09red/239556%09red/11513%09red/14682%09red/26413%09red/18750%09red/26417%09red	Organismal Systems	Environmental adaptation
mmu04014	Ras signaling pathway	37/1081	232/8935	0.0465869	0.112805	0.0676428	12978/18709/11600/23872/54153/17356/12314/14707/20130/19697/19419/16001/211429/18749/18783/18751/234779/56480/218397/14693/271457/19696/14256/58231/12015/26413/20416/15234/20663/18750/215449/26417/18590/54601/17532/64143/19395	37	Csf1r/Pik3r2/Angpt1/Ets2/Rasa4/Afdn/Calm2/Gng5/Rras/Rela/Rasgrp1/Igf1r/Pla2g4b/Prkacb/Pla2g4a/Prkcb/Plcg2/Tbk1/Rasa1/Gnb2/Rab5a/Rel/Flt3l/Stk4/Bad/Mapk1/Shc1/Hgf/Sos2/Prkca/Rap1b/Mapk3/Pdgfa/Foxo4/Mras/Ralb/Rasgrp2	https://www.kegg.jp/kegg-bin/show_pathway?mmu04014/12978%09red/18709%09red/11600%09red/23872%09red/54153%09red/17356%09red/12314%09red/14707%09red/20130%09red/19697%09red/19419%09red/16001%09red/211429%09red/18749%09red/18783%09red/18751%09red/234779%09red/56480%09red/218397%09red/14693%09red/271457%09red/19696%09red/14256%09red/58231%09red/12015%09red/26413%09red/20416%09red/15234%09red/20663%09…	Environmental Information Processing	Signal transduction
mmu04725	Cholinergic synapse	20/1081	112/8935	0.0467986	0.112805	0.0676428	12671/18709/16518/14707/12043/14679/18749/12912/18751/18797/14693/16452/108058/104709/11513/231991/14682/26413/18750/26417	20	Chrm3/Pik3r2/Kcnj2/Gng5/Bcl2/Gnai3/Prkacb/Creb1/Prkcb/Plcb3/Gnb2/Jak2/Camk2d/Pik3r6/Adcy7/Creb5/Gnaq/Mapk1/Prkca/Mapk3	https://www.kegg.jp/kegg-bin/show_pathway?mmu04725/12671%09red/18709%09red/16518%09red/14707%09red/12043%09red/14679%09red/18749%09red/12912%09red/18751%09red/18797%09red/14693%09red/16452%09red/108058%09red/104709%09red/11513%09red/231991%09red/14682%09red/26413%09red/18750%09red/26417%09red	Organismal Systems	Nervous system
mmu05218	Melanoma	14/1081	72/8935	0.0476751	0.113057	0.0677934	18709/17873/22059/12018/16001/13197/17246/109880/12015/26413/15234/19211/26417/18590	14	Pik3r2/Gadd45b/Trp53/Bak1/Igf1r/Gadd45a/Mdm2/Braf/Bad/Mapk1/Hgf/Pten/Mapk3/Pdgfa	https://www.kegg.jp/kegg-bin/show_pathway?mmu05218/18709%09red/17873%09red/22059%09red/12018%09red/16001%09red/13197%09red/17246%09red/109880%09red/12015%09red/26413%09red/15234%09red/19211%09red/26417%09red/18590%09red	Human Diseases	Cancer: specific types
mmu04024	cAMP signaling pathway	35/1081	218/8935	0.0477499	0.113057	0.0677934	17931/18709/19878/17356/12314/20130/11933/11931/170483/14679/271639/19697/18749/12912/109305/11928/14683/19045/19206/19877/12788/18576/19217/108058/22324/11513/231991/109880/238871/22094/12015/26413/11554/215449/26417	35	Ppp1r12a/Pik3r2/Rock2/Afdn/Calm2/Rras/Atp1b3/Atp1b1/Grin3b/Gnai3/Adcy10/Rela/Prkacb/Creb1/Orai1/Atp1a1/Gnas/Ppp1ca/Ptch1/Rock1/Cnga1/Pde3b/Ptger2/Camk2d/Vav1/Adcy7/Creb5/Braf/Pde4d/Tshb/Bad/Mapk1/Adrb1/Rap1b/Mapk3	https://www.kegg.jp/kegg-bin/show_pathway?mmu04024/17931%09red/18709%09red/19878%09red/17356%09red/12314%09red/20130%09red/11933%09red/11931%09red/170483%09red/14679%09red/271639%09red/19697%09red/18749%09red/12912%09red/109305%09red/11928%09red/14683%09red/19045%09red/19206%09red/19877%09red/12788%09red/18576%09red/19217%09red/108058%09red/22324%09red/11513%09red/231991%09red/109880%09red/238871…	Environmental Information Processing	Signal transduction
mmu04120	Ubiquitin mediated proteolysis	25/1081	147/8935	0.0481813	0.113057	0.0677934	22186/66313/56424/72584/107568/77891/59008/66105/11798/235439/69010/17246/70790/67923/56791/14897/12703/268470/242521/103583/13194/66156/208650/67673/22215	25	Uba52/Smurf2/Stub1/Cul4b/Wwp1/Ube2s/Anapc5/Ube2d3/Xiap/Herc1/Anapc13/Mdm2/Ubr5/Eloc/Ube2l6/Trip12/Socs1/Ube2z/Klhl9/Fbxw11/Ddb1/Anapc11/Cblb/Elob/Ube3a	https://www.kegg.jp/kegg-bin/show_pathway?mmu04120/22186%09red/66313%09red/56424%09red/72584%09red/107568%09red/77891%09red/59008%09red/66105%09red/11798%09red/235439%09red/69010%09red/17246%09red/70790%09red/67923%09red/56791%09red/14897%09red/12703%09red/268470%09red/242521%09red/103583%09red/13194%09red/66156%09red/208650%09red/67673%09red/22215%09red	Genetic Information Processing	Folding, sorting and degradation
mmu04621	NOD-like receptor signaling pathway	34/1081	211/8935	0.0483028	0.113057	0.0677934	71914/22368/21926/13058/12043/12796/59079/19697/22166/66513/11798/54483/216799/56480/18797/13057/239319/69146/56486/18036/21898/18753/55991/74006/93739/26413/72512/332579/20846/15519/26417/58800/101613/23960	34	Antxr2/Trpv2/Tnf/Cybb/Bcl2/Camp/Erbin/Rela/Txn1/Tab1/Xiap/Mefv/Nlrp3/Tbk1/Plcb3/Cyba/Card6/Gsdmd/Gabarap/Nfkbib/Tlr4/Prkcd/Panx1/Dnm1l/Gabarapl2/Mapk1/Tmem173/Card9/Stat1/Hsp90aa1/Mapk3/Trpm7/Nlrp6/Oas1g	https://www.kegg.jp/kegg-bin/show_pathway?mmu04621/71914%09red/22368%09red/21926%09red/13058%09red/12043%09red/12796%09red/59079%09red/19697%09red/22166%09red/66513%09red/11798%09red/54483%09red/216799%09red/56480%09red/18797%09red/13057%09red/239319%09red/69146%09red/56486%09red/18036%09red/21898%09red/18753%09red/55991%09red/74006%09red/93739%09red/26413%09red/72512%09red/332579%09red/20846%09r…	Organismal Systems	Immune system
mmu01230	Biosynthesis of amino acids	15/1081	79/8935	0.0496631	0.115404	0.0692011	109900/232087/433182/27053/12974/11847/13806/18642/13808/20425/14719/67834/236539/11898/15929	15	Asl/Mat2a/Eno1b/Asns/Cs/Arg2/Eno1/Pfkm/Eno3/Shmt1/Got2/Idh3a/Phgdh/Ass1/Idh3g	https://www.kegg.jp/kegg-bin/show_pathway?mmu01230/109900%09red/232087%09red/433182%09red/27053%09red/12974%09red/11847%09red/13806%09red/18642%09red/13808%09red/20425%09red/14719%09red/67834%09red/236539%09red/11898%09red/15929%09red	Metabolism	Global and overview maps
mmu04668	TNF signaling pathway	20/1081	113/8935	0.050671	0.116539	0.0698818	18709/21938/21926/26410/12915/21937/19697/66513/16362/12912/12633/15894/432555/231991/11909/74006/16477/26413/26417/67384	20	Pik3r2/Tnfrsf1b/Tnf/Map3k8/Atf6b/Tnfrsf1a/Rela/Tab1/Irf1/Creb1/Cflar/Icam1/Gm5431/Creb5/Atf2/Dnm1l/Junb/Mapk1/Mapk3/Bag4	https://www.kegg.jp/kegg-bin/show_pathway?mmu04668/18709%09red/21938%09red/21926%09red/26410%09red/12915%09red/21937%09red/19697%09red/66513%09red/16362%09red/12912%09red/12633%09red/15894%09red/432555%09red/231991%09red/11909%09red/74006%09red/16477%09red/26413%09red/26417%09red/67384%09red	Environmental Information Processing	Signal transduction
mmu04151	PI3K-Akt signaling pathway	54/1081	359/8935	0.0512396	0.116539	0.0698818	12978/16197/14268/18709/22628/22027/11600/14707/12915/226849/12043/22059/24088/17210/12444/16421/19697/71978/22631/12576/16001/21825/12912/108079/15370/14693/16452/18607/75705/21898/104709/17246/16453/231991/11909/16403/12834/14256/13685/241226/12015/26413/15234/16186/22629/20663/18750/15519/19211/26417/12566/12845/18590/83490	54	Csf1r/Il7r/Fn1/Pik3r2/Ywhag/Hsp90b1/Angpt1/Gng5/Atf6b/Ppp2r5a/Bcl2/Trp53/Tlr2/Mcl1/Ccnd2/Itgb7/Rela/Ppp2r2a/Ywhaz/Cdkn1b/Igf1r/Thbs1/Creb1/Prkaa2/Nr4a1/Gnb2/Jak2/Pdpk1/Eif4b/Tlr4/Pik3r6/Mdm2/Jak3/Creb5/Atf2/Itga6/Col6a2/Flt3l/Eif4ebp1/Itga8/Bad/Mapk1/Hgf/Il2rg/Ywhah/Sos2/Prkca/Hsp90aa1/Pten/Mapk3/Cdk2/Comp/Pdgfa/Pik3ap1	https://www.kegg.jp/kegg-bin/show_pathway?mmu04151/12978%09red/16197%09red/14268%09red/18709%09red/22628%09red/22027%09red/11600%09red/14707%09red/12915%09red/226849%09red/12043%09red/22059%09red/24088%09red/17210%09red/12444%09red/16421%09red/19697%09red/71978%09red/22631%09red/12576%09red/16001%09red/21825%09red/12912%09red/108079%09red/15370%09red/14693%09red/16452%09red/18607%09red/75705%09re…	Environmental Information Processing	Signal transduction
mmu04934	Cushing syndrome	27/1081	162/8935	0.051242	0.116539	0.0698818	11622/12915/14679/12576/18749/12912/109305/14683/15370/21414/18797/108058/69544/239556/11513/20778/231991/109880/14682/11909/14194/26413/215449/16842/26417/23808/12566	27	Ahr/Atf6b/Gnai3/Cdkn1b/Prkacb/Creb1/Orai1/Gnas/Nr4a1/Tcf7/Plcb3/Camk2d/Wdr5b/Cacna1i/Adcy7/Scarb1/Creb5/Braf/Gnaq/Atf2/Fh1/Mapk1/Rap1b/Lef1/Mapk3/Ash2l/Cdk2	https://www.kegg.jp/kegg-bin/show_pathway?mmu04934/11622%09red/12915%09red/14679%09red/12576%09red/18749%09red/12912%09red/109305%09red/14683%09red/15370%09red/21414%09red/18797%09red/108058%09red/69544%09red/239556%09red/11513%09red/20778%09red/231991%09red/109880%09red/14682%09red/11909%09red/14194%09red/26413%09red/215449%09red/16842%09red/26417%09red/23808%09red/12566%09red	Human Diseases	Endocrine and metabolic disease
mmu05418	Fluid shear stress and atherosclerosis	25/1081	148/8935	0.0515948	0.116539	0.0698818	18709/21926/22027/12389/17970/12314/17969/16800/12043/22059/16178/21937/19697/22166/108079/14866/11461/13057/15894/11898/14869/15519/15368/18590/13039	25	Pik3r2/Tnf/Hsp90b1/Cav1/Ncf2/Calm2/Ncf1/Arhgef2/Bcl2/Trp53/Il1r2/Tnfrsf1a/Rela/Txn1/Prkaa2/Gstm5/Actb/Cyba/Icam1/Ass1/Gstp2/Hsp90aa1/Hmox1/Pdgfa/Ctsl	https://www.kegg.jp/kegg-bin/show_pathway?mmu05418/18709%09red/21926%09red/22027%09red/12389%09red/17970%09red/12314%09red/17969%09red/16800%09red/12043%09red/22059%09red/16178%09red/21937%09red/19697%09red/22166%09red/108079%09red/14866%09red/11461%09red/13057%09red/15894%09red/11898%09red/14869%09red/15519%09red/15368%09red/18590%09red/13039%09red	Human Diseases	Cardiovascular disease
mmu04730	Long-term depression	12/1081	60/8935	0.053024	0.118363	0.0709751	14679/16001/211429/18783/14683/18751/18797/109880/14682/26413/18750/26417	12	Gnai3/Igf1r/Pla2g4b/Pla2g4a/Gnas/Prkcb/Plcb3/Braf/Gnaq/Mapk1/Prkca/Mapk3	https://www.kegg.jp/kegg-bin/show_pathway?mmu04730/14679%09red/16001%09red/211429%09red/18783%09red/14683%09red/18751%09red/18797%09red/109880%09red/14682%09red/26413%09red/18750%09red/26417%09red	Organismal Systems	Nervous system
mmu00062	Fatty acid elongation	7/1081	29/8935	0.0532706	0.118363	0.0709751	52538/57874/66775/93747/171210/19063/170439	7	Acaa2/Hacd3/Hacd4/Echs1/Acot2/Ppt1/Elovl6	https://www.kegg.jp/kegg-bin/show_pathway?mmu00062/52538%09red/57874%09red/66775%09red/93747%09red/171210%09red/19063%09red/170439%09red	Metabolism	Lipid metabolism
mmu04620	Toll-like receptor signaling pathway	18/1081	100/8935	0.0535013	0.118363	0.0709751	18709/21926/170744/26410/24088/27056/117149/12475/19697/66513/56480/12519/21898/142980/54473/26413/20846/26417	18	Pik3r2/Tnf/Tlr8/Map3k8/Tlr2/Irf5/Tirap/Cd14/Rela/Tab1/Tbk1/Cd80/Tlr4/Tlr3/Tollip/Mapk1/Stat1/Mapk3	https://www.kegg.jp/kegg-bin/show_pathway?mmu04620/18709%09red/21926%09red/170744%09red/26410%09red/24088%09red/27056%09red/117149%09red/12475%09red/19697%09red/66513%09red/56480%09red/12519%09red/21898%09red/142980%09red/54473%09red/26413%09red/20846%09red/26417%09red	Organismal Systems	Immune system
mmu04150	mTOR signaling pathway	26/1081	156/8935	0.0549456	0.120731	0.0723952	18709/21926/329679/110651/20112/21937/69008/73834/66144/12283/16001/108079/18751/11966/18607/75705/109880/13685/66290/26413/20663/18750/19211/26417/66508/108664	26	Pik3r2/Tnf/Fnip2/Rps6ka3/Rps6ka2/Tnfrsf1a/Cab39l/Atp6v1d/Atp6v1f/Cab39/Igf1r/Prkaa2/Prkcb/Atp6v1b2/Pdpk1/Eif4b/Braf/Eif4ebp1/Atp6v1g1/Mapk1/Sos2/Prkca/Pten/Mapk3/Lamtor1/Atp6v1h	https://www.kegg.jp/kegg-bin/show_pathway?mmu04150/18709%09red/21926%09red/329679%09red/110651%09red/20112%09red/21937%09red/69008%09red/73834%09red/66144%09red/12283%09red/16001%09red/108079%09red/18751%09red/11966%09red/18607%09red/75705%09red/109880%09red/13685%09red/66290%09red/26413%09red/20663%09red/18750%09red/19211%09red/26417%09red/66508%09red/108664%09red	Environmental Information Processing	Signal transduction
mmu04728	Dopaminergic synapse	23/1081	135/8935	0.0553776	0.120858	0.0724714	12846/606496/12314/14707/12915/226849/16521/14679/71978/18749/12912/14683/18751/19045/18797/14693/108058/16573/231991/14682/11909/19057/18750	23	Comt/Gsk3a/Calm2/Gng5/Atf6b/Ppp2r5a/Kcnj5/Gnai3/Ppp2r2a/Prkacb/Creb1/Gnas/Prkcb/Ppp1ca/Plcb3/Gnb2/Camk2d/Kif5b/Creb5/Gnaq/Atf2/Ppp3cc/Prkca	https://www.kegg.jp/kegg-bin/show_pathway?mmu04728/12846%09red/606496%09red/12314%09red/14707%09red/12915%09red/226849%09red/16521%09red/14679%09red/71978%09red/18749%09red/12912%09red/14683%09red/18751%09red/19045%09red/18797%09red/14693%09red/108058%09red/16573%09red/231991%09red/14682%09red/11909%09red/19057%09red/18750%09red	Organismal Systems	Nervous system
mmu05168	Herpes simplex virus 1 infection	67/1081	459/8935	0.0561552	0.121732	0.0729958	12266/67996/18709/21926/76373/14999/110809/22710/50930/208292/21356/225027/12043/22059/14960/21937/24088/408067/53319/216177/15002/20815/18636/19697/20384/66869/66513/14964/12018/14961/15980/101095/14998/19045/100233208/381091/56480/14972/16452/235907/238692/22688/14827/231805/13665/15000/20383/142980/233168/668923/234362/13685/12015/21354/27081/73430/240064/243308/72512/18987/332579/20846/16149/…	67	C3/Srsf6/Pik3r2/Tnf/Zfp773/H2-DMb1/Srsf1/Zfp52/Tnfsf14/Zfp871/Tapbp/Srsf7/Bcl2/Trp53/H2-Aa/Tnfrsf1a/Tlr2/Zfp874b/Nxf1/AU041133/H2-Ob/Srpk1/Cfp/Rela/Srsf5/Zfp869/Tab1/H2-D1/Bak1/H2-Ab1/Ifngr2/Zfp282/H2-DMa/Ppp1ca/Gm10778/H2-Eb2/Tbk1/H2-K1/Jak2/Zfp65/Zfp874a/Zfp26/Pdia3/Pilra/Eif2s1/H2-DMb2/Srsf3/Tlr3/AI987944/Zfp442/Zfp868/Eif4ebp1/Bad/Tap1/Zfp275/Zfp974/Zfp799/A430033K04Rik/Tmem173/Pou2f2/Card9/S…	https://www.kegg.jp/kegg-bin/show_pathway?mmu05168/12266%09red/67996%09red/18709%09red/21926%09red/76373%09red/14999%09red/110809%09red/22710%09red/50930%09red/208292%09red/21356%09red/225027%09red/12043%09red/22059%09red/14960%09red/21937%09red/24088%09red/408067%09red/53319%09red/216177%09red/15002%09red/20815%09red/18636%09red/19697%09red/20384%09red/66869%09red/66513%09red/14964%09red/12018%0…	Human Diseases	Infectious disease: viral
mmu04137	Mitophagy - animal	13/1081	68/8935	0.0617398	0.132946	0.0797202	209446/22186/20130/19349/22059/19697/56480/12995/56486/93739/17966/15251/17532	13	Tfe3/Uba52/Rras/Rab7/Trp53/Rela/Tbk1/Csnk2a1/Gabarap/Gabarapl2/Nbr1/Hif1a/Mras	https://www.kegg.jp/kegg-bin/show_pathway?mmu04137/209446%09red/22186%09red/20130%09red/19349%09red/22059%09red/19697%09red/56480%09red/12995%09red/56486%09red/93739%09red/17966%09red/15251%09red/17532%09red	Cellular Processes	Transport and catabolism
mmu00514	Other types of O-glycan biosynthesis	9/1081	43/8935	0.0684424	0.146403	0.0877895	20440/108150/26433/108155/108148/223827/94192/14425/80294	9	St6gal1/Galnt7/Plod3/Ogt/Galnt2/Gxylt1/C1galt1/Galnt3/Pofut2	https://www.kegg.jp/kegg-bin/show_pathway?mmu00514/20440%09red/108150%09red/26433%09red/108155%09red/108148%09red/223827%09red/94192%09red/14425%09red/80294%09red	Metabolism	Glycan biosynthesis and metabolism
mmu05225	Hepatocellular carcinoma	28/1081	174/8935	0.0690393	0.146708	0.0879725	18709/21803/17873/22059/12018/16001/14866/11461/18751/234779/21414/72057/13197/109880/20586/56456/20587/12015/26413/20416/15234/20663/18750/14869/16842/19211/26417/15368	28	Pik3r2/Tgfb1/Gadd45b/Trp53/Bak1/Igf1r/Gstm5/Actb/Prkcb/Plcg2/Tcf7/Phf10/Gadd45a/Braf/Smarca4/Actl6a/Smarcb1/Bad/Mapk1/Shc1/Hgf/Sos2/Prkca/Gstp2/Lef1/Pten/Mapk3/Hmox1	https://www.kegg.jp/kegg-bin/show_pathway?mmu05225/18709%09red/21803%09red/17873%09red/22059%09red/12018%09red/16001%09red/14866%09red/11461%09red/18751%09red/234779%09red/21414%09red/72057%09red/13197%09red/109880%09red/20586%09red/56456%09red/20587%09red/12015%09red/26413%09red/20416%09red/15234%09red/20663%09red/18750%09red/14869%09red/16842%09red/19211%09red/26417%09red/15368%09red	Human Diseases	Cancer: specific types
mmu05212	Pancreatic cancer	14/1081	76/8935	0.0699264	0.147622	0.0885205	18709/21803/17873/22059/19697/12018/73341/13197/109880/12015/26413/20846/26417/64143	14	Pik3r2/Tgfb1/Gadd45b/Trp53/Rela/Bak1/Arhgef6/Gadd45a/Braf/Bad/Mapk1/Stat1/Mapk3/Ralb	https://www.kegg.jp/kegg-bin/show_pathway?mmu05212/18709%09red/21803%09red/17873%09red/22059%09red/19697%09red/12018%09red/73341%09red/13197%09red/109880%09red/12015%09red/26413%09red/20846%09red/26417%09red/64143%09red	Human Diseases	Cancer: specific types
mmu05133	Pertussis	14/1081	77/8935	0.076406	0.160254	0.096095	12266/21926/12314/14679/117149/12475/19697/16414/16362/216799/21898/625018/26413/26417	14	C3/Tnf/Calm2/Gnai3/Tirap/Cd14/Rela/Itgb2/Irf1/Nlrp3/Tlr4/C4a/Mapk1/Mapk3	https://www.kegg.jp/kegg-bin/show_pathway?mmu05133/12266%09red/21926%09red/12314%09red/14679%09red/117149%09red/12475%09red/19697%09red/16414%09red/16362%09red/216799%09red/21898%09red/625018%09red/26413%09red/26417%09red	Human Diseases	Infectious disease: bacterial
mmu03018	RNA degradation	15/1081	84/8935	0.0775847	0.161234	0.0966828	22057/12227/69639/15510/75686/433182/214627/71701/66362/27998/13806/18642/13808/18458/72587	15	Tob1/Btg2/Exosc8/Hspd1/Nudt16/Eno1b/Tent4b/Pnpt1/Exosc3/Exosc5/Eno1/Pfkm/Eno3/Pabpc1/Pan3	https://www.kegg.jp/kegg-bin/show_pathway?mmu03018/22057%09red/12227%09red/69639%09red/15510%09red/75686%09red/433182%09red/214627%09red/71701%09red/66362%09red/27998%09red/13806%09red/18642%09red/13808%09red/18458%09red/72587%09red	Genetic Information Processing	Folding, sorting and degradation
mmu00230	Purine metabolism	22/1081	133/8935	0.0778717	0.161234	0.0966828	11821/76952/29863/11565/13178/382985/18103/75686/271639/11717/12495/11637/18583/18576/11513/238871/14450/76025/78600/69692/171567/108147	22	Aprt/Nt5c2/Pde7b/Adssl1/Dck/Rrm2b/Nme2/Nudt16/Adcy10/Ampd3/Entpd1/Ak2/Pde7a/Pde3b/Adcy7/Pde4d/Gart/Cant1/Pde6h/Hddc2/Nme7/Atic	https://www.kegg.jp/kegg-bin/show_pathway?mmu00230/11821%09red/76952%09red/29863%09red/11565%09red/13178%09red/382985%09red/18103%09red/75686%09red/271639%09red/11717%09red/12495%09red/11637%09red/18583%09red/18576%09red/11513%09red/238871%09red/14450%09red/76025%09red/78600%09red/69692%09red/171567%09red/108147%09red	Metabolism	Nucleotide metabolism
mmu04152	AMPK signaling pathway	21/1081	126/8935	0.078375	0.161243	0.0966878	12894/18709/13629/226849/69008/56690/71978/12283/16001/93759/12912/108079/19079/170768/18607/18642/231991/68465/72674/13685/207565	21	Cpt1a/Pik3r2/Eef2/Ppp2r5a/Cab39l/Mlycd/Ppp2r2a/Cab39/Igf1r/Sirt1/Creb1/Prkaa2/Prkab1/Pfkfb3/Pdpk1/Pfkm/Creb5/Adipor2/Adipor1/Eif4ebp1/Camkk2	https://www.kegg.jp/kegg-bin/show_pathway?mmu04152/12894%09red/18709%09red/13629%09red/226849%09red/69008%09red/56690%09red/71978%09red/12283%09red/16001%09red/93759%09red/12912%09red/108079%09red/19079%09red/170768%09red/18607%09red/18642%09red/231991%09red/68465%09red/72674%09red/13685%09red/207565%09red	Environmental Information Processing	Signal transduction
mmu01250	Biosynthesis of nucleotide sugars	8/1081	38/8935	0.0808271	0.165235	0.0990819	12763/14584/212032/227620/14635/14430/54128/29858	8	Cmah/Gfpt2/Hk3/Uap1l1/Galk1/Galt/Pmm2/Pmm1	https://www.kegg.jp/kegg-bin/show_pathway?mmu01250/12763%09red/14584%09red/212032%09red/227620%09red/14635%09red/14430%09red/54128%09red/29858%09red	Metabolism	Global and overview maps
mmu00220	Arginine biosynthesis	5/1081	20/8935	0.0848361	0.172104	0.103201	109900/14661/11847/14719/11898	5	Asl/Glud1/Arg2/Got2/Ass1	https://www.kegg.jp/kegg-bin/show_pathway?mmu00220/109900%09red/14661%09red/11847%09red/14719%09red/11898%09red	Metabolism	Amino acid metabolism
mmu04340	Hedgehog signaling pathway	11/1081	58/8935	0.0852527	0.172104	0.103201	16568/66313/12043/12444/18749/19206/74239/70425/110355/27373/103583	11	Kif3a/Smurf2/Bcl2/Ccnd2/Prkacb/Ptch1/Iqce/Csnk1g3/Grk2/Csnk1e/Fbxw11	https://www.kegg.jp/kegg-bin/show_pathway?mmu04340/16568%09red/66313%09red/12043%09red/12444%09red/18749%09red/19206%09red/74239%09red/70425%09red/110355%09red/27373%09red/103583%09red	Environmental Information Processing	Signal transduction
mmu04927	Cortisol synthesis and secretion	13/1081	72/8935	0.0893856	0.179326	0.107532	12915/18749/12912/109305/14683/15370/18797/239556/11513/20778/231991/14682/11909	13	Atf6b/Prkacb/Creb1/Orai1/Gnas/Nr4a1/Plcb3/Cacna1i/Adcy7/Scarb1/Creb5/Gnaq/Atf2	https://www.kegg.jp/kegg-bin/show_pathway?mmu04927/12915%09red/18749%09red/12912%09red/109305%09red/14683%09red/15370%09red/18797%09red/239556%09red/11513%09red/20778%09red/231991%09red/14682%09red/11909%09red	Organismal Systems	Endocrine system
mmu01200	Carbon metabolism	20/1081	121/8935	0.0900483	0.179334	0.107536	17448/14661/67680/212032/433182/93747/66171/12974/100198/73724/13806/18642/13808/20425/14194/14719/67834/236539/15929/78920	20	Mdh2/Glud1/Sdhb/Hk3/Eno1b/Echs1/Pgls/Cs/H6pd/Mcee/Eno1/Pfkm/Eno3/Shmt1/Fh1/Got2/Idh3a/Phgdh/Idh3g/Dlst	https://www.kegg.jp/kegg-bin/show_pathway?mmu01200/17448%09red/14661%09red/67680%09red/212032%09red/433182%09red/93747%09red/66171%09red/12974%09red/100198%09red/73724%09red/13806%09red/18642%09red/13808%09red/20425%09red/14194%09red/14719%09red/67834%09red/236539%09red/15929%09red/78920%09red	Metabolism	Global and overview maps
mmu05320	Autoimmune thyroid disease	14/1081	79/8935	0.0904996	0.179334	0.107536	12487/21947/14999/14960/15002/14964/14961/14998/381091/14972/12519/15000/22094/18646	14	Cd28/Cd40lg/H2-DMb1/H2-Aa/H2-Ob/H2-D1/H2-Ab1/H2-DMa/H2-Eb2/H2-K1/Cd80/H2-DMb2/Tshb/Prf1	https://www.kegg.jp/kegg-bin/show_pathway?mmu05320/12487%09red/21947%09red/14999%09red/14960%09red/15002%09red/14964%09red/14961%09red/14998%09red/381091%09red/14972%09red/12519%09red/15000%09red/22094%09red/18646%09red	Human Diseases	Immune disease
mmu04540	Gap junction	15/1081	86/8935	0.09115	0.179521	0.107648	14679/18749/14683/18751/22146/18797/11513/67951/14682/26413/11554/20663/18750/26417/18590	15	Gnai3/Prkacb/Gnas/Prkcb/Tuba1c/Plcb3/Adcy7/Tubb6/Gnaq/Mapk1/Adrb1/Sos2/Prkca/Mapk3/Pdgfa	https://www.kegg.jp/kegg-bin/show_pathway?mmu04540/14679%09red/18749%09red/14683%09red/18751%09red/22146%09red/18797%09red/11513%09red/67951%09red/14682%09red/26413%09red/11554%09red/20663%09red/18750%09red/26417%09red/18590%09red	Cellular Processes	Cellular community - eukaryotes
mmu05160	Hepatitis C	26/1081	165/8935	0.0941826	0.18437	0.110556	18709/21926/22628/16341/22059/21937/19697/71978/22631/12018/667373/12633/56480/13665/20778/142980/109880/60363/12015/26413/22629/20663/20846/26417/12566/23960	26	Pik3r2/Tnf/Ywhag/Eif3e/Trp53/Tnfrsf1a/Rela/Ppp2r2a/Ywhaz/Bak1/Ifit1bl1/Cflar/Tbk1/Eif2s1/Scarb1/Tlr3/Braf/Cldn15/Bad/Mapk1/Ywhah/Sos2/Stat1/Mapk3/Cdk2/Oas1g	https://www.kegg.jp/kegg-bin/show_pathway?mmu05160/18709%09red/21926%09red/22628%09red/16341%09red/22059%09red/21937%09red/19697%09red/71978%09red/22631%09red/12018%09red/667373%09red/12633%09red/56480%09red/13665%09red/20778%09red/142980%09red/109880%09red/60363%09red/12015%09red/26413%09red/22629%09red/20663%09red/20846%09red/26417%09red/12566%09red/23960%09red	Human Diseases	Infectious disease: viral
mmu04928	Parathyroid hormone synthesis, secretion and action	18/1081	108/8935	0.0976327	0.189972	0.113915	12915/12043/14679/26941/18749/12912/14683/18751/18797/11513/231991/109880/14682/11909/238871/26413/18750/26417	18	Atf6b/Bcl2/Gnai3/Slc9a3r1/Prkacb/Creb1/Gnas/Prkcb/Plcb3/Adcy7/Creb5/Braf/Gnaq/Atf2/Pde4d/Mapk1/Prkca/Mapk3	https://www.kegg.jp/kegg-bin/show_pathway?mmu04928/12915%09red/12043%09red/14679%09red/26941%09red/18749%09red/12912%09red/14683%09red/18751%09red/18797%09red/11513%09red/231991%09red/109880%09red/14682%09red/11909%09red/238871%09red/26413%09red/18750%09red/26417%09red	Organismal Systems	Endocrine system
mmu04270	Vascular smooth muscle contraction	23/1081	144/8935	0.0985076	0.190527	0.114248	17931/19878/12314/18761/232807/107589/211429/18749/18783/14683/18751/19045/11541/19877/18797/11513/18753/109880/14682/26413/69632/18750/26417	23	Ppp1r12a/Rock2/Calm2/Prkcq/Ppp1r12c/Mylk/Pla2g4b/Prkacb/Pla2g4a/Gnas/Prkcb/Ppp1ca/Adora2b/Rock1/Plcb3/Adcy7/Prkcd/Braf/Gnaq/Mapk1/Arhgef12/Prkca/Mapk3	https://www.kegg.jp/kegg-bin/show_pathway?mmu04270/17931%09red/19878%09red/12314%09red/18761%09red/232807%09red/107589%09red/211429%09red/18749%09red/18783%09red/14683%09red/18751%09red/19045%09red/11541%09red/19877%09red/18797%09red/11513%09red/18753%09red/109880%09red/14682%09red/26413%09red/69632%09red/18750%09red/26417%09red	Organismal Systems	Circulatory system
mmu04371	Apelin signaling pathway	22/1081	137/8935	0.099861	0.191995	0.115128	12314/14707/20130/14679/271639/107589/18749/108079/21780/18576/18797/19079/14693/104709/11513/14682/15184/26413/18181/20541/26417/17532	22	Calm2/Gng5/Rras/Gnai3/Adcy10/Mylk/Prkacb/Prkaa2/Tfam/Pde3b/Plcb3/Prkab1/Gnb2/Pik3r6/Adcy7/Gnaq/Hdac5/Mapk1/Nrf1/Slc8a1/Mapk3/Mras	https://www.kegg.jp/kegg-bin/show_pathway?mmu04371/12314%09red/14707%09red/20130%09red/14679%09red/271639%09red/107589%09red/18749%09red/108079%09red/21780%09red/18576%09red/18797%09red/19079%09red/14693%09red/104709%09red/11513%09red/14682%09red/15184%09red/26413%09red/18181%09red/20541%09red/26417%09red/17532%09red	Environmental Information Processing	Signal transduction
mmu04917	Prolactin signaling pathway	13/1081	74/8935	0.105699	0.202017	0.121138	18709/12444/19697/16362/16452/192157/14430/26413/20416/20663/12703/20846/26417	13	Pik3r2/Ccnd2/Rela/Irf1/Jak2/Socs7/Galt/Mapk1/Shc1/Sos2/Socs1/Stat1/Mapk3	https://www.kegg.jp/kegg-bin/show_pathway?mmu04917/18709%09red/12444%09red/19697%09red/16362%09red/16452%09red/192157%09red/14430%09red/26413%09red/20416%09red/20663%09red/12703%09red/20846%09red/26417%09red	Organismal Systems	Endocrine system
mmu01240	Biosynthesis of cofactors	24/1081	154/8935	0.114656	0.217108	0.130187	107766/232087/58810/20148/192185/11565/77974/18103/70789/11637/56738/14590/98256/394434/11656/226139/22247/20425/54128/51797/29858/70383/171567/71743	24	Haao/Mat2a/Akr1a1/Dhrs3/Nadk/Adssl1/Rdh12/Nme2/Kynu/Ak2/Mocs1/Ggh/Kmo/Ugt1a9/Alas2/Cox15/Umps/Shmt1/Pmm2/Ctps/Pmm1/Cox10/Nme7/Coasy	https://www.kegg.jp/kegg-bin/show_pathway?mmu01240/107766%09red/232087%09red/58810%09red/20148%09red/192185%09red/11565%09red/77974%09red/18103%09red/70789%09red/11637%09red/56738%09red/14590%09red/98256%09red/394434%09red/11656%09red/226139%09red/22247%09red/20425%09red/54128%09red/51797%09red/29858%09red/70383%09red/171567%09red/71743%09red	Metabolism	Global and overview maps
mmu00760	Nicotinate and nicotinamide metabolism	8/1081	41/8935	0.11494	0.217108	0.130187	76952/192185/12182/93759/50721/64383/225994/12494	8	Nt5c2/Nadk/Bst1/Sirt1/Sirt6/Sirt2/Nmrk1/Cd38	https://www.kegg.jp/kegg-bin/show_pathway?mmu00760/76952%09red/192185%09red/12182%09red/93759%09red/50721%09red/64383%09red/225994%09red/12494%09red	Metabolism	Metabolism of cofactors and vitamins
mmu04964	Proximal tubule bicarbonate reclamation	5/1081	22/8935	0.118086	0.221755	0.132974	11933/11931/14661/11826/11928	5	Atp1b3/Atp1b1/Glud1/Aqp1/Atp1a1	https://www.kegg.jp/kegg-bin/show_pathway?mmu04964/11933%09red/11931%09red/14661%09red/11826%09red/11928%09red	Organismal Systems	Excretory system
mmu04912	GnRH signaling pathway	15/1081	90/8935	0.122498	0.228689	0.137132	12314/211429/18749/18783/14683/18751/18797/108058/11513/18753/14682/26413/20663/18750/26417	15	Calm2/Pla2g4b/Prkacb/Pla2g4a/Gnas/Prkcb/Plcb3/Camk2d/Adcy7/Prkcd/Gnaq/Mapk1/Sos2/Prkca/Mapk3	https://www.kegg.jp/kegg-bin/show_pathway?mmu04912/12314%09red/211429%09red/18749%09red/18783%09red/14683%09red/18751%09red/18797%09red/108058%09red/11513%09red/18753%09red/14682%09red/26413%09red/20663%09red/18750%09red/26417%09red	Organismal Systems	Endocrine system
mmu05322	Systemic lupus erythematosus	23/1081	148/8935	0.123195	0.228689	0.137132	12487/12266/21926/21947/14999/14129/14960/20823/15002/665622/14961/246256/14998/381091/319170/20638/12519/625018/15000/319171/109711/15081/319161	23	Cd28/C3/Tnf/Cd40lg/H2-DMb1/Fcgr1/H2-Aa/Ssb/H2-Ob/Hist1h2br/H2-Ab1/Fcgr4/H2-DMa/H2-Eb2/Hist1h2an/Snrpb/Cd80/C4a/H2-DMb2/Hist1h2ap/Actn1/H3f3b/Hist1h4n	https://www.kegg.jp/kegg-bin/show_pathway?mmu05322/12487%09red/12266%09red/21926%09red/21947%09red/14999%09red/14129%09red/14960%09red/20823%09red/15002%09red/665622%09red/14961%09red/246256%09red/14998%09red/381091%09red/319170%09red/20638%09red/12519%09red/625018%09red/15000%09red/319171%09red/109711%09red/15081%09red/319161%09red	Human Diseases	Immune disease
mmu04936	Alcoholic liver disease	22/1081	141/8935	0.12547	0.231583	0.138867	12266/12894/21926/110695/21937/56690/117149/12475/19697/66513/93759/108079/12273/21414/56480/19079/21898/625018/68465/72674/16842/207565	22	C3/Cpt1a/Tnf/Aldh7a1/Tnfrsf1a/Mlycd/Tirap/Cd14/Rela/Tab1/Sirt1/Prkaa2/C5ar1/Tcf7/Tbk1/Prkab1/Tlr4/C4a/Adipor2/Adipor1/Lef1/Camkk2	https://www.kegg.jp/kegg-bin/show_pathway?mmu04936/12266%09red/12894%09red/21926%09red/110695%09red/21937%09red/56690%09red/117149%09red/12475%09red/19697%09red/66513%09red/93759%09red/108079%09red/12273%09red/21414%09red/56480%09red/19079%09red/21898%09red/625018%09red/68465%09red/72674%09red/16842%09red/207565%09red	Human Diseases	Endocrine and metabolic disease
mmu05202	Transcriptional misregulation in cancer	33/1081	223/8935	0.126782	0.232673	0.139521	12978/108829/209446/13207/14129/17873/22059/17187/16178/12444/80859/11920/12475/16421/19697/12576/12018/16001/68938/12606/12455/13197/17095/20375/17246/19696/18507/12053/233908/19401/15081/17355/18590	33	Csf1r/Jmjd1c/Tfe3/Ddx5/Fcgr1/Gadd45b/Trp53/Max/Il1r2/Ccnd2/Nfkbiz/Atm/Cd14/Itgb7/Rela/Cdkn1b/Bak1/Igf1r/Aspscr1/Cebpa/Ccnt1/Gadd45a/Lyl1/Spi1/Mdm2/Rel/Pax5/Bcl6/Fus/Rara/H3f3b/Aff1/Pdgfa	https://www.kegg.jp/kegg-bin/show_pathway?mmu05202/12978%09red/108829%09red/209446%09red/13207%09red/14129%09red/17873%09red/22059%09red/17187%09red/16178%09red/12444%09red/80859%09red/11920%09red/12475%09red/16421%09red/19697%09red/12576%09red/12018%09red/16001%09red/68938%09red/12606%09red/12455%09red/13197%09red/17095%09red/20375%09red/17246%09red/19696%09red/18507%09red/12053%09red/233908%09r…	Human Diseases	Cancer: overview
mmu04072	Phospholipase D signaling pathway	23/1081	149/8935	0.129907	0.235873	0.141439	18709/72318/108072/20130/12765/14125/14127/211429/18783/14683/234779/18797/104709/11513/26413/20416/20663/18750/26417/110197/18590/17532/64143	23	Pik3r2/Cyth4/Grm6/Rras/Cxcr2/Fcer1a/Fcer1g/Pla2g4b/Pla2g4a/Gnas/Plcg2/Plcb3/Pik3r6/Adcy7/Mapk1/Shc1/Sos2/Prkca/Mapk3/Dgkg/Pdgfa/Mras/Ralb	https://www.kegg.jp/kegg-bin/show_pathway?mmu04072/18709%09red/72318%09red/108072%09red/20130%09red/12765%09red/14125%09red/14127%09red/211429%09red/18783%09red/14683%09red/234779%09red/18797%09red/104709%09red/11513%09red/26413%09red/20416%09red/20663%09red/18750%09red/26417%09red/110197%09red/18590%09red/17532%09red/64143%09red	Environmental Information Processing	Signal transduction
mmu04750	Inflammatory mediator regulation of TRP channels	20/1081	127/8935	0.129986	0.235873	0.141439	18709/22368/12314/18761/211429/16180/18749/18783/14683/18751/19045/234779/18797/19217/108058/11513/18753/14682/19219/18750	20	Pik3r2/Trpv2/Calm2/Prkcq/Pla2g4b/Il1rap/Prkacb/Pla2g4a/Gnas/Prkcb/Ppp1ca/Plcg2/Plcb3/Ptger2/Camk2d/Adcy7/Prkcd/Gnaq/Ptger4/Prkca	https://www.kegg.jp/kegg-bin/show_pathway?mmu04750/18709%09red/22368%09red/12314%09red/18761%09red/211429%09red/16180%09red/18749%09red/18783%09red/14683%09red/18751%09red/19045%09red/234779%09red/18797%09red/19217%09red/108058%09red/11513%09red/18753%09red/14682%09red/19219%09red/18750%09red	Organismal Systems	Sensory system
mmu05032	Morphine addiction	15/1081	91/8935	0.131208	0.236761	0.141972	29863/14707/16521/14679/26385/18749/14683/18583/18751/18576/14693/11513/238871/110355/18750	15	Pde7b/Gng5/Kcnj5/Gnai3/Grk6/Prkacb/Gnas/Pde7a/Prkcb/Pde3b/Gnb2/Adcy7/Pde4d/Grk2/Prkca	https://www.kegg.jp/kegg-bin/show_pathway?mmu05032/29863%09red/14707%09red/16521%09red/14679%09red/26385%09red/18749%09red/14683%09red/18583%09red/18751%09red/18576%09red/14693%09red/11513%09red/238871%09red/110355%09red/18750%09red	Human Diseases	Substance dependence
mmu04923	Regulation of lipolysis in adipocytes	10/1081	56/8935	0.132862	0.238414	0.142963	18709/23945/14679/18749/14683/11770/18576/11513/22094/11554	10	Pik3r2/Mgll/Gnai3/Prkacb/Gnas/Fabp4/Pde3b/Adcy7/Tshb/Adrb1	https://www.kegg.jp/kegg-bin/show_pathway?mmu04923/18709%09red/23945%09red/14679%09red/18749%09red/14683%09red/11770%09red/18576%09red/11513%09red/22094%09red/11554%09red	Organismal Systems	Endocrine system
mmu04929	GnRH secretion	11/1081	63/8935	0.133673	0.238543	0.14304	18709/16521/16534/18751/18797/239556/14682/26413/18750/26417/22063	11	Pik3r2/Kcnj5/Kcnn4/Prkcb/Plcb3/Cacna1i/Gnaq/Mapk1/Prkca/Mapk3/Trpc1	https://www.kegg.jp/kegg-bin/show_pathway?mmu04929/18709%09red/16521%09red/16534%09red/18751%09red/18797%09red/239556%09red/14682%09red/26413%09red/18750%09red/26417%09red/22063%09red	Organismal Systems	Endocrine system
mmu00051	Fructose and mannose metabolism	7/1081	36/8935	0.13712	0.24335	0.145923	16548/212032/170768/18642/54128/29858/67861	7	Khk/Hk3/Pfkfb3/Pfkm/Pmm2/Pmm1/Akr1b10	https://www.kegg.jp/kegg-bin/show_pathway?mmu00051/16548%09red/212032%09red/170768%09red/18642%09red/54128%09red/29858%09red/67861%09red	Metabolism	Carbohydrate metabolism
mmu00240	Pyrimidine metabolism	10/1081	57/8935	0.144728	0.25406	0.152345	76952/13178/382985/18103/68106/12495/22247/76025/51797/171567	10	Nt5c2/Dck/Rrm2b/Nme2/Nt5c3b/Entpd1/Umps/Cant1/Ctps/Nme7	https://www.kegg.jp/kegg-bin/show_pathway?mmu00240/76952%09red/13178%09red/382985%09red/18103%09red/68106%09red/12495%09red/22247%09red/76025%09red/51797%09red/171567%09red	Metabolism	Nucleotide metabolism
mmu00280	Valine, leucine and isoleucine degradation	10/1081	57/8935	0.144728	0.25406	0.152345	78038/15108/12039/110695/52538/15356/113868/93747/72039/73724	10	Mccc2/Hsd17b10/Bckdha/Aldh7a1/Acaa2/Hmgcl/Acaa1a/Echs1/Mccc1/Mcee	https://www.kegg.jp/kegg-bin/show_pathway?mmu00280/78038%09red/15108%09red/12039%09red/110695%09red/52538%09red/15356%09red/113868%09red/93747%09red/72039%09red/73724%09red	Metabolism	Amino acid metabolism
mmu01523	Antifolate resistance	6/1081	30/8935	0.146817	0.256334	0.153709	21926/19697/14590/20425/14450/108147	6	Tnf/Rela/Ggh/Shmt1/Gart/Atic	https://www.kegg.jp/kegg-bin/show_pathway?mmu01523/21926%09red/19697%09red/14590%09red/20425%09red/14450%09red/108147%09red	Human Diseases	Drug resistance: antineoplastic
mmu01522	Endocrine resistance	15/1081	93/8935	0.149652	0.25849	0.155002	18709/12043/22059/12576/16001/18749/14683/17246/11513/109880/12015/26413/20416/20663/26417	15	Pik3r2/Bcl2/Trp53/Cdkn1b/Igf1r/Prkacb/Gnas/Mdm2/Adcy7/Braf/Bad/Mapk1/Shc1/Sos2/Mapk3	https://www.kegg.jp/kegg-bin/show_pathway?mmu01522/18709%09red/12043%09red/22059%09red/12576%09red/16001%09red/18749%09red/14683%09red/17246%09red/11513%09red/109880%09red/12015%09red/26413%09red/20416%09red/20663%09red/26417%09red	Human Diseases	Drug resistance: antineoplastic
mmu05222	Small cell lung cancer	15/1081	93/8935	0.149652	0.25849	0.155002	14268/18709/66197/17873/12043/22059/17187/19697/12576/12018/11798/13197/16403/19211/12566	15	Fn1/Pik3r2/Cks2/Gadd45b/Bcl2/Trp53/Max/Rela/Cdkn1b/Bak1/Xiap/Gadd45a/Itga6/Pten/Cdk2	https://www.kegg.jp/kegg-bin/show_pathway?mmu05222/14268%09red/18709%09red/66197%09red/17873%09red/12043%09red/22059%09red/17187%09red/19697%09red/12576%09red/12018%09red/11798%09red/13197%09red/16403%09red/19211%09red/12566%09red	Human Diseases	Cancer: specific types
mmu04962	Vasopressin-regulated water reabsorption	8/1081	44/8935	0.155612	0.267355	0.160317	56455/192662/13191/18749/12912/14683/271457/231991	8	Dynll1/Arhgdia/Dctn1/Prkacb/Creb1/Gnas/Rab5a/Creb5	https://www.kegg.jp/kegg-bin/show_pathway?mmu04962/56455%09red/192662%09red/13191%09red/18749%09red/12912%09red/14683%09red/271457%09red/231991%09red	Organismal Systems	Excretory system
mmu04260	Cardiac muscle contraction	14/1081	87/8935	0.161994	0.276846	0.166009	12857/12859/20463/11933/11931/12864/22273/66445/11928/12858/22003/110323/20541/12868	14	Cox4i1/Cox5b/Cox7a2l/Atp1b3/Atp1b1/Cox6c/Uqcrc1/Cyc1/Atp1a1/Cox5a/Tpm1/Cox6b1/Slc8a1/Cox8a	https://www.kegg.jp/kegg-bin/show_pathway?mmu04260/12857%09red/12859%09red/20463%09red/11933%09red/11931%09red/12864%09red/22273%09red/66445%09red/11928%09red/12858%09red/22003%09red/110323%09red/20541%09red/12868%09red	Organismal Systems	Circulatory system
mmu04110	Cell cycle	19/1081	125/8935	0.174028	0.295847	0.177402	22628/21803/17217/17873/22059/55948/12444/11920/59008/22631/12576/69010/13197/17246/20843/22629/12566/66156/245000	19	Ywhag/Tgfb1/Mcm4/Gadd45b/Trp53/Sfn/Ccnd2/Atm/Anapc5/Ywhaz/Cdkn1b/Anapc13/Gadd45a/Mdm2/Stag2/Ywhah/Cdk2/Anapc11/Atr	https://www.kegg.jp/kegg-bin/show_pathway?mmu04110/22628%09red/21803%09red/17217%09red/17873%09red/22059%09red/55948%09red/12444%09red/11920%09red/59008%09red/22631%09red/12576%09red/69010%09red/13197%09red/17246%09red/20843%09red/22629%09red/12566%09red/66156%09red/245000%09red	Cellular Processes	Cell growth and death
mmu00052	Galactose metabolism	6/1081	32/8935	0.183252	0.308283	0.184859	212032/14635/18642/14430/232714/67861	6	Hk3/Galk1/Pfkm/Galt/Mgam/Akr1b10	https://www.kegg.jp/kegg-bin/show_pathway?mmu00052/212032%09red/14635%09red/18642%09red/14430%09red/232714%09red/67861%09red	Metabolism	Carbohydrate metabolism
mmu00410	beta-Alanine metabolism	6/1081	32/8935	0.183252	0.308283	0.184859	110695/67689/56690/66054/93747/228608	6	Aldh7a1/Aldh3b1/Mlycd/Cndp2/Echs1/Smox	https://www.kegg.jp/kegg-bin/show_pathway?mmu00410/110695%09red/67689%09red/56690%09red/66054%09red/93747%09red/228608%09red	Metabolism	Metabolism of other amino acids
mmu00250	Alanine, aspartate and glutamate metabolism	7/1081	39/8935	0.185659	0.310141	0.185973	14584/109900/11565/14661/27053/14719/11898	7	Gfpt2/Asl/Adssl1/Glud1/Asns/Got2/Ass1	https://www.kegg.jp/kegg-bin/show_pathway?mmu00250/14584%09red/109900%09red/11565%09red/14661%09red/27053%09red/14719%09red/11898%09red	Metabolism	Amino acid metabolism
mmu05207	Chemical carcinogenesis - receptor activation	32/1081	225/8935	0.186277	0.310141	0.185973	18709/22027/110651/11622/20112/12915/12043/14679/19697/16649/18749/12912/11798/14866/14683/18751/16452/394434/11513/16600/231991/11909/12053/13685/12015/26413/11554/20663/18750/11799/15519/26417	32	Pik3r2/Hsp90b1/Rps6ka3/Ahr/Rps6ka2/Atf6b/Bcl2/Gnai3/Rela/Kpna4/Prkacb/Creb1/Xiap/Gstm5/Gnas/Prkcb/Jak2/Ugt1a9/Adcy7/Klf4/Creb5/Atf2/Bcl6/Eif4ebp1/Bad/Mapk1/Adrb1/Sos2/Prkca/Birc5/Hsp90aa1/Mapk3	https://www.kegg.jp/kegg-bin/show_pathway?mmu05207/18709%09red/22027%09red/110651%09red/11622%09red/20112%09red/12915%09red/12043%09red/14679%09red/19697%09red/16649%09red/18749%09red/12912%09red/11798%09red/14866%09red/14683%09red/18751%09red/16452%09red/394434%09red/11513%09red/16600%09red/231991%09red/11909%09red/12053%09red/13685%09red/12015%09red/26413%09red/11554%09red/20663%09red/18750%09r…	Human Diseases	Cancer: overview
mmu00340	Histidine metabolism	5/1081	26/8935	0.199256	0.329585	0.197633	110695/67689/66054/140483/15186	5	Aldh7a1/Aldh3b1/Cndp2/Hnmt/Hdc	https://www.kegg.jp/kegg-bin/show_pathway?mmu00340/110695%09red/67689%09red/66054%09red/140483%09red/15186%09red	Metabolism	Amino acid metabolism
mmu04978	Mineral absorption	9/1081	54/8935	0.199996	0.329585	0.197633	20529/11933/11931/11977/11928/14325/20541/58800/15368	9	Slc31a1/Atp1b3/Atp1b1/Atp7a/Atp1a1/Ftl1/Slc8a1/Trpm7/Hmox1	https://www.kegg.jp/kegg-bin/show_pathway?mmu04978/20529%09red/11933%09red/11931%09red/11977%09red/11928%09red/14325%09red/20541%09red/58800%09red/15368%09red	Organismal Systems	Digestive system
mmu04130	SNARE interactions in vesicular transport	6/1081	33/8935	0.202684	0.329868	0.197803	20619/22320/53612/224630/20907/53331	6	Snap23/Vamp8/Vti1b/Bnip1/Stx1a/Stx7	https://www.kegg.jp/kegg-bin/show_pathway?mmu04130/20619%09red/22320%09red/53612%09red/224630%09red/20907%09red/53331%09red	Genetic Information Processing	Folding, sorting and degradation
mmu00513	Various types of N-glycan biosynthesis	7/1081	40/8935	0.203232	0.329868	0.197803	15212/17155/207958/56737/17158/17308/269181	7	Hexb/Man1a/Alg11/Alg2/Man2a1/Mgat1/Mgat4a	https://www.kegg.jp/kegg-bin/show_pathway?mmu00513/15212%09red/17155%09red/207958%09red/56737%09red/17158%09red/17308%09red/269181%09red	Metabolism	Glycan biosynthesis and metabolism
mmu04216	Ferroptosis	7/1081	40/8935	0.203232	0.329868	0.197803	13058/26570/22059/14325/68428/15368/27057	7	Cybb/Slc7a11/Trp53/Ftl1/Steap3/Hmox1/Ncoa4	https://www.kegg.jp/kegg-bin/show_pathway?mmu04216/13058%09red/26570%09red/22059%09red/14325%09red/68428%09red/15368%09red/27057%09red	Cellular Processes	Cell growth and death
mmu04926	Relaxin signaling pathway	19/1081	129/8935	0.211881	0.341868	0.204998	18709/21803/14707/12915/14679/19697/18749/12912/14683/18797/14693/11513/231991/11909/26413/20416/20663/18750/26417	19	Pik3r2/Tgfb1/Gng5/Atf6b/Gnai3/Rela/Prkacb/Creb1/Gnas/Plcb3/Gnb2/Adcy7/Creb5/Atf2/Mapk1/Shc1/Sos2/Prkca/Mapk3	https://www.kegg.jp/kegg-bin/show_pathway?mmu04926/18709%09red/21803%09red/14707%09red/12915%09red/14679%09red/19697%09red/18749%09red/12912%09red/14683%09red/18797%09red/14693%09red/11513%09red/231991%09red/11909%09red/26413%09red/20416%09red/20663%09red/18750%09red/26417%09red	Organismal Systems	Endocrine system
mmu04972	Pancreatic secretion	17/1081	114/8935	0.212741	0.341868	0.204998	12671/12873/20535/12722/11933/12182/11931/11928/14683/18751/18797/11513/14682/12494/18750/215449/22063	17	Chrm3/Cpa3/Slc4a2/Clca3a1/Atp1b3/Bst1/Atp1b1/Atp1a1/Gnas/Prkcb/Plcb3/Adcy7/Gnaq/Cd38/Prkca/Rap1b/Trpc1	https://www.kegg.jp/kegg-bin/show_pathway?mmu04972/12671%09red/12873%09red/20535%09red/12722%09red/11933%09red/12182%09red/11931%09red/11928%09red/14683%09red/18751%09red/18797%09red/11513%09red/14682%09red/12494%09red/18750%09red/215449%09red/22063%09red	Organismal Systems	Digestive system
mmu00532	Glycosaminoglycan biosynthesis - chondroitin sulfate / dermatan sulfate	4/1081	20/8935	0.216768	0.344906	0.20682	234356/59031/58250/218271	4	Csgalnact1/Chst12/Chst11/B4galt7	https://www.kegg.jp/kegg-bin/show_pathway?mmu00532/234356%09red/59031%09red/58250%09red/218271%09red	Metabolism	Glycan biosynthesis and metabolism
mmu01210	2-Oxocarboxylic acid metabolism	4/1081	20/8935	0.216768	0.344906	0.20682	12974/14719/67834/15929	4	Cs/Got2/Idh3a/Idh3g	https://www.kegg.jp/kegg-bin/show_pathway?mmu01210/12974%09red/14719%09red/67834%09red/15929%09red	Metabolism	Global and overview maps
mmu04973	Carbohydrate digestion and absorption	8/1081	48/8935	0.218742	0.346342	0.207681	18709/11933/11931/212032/11928/18751/18797/232714	8	Pik3r2/Atp1b3/Atp1b1/Hk3/Atp1a1/Prkcb/Plcb3/Mgam	https://www.kegg.jp/kegg-bin/show_pathway?mmu04973/18709%09red/11933%09red/11931%09red/212032%09red/11928%09red/18751%09red/18797%09red/232714%09red	Organismal Systems	Digestive system
mmu04310	Wnt signaling pathway	24/1081	168/8935	0.220418	0.346375	0.207701	21888/19878/18021/22059/73739/12444/229658/207742/18749/18751/21414/18797/108058/12995/18099/18163/106042/81004/19057/18750/27373/103583/12301/16842	24	Tle4/Rock2/Nfatc3/Trp53/Cby1/Ccnd2/Vangl1/Rnf43/Prkacb/Prkcb/Tcf7/Plcb3/Camk2d/Csnk2a1/Nlk/Ctnnd2/Prickle1/Tbl1xr1/Ppp3cc/Prkca/Csnk1e/Fbxw11/Cacybp/Lef1	https://www.kegg.jp/kegg-bin/show_pathway?mmu04310/21888%09red/19878%09red/18021%09red/22059%09red/73739%09red/12444%09red/229658%09red/207742%09red/18749%09red/18751%09red/21414%09red/18797%09red/108058%09red/12995%09red/18099%09red/18163%09red/106042%09red/81004%09red/19057%09red/18750%09red/27373%09red/103583%09red/12301%09red/16842%09red	Environmental Information Processing	Signal transduction
mmu05219	Bladder cancer	7/1081	41/8935	0.221409	0.346375	0.207701	22059/69635/21825/17246/109880/26413/26417	7	Trp53/Dapk1/Thbs1/Mdm2/Braf/Mapk1/Mapk3	https://www.kegg.jp/kegg-bin/show_pathway?mmu05219/22059%09red/69635%09red/21825%09red/17246%09red/109880%09red/26413%09red/26417%09red	Human Diseases	Cancer: specific types
mmu04392	Hippo signaling pathway - multiple species	5/1081	27/8935	0.22198	0.346375	0.207701	56274/213391/22601/27373/21676	5	Stk3/Rassf4/Yap1/Csnk1e/Tead1	https://www.kegg.jp/kegg-bin/show_pathway?mmu04392/56274%09red/213391%09red/22601%09red/27373%09red/21676%09red	Environmental Information Processing	Signal transduction
mmu04916	Melanogenesis	15/1081	100/8935	0.224182	0.348129	0.208753	12314/14679/18749/12912/14683/18751/21414/18797/108058/11513/14682/26413/18750/16842/26417	15	Calm2/Gnai3/Prkacb/Creb1/Gnas/Prkcb/Tcf7/Plcb3/Camk2d/Adcy7/Gnaq/Mapk1/Prkca/Lef1/Mapk3	https://www.kegg.jp/kegg-bin/show_pathway?mmu04916/12314%09red/14679%09red/18749%09red/12912%09red/14683%09red/18751%09red/21414%09red/18797%09red/108058%09red/11513%09red/14682%09red/26413%09red/18750%09red/16842%09red/26417%09red	Organismal Systems	Endocrine system
mmu04623	Cytosolic DNA-sensing pathway	10/1081	63/8935	0.22621	0.349597	0.209633	26388/22040/19697/56480/18036/17749/66420/58203/72512/20016	10	Ifi202b/Trex1/Rela/Tbk1/Nfkbib/Polr2k/Polr2e/Zbp1/Tmem173/Polr1c	https://www.kegg.jp/kegg-bin/show_pathway?mmu04623/26388%09red/22040%09red/19697%09red/56480%09red/18036%09red/17749%09red/66420%09red/58203%09red/72512%09red/20016%09red	Organismal Systems	Immune system
mmu05167	Kaposi sarcoma-associated herpesvirus infection	31/1081	224/8935	0.236393	0.363595	0.218027	12266/18709/22186/18021/12768/12314/14707/22059/21937/19697/14964/12018/12912/234779/21414/56480/14972/14693/16452/67841/15894/104709/17164/142980/15162/26413/19057/20846/16842/26417/15251	31	C3/Pik3r2/Uba52/Nfatc3/Ccr1/Calm2/Gng5/Trp53/Tnfrsf1a/Rela/H2-D1/Bak1/Creb1/Plcg2/Tcf7/Tbk1/H2-K1/Gnb2/Jak2/Atg3/Icam1/Pik3r6/Mapkapk2/Tlr3/Hck/Mapk1/Ppp3cc/Stat1/Lef1/Mapk3/Hif1a	https://www.kegg.jp/kegg-bin/show_pathway?mmu05167/12266%09red/18709%09red/22186%09red/18021%09red/12768%09red/12314%09red/14707%09red/22059%09red/21937%09red/19697%09red/14964%09red/12018%09red/12912%09red/234779%09red/21414%09red/56480%09red/14972%09red/14693%09red/16452%09red/67841%09red/15894%09red/104709%09red/17164%09red/142980%09red/15162%09red/26413%09red/19057%09red/20846%09red/16842%09r…	Human Diseases	Infectious disease: viral
mmu04723	Retrograde endocannabinoid signaling	21/1081	148/8935	0.249217	0.381503	0.228765	23945/14707/16521/14679/18749/66091/18751/18797/12801/14693/225887/11513/14682/14073/226646/26413/18750/75406/26417/54405/67130	21	Mgll/Gng5/Kcnj5/Gnai3/Prkacb/Ndufa3/Prkcb/Plcb3/Cnr1/Gnb2/Ndufs8/Adcy7/Gnaq/Faah/Ndufs2/Mapk1/Prkca/Ndufs7/Mapk3/Ndufa1/Ndufa6	https://www.kegg.jp/kegg-bin/show_pathway?mmu04723/23945%09red/14707%09red/16521%09red/14679%09red/18749%09red/66091%09red/18751%09red/18797%09red/12801%09red/14693%09red/225887%09red/11513%09red/14682%09red/14073%09red/226646%09red/26413%09red/18750%09red/75406%09red/26417%09red/54405%09red/67130%09red	Organismal Systems	Nervous system
mmu00510	N-Glycan biosynthesis	8/1081	50/8935	0.253409	0.38609	0.231516	20440/381903/17155/207958/56737/17158/17308/269181	8	St6gal1/Alg8/Man1a/Alg11/Alg2/Man2a1/Mgat1/Mgat4a	https://www.kegg.jp/kegg-bin/show_pathway?mmu00510/20440%09red/381903%09red/17155%09red/207958%09red/56737%09red/17158%09red/17308%09red/269181%09red	Metabolism	Glycan biosynthesis and metabolism
mmu05034	Alcoholism	28/1081	205/8935	0.273691	0.415034	0.248871	56233/12314/14707/12915/170483/14679/665622/18749/12912/14683/19045/11541/319170/14693/231991/109880/55984/319171/11909/170787/15184/26413/20416/20663/26417/15081/319161/207565	28	Hdac7/Calm2/Gng5/Atf6b/Grin3b/Gnai3/Hist1h2br/Prkacb/Creb1/Gnas/Ppp1ca/Adora2b/Hist1h2an/Gnb2/Creb5/Braf/Camkk1/Hist1h2ap/Atf2/Hdac10/Hdac5/Mapk1/Shc1/Sos2/Mapk3/H3f3b/Hist1h4n/Camkk2	https://www.kegg.jp/kegg-bin/show_pathway?mmu05034/56233%09red/12314%09red/14707%09red/12915%09red/170483%09red/14679%09red/665622%09red/18749%09red/12912%09red/14683%09red/19045%09red/11541%09red/319170%09red/14693%09red/231991%09red/109880%09red/55984%09red/319171%09red/11909%09red/170787%09red/15184%09red/26413%09red/20416%09red/20663%09red/26417%09red/15081%09red/319161%09red/207565%09red	Human Diseases	Substance dependence
mmu04514	Cell adhesion molecules	24/1081	174/8935	0.276317	0.417058	0.250085	12487/21947/14999/225825/14960/216856/15002/16421/16414/14964/14961/14998/74048/381091/14972/12519/20344/15894/15000/12525/16403/60363/241226/171171	24	Cd28/Cd40lg/H2-DMb1/Cd226/H2-Aa/Nlgn2/H2-Ob/Itgb7/Itgb2/H2-D1/H2-Ab1/H2-DMa/Vsir/H2-Eb2/H2-K1/Cd80/Selp/Icam1/H2-DMb2/Cd8a/Itga6/Cldn15/Itga8/Ntng2	https://www.kegg.jp/kegg-bin/show_pathway?mmu04514/12487%09red/21947%09red/14999%09red/225825%09red/14960%09red/216856%09red/15002%09red/16421%09red/16414%09red/14964%09red/14961%09red/14998%09red/74048%09red/381091%09red/14972%09red/12519%09red/20344%09red/15894%09red/15000%09red/12525%09red/16403%09red/60363%09red/241226%09red/171171%09red	Environmental Information Processing	Signaling molecules and interaction
mmu04710	Circadian rhythm	5/1081	30/8935	0.294026	0.438463	0.26292	12912/108079/19079/27373/103583	5	Creb1/Prkaa2/Prkab1/Csnk1e/Fbxw11	https://www.kegg.jp/kegg-bin/show_pathway?mmu04710/12912%09red/108079%09red/19079%09red/27373%09red/103583%09red	Organismal Systems	Environmental adaptation
mmu04630	JAK-STAT signaling pathway	23/1081	168/8935	0.294461	0.438463	0.26292	16197/242700/60505/18709/57914/12043/17210/16154/12444/15980/16452/15170/192157/16453/18712/16162/14199/16186/20663/12703/20846/213208/18590	23	Il7r/Ifnlr1/Il21/Pik3r2/Crlf2/Bcl2/Mcl1/Il10ra/Ccnd2/Ifngr2/Jak2/Ptpn6/Socs7/Jak3/Pim1/Il12rb2/Fhl1/Il2rg/Sos2/Socs1/Stat1/Il20rb/Pdgfa	https://www.kegg.jp/kegg-bin/show_pathway?mmu04630/16197%09red/242700%09red/60505%09red/18709%09red/57914%09red/12043%09red/17210%09red/16154%09red/12444%09red/15980%09red/16452%09red/15170%09red/192157%09red/16453%09red/18712%09red/16162%09red/14199%09red/16186%09red/20663%09red/12703%09red/20846%09red/213208%09red/18590%09red	Environmental Information Processing	Signal transduction
mmu05231	Choline metabolism in cancer	14/1081	98/8935	0.294571	0.438463	0.26292	18709/211429/18783/18751/74182/18607/13685/26413/20663/18750/26417/110197/15251/18590	14	Pik3r2/Pla2g4b/Pla2g4a/Prkcb/Gpcpd1/Pdpk1/Eif4ebp1/Mapk1/Sos2/Prkca/Mapk3/Dgkg/Hif1a/Pdgfa	https://www.kegg.jp/kegg-bin/show_pathway?mmu05231/18709%09red/211429%09red/18783%09red/18751%09red/74182%09red/18607%09red/13685%09red/26413%09red/20663%09red/18750%09red/26417%09red/110197%09red/15251%09red/18590%09red	Human Diseases	Cancer: overview
mmu00640	Propanoate metabolism	5/1081	31/8935	0.318915	0.472521	0.283343	12039/16828/56690/93747/73724	5	Bckdha/Ldha/Mlycd/Echs1/Mcee	https://www.kegg.jp/kegg-bin/show_pathway?mmu00640/12039%09red/16828%09red/56690%09red/93747%09red/73724%09red	Metabolism	Carbohydrate metabolism
mmu05230	Central carbon metabolism in cancer	10/1081	69/8935	0.321201	0.473734	0.284071	18709/16828/22059/212032/50721/18642/26413/19211/26417/15251	10	Pik3r2/Ldha/Trp53/Hk3/Sirt6/Pfkm/Mapk1/Pten/Mapk3/Hif1a	https://www.kegg.jp/kegg-bin/show_pathway?mmu05230/18709%09red/16828%09red/22059%09red/212032%09red/50721%09red/18642%09red/26413%09red/19211%09red/26417%09red/15251%09red	Human Diseases	Cancer: overview
mmu00330	Arginine and proline metabolism	8/1081	54/8935	0.327049	0.480167	0.287928	67092/110695/19125/66054/18263/11847/14719/228608	8	Gatm/Aldh7a1/Prodh/Cndp2/Odc1/Arg2/Got2/Smox	https://www.kegg.jp/kegg-bin/show_pathway?mmu00330/67092%09red/110695%09red/19125%09red/66054%09red/18263%09red/11847%09red/14719%09red/228608%09red	Metabolism	Amino acid metabolism
mmu05143	African trypanosomiasis	6/1081	39/8935	0.33108	0.483886	0.290158	21926/18751/18797/15894/14682/18750	6	Tnf/Prkcb/Plcb3/Icam1/Gnaq/Prkca	https://www.kegg.jp/kegg-bin/show_pathway?mmu05143/21926%09red/18751%09red/18797%09red/15894%09red/14682%09red/18750%09red	Human Diseases	Infectious disease: parasitic
mmu01212	Fatty acid metabolism	9/1081	62/8935	0.333098	0.484643	0.290612	12894/52538/57874/113868/66775/93747/14979/19063/170439	9	Cpt1a/Acaa2/Hacd3/Acaa1a/Hacd4/Echs1/H2-Ke6/Ppt1/Elovl6	https://www.kegg.jp/kegg-bin/show_pathway?mmu01212/12894%09red/52538%09red/57874%09red/113868%09red/66775%09red/93747%09red/14979%09red/19063%09red/170439%09red	Metabolism	Global and overview maps
mmu00512	Mucin type O-glycan biosynthesis	5/1081	32/8935	0.344038	0.49609	0.297476	108150/108148/94192/14425/20446	5	Galnt7/Galnt2/C1galt1/Galnt3/St6galnac2	https://www.kegg.jp/kegg-bin/show_pathway?mmu00512/108150%09red/108148%09red/94192%09red/14425%09red/20446%09red	Metabolism	Glycan biosynthesis and metabolism
mmu04215	Apoptosis - multiple species	5/1081	32/8935	0.344038	0.49609	0.297476	12043/21937/12018/11798/11799	5	Bcl2/Tnfrsf1a/Bak1/Xiap/Birc5	https://www.kegg.jp/kegg-bin/show_pathway?mmu04215/12043%09red/21937%09red/12018%09red/11798%09red/11799%09red	Cellular Processes	Cell growth and death
mmu04360	Axon guidance	24/1081	181/8935	0.347246	0.496426	0.297678	18709/13846/18844/19878/18021/20130/269473/14679/140570/19206/234779/19877/218397/108058/18607/231637/26413/19057/69632/18750/26417/12767/22063/171171	24	Pik3r2/Ephb4/Plxna1/Rock2/Nfatc3/Rras/Lrig2/Gnai3/Plxnb2/Ptch1/Plcg2/Rock1/Rasa1/Camk2d/Pdpk1/Ssh1/Mapk1/Ppp3cc/Arhgef12/Prkca/Mapk3/Cxcr4/Trpc1/Ntng2	https://www.kegg.jp/kegg-bin/show_pathway?mmu04360/18709%09red/13846%09red/18844%09red/19878%09red/18021%09red/20130%09red/269473%09red/14679%09red/140570%09red/19206%09red/234779%09red/19877%09red/218397%09red/108058%09red/18607%09red/231637%09red/26413%09red/19057%09red/69632%09red/18750%09red/26417%09red/12767%09red/22063%09red/171171%09red	Organismal Systems	Development and regeneration
mmu05414	Dilated cardiomyopathy	13/1081	94/8935	0.347344	0.496426	0.297678	21926/21803/16421/18749/11461/14683/11513/22003/16403/241226/11554/20541/16905	13	Tnf/Tgfb1/Itgb7/Prkacb/Actb/Gnas/Adcy7/Tpm1/Itga6/Itga8/Adrb1/Slc8a1/Lmna	https://www.kegg.jp/kegg-bin/show_pathway?mmu05414/21926%09red/21803%09red/16421%09red/18749%09red/11461%09red/14683%09red/11513%09red/22003%09red/16403%09red/241226%09red/11554%09red/20541%09red/16905%09red	Human Diseases	Cardiovascular disease
mmu00260	Glycine, serine and threonine metabolism	6/1081	40/8935	0.353642	0.5032	0.301739	67092/27364/110695/11656/20425/236539	6	Gatm/Srr/Aldh7a1/Alas2/Shmt1/Phgdh	https://www.kegg.jp/kegg-bin/show_pathway?mmu00260/67092%09red/27364%09red/110695%09red/11656%09red/20425%09red/236539%09red	Metabolism	Amino acid metabolism
mmu04930	Type II diabetes mellitus	7/1081	48/8935	0.360344	0.510487	0.306109	18709/21926/212032/18753/26413/12703/26417	7	Pik3r2/Tnf/Hk3/Prkcd/Mapk1/Socs1/Mapk3	https://www.kegg.jp/kegg-bin/show_pathway?mmu04930/18709%09red/21926%09red/212032%09red/18753%09red/26413%09red/12703%09red/26417%09red	Human Diseases	Endocrine and metabolic disease
mmu00310	Lysine degradation	9/1081	64/8935	0.368853	0.520261	0.31197	14056/26433/110695/192195/93747/231051/69188/18193/78920	9	Ezh2/Plod3/Aldh7a1/Ash1l/Echs1/Kmt2c/Kmt2e/Nsd1/Dlst	https://www.kegg.jp/kegg-bin/show_pathway?mmu00310/14056%09red/26433%09red/110695%09red/192195%09red/93747%09red/231051%09red/69188%09red/18193%09red/78920%09red	Metabolism	Amino acid metabolism
mmu04070	Phosphatidylinositol signaling system	13/1081	96/8935	0.376631	0.528921	0.317163	18709/12314/234515/269180/69718/18751/234779/18797/18750/320404/19211/110197/104015	13	Pik3r2/Calm2/Inpp4b/Inpp4a/Ipmk/Prkcb/Plcg2/Plcb3/Prkca/Itpkb/Pten/Dgkg/Synj1	https://www.kegg.jp/kegg-bin/show_pathway?mmu04070/18709%09red/12314%09red/234515%09red/269180%09red/69718%09red/18751%09red/234779%09red/18797%09red/18750%09red/320404%09red/19211%09red/110197%09red/104015%09red	Environmental Information Processing	Signal transduction
mmu00500	Starch and sucrose metabolism	5/1081	34/8935	0.394531	0.549282	0.329372	212032/74185/232714/110078/70974	5	Hk3/Gbe1/Mgam/Pygb/Pgm2l1	https://www.kegg.jp/kegg-bin/show_pathway?mmu00500/212032%09red/74185%09red/232714%09red/110078%09red/70974%09red	Metabolism	Carbohydrate metabolism
mmu01040	Biosynthesis of unsaturated fatty acids	5/1081	34/8935	0.394531	0.549282	0.329372	57874/113868/66775/171210/170439	5	Hacd3/Acaa1a/Hacd4/Acot2/Elovl6	https://www.kegg.jp/kegg-bin/show_pathway?mmu01040/57874%09red/113868%09red/66775%09red/171210%09red/170439%09red	Metabolism	Lipid metabolism
mmu00600	Sphingolipid metabolism	7/1081	50/8935	0.401878	0.557109	0.334066	19156/18010/230379/22234/20773/14466/11883	7	Psap/Neu1/Acer2/Ugcg/Sptlc2/Gba/Arsa	https://www.kegg.jp/kegg-bin/show_pathway?mmu00600/19156%09red/18010%09red/230379%09red/22234%09red/20773%09red/14466%09red/11883%09red	Metabolism	Lipid metabolism
mmu00564	Glycerophospholipid metabolism	13/1081	98/8935	0.406198	0.560693	0.336215	104759/66826/75320/211429/18783/333433/74182/210992/218121/270084/26394/110197/16816	13	Pld4/Taz/Etnk1/Pla2g4b/Pla2g4a/Gpd1l/Gpcpd1/Lpcat1/Mboat1/Lpcat2/Lypla2/Dgkg/Lcat	https://www.kegg.jp/kegg-bin/show_pathway?mmu00564/104759%09red/66826%09red/75320%09red/211429%09red/18783%09red/333433%09red/74182%09red/210992%09red/218121%09red/270084%09red/26394%09red/110197%09red/16816%09red	Metabolism	Lipid metabolism
mmu00670	One carbon pool by folate	3/1081	19/8935	0.408619	0.561634	0.336779	20425/14450/108147	3	Shmt1/Gart/Atic	https://www.kegg.jp/kegg-bin/show_pathway?mmu00670/20425%09red/14450%09red/108147%09red	Metabolism	Metabolism of cofactors and vitamins
mmu04744	Phototransduction	4/1081	27/8935	0.41597	0.569286	0.341367	12314/12788/14913/19739	4	Calm2/Cnga1/Guca1a/Rgs9	https://www.kegg.jp/kegg-bin/show_pathway?mmu04744/12314%09red/12788%09red/14913%09red/19739%09red	Organismal Systems	Sensory system
mmu04726	Serotonergic synapse	17/1081	131/8935	0.417711	0.569286	0.341367	14707/16521/14679/211429/18749/18783/14683/18751/18797/14693/15567/109880/14682/26413/18750/26417/22063	17	Gng5/Kcnj5/Gnai3/Pla2g4b/Prkacb/Pla2g4a/Gnas/Prkcb/Plcb3/Gnb2/Slc6a4/Braf/Gnaq/Mapk1/Prkca/Mapk3/Trpc1	https://www.kegg.jp/kegg-bin/show_pathway?mmu04726/14707%09red/16521%09red/14679%09red/211429%09red/18749%09red/18783%09red/14683%09red/18751%09red/18797%09red/14693%09red/15567%09red/109880%09red/14682%09red/26413%09red/18750%09red/26417%09red/22063%09red	Organismal Systems	Nervous system
mmu03420	Nucleotide excision repair	6/1081	43/8935	0.421656	0.569326	0.341391	69745/72584/22591/18973/13194/14885	6	Pold4/Cul4b/Xpc/Pole/Ddb1/Gtf2h4	https://www.kegg.jp/kegg-bin/show_pathway?mmu03420/69745%09red/72584%09red/22591%09red/18973%09red/13194%09red/14885%09red	Genetic Information Processing	Replication and repair
mmu05410	Hypertrophic cardiomyopathy	12/1081	91/8935	0.42172	0.569326	0.341391	21926/21803/16421/108079/11461/19079/22003/16403/241226/11421/20541/16905	12	Tnf/Tgfb1/Itgb7/Prkaa2/Actb/Prkab1/Tpm1/Itga6/Itga8/Ace/Slc8a1/Lmna	https://www.kegg.jp/kegg-bin/show_pathway?mmu05410/21926%09red/21803%09red/16421%09red/108079%09red/11461%09red/19079%09red/22003%09red/16403%09red/241226%09red/11421%09red/20541%09red/16905%09red	Human Diseases	Cardiovascular disease
mmu00010	Glycolysis / Gluconeogenesis	9/1081	67/8935	0.423029	0.569326	0.341391	58810/110695/16828/67689/212032/433182/13806/18642/13808	9	Akr1a1/Aldh7a1/Ldha/Aldh3b1/Hk3/Eno1b/Eno1/Pfkm/Eno3	https://www.kegg.jp/kegg-bin/show_pathway?mmu00010/58810%09red/110695%09red/16828%09red/67689%09red/212032%09red/433182%09red/13806%09red/18642%09red/13808%09red	Metabolism	Carbohydrate metabolism
mmu04390	Hippo signaling pathway	20/1081	157/8935	0.438633	0.587877	0.352516	56217/22628/56274/21803/17131/12444/71978/16414/22631/11461/19045/21414/22601/22629/11576/11799/27373/103583/16842/21676	20	Mpp5/Ywhag/Stk3/Tgfb1/Smad7/Ccnd2/Ppp2r2a/Itgb2/Ywhaz/Actb/Ppp1ca/Tcf7/Yap1/Ywhah/Afp/Birc5/Csnk1e/Fbxw11/Lef1/Tead1	https://www.kegg.jp/kegg-bin/show_pathway?mmu04390/56217%09red/22628%09red/56274%09red/21803%09red/17131%09red/12444%09red/71978%09red/16414%09red/22631%09red/11461%09red/19045%09red/21414%09red/22601%09red/22629%09red/11576%09red/11799%09red/27373%09red/103583%09red/16842%09red/21676%09red	Environmental Information Processing	Signal transduction
mmu00100	Steroid biosynthesis	3/1081	20/8935	0.442475	0.588629	0.352966	66234/20652/98386	3	Msmo1/Soat1/Lbr	https://www.kegg.jp/kegg-bin/show_pathway?mmu00100/66234%09red/20652%09red/98386%09red	Metabolism	Lipid metabolism
mmu00380	Tryptophan metabolism	7/1081	52/8935	0.443331	0.588629	0.352966	107766/110695/70789/266645/93747/98256/78920	7	Haao/Aldh7a1/Kynu/Acmsd/Echs1/Kmo/Dlst	https://www.kegg.jp/kegg-bin/show_pathway?mmu00380/107766%09red/110695%09red/70789%09red/266645%09red/93747%09red/98256%09red/78920%09red	Metabolism	Amino acid metabolism
mmu03410	Base excision repair	5/1081	36/8935	0.444661	0.588629	0.352966	69745/11545/16882/268395/18973	5	Pold4/Parp1/Lig3/Mpg/Pole	https://www.kegg.jp/kegg-bin/show_pathway?mmu03410/69745%09red/11545%09red/16882%09red/268395%09red/18973%09red	Genetic Information Processing	Replication and repair
mmu04610	Complement and coagulation cascades	12/1081	93/8935	0.452659	0.595446	0.357054	12266/14058/13136/16414/12509/12273/14962/625018/12628/74145/19128/14067	12	C3/F10/Cd55/Itgb2/Cd59a/C5ar1/Cfb/C4a/Cfh/F13a1/Pros1/F5	https://www.kegg.jp/kegg-bin/show_pathway?mmu04610/12266%09red/14058%09red/13136%09red/16414%09red/12509%09red/12273%09red/14962%09red/625018%09red/12628%09red/74145%09red/19128%09red/14067%09red	Organismal Systems	Immune system
mmu04020	Calcium signaling pathway	30/1081	240/8935	0.453498	0.595446	0.357054	12671/12314/110094/107589/11739/18749/109305/14683/18751/11541/116873/234779/18797/108058/239556/11513/20866/18679/14682/11740/12494/15234/19057/11554/18750/20541/320404/12767/18438/18590	30	Chrm3/Calm2/Phka2/Mylk/Slc25a4/Prkacb/Orai1/Gnas/Prkcb/Adora2b/Stim2/Plcg2/Plcb3/Camk2d/Cacna1i/Adcy7/Stim1/Phka1/Gnaq/Slc25a5/Cd38/Hgf/Ppp3cc/Adrb1/Prkca/Slc8a1/Itpkb/Cxcr4/P2rx4/Pdgfa	https://www.kegg.jp/kegg-bin/show_pathway?mmu04020/12671%09red/12314%09red/110094%09red/107589%09red/11739%09red/18749%09red/109305%09red/14683%09red/18751%09red/11541%09red/116873%09red/234779%09red/18797%09red/108058%09red/239556%09red/11513%09red/20866%09red/18679%09red/14682%09red/11740%09red/12494%09red/15234%09red/19057%09red/11554%09red/18750%09red/20541%09red/320404%09red/12767%09red/1843…	Environmental Information Processing	Signal transduction
mmu04530	Tight junction	21/1081	167/8935	0.460225	0.601833	0.360884	56217/19878/11867/17356/16800/68089/68178/26941/71978/18749/108079/11461/22146/19877/19079/56449/72065/22323/192786/60363/109711	21	Mpp5/Rock2/Arpc1b/Afdn/Arhgef2/Arpc4/Cgnl1/Slc9a3r1/Ppp2r2a/Prkacb/Prkaa2/Actb/Tuba1c/Rock1/Prkab1/Ybx3/Rap2c/Vasp/Rapgef6/Cldn15/Actn1	https://www.kegg.jp/kegg-bin/show_pathway?mmu04530/56217%09red/19878%09red/11867%09red/17356%09red/16800%09red/68089%09red/68178%09red/26941%09red/71978%09red/18749%09red/108079%09red/11461%09red/22146%09red/19877%09red/19079%09red/56449%09red/72065%09red/22323%09red/192786%09red/60363%09red/109711%09red	Cellular Processes	Cellular community - eukaryotes
mmu00270	Cysteine and methionine metabolism	7/1081	53/8935	0.46389	0.60418	0.362291	232087/17448/16828/246221/229709/14719/236539	7	Mat2a/Mdh2/Ldha/Mpst/Ahcyl1/Got2/Phgdh	https://www.kegg.jp/kegg-bin/show_pathway?mmu00270/232087%09red/17448%09red/16828%09red/246221%09red/229709%09red/14719%09red/236539%09red	Metabolism	Amino acid metabolism
mmu04614	Renin-angiotensin system	5/1081	37/8935	0.469356	0.608844	0.365088	12873/19025/72461/240028/11421	5	Cpa3/Ctsa/Prcp/Lnpep/Ace	https://www.kegg.jp/kegg-bin/show_pathway?mmu04614/12873%09red/19025%09red/72461%09red/240028%09red/11421%09red	Organismal Systems	Endocrine system
mmu03060	Protein export	4/1081	29/8935	0.472377	0.610311	0.365968	69089/53421/20818/217337	4	Oxa1l/Sec61a1/Srprb/Srp68	https://www.kegg.jp/kegg-bin/show_pathway?mmu03060/69089%09red/53421%09red/20818%09red/217337%09red	Genetic Information Processing	Folding, sorting and degradation
mmu04060	Cytokine-cytokine receptor interaction	36/1081	292/8935	0.478851	0.61577	0.369241	12978/16197/242700/60505/14561/21938/21926/21947/57914/21803/50930/12768/215257/12765/22163/16178/21937/16181/20305/16154/12775/12145/16174/16180/23832/56708/12769/15980/16162/21933/94185/12772/16186/213208/12767/80901	36	Csf1r/Il7r/Ifnlr1/Il21/Gdf11/Tnfrsf1b/Tnf/Cd40lg/Crlf2/Tgfb1/Tnfsf14/Ccr1/Il1f9/Cxcr2/Tnfrsf4/Il1r2/Tnfrsf1a/Il1rn/Ccl6/Il10ra/Ccr7/Cxcr5/Il18rap/Il1rap/Xcr1/Clcf1/Ccr9/Ifngr2/Il12rb2/Tnfrsf10b/Tnfrsf21/Ccr2/Il2rg/Il20rb/Cxcr4/Cxcr6	https://www.kegg.jp/kegg-bin/show_pathway?mmu04060/12978%09red/16197%09red/242700%09red/60505%09red/14561%09red/21938%09red/21926%09red/21947%09red/57914%09red/21803%09red/50930%09red/12768%09red/215257%09red/12765%09red/22163%09red/16178%09red/21937%09red/16181%09red/20305%09red/16154%09red/12775%09red/12145%09red/16174%09red/16180%09red/23832%09red/56708%09red/12769%09red/15980%09red/16162%09re…	Environmental Information Processing	Signaling molecules and interaction
mmu04213	Longevity regulating pathway - multiple species	8/1081	62/8935	0.480415	0.61577	0.369241	193740/18709/16001/18749/93759/108079/19079/11513	8	Hspa1a/Pik3r2/Igf1r/Prkacb/Sirt1/Prkaa2/Prkab1/Adcy7	https://www.kegg.jp/kegg-bin/show_pathway?mmu04213/193740%09red/18709%09red/16001%09red/18749%09red/93759%09red/108079%09red/19079%09red/11513%09red	Organismal Systems	Aging
mmu04913	Ovarian steroidogenesis	8/1081	63/8935	0.499251	0.637384	0.382202	16001/211429/18749/18783/14683/171210/11513/20778	8	Igf1r/Pla2g4b/Prkacb/Pla2g4a/Gnas/Acot2/Adcy7/Scarb1	https://www.kegg.jp/kegg-bin/show_pathway?mmu04913/16001%09red/211429%09red/18749%09red/18783%09red/14683%09red/171210%09red/11513%09red/20778%09red	Organismal Systems	Endocrine system
mmu00562	Inositol phosphate metabolism	9/1081	72/8935	0.512265	0.651424	0.390621	234515/269180/71780/69718/234779/18797/320404/19211/104015	9	Inpp4b/Inpp4a/Isyna1/Ipmk/Plcg2/Plcb3/Itpkb/Pten/Synj1	https://www.kegg.jp/kegg-bin/show_pathway?mmu00562/234515%09red/269180%09red/71780%09red/69718%09red/234779%09red/18797%09red/320404%09red/19211%09red/104015%09red	Metabolism	Carbohydrate metabolism
mmu04727	GABAergic synapse	11/1081	89/8935	0.518569	0.656854	0.393877	67760/14707/14679/209837/18749/18751/14693/56486/11513/93739/18750	11	Slc38a2/Gng5/Gnai3/Slc38a5/Prkacb/Prkcb/Gnb2/Gabarap/Adcy7/Gabarapl2/Prkca	https://www.kegg.jp/kegg-bin/show_pathway?mmu04727/67760%09red/14707%09red/14679%09red/209837%09red/18749%09red/18751%09red/14693%09red/56486%09red/11513%09red/93739%09red/18750%09red	Organismal Systems	Nervous system
mmu00360	Phenylalanine metabolism	3/1081	23/8935	0.538743	0.679742	0.407601	67689/17319/14719	3	Aldh3b1/Mif/Got2	https://www.kegg.jp/kegg-bin/show_pathway?mmu00360/67689%09red/17319%09red/14719%09red	Metabolism	Amino acid metabolism
mmu00630	Glyoxylate and dicarboxylate metabolism	4/1081	32/8935	0.552698	0.688708	0.412978	17448/12974/73724/20425	4	Mdh2/Cs/Mcee/Shmt1	https://www.kegg.jp/kegg-bin/show_pathway?mmu00630/17448%09red/12974%09red/73724%09red/20425%09red	Metabolism	Carbohydrate metabolism
mmu03020	RNA polymerase	4/1081	32/8935	0.552698	0.688708	0.412978	17749/66420/20022/20016	4	Polr2k/Polr2e/Polr2j/Polr1c	https://www.kegg.jp/kegg-bin/show_pathway?mmu03020/17749%09red/66420%09red/20022%09red/20016%09red	Genetic Information Processing	Transcription
mmu04136	Autophagy - other	4/1081	32/8935	0.552698	0.688708	0.412978	67841/56486/93739/68118	4	Atg3/Gabarap/Gabarapl2/Atg101	https://www.kegg.jp/kegg-bin/show_pathway?mmu04136/67841%09red/56486%09red/93739%09red/68118%09red	Cellular Processes	Transport and catabolism
mmu00970	Aminoacyl-tRNA biosynthesis	8/1081	66/8935	0.554378	0.688708	0.412978	20226/224805/107271/212679/85305/97541/234734/107045	8	Sars/Aars2/Yars/Mars2/Kars/Qars/Aars/Lars	https://www.kegg.jp/kegg-bin/show_pathway?mmu00970/20226%09red/224805%09red/107271%09red/212679%09red/85305%09red/97541%09red/234734%09red/107045%09red	Genetic Information Processing	Translation
mmu00604	Glycosphingolipid biosynthesis - ganglio series	2/1081	15/8935	0.557278	0.689658	0.413548	14421/15212	2	B4galnt1/Hexb	https://www.kegg.jp/kegg-bin/show_pathway?mmu00604/14421%09red/15212%09red	Metabolism	Glycan biosynthesis and metabolism
mmu03440	Homologous recombination	5/1081	41/8935	0.563914	0.695207	0.416875	69745/107976/11920/21976/20184	5	Pold4/Babam2/Atm/Top3b/Uimc1	https://www.kegg.jp/kegg-bin/show_pathway?mmu03440/69745%09red/107976%09red/11920%09red/21976%09red/20184%09red	Genetic Information Processing	Replication and repair
mmu00534	Glycosaminoglycan biosynthesis - heparan sulfate / heparin	3/1081	24/8935	0.568654	0.698385	0.418781	54710/17423/218271	3	Hs3st3b1/Ndst2/B4galt7	https://www.kegg.jp/kegg-bin/show_pathway?mmu00534/54710%09red/17423%09red/218271%09red	Metabolism	Glycan biosynthesis and metabolism
mmu00603	Glycosphingolipid biosynthesis - globo and isoglobo series	2/1081	16/8935	0.593411	0.726029	0.435357	15212/17939	2	Hexb/Naga	https://www.kegg.jp/kegg-bin/show_pathway?mmu00603/15212%09red/17939%09red	Metabolism	Glycan biosynthesis and metabolism
mmu00592	alpha-Linolenic acid metabolism	3/1081	25/8935	0.597337	0.728075	0.436584	211429/113868/18783	3	Pla2g4b/Acaa1a/Pla2g4a	https://www.kegg.jp/kegg-bin/show_pathway?mmu00592/211429%09red/113868%09red/18783%09red	Metabolism	Lipid metabolism
mmu00860	Porphyrin and chlorophyll metabolism	5/1081	43/8935	0.607849	0.738103	0.442597	394434/11656/226139/70383/15368	5	Ugt1a9/Alas2/Cox15/Cox10/Hmox1	https://www.kegg.jp/kegg-bin/show_pathway?mmu00860/394434%09red/11656%09red/226139%09red/70383%09red/15368%09red	Metabolism	Metabolism of cofactors and vitamins
mmu00563	Glycosylphosphatidylinositol (GPI)-anchor biosynthesis	3/1081	26/8935	0.624742	0.746737	0.447775	241062/276846/72084	3	Pgap1/Pigs/Pigx	https://www.kegg.jp/kegg-bin/show_pathway?mmu00563/241062%09red/276846%09red/72084%09red	Metabolism	Glycan biosynthesis and metabolism
mmu00790	Folate biosynthesis	3/1081	26/8935	0.624742	0.746737	0.447775	56738/14590/67861	3	Mocs1/Ggh/Akr1b10	https://www.kegg.jp/kegg-bin/show_pathway?mmu00790/56738%09red/14590%09red/67861%09red	Metabolism	Metabolism of cofactors and vitamins
mmu00040	Pentose and glucuronate interconversions	4/1081	35/8935	0.626042	0.746737	0.447775	58810/394434/68631/67861	4	Akr1a1/Ugt1a9/Cryl1/Akr1b10	https://www.kegg.jp/kegg-bin/show_pathway?mmu00040/58810%09red/394434%09red/68631%09red/67861%09red	Metabolism	Carbohydrate metabolism
mmu03030	DNA replication	4/1081	35/8935	0.626042	0.746737	0.447775	69745/17217/327762/18973	4	Pold4/Mcm4/Dna2/Pole	https://www.kegg.jp/kegg-bin/show_pathway?mmu03030/69745%09red/17217%09red/327762%09red/18973%09red	Genetic Information Processing	Replication and repair
mmu00910	Nitrogen metabolism	2/1081	17/8935	0.62729	0.746737	0.447775	14661/71934	2	Glud1/Car13	https://www.kegg.jp/kegg-bin/show_pathway?mmu00910/14661%09red/71934%09red	Metabolism	Energy metabolism
mmu00620	Pyruvate metabolism	5/1081	44/8935	0.628832	0.746737	0.447775	58810/17448/110695/16828/14194	5	Akr1a1/Mdh2/Aldh7a1/Ldha/Fh1	https://www.kegg.jp/kegg-bin/show_pathway?mmu00620/58810%09red/17448%09red/110695%09red/16828%09red/14194%09red	Metabolism	Carbohydrate metabolism
mmu00561	Glycerolipid metabolism	7/1081	62/8935	0.636036	0.752526	0.451246	23945/58810/110695/218121/67861/110197/13350	7	Mgll/Akr1a1/Aldh7a1/Mboat1/Akr1b10/Dgkg/Dgat1	https://www.kegg.jp/kegg-bin/show_pathway?mmu00561/23945%09red/58810%09red/110695%09red/218121%09red/67861%09red/110197%09red/13350%09red	Metabolism	Lipid metabolism
mmu05226	Gastric cancer	17/1081	150/8935	0.651683	0.767135	0.460006	18709/21803/17873/12043/22059/12576/12018/21414/13197/109880/26413/20416/15234/20663/16842/26417/12566	17	Pik3r2/Tgfb1/Gadd45b/Bcl2/Trp53/Cdkn1b/Bak1/Tcf7/Gadd45a/Braf/Mapk1/Shc1/Hgf/Sos2/Lef1/Mapk3/Cdk2	https://www.kegg.jp/kegg-bin/show_pathway?mmu05226/18709%09red/21803%09red/17873%09red/12043%09red/22059%09red/12576%09red/12018%09red/21414%09red/13197%09red/109880%09red/26413%09red/20416%09red/15234%09red/20663%09red/16842%09red/26417%09red/12566%09red	Human Diseases	Cancer: specific types
mmu05217	Basal cell carcinoma	7/1081	63/8935	0.653134	0.767135	0.460006	17873/22059/12018/19206/21414/13197/16842	7	Gadd45b/Trp53/Bak1/Ptch1/Tcf7/Gadd45a/Lef1	https://www.kegg.jp/kegg-bin/show_pathway?mmu05217/17873%09red/22059%09red/12018%09red/19206%09red/21414%09red/13197%09red/16842%09red	Human Diseases	Cancer: specific types
mmu00120	Primary bile acid biosynthesis	2/1081	18/8935	0.658931	0.77114	0.462408	170789/104086	2	Acot8/Cyp27a1	https://www.kegg.jp/kegg-bin/show_pathway?mmu00120/170789%09red/104086%09red	Metabolism	Lipid metabolism
mmu00565	Ether lipid metabolism	5/1081	48/8935	0.705632	0.822812	0.493392	104759/211429/18783/210992/270084	5	Pld4/Pla2g4b/Pla2g4a/Lpcat1/Lpcat2	https://www.kegg.jp/kegg-bin/show_pathway?mmu00565/104759%09red/211429%09red/18783%09red/210992%09red/270084%09red	Metabolism	Lipid metabolism
mmu05224	Breast cancer	16/1081	147/8935	0.712769	0.828145	0.49659	18709/17873/22059/18034/12018/16001/21414/13197/109880/26413/20416/20663/15213/16842/19211/26417	16	Pik3r2/Gadd45b/Trp53/Nfkb2/Bak1/Igf1r/Tcf7/Gadd45a/Braf/Mapk1/Shc1/Sos2/Hey1/Lef1/Pten/Mapk3	https://www.kegg.jp/kegg-bin/show_pathway?mmu05224/18709%09red/17873%09red/22059%09red/18034%09red/12018%09red/16001%09red/21414%09red/13197%09red/109880%09red/26413%09red/20416%09red/20663%09red/15213%09red/16842%09red/19211%09red/26417%09red	Human Diseases	Cancer: specific types
mmu04146	Peroxisome	9/1081	86/8935	0.728122	0.839099	0.503159	54683/170789/56690/15356/113868/59038/16922/19298/18632	9	Prdx5/Acot8/Mlycd/Hmgcl/Acaa1a/Pxmp4/Phyh/Pex19/Pex11b	https://www.kegg.jp/kegg-bin/show_pathway?mmu04146/54683%09red/170789%09red/56690%09red/15356%09red/113868%09red/59038%09red/16922%09red/19298%09red/18632%09red	Cellular Processes	Transport and catabolism
mmu05412	Arrhythmogenic right ventricular cardiomyopathy	8/1081	77/8935	0.729144	0.839099	0.503159	16421/11461/21414/16403/241226/20541/16842/16905	8	Itgb7/Actb/Tcf7/Itga6/Itga8/Slc8a1/Lef1/Lmna	https://www.kegg.jp/kegg-bin/show_pathway?mmu05412/16421%09red/11461%09red/21414%09red/16403%09red/241226%09red/20541%09red/16842%09red/16905%09red	Human Diseases	Cardiovascular disease
mmu00350	Tyrosine metabolism	4/1081	40/8935	0.72999	0.839099	0.503159	12846/67689/17319/14719	4	Comt/Aldh3b1/Mif/Got2	https://www.kegg.jp/kegg-bin/show_pathway?mmu00350/12846%09red/67689%09red/17319%09red/14719%09red	Metabolism	Amino acid metabolism
mmu00053	Ascorbate and aldarate metabolism	3/1081	31/8935	0.74205	0.849937	0.509657	58810/110695/394434	3	Akr1a1/Aldh7a1/Ugt1a9	https://www.kegg.jp/kegg-bin/show_pathway?mmu00053/58810%09red/110695%09red/394434%09red	Metabolism	Carbohydrate metabolism
mmu04330	Notch signaling pathway	6/1081	60/8935	0.749239	0.855138	0.512776	21888/20238/226548/209200/15213/66935	6	Tle4/Atxn1/Aph1a/Dtx3l/Hey1/Cir1	https://www.kegg.jp/kegg-bin/show_pathway?mmu04330/21888%09red/20238%09red/226548%09red/209200%09red/15213%09red/66935%09red	Environmental Information Processing	Signal transduction
mmu00920	Sulfur metabolism	1/1081	11/8935	0.758125	0.859783	0.515561	246221	1	Mpst	https://www.kegg.jp/kegg-bin/show_pathway?mmu00920/246221%09red	Metabolism	Energy metabolism
mmu04622	RIG-I-like receptor signaling pathway	7/1081	70/8935	0.758632	0.859783	0.515561	21926/19697/54644/80861/56480/18036/72512	7	Tnf/Rela/Otud5/Dhx58/Tbk1/Nfkbib/Tmem173	https://www.kegg.jp/kegg-bin/show_pathway?mmu04622/21926%09red/19697%09red/54644%09red/80861%09red/56480%09red/18036%09red/72512%09red	Organismal Systems	Immune system
mmu05206	MicroRNAs in cancer	33/1081	303/8935	0.769096	0.867256	0.520043	14056/22352/18709/12929/18569/12043/22059/17210/12444/11920/12576/12018/21825/93759/18751/234779/19877/17246/22003/18712/12928/15184/11987/26413/20416/20663/18750/12703/19211/26417/171543/15368/18590	33	Ezh2/Vim/Pik3r2/Crkl/Pdcd4/Bcl2/Trp53/Mcl1/Ccnd2/Atm/Cdkn1b/Bak1/Thbs1/Sirt1/Prkcb/Plcg2/Rock1/Mdm2/Tpm1/Pim1/Crk/Hdac5/Slc7a1/Mapk1/Shc1/Sos2/Prkca/Socs1/Pten/Mapk3/Bmf/Hmox1/Pdgfa	https://www.kegg.jp/kegg-bin/show_pathway?mmu05206/14056%09red/22352%09red/18709%09red/12929%09red/18569%09red/12043%09red/22059%09red/17210%09red/12444%09red/11920%09red/12576%09red/12018%09red/21825%09red/93759%09red/18751%09red/234779%09red/19877%09red/17246%09red/22003%09red/18712%09red/12928%09red/15184%09red/11987%09red/26413%09red/20416%09red/20663%09red/18750%09red/12703%09red/19211%09red…	Human Diseases	Cancer: overview
mmu00071	Fatty acid degradation	5/1081	52/8935	0.770596	0.867256	0.520043	12894/110695/52538/113868/93747	5	Cpt1a/Aldh7a1/Acaa2/Acaa1a/Echs1	https://www.kegg.jp/kegg-bin/show_pathway?mmu00071/12894%09red/110695%09red/52538%09red/113868%09red/93747%09red	Metabolism	Lipid metabolism
mmu00030	Pentose phosphate pathway	3/1081	33/8935	0.780002	0.870931	0.522247	66171/100198/18642	3	Pgls/H6pd/Pfkm	https://www.kegg.jp/kegg-bin/show_pathway?mmu00030/66171%09red/100198%09red/18642%09red	Metabolism	Carbohydrate metabolism
mmu04975	Fat digestion and absorption	4/1081	43/8935	0.781085	0.870931	0.522247	20778/14719/26569/13350	4	Scarb1/Got2/Slc27a4/Dgat1	https://www.kegg.jp/kegg-bin/show_pathway?mmu04975/20778%09red/14719%09red/26569%09red/13350%09red	Organismal Systems	Digestive system
mmu04976	Bile secretion	10/1081	100/8935	0.784564	0.870931	0.522247	20535/11933/11931/18749/11826/11928/14683/394434/11513/20778	10	Slc4a2/Atp1b3/Atp1b1/Prkacb/Aqp1/Atp1a1/Gnas/Ugt1a9/Adcy7/Scarb1	https://www.kegg.jp/kegg-bin/show_pathway?mmu04976/20535%09red/11933%09red/11931%09red/18749%09red/11826%09red/11928%09red/14683%09red/394434%09red/11513%09red/20778%09red	Organismal Systems	Digestive system
mmu00900	Terpenoid backbone biosynthesis	2/1081	23/8935	0.785795	0.870931	0.522247	66881/52014	2	Pcyox1/Nus1	https://www.kegg.jp/kegg-bin/show_pathway?mmu00900/66881%09red/52014%09red	Metabolism	Metabolism of terpenoids and polyketides
mmu04657	IL-17 signaling pathway	9/1081	91/8935	0.787343	0.870931	0.522247	21926/22027/110809/19697/59008/56480/26413/15519/26417	9	Tnf/Hsp90b1/Srsf1/Rela/Anapc5/Tbk1/Mapk1/Hsp90aa1/Mapk3	https://www.kegg.jp/kegg-bin/show_pathway?mmu04657/21926%09red/22027%09red/110809%09red/19697%09red/59008%09red/56480%09red/26413%09red/15519%09red/26417%09red	Organismal Systems	Immune system
mmu03022	Basal transcription factors	4/1081	44/8935	0.796311	0.877844	0.526392	225895/24074/14885/72504	4	Taf6l/Taf7/Gtf2h4/Taf4b	https://www.kegg.jp/kegg-bin/show_pathway?mmu03022/225895%09red/24074%09red/14885%09red/72504%09red	Genetic Information Processing	Transcription
mmu03450	Non-homologous end-joining	1/1081	13/8935	0.813177	0.893388	0.535713	21673	1	Dntt	https://www.kegg.jp/kegg-bin/show_pathway?mmu03450/21673%09red	Genetic Information Processing	Replication and repair
mmu04350	TGF-beta signaling pathway	9/1081	95/8935	0.827482	0.906023	0.543289	21926/21803/17131/66313/21825/218441/19877/26413/26417	9	Tnf/Tgfb1/Smad7/Smurf2/Thbs1/Zfyve16/Rock1/Mapk1/Mapk3	https://www.kegg.jp/kegg-bin/show_pathway?mmu04350/21926%09red/21803%09red/17131%09red/66313%09red/21825%09red/218441%09red/19877%09red/26413%09red/26417%09red	Environmental Information Processing	Signal transduction
mmu00601	Glycosphingolipid biosynthesis - lacto and neolacto series	2/1081	26/8935	0.840214	0.916856	0.549785	20443/108105	2	St3gal4/B3gnt5	https://www.kegg.jp/kegg-bin/show_pathway?mmu00601/20443%09red/108105%09red	Metabolism	Glycan biosynthesis and metabolism
mmu04512	ECM-receptor interaction	8/1081	88/8935	0.850685	0.925029	0.554686	14268/16421/21825/243816/16403/12834/241226/12845	8	Fn1/Itgb7/Thbs1/Gp6/Itga6/Col6a2/Itga8/Comp	https://www.kegg.jp/kegg-bin/show_pathway?mmu04512/14268%09red/16421%09red/21825%09red/243816%09red/16403%09red/12834%09red/241226%09red/12845%09red	Environmental Information Processing	Signaling molecules and interaction
mmu00730	Thiamine metabolism	1/1081	15/8935	0.855708	0.925029	0.554686	11637	1	Ak2	https://www.kegg.jp/kegg-bin/show_pathway?mmu00730/11637%09red	Metabolism	Metabolism of cofactors and vitamins
mmu04974	Protein digestion and absorption	10/1081	108/8935	0.856759	0.925029	0.554686	12873/12822/67760/11933/11931/11928/16534/72461/12834/20541	10	Cpa3/Col18a1/Slc38a2/Atp1b3/Atp1b1/Atp1a1/Kcnn4/Prcp/Col6a2/Slc8a1	https://www.kegg.jp/kegg-bin/show_pathway?mmu04974/12873%09red/12822%09red/67760%09red/11933%09red/11931%09red/11928%09red/16534%09red/72461%09red/12834%09red/20541%09red	Organismal Systems	Digestive system
mmu03320	PPAR signaling pathway	8/1081	89/8935	0.85916	0.925029	0.554686	12894/104086/113868/11770/18607/26569/18830/66968	8	Cpt1a/Cyp27a1/Acaa1a/Fabp4/Pdpk1/Slc27a4/Pltp/Plin5	https://www.kegg.jp/kegg-bin/show_pathway?mmu03320/12894%09red/104086%09red/113868%09red/11770%09red/18607%09red/26569%09red/18830%09red/66968%09red	Organismal Systems	Endocrine system
mmu00650	Butanoate metabolism	2/1081	28/8935	0.869192	0.932721	0.559298	15356/93747	2	Hmgcl/Echs1	https://www.kegg.jp/kegg-bin/show_pathway?mmu00650/15356%09red/93747%09red	Metabolism	Carbohydrate metabolism
mmu03008	Ribosome biogenesis in eukaryotes	11/1081	121/8935	0.880547	0.941777	0.564729	434234/66181/55989/54364/53319/230082/103573/12995/217995/67459/104444	11	Rexo5/Nop10/Nop58/Rpp30/Nxf1/Nol6/Xpo1/Csnk2a1/Heatr1/Nvl/Rexo2	https://www.kegg.jp/kegg-bin/show_pathway?mmu03008/434234%09red/66181%09red/55989%09red/54364%09red/53319%09red/230082%09red/103573%09red/12995%09red/217995%09red/67459%09red/104444%09red	Genetic Information Processing	Translation
mmu00450	Selenocompound metabolism	1/1081	17/8935	0.888564	0.947215	0.567989	212679	1	Mars2	https://www.kegg.jp/kegg-bin/show_pathway?mmu00450/212679%09red	Metabolism	Metabolism of other amino acids
mmu00061	Fatty acid biosynthesis	1/1081	19/8935	0.913943	0.971065	0.582291	14979	1	H2-Ke6	https://www.kegg.jp/kegg-bin/show_pathway?mmu00061/14979%09red	Metabolism	Lipid metabolism
mmu00770	Pantothenate and CoA biosynthesis	1/1081	21/8935	0.933547	0.986153	0.591338	71743	1	Coasy	https://www.kegg.jp/kegg-bin/show_pathway?mmu00770/71743%09red	Metabolism	Metabolism of cofactors and vitamins
mmu00983	Drug metabolism - other enzymes	7/1081	92/8935	0.939676	0.986153	0.591338	382985/18103/14866/394434/22247/14869/171567	7	Rrm2b/Nme2/Gstm5/Ugt1a9/Umps/Gstp2/Nme7	https://www.kegg.jp/kegg-bin/show_pathway?mmu00983/382985%09red/18103%09red/14866%09red/394434%09red/22247%09red/14869%09red/171567%09red	Metabolism	Xenobiotics biodegradation and metabolism
mmu03430	Mismatch repair	1/1081	22/8935	0.941606	0.986153	0.591338	69745	1	Pold4	https://www.kegg.jp/kegg-bin/show_pathway?mmu03430/69745%09red	Genetic Information Processing	Replication and repair
mmu00982	Drug metabolism - cytochrome P450	5/1081	71/8935	0.942024	0.986153	0.591338	67689/14866/14263/394434/14869	5	Aldh3b1/Gstm5/Fmo5/Ugt1a9/Gstp2	https://www.kegg.jp/kegg-bin/show_pathway?mmu00982/67689%09red/14866%09red/14263%09red/394434%09red/14869%09red	Metabolism	Xenobiotics biodegradation and metabolism
mmu00480	Glutathione metabolism	5/1081	72/8935	0.946459	0.986153	0.591338	382985/14866/68044/18263/14869	5	Rrm2b/Gstm5/Chac2/Odc1/Gstp2	https://www.kegg.jp/kegg-bin/show_pathway?mmu00480/382985%09red/14866%09red/68044%09red/18263%09red/14869%09red	Metabolism	Metabolism of other amino acids
mmu00515	Mannose type O-glycan biosynthesis	1/1081	23/8935	0.948688	0.986153	0.591338	216395	1	Rxylt1	https://www.kegg.jp/kegg-bin/show_pathway?mmu00515/216395%09red	Metabolism	Glycan biosynthesis and metabolism
mmu00980	Metabolism of xenobiotics by cytochrome P450	5/1081	73/8935	0.950584	0.986153	0.591338	67689/110198/14866/394434/14869	5	Aldh3b1/Akr7a5/Gstm5/Ugt1a9/Gstp2	https://www.kegg.jp/kegg-bin/show_pathway?mmu00980/67689%09red/110198%09red/14866%09red/394434%09red/14869%09red	Metabolism	Xenobiotics biodegradation and metabolism
mmu04977	Vitamin digestion and absorption	1/1081	24/8935	0.954912	0.986153	0.591338	20778	1	Scarb1	https://www.kegg.jp/kegg-bin/show_pathway?mmu04977/20778%09red	Organismal Systems	Digestive system
mmu03460	Fanconi anemia pathway	3/1081	51/8935	0.955622	0.986153	0.591338	193838/21976/245000	3	Eme2/Top3b/Atr	https://www.kegg.jp/kegg-bin/show_pathway?mmu03460/193838%09red/21976%09red/245000%09red	Genetic Information Processing	Replication and repair
mmu04550	Signaling pathways regulating pluripotency of stem cells	11/1081	140/8935	0.96043	0.987958	0.592421	18709/16001/21414/16452/76073/16453/16600/244349/20482/26413/26417	11	Pik3r2/Igf1r/Tcf7/Jak2/Pcgf5/Jak3/Klf4/Kat6a/Skil/Mapk1/Mapk3	https://www.kegg.jp/kegg-bin/show_pathway?mmu04550/18709%09red/16001%09red/21414%09red/16452%09red/76073%09red/16453%09red/16600%09red/244349%09red/20482%09red/26413%09red/26417%09red	Cellular Processes	Cellular community - eukaryotes
mmu00830	Retinol metabolism	6/1081	97/8935	0.982297	0.999994	0.599638	20148/241452/98711/77974/394434/13350	6	Dhrs3/Dhrs9/Rdh10/Rdh12/Ugt1a9/Dgat1	https://www.kegg.jp/kegg-bin/show_pathway?mmu00830/20148%09red/241452%09red/98711%09red/77974%09red/394434%09red/13350%09red	Metabolism	Metabolism of cofactors and vitamins
mmu00591	Linoleic acid metabolism	2/1081	50/8935	0.987681	0.999994	0.599638	211429/18783	2	Pla2g4b/Pla2g4a	https://www.kegg.jp/kegg-bin/show_pathway?mmu00591/211429%09red/18783%09red	Metabolism	Lipid metabolism
mmu02010	ABC transporters	2/1081	50/8935	0.987681	0.999994	0.599638	21354/21355	2	Tap1/Tap2	https://www.kegg.jp/kegg-bin/show_pathway?mmu02010/21354%09red/21355%09red	Environmental Information Processing	Membrane transport
mmu05033	Nicotine addiction	1/1081	40/8935	0.994316	0.999994	0.599638	170483	1	Grin3b	https://www.kegg.jp/kegg-bin/show_pathway?mmu05033/170483%09red	Human Diseases	Substance dependence
mmu05204	Chemical carcinogenesis - DNA adducts	3/1081	84/8935	0.998501	0.999994	0.599638	14866/394434/14869	3	Gstm5/Ugt1a9/Gstp2	https://www.kegg.jp/kegg-bin/show_pathway?mmu05204/14866%09red/394434%09red/14869%09red	Human Diseases	Cancer: overview
mmu00140	Steroid hormone biosynthesis	3/1081	92/8935	0.999374	0.999994	0.599638	12846/14979/394434	3	Comt/H2-Ke6/Ugt1a9	https://www.kegg.jp/kegg-bin/show_pathway?mmu00140/12846%09red/14979%09red/394434%09red	Metabolism	Lipid metabolism
mmu04742	Taste transduction	3/1081	92/8935	0.999374	0.999994	0.599638	12671/18749/18797	3	Chrm3/Prkacb/Plcb3	https://www.kegg.jp/kegg-bin/show_pathway?mmu04742/12671%09red/18749%09red/18797%09red	Organismal Systems	Sensory system
mmu00590	Arachidonic acid metabolism	2/1081	86/8935	0.999813	0.999994	0.599638	211429/18783	2	Pla2g4b/Pla2g4a	https://www.kegg.jp/kegg-bin/show_pathway?mmu00590/211429%09red/18783%09red	Metabolism	Lipid metabolism
mmu04080	Neuroactive ligand-receptor interaction	21/1081	373/8935	0.999994	0.999994	0.599638	12671/12266/108072/14815/22354/170483/14293/233571/23936/13609/12273/11541/12801/19217/19219/22094/11554/14608/74191/14289/18438	21	Chrm3/C3/Grm6/Nr3c1/Vipr1/Grin3b/Fpr1/P2ry6/Lynx1/S1pr1/C5ar1/Adora2b/Cnr1/Ptger2/Ptger4/Tshb/Adrb1/Gpr83/P2ry13/Fpr2/P2rx4	https://www.kegg.jp/kegg-bin/show_pathway?mmu04080/12671%09red/12266%09red/108072%09red/14815%09red/22354%09red/170483%09red/14293%09red/233571%09red/23936%09red/13609%09red/12273%09red/11541%09red/12801%09red/19217%09red/19219%09red/22094%09red/11554%09red/14608%09red/74191%09red/14289%09red/18438%09red	Environmental Information Processing	Signaling molecules and interaction

## Sheet: README
标题	说明
ID	编号
Description	描述信息
GeneRatio	输入的差异基因中属于该通路的基因数量/输入的差异基因包含在kegg数据库的基因数量
BgRatio	kegg数据库中该物种的基因中，属于该通路的基因数量/kegg该物种的基因的总数量
pvalue	P值
p.adjust	校正P值（BH方法校正后的P值）
qvalue	Q值（Q方法校正后的P值）
geneID	与该功能相关的差异基因的kegg id，用“/”分割
Count	与该功能相关的差异基因的数目
geneSymbol	与该功能相关的差异基因的geneSymbol，用“/”分割，geneSymbol与geneID从左到右按顺序一一对应
keggLink	通路图kegg链接地址（标记颜色）
level_a	kegg 通路分级A注释（层级关系参考：https://www.kegg.jp/kegg/pathway.html）
level_b	kegg 通路分级B注释
