# Supplementary material for: Anti-Inflammatory and Immunomodulatory Effects of 0.1 Sub-Terahertz Irradiation in Collagen-Induced Arthritis Mice
Source: Int J Mol Sci. 2024 May 29;25(11):5963. doi: 10.3390/ijms25115963 (PMC11172739; doi:10.3390/ijms25115963)
Supplement: Supplementary file 1 [file ijms-25-05963-s001.zip › Table Supplement S5.xlsx]

## Sheet: Sheet1
ID	F1	F2	F3	M1	M2	M3	baseMeanA	baseMeanB	baseMean	log2FoldChange	lfcSE	stat	pvalue	padj	type	ID
Chac1	32.3784	17.766	54.4243	0	0	0	34.8562	0	17.4281	7.2091	1.49091	4.83537	1.32901e-06	NA	Up	Chac1
Fstl3	28.8463	33.84	37.1899	0	0	0	33.2921	0	16.646	7.14298	1.46999	4.85922	1.17851e-06	NA	Up	Fstl3
Rsad1	26.4915	25.38	36.2829	0	0	0	29.3848	0	14.6924	6.96293	1.50724	4.61966	3.84372e-06	NA	Up	Rsad1
Garem1	18.8384	33.84	23.5839	0	0	0	25.4207	0	12.7104	6.75331	1.5576	4.3357	1.45294e-05	NA	Up	Garem1
Nfib	9.41918	14.382	49.8889	0	0	0	24.5634	0	12.2817	6.70079	1.63973	4.08653	4.37875e-05	NA	Up	Nfib
Adrb1	18.2497	23.688	19.0485	0	0	0	20.3287	0	10.1644	6.4318	1.62936	3.94745	7.89878e-05	NA	Up	Adrb1
Efcab7	4.12089	30.456	26.3051	0	0	0	20.294	0	10.147	6.42526	1.7189	3.738	0.000185492	NA	Up	Efcab7
Gsta4	15.8949	10.152	32.6546	0	0	0	19.5671	0	9.78357	6.3752	1.6791	3.79679	0.000146581	NA	Up	Gsta4
Amotl1	13.5401	27.072	4.53536	0	0	0	15.0491	0	7.52457	5.9989	1.82605	3.28517	0.00101921	NA	Up	Amotl1
Tspan1	9.41918	6.768	29.0263	0	0	0	15.0712	0	7.53558	5.99715	1.81634	3.30178	0.000960733	NA	Up	Tspan1
Tnk1	7.06439	16.92	20.8626	0	0	0	14.949	0	7.47451	5.98502	1.79001	3.34356	0.000827107	NA	Up	Tnk1
Akap1	18.8384	21.15	3.62829	0	0	0	14.5389	0	7.26944	5.95149	1.84548	3.2249	0.00126015	NA	Up	Akap1
Lmbrd2	5.29829	14.382	23.5839	0	0	0	14.4214	0	7.21069	5.93234	1.82788	3.24547	0.00117256	NA	Up	Lmbrd2
Shisa8	4.70959	8.46	29.0263	0	0	0	14.0653	0	7.03265	5.89577	1.87284	3.14804	0.00164368	NA	Up	Shisa8
Tbc1d19	5.29829	13.536	21.7697	0	0	0	13.5347	0	6.76734	5.84091	1.85482	3.14904	0.00163808	NA	Up	Tbc1d19
Rhpn2	14.1288	4.23	21.7697	0	0	0	13.3762	0	6.68808	5.82798	1.87408	3.10978	0.00187225	NA	Up	Rhpn2
Ren1	25.9028	0	13.6061	0	0	0	13.1696	0	6.5848	5.80989	2.14645	2.70675	0.00679457	NA	Up	Ren1
Bik	22.9593	0	16.3273	0	0	0	13.0955	0	6.54776	5.80073	2.14399	2.70557	0.00681876	NA	Up	Bik
Cenpn	16.4836	0	22.6768	0	0	0	13.0535	0	6.52673	5.79364	2.1451	2.70088	0.0069157	NA	Up	Cenpn
Klrc3	11.1853	5.922	21.7697	0	0	0	12.959	0	6.4795	5.78098	1.87281	3.08679	0.00202331	NA	Up	Klrc3
Tmem218	4.70959	19.458	14.5131	0	0	0	12.8936	0	6.44679	5.77143	1.88123	3.0679	0.0021557	NA	Up	Tmem218
Gm45929	14.1288	23.688	0	0	0	0	12.6056	0	6.3028	5.74437	2.16218	2.65675	0.00788983	NA	Up	Gm45929
Tigd3	16.4836	21.15	0	0	0	0	12.5445	0	6.27226	5.73816	2.16128	2.65499	0.00793119	NA	Up	Tigd3
Zfp111	2.94349	6.768	27.2121	0	0	0	12.3079	0	6.15394	5.70263	1.97024	2.89438	0.00379903	NA	Up	Zfp111
Zbtb8a	4.70959	10.152	21.7697	0	0	0	12.2104	0	6.10522	5.69211	1.91749	2.96853	0.0029923	NA	Up	Zbtb8a
Etl4	12.3627	5.076	18.1414	0	0	0	11.86	0	5.93002	5.65445	1.91807	2.948	0.00319839	NA	Up	Etl4
Plscr4	14.1288	21.15	0	0	0	0	11.7596	0	5.8798	5.64451	2.19968	2.56606	0.0102861	NA	Up	Plscr4
Rbm11	3.53219	20.304	10.8849	0	0	0	11.5737	0	5.78684	5.61561	1.95804	2.86797	0.00413115	NA	Up	Rbm11
Dntt	7.06439	9.306	18.1414	0	0	0	11.5039	0	5.75197	5.60765	1.92239	2.91703	0.00353386	NA	Up	Dntt
Gprc5a	12.3627	0	21.7697	0	0	0	11.3775	0	5.68873	5.59449	2.2265	2.51268	0.0119818	NA	Up	Gprc5a
Slc16a2	8.83048	14.382	10.8849	0	0	0	11.3658	0	5.68289	5.59215	1.91229	2.92433	0.00345203	NA	Up	Slc16a2
Pcdhgb7	0	0	33.5616	0	0	0	11.1872	0	5.59361	5.56648	2.59693	2.14348	0.0320745	NA	Up	Pcdhgb7
Cysrt1	7.06439	0	26.3051	0	0	0	11.1232	0	5.56158	5.55959	2.26253	2.45724	0.0140007	NA	Up	Cysrt1
Zfr2	19.4271	6.768	6.3495	0	0	0	10.8482	0	5.42409	5.5318	1.9739	2.80248	0.00507121	NA	Up	Zfr2
Rab39b	6.47569	13.536	12.699	0	0	0	10.9036	0	5.45178	5.53076	1.94494	2.84366	0.00445981	NA	Up	Rab39b
Rmdn2	2.94349	21.996	7.25657	0	0	0	10.732	0	5.36601	5.50697	2.02506	2.71941	0.00653985	NA	Up	Rmdn2
Fkbp10	0	6.768	25.398	0	0	0	10.722	0	5.361	5.50407	2.30933	2.3834	0.0171534	NA	Up	Fkbp10
Zfp773	14.1288	6.768	10.8849	0	0	0	10.5939	0	5.29694	5.49421	1.96108	2.80162	0.00508475	NA	Up	Zfp773
Lmcd1	0	10.152	21.7697	0	0	0	10.6406	0	5.32029	5.49326	2.29599	2.39255	0.0167319	NA	Up	Lmcd1
Sult6b2	14.7175	16.92	0	0	0	0	10.5458	0	5.27291	5.48823	2.2628	2.42542	0.0152907	NA	Up	Sult6b2
Plpp1	2.3548	10.998	18.1414	0	0	0	10.4981	0	5.24904	5.47337	2.03223	2.69329	0.00707511	NA	Up	Plpp1
Zfp93	0	20.304	10.8849	0	0	0	10.3963	0	5.19814	5.46069	2.30737	2.36663	0.0179507	NA	Up	Zfp93
Apol7c	16.4836	3.384	10.8849	0	0	0	10.2508	0	5.12541	5.44822	2.02019	2.69689	0.00699908	NA	Up	Apol7c
Pcsk1	2.3548	24.534	3.62829	0	0	0	10.1724	0	5.08618	5.43011	2.10708	2.57708	0.00996399	NA	Up	Pcsk1
Fam13a	9.41918	13.536	7.25657	0	0	0	10.0706	0	5.03529	5.419	1.98871	2.72488	0.0064325	NA	Up	Fam13a
Palm3	8.83048	9.306	11.7919	0	0	0	9.97614	0	4.98807	5.40436	1.98771	2.71888	0.00655027	NA	Up	Palm3
Cit	8.24179	3.384	18.1414	0	0	0	9.92241	0	4.9612	5.39539	2.04642	2.63651	0.0083764	NA	Up	Cit
H3c15	0	29.61	0	0	0	0	9.87	0	4.935	5.38766	2.67763	2.0121	0.0442094	NA	Up	H3c15
Phldb2	4.70959	6.768	18.1414	0	0	0	9.87301	0	4.9365	5.38593	2.03675	2.64437	0.00818433	NA	Up	Phldb2
Comp	9.41918	10.998	9.07072	0	0	0	9.8293	0	4.91465	5.38385	1.99595	2.69738	0.00698866	NA	Up	Comp
Itga10	2.3548	12.69	14.5131	0	0	0	9.85265	0	4.92632	5.38217	2.06162	2.61065	0.00903693	NA	Up	Itga10
Ankk1	14.1288	3.384	11.7919	0	0	0	9.76824	0	4.88412	5.37749	2.04392	2.63096	0.00851437	NA	Up	Ankk1
Folr1	14.7175	0	14.5131	0	0	0	9.74354	0	4.87177	5.37309	2.31799	2.31799	0.0204498	NA	Up	Folr1
Il20rb	4.12089	15.228	9.97779	0	0	0	9.77556	0	4.88778	5.37241	2.03377	2.6416	0.00825146	NA	Up	Il20rb
Cdr2l	21.1932	7.614	0	0	0	0	9.60239	0	4.80119	5.35651	2.3411	2.28803	0.022136	NA	Up	Cdr2l
Gna14	11.774	16.92	0	0	0	0	9.56466	0	4.78233	5.34668	2.32766	2.29702	0.0216178	NA	Up	Gna14
Cyp2u1	0	3.384	25.398	0	0	0	9.594	0	4.797	5.34345	2.41066	2.21659	0.0266512	NA	Up	Cyp2u1
Mybph	14.1288	14.382	0	0	0	0	9.50359	0	4.7518	5.33857	2.32973	2.2915	0.0219348	NA	Up	Mybph
Cmtm8	12.3627	0	15.4202	0	0	0	9.26096	0	4.63048	5.29887	2.35257	2.25237	0.0242989	NA	Up	Cmtm8
Ptar1	9.41918	10.152	8.16364	0	0	0	9.24494	0	4.62247	5.29589	2.03589	2.60127	0.00928802	NA	Up	Ptar1
Pllp	24.1367	3.384	0	0	0	0	9.17355	0	4.58678	5.29214	2.41222	2.19389	0.0282433	NA	Up	Pllp
Tcf15	11.774	6.768	9.07072	0	0	0	9.20423	0	4.60212	5.29108	2.04467	2.58774	0.00966072	NA	Up	Tcf15
H2-Q2	4.70959	9.306	13.6061	0	0	0	9.20722	0	4.60361	5.28581	2.06057	2.56521	0.0103112	NA	Up	H2-Q2
Stkld1	15.8949	5.076	6.3495	0	0	0	9.10679	0	4.5534	5.279	2.07963	2.53844	0.0111349	NA	Up	Stkld1
Map7d3	2.3548	3.384	21.7697	0	0	0	9.1695	0	4.58475	5.27773	2.16168	2.4415	0.0146264	NA	Up	Map7d3
Pdia5	5.29829	10.152	11.7919	0	0	0	9.08074	0	4.54037	5.26655	2.06079	2.5556	0.0106004	NA	Up	Pdia5
Gpx7	2.94349	4.23	19.9556	0	0	0	9.04302	0	4.52151	5.25807	2.13996	2.45709	0.0140066	NA	Up	Gpx7
Zfp286	16.4836	6.768	3.62829	0	0	0	8.95995	0	4.47998	5.25644	2.10611	2.49581	0.0125672	NA	Up	Zfp286
Myo1b	11.774	4.23	10.8849	0	0	0	8.96295	0	4.48147	5.25258	2.08047	2.52471	0.0115795	NA	Up	Myo1b
Lgi4	4.70959	0	21.7697	0	0	0	8.82644	0	4.41322	5.22524	2.4209	2.15839	0.0308976	NA	Up	Lgi4
Hoxb3	9.41918	16.92	0	0	0	0	8.77973	0	4.38986	5.22246	2.38974	2.18537	0.028862	NA	Up	Hoxb3
Apol10b	5.88699	10.998	9.07072	0	0	0	8.6519	0	4.32595	5.19775	2.08754	2.4899	0.0127779	NA	Up	Apol10b
Cenpp	9.41918	11.844	4.53536	0	0	0	8.59951	0	4.29976	5.19251	2.10362	2.46837	0.0135731	NA	Up	Cenpp
Chdh	0	6.768	19.0485	0	0	0	8.6055	0	4.30275	5.1866	2.4438	2.12235	0.0338085	NA	Up	Chdh
Btnl9	2.3548	2.538	20.8626	0	0	0	8.58515	0	4.29257	5.18277	2.2144	2.34048	0.0192588	NA	Up	Btnl9
Drp2	11.774	10.152	3.62829	0	0	0	8.51809	0	4.25904	5.18074	2.12133	2.44221	0.0145978	NA	Up	Drp2
Fam57a	10.0079	0	15.4202	0	0	0	8.47603	0	4.23802	5.17025	2.41676	2.13933	0.0324087	NA	Up	Fam57a
A4galt	11.774	13.536	0	0	0	0	8.43666	0	4.21833	5.16644	2.41256	2.14148	0.0322353	NA	Up	A4galt
4921507P07Rik	7.65309	6.768	10.8849	0	0	0	8.43532	0	4.21766	5.1623	2.10213	2.45575	0.0140592	NA	Up	4921507P07Rik
Otoa	14.1288	10.998	0	0	0	0	8.37559	0	4.1878	5.15728	2.41878	2.13218	0.0329921	NA	Up	Otoa
Six5	0	3.384	21.7697	0	0	0	8.38457	0	4.19229	5.14885	2.49549	2.06326	0.0390875	NA	Up	Six5
Hoxd9	0	17.766	7.25657	0	0	0	8.34086	0	4.17043	5.14286	2.46218	2.08875	0.0367306	NA	Up	Hoxd9
Tdgf1	9.41918	0	15.4202	0	0	0	8.2798	0	4.1399	5.13622	2.43464	2.10964	0.0348894	NA	Up	Tdgf1
Sema6c	0	21.15	3.62829	0	0	0	8.25943	0	4.12972	5.12927	2.50212	2.04997	0.0403671	NA	Up	Sema6c
Osbpl6	12.3627	0	11.7919	0	0	0	8.05154	0	4.02577	5.09812	2.45121	2.07984	0.03754	NA	Up	Osbpl6
Apoo	17.0723	32.994	30.8404	0	0	2.12462	26.9689	0.708208	13.8386	5.0668	1.42433	3.55731	0.000374669	NA	Up	Apoo
Lmo7	9.41918	6.768	7.25657	0	0	0	7.81459	0	3.90729	5.05457	2.15426	2.34632	0.01896	NA	Up	Lmo7
Arhgef16	16.4836	6.768	0	0	0	0	7.75052	0	3.87526	5.04738	2.4892	2.02771	0.0425895	NA	Up	Arhgef16
Elavl4	16.4836	0	6.3495	0	0	0	7.61102	0	3.80551	5.02045	2.50954	2.00055	0.045441	NA	Up	Elavl4
Trim2	6.47569	0	16.3273	0	0	0	7.60099	0	3.8005	5.01119	2.50839	1.99777	0.0457417	NA	Up	Trim2
Odf2l	15.8949	6.768	0	0	0	0	7.55429	0	3.77715	5.01032	2.50749	1.99814	0.0457016	NA	Up	Odf2l
Ephb2	4.70959	13.536	4.53536	0	0	0	7.59365	0	3.79683	5.00988	2.20683	2.27017	0.0231973	NA	Up	Ephb2
Ppp1r3e	4.70959	17.766	0	0	0	0	7.49187	0	3.74593	4.99161	2.52876	1.97394	0.0483884	NA	Up	Ppp1r3e
4930519G04Rik	11.774	6.768	3.62829	0	0	0	7.39009	0	3.69504	4.97709	2.22125	2.24067	0.0250473	NA	Up	4930519G04Rik
Cyp3a13	8.24179	7.614	6.3495	0	0	0	7.40176	0	3.70088	4.97577	2.19319	2.26874	0.0232843	NA	Up	Cyp3a13
Epb41l5	7.65309	14.382	0	0	0	0	7.34503	0	3.67252	4.96496	2.52334	1.96762	0.0491121	NA	Up	Epb41l5
Prss39	5.29829	7.614	8.16364	0	0	0	7.02531	0	3.51266	4.89758	2.2353	2.19102	0.0284501	NA	Up	Prss39
Tnn	3.53219	6.768	9.97779	0	0	0	6.75933	0	3.37966	4.83992	2.28182	2.12108	0.033915	NA	Up	Tnn
Adcy10	2.3548	6.768	10.8849	0	0	0	6.66922	0	3.33461	4.81933	2.31439	2.08233	0.0373125	NA	Up	Adcy10
Grin3b	7.06439	5.922	6.3495	0	0	0	6.4453	0	3.22265	4.77583	2.30059	2.07592	0.0379016	NA	Up	Grin3b
Nap1l2	7.65309	4.23	7.25657	0	0	0	6.37989	0	3.18994	4.76156	2.31647	2.05553	0.0398281	NA	Up	Nap1l2
Mansc4	4.70959	4.23	9.97779	0	0	0	6.30579	0	3.1529	4.74102	2.33573	2.02979	0.0423784	NA	Up	Mansc4
Col9a3	7.65309	6.768	3.62829	0	0	0	6.01646	0	3.00823	4.67825	2.36914	1.97466	0.0483067	NA	Up	Col9a3
Zfp365	47.0959	14.382	26.3051	0	0	4.24925	29.261	1.41642	15.3387	4.23535	1.25749	3.3681	0.000756889	NA	Up	Zfp365
Kcna2	18.8384	36.378	19.0485	0	5.51613	0	24.755	1.83871	13.2968	3.80087	1.2887	2.94939	0.00318405	NA	Up	Kcna2
Scn1b	15.8949	20.304	24.4909	0	0	4.24925	20.2299	1.41642	10.8232	3.71122	1.3585	2.73185	0.00629805	NA	Up	Scn1b
Ddx43	12.9514	26.226	17.2344	0	0	4.24925	18.8039	1.41642	10.1102	3.6107	1.3995	2.58	0.00988004	NA	Up	Ddx43
AI661453	6.47569	20.304	27.2121	0	5.51613	0	17.9973	1.83871	9.91799	3.32789	1.45415	2.28855	0.0221058	NA	Up	AI661453
Il6	27.0802	29.61	9.07072	0	6.89516	0	21.9203	2.29839	12.1093	3.29455	1.34454	2.45032	0.0142731	NA	Up	Il6
Lamp3	18.8384	30.456	4.53536	0	0	5.31156	17.9432	1.77052	9.85688	3.24945	1.4679	2.21367	0.0268514	NA	Up	Lamp3
Xlr	13.5401	9.306	18.1414	0	0	4.24925	13.6625	1.41642	7.53946	3.16685	1.54243	2.05315	0.040058	NA	Up	Xlr
Tlr3	25.3141	17.766	7.25657	0	0	5.31156	16.7789	1.77052	9.2747	3.15382	1.45365	2.16959	0.0300378	NA	Up	Tlr3
Muc4	18.8384	13.536	14.5131	0	5.51613	0	15.6292	1.83871	8.73394	3.1297	1.4667	2.13383	0.0328563	NA	Up	Muc4
Tube1	12.3627	10.152	22.6768	0	5.51613	0	15.0638	1.83871	8.45127	3.07159	1.4997	2.04813	0.0405468	NA	Up	Tube1
Ankrd9	12.9514	20.304	13.6061	0	0	5.31156	15.6205	1.77052	8.6955	3.04542	1.45121	2.09853	0.0358583	NA	Up	Ankrd9
Mcoln3	2.94349	17.766	33.5616	0	6.89516	0	18.0904	2.29839	10.1944	3.00304	1.5044	1.99616	0.045916	NA	Up	Mcoln3
Gm3604	7.06439	23.688	14.5131	0	0	5.31156	15.0885	1.77052	8.42952	2.99766	1.49831	2.00069	0.0454259	NA	Up	Gm3604
Meox2	11.774	13.536	54.4243	5.72141	0	4.24925	26.5781	3.32355	14.9508	2.98742	1.15205	2.59314	0.00951051	NA	Up	Meox2
Stxbp4	15.8949	26.226	29.0263	0	0	8.4985	23.7157	2.83283	13.2743	2.98113	1.2549	2.37559	0.017521	NA	Up	Stxbp4
Arhgap22	23.548	7.614	21.7697	0	6.89516	0	17.6439	2.29839	9.97114	2.97696	1.43059	2.08093	0.0374405	NA	Up	Arhgap22
Atad5	19.4271	16.92	54.4243	0	12.4113	0	30.2571	4.13709	17.1971	2.89501	1.22785	2.3578	0.0183837	NA	Up	Atad5
Wfikkn2	13.5401	38.916	11.7919	0	0	8.4985	21.416	2.83283	12.1244	2.84284	1.33789	2.12487	0.0335974	NA	Up	Wfikkn2
Mal	49.4507	30.456	48.0748	12.8732	0	5.31156	42.6605	6.06158	24.361	2.82718	0.896276	3.15436	0.00160851	NA	Up	Mal
Mccc1	35.9106	43.992	58.0526	0	11.0323	8.4985	45.9851	6.51025	26.2477	2.80091	0.848643	3.30046	0.000965262	NA	Up	Mccc1
Tet1	35.3219	17.766	8.16364	0	0	8.4985	20.4172	2.83283	11.625	2.78213	1.3625	2.04192	0.041159	NA	Up	Tet1
Ikzf4	37.6767	16.92	21.7697	0	12.4113	0	25.4555	4.13709	14.7963	2.64939	1.25963	2.1033	0.0354394	NA	Up	Ikzf4
Grm6	32.3784	34.686	37.1899	0	12.4113	4.24925	34.7515	5.55351	20.1525	2.64829	0.952565	2.78017	0.00543312	NA	Up	Grm6
Spns3	47.6846	10.152	17.2344	0	6.89516	5.31156	25.0237	4.06891	14.5463	2.61055	1.13211	2.30592	0.0211152	NA	Up	Spns3
Nicn1	28.2576	21.996	14.5131	0	6.89516	4.24925	21.5889	3.7148	12.6519	2.53038	1.12381	2.25161	0.0243467	NA	Up	Nicn1
Pdpr	32.9671	40.608	68.0304	12.8732	0	12.7477	47.2018	8.54031	27.8711	2.45153	0.856565	2.86205	0.00420915	NA	Up	Pdpr
Ogfod3	33.5558	27.072	25.398	5.72141	11.0323	0	28.6753	5.58456	17.1299	2.39543	1.02573	2.33535	0.0195253	NA	Up	Ogfod3
Gpatch4	19.4271	59.22	72.5657	11.4428	0	16.997	50.4043	9.47994	29.9421	2.38773	0.89148	2.67839	0.00739763	NA	Up	Gpatch4
Mab21l4	21.1932	7.614	58.0526	5.72141	12.4113	0	28.9532	6.04423	17.4987	2.28309	1.13636	2.00913	0.0445232	NA	Up	Mab21l4
Prickle1	20.0158	43.992	52.6101	5.72141	9.65322	8.4985	38.8726	7.95771	23.4152	2.27935	0.789752	2.88616	0.00389971	NA	Up	Prickle1
Zfp995	32.9671	42.3	54.4243	0	5.51613	22.3086	43.2305	9.27489	26.2527	2.18148	0.919883	2.37147	0.0177174	NA	Up	Zfp995
Alg2	96.5466	64.296	89.8001	0	23.4435	31.8694	83.5476	18.4376	50.9926	2.16312	0.734857	2.94359	0.0032443	NA	Up	Alg2
Gfi1	33.5558	16.92	21.7697	8.58212	0	8.4985	24.0819	5.69354	14.8877	2.07103	1.05547	1.96218	0.0497413	NA	Up	Gfi1
Rhbdd3	30.6123	24.534	39.0041	11.4428	12.4113	0	31.3835	7.95137	19.6674	2.00841	0.980982	2.04734	0.0406244	NA	Up	Rhbdd3
Hells	7.65309	58.374	39.0041	7.15177	11.0323	8.4985	35.0104	8.89417	21.9523	1.97161	0.891556	2.21142	0.0270067	NA	Up	Hells
Phf11d	36.4993	26.226	27.2121	15.7339	0	7.43619	29.9792	7.72336	18.8513	1.96346	0.978505	2.00659	0.044793	NA	Up	Phf11d
Zgrf1	30.6123	43.992	48.9819	5.72141	12.4113	13.8101	41.1954	10.6476	25.9215	1.93672	0.723837	2.67563	0.00745887	NA	Up	Zgrf1
Sept10	39.4428	30.456	39.9111	12.8732	0	15.9347	36.6033	9.60262	23.103	1.9158	0.904182	2.11882	0.0341053	NA	Up	Sept10
Akr1c13	47.6846	59.22	55.3314	27.1767	16.5484	0	54.0787	14.575	34.3268	1.91297	0.851875	2.2456	0.0247298	NA	Up	Akr1c13
Tubd1	51.8055	55.836	34.4687	20.025	11.0323	8.4985	47.3701	13.1852	30.2777	1.86052	0.677626	2.74564	0.00603925	NA	Up	Tubd1
Krt13	48.2733	43.146	68.0304	11.4428	11.0323	21.2462	53.1499	14.5738	33.8618	1.84954	0.637959	2.89915	0.00374175	NA	Up	Krt13
Uhrf1	22.3706	41.454	54.4243	0	11.0323	21.2462	39.4163	10.7595	25.0879	1.84619	0.920862	2.00484	0.0449798	NA	Up	Uhrf1
Nars2	28.8463	66.834	43.5394	17.1642	0	21.2462	46.4066	12.8035	29.605	1.84353	0.871381	2.11564	0.0343751	NA	Up	Nars2
Ppic	63.5795	78.678	35.3758	11.4428	17.9274	21.2462	59.2111	16.8722	38.0416	1.80349	0.619951	2.90909	0.00362485	NA	Up	Ppic
Ddx11	87.7161	82.908	72.5657	48.632	22.0645	0	81.0633	23.5655	52.3144	1.79861	0.804178	2.23659	0.0253135	NA	Up	Ddx11
Zcwpw1	27.0802	79.524	32.6546	11.4428	20.6855	8.4985	46.4196	13.5423	29.9809	1.78405	0.734828	2.42785	0.0151885	NA	Up	Zcwpw1
Ptch1	90.0709	118.44	75.2869	11.4428	27.5806	42.4925	94.5993	27.172	60.8856	1.78354	0.537192	3.32012	0.000899798	NA	Up	Ptch1
Samd3	67.7004	56.682	87.0789	45.7713	17.9274	0	70.4871	21.2329	45.86	1.74717	0.837064	2.08726	0.0368649	NA	Up	Samd3
Plet1	46.5072	32.994	194.113	11.4428	49.6451	21.2462	91.2048	27.4447	59.3248	1.73156	0.707494	2.44745	0.014387	NA	Up	Plet1
Shmt1	40.0315	38.916	25.398	5.72141	9.65322	15.9347	34.7818	10.4364	22.6091	1.72038	0.769959	2.23439	0.0254578	NA	Up	Shmt1
N6amt1	67.7004	64.296	55.3314	24.316	22.0645	11.6854	62.4426	19.3553	40.899	1.70436	0.57311	2.97387	0.00294067	NA	Up	N6amt1
Pla2g4b	47.0959	65.988	56.2384	17.1642	23.4435	12.7477	56.4408	17.7852	37.113	1.67315	0.593488	2.81918	0.00481471	NA	Up	Pla2g4b
Cacnb1	41.2089	33.84	23.5839	7.15177	5.51613	18.0593	32.8776	10.2424	21.56	1.66227	0.807548	2.05841	0.0395504	NA	Up	Cacnb1
Prmt6	94.7805	53.298	87.9859	17.1642	5.51613	50.991	78.6882	24.5571	51.6226	1.66079	0.669684	2.47995	0.0131399	NA	Up	Prmt6
Cul9	58.8699	99.828	82.5435	34.3285	22.0645	20.1839	80.4138	25.5256	52.9697	1.66058	0.517507	3.2088	0.0013329	NA	Up	Cul9
Cxcl12	28.2576	60.912	22.6768	7.15177	6.89516	21.2462	37.2821	11.7644	24.5233	1.6409	0.804647	2.03927	0.0414227	NA	Up	Cxcl12
Gm6377	61.8134	43.992	86.1718	30.0374	11.0323	21.2462	63.9924	20.772	42.3822	1.6235	0.599651	2.70741	0.00678111	NA	Up	Gm6377
Srbd1	95.3692	106.596	86.1718	24.316	11.0323	57.3649	96.0457	30.9044	63.475	1.61808	0.561919	2.87955	0.00398238	NA	Up	Srbd1
Acad10	34.7332	57.528	45.3536	8.58212	24.8226	12.7477	45.8716	15.3841	30.6279	1.57687	0.679512	2.32059	0.0203091	NA	Up	Acad10
Cnksr3	47.0959	64.296	47.1677	17.1642	11.0323	25.4955	52.8532	17.8973	35.3753	1.54919	0.617192	2.51005	0.0120713	NA	Up	Cnksr3
Sesn3	86.5388	76.14	96.1496	51.4927	16.5484	24.4332	86.2761	30.8248	58.5504	1.49199	0.525845	2.83732	0.00454938	NA	Up	Sesn3
D17H6S56E-5	33.5558	54.144	48.9819	20.025	16.5484	12.7477	45.5606	16.4404	31.0005	1.4752	0.639085	2.3083	0.0209825	NA	Up	D17H6S56E-5
Slc5a6	39.4428	77.832	97.0567	22.8857	27.5806	26.5578	71.4438	25.6747	48.5593	1.47053	0.553011	2.65914	0.00783404	NA	Up	Slc5a6
D3Ertd751e	64.1682	36.378	46.2606	28.6071	12.4113	12.7477	48.9356	17.922	33.4288	1.46208	0.652024	2.24237	0.0249376	NA	Up	D3Ertd751e
Polr2k	48.2733	47.376	50.796	17.1642	27.5806	9.56081	48.8151	18.1019	33.4585	1.44358	0.63852	2.26082	0.0237704	NA	Up	Polr2k
Zfp970	93.0144	87.984	48.0748	24.316	17.9274	42.4925	76.3578	28.2453	52.3015	1.42512	0.550567	2.58846	0.00964049	NA	Up	Zfp970
Hyal2	37.6767	42.3	61.6809	18.5946	22.0645	12.7477	47.2192	17.8023	32.5107	1.41268	0.630118	2.24194	0.0249655	NA	Up	Hyal2
Zfp27	56.5151	33.84	61.6809	10.0125	31.7177	16.997	50.6787	19.5757	35.1272	1.37425	0.652021	2.10767	0.0350595	NA	Up	Zfp27
Cenpc1	58.2812	86.292	72.5657	24.316	27.5806	31.8694	72.3796	27.922	50.1508	1.36765	0.502937	2.71933	0.00654149	NA	Up	Cenpc1
Gpr89	88.8935	76.986	65.3091	42.9106	26.2016	21.2462	77.0629	30.1195	53.5912	1.36642	0.50776	2.69108	0.00712216	NA	Up	Gpr89
Apex2	74.7648	54.144	69.8445	17.1642	17.9274	41.4302	66.2511	25.5073	45.8792	1.36198	0.567939	2.39811	0.0164799	NA	Up	Apex2
Blm	37.088	46.53	47.1677	18.5946	17.9274	14.8724	43.5953	17.1315	30.3634	1.34988	0.626075	2.1561	0.0310759	NA	Up	Blm
Gm10778	68.8778	76.986	65.3091	8.58212	38.6129	36.1186	70.391	27.7712	49.0811	1.3333	0.587445	2.26966	0.0232284	NA	Up	Gm10778
Fahd2a	36.4993	47.376	52.6101	11.4428	20.6855	22.3086	45.4952	18.1456	31.8204	1.31591	0.632864	2.0793	0.0375902	NA	Up	Fahd2a
Sec22a	74.7648	67.68	44.4465	38.6195	8.27419	29.7447	62.2971	25.5462	43.9216	1.28637	0.622957	2.06494	0.0389283	NA	Up	Sec22a
Zfp169	68.8778	38.916	65.3091	25.7464	11.0323	33.994	57.701	23.5909	40.6459	1.28218	0.611641	2.0963	0.0360559	NA	Up	Zfp169
Cd40lg	141.288	118.44	129.711	32.8981	53.7822	74.3619	129.813	53.6807	91.7469	1.26493	0.410271	3.08317	0.00204808	NA	Up	Cd40lg
Zfp759	62.4021	43.146	39.9111	22.8857	17.9274	20.1839	48.4864	20.3323	34.4094	1.25811	0.599129	2.09989	0.0357383	NA	Up	Zfp759
Gnb4	114.796	96.444	140.596	24.316	88.258	36.1186	117.279	49.5642	83.4215	1.24539	0.493097	2.52565	0.0115486	NA	Up	Gnb4
Tchp	74.7648	59.22	46.2606	11.4428	22.0645	42.4925	60.0818	25.3333	42.7075	1.23242	0.611408	2.01571	0.0438302	NA	Up	Tchp
Eogt	66.523	128.592	60.7738	28.6071	34.4758	45.6794	85.2963	36.2541	60.7752	1.22674	0.506315	2.42288	0.0153978	NA	Up	Eogt
Cav1	154.239	147.204	170.529	40.0499	64.8145	95.6081	157.324	66.8242	112.074	1.22515	0.386776	3.16758	0.00153712	NA	Up	Cav1
Qsox2	65.9343	54.144	44.4465	34.3285	24.8226	12.7477	54.8416	23.9663	39.4039	1.2093	0.597304	2.0246	0.0429086	NA	Up	Qsox2
Spred2	45.3298	73.602	85.2647	31.4678	9.65322	46.7417	68.0655	29.2876	48.6766	1.20313	0.61231	1.9649	0.0494261	NA	Up	Spred2
Abcb1b	52.9829	37.224	54.4243	18.5946	16.5484	27.6201	48.2104	20.921	34.5657	1.19641	0.603597	1.98213	0.0474644	NA	Up	Abcb1b
Vps45	80.0631	82.908	109.756	54.3534	22.0645	42.4925	90.9089	39.6368	65.2729	1.19576	0.480286	2.48968	0.0127857	NA	Up	Vps45
Gpam	44.1524	71.064	94.3354	34.3285	31.7177	25.4955	69.8506	30.5139	50.1823	1.1948	0.528808	2.25942	0.0238574	NA	Up	Gpam
Chd1l	175.432	123.516	151.481	64.3659	71.7096	63.7387	150.143	66.6048	108.374	1.17526	0.350599	3.35215	0.000801853	NA	Up	Chd1l
Bivm	79.4744	92.214	127.897	28.6071	46.8871	56.3025	99.8618	43.9322	71.897	1.17487	0.455157	2.58124	0.00984463	NA	Up	Bivm
Tbc1d8b	81.2405	106.596	106.127	34.3285	59.2984	37.1809	97.988	43.6026	70.7953	1.16903	0.441369	2.64864	0.00808162	NA	Up	Tbc1d8b
Ctps	98.9014	84.6	97.9637	11.4428	63.4354	50.991	93.8217	41.9564	67.8891	1.15601	0.546972	2.11347	0.0345609	NA	Up	Ctps
Noc3l	96.5466	54.144	94.3354	45.7713	34.4758	30.8071	81.6754	37.0181	59.3467	1.14779	0.486073	2.36136	0.018208	NA	Up	Noc3l
Pnpt1	154.239	173.43	141.503	28.6071	81.3629	100.92	156.391	70.2965	113.344	1.14547	0.430243	2.66237	0.0077592	NA	Up	Pnpt1
Atm	327.905	241.956	341.059	145.896	157.21	110.48	303.64	137.862	220.751	1.14358	0.27556	4.15002	3.32442e-05	NA	Up	Atm
Tex9	50.0394	57.528	62.5879	30.0374	22.0645	25.4955	56.7185	25.8658	41.2921	1.13217	0.538511	2.1024	0.0355184	NA	Up	Tex9
Cpne4	103.611	178.506	162.366	80.0998	16.5484	106.231	148.161	67.6265	107.894	1.1239	0.516973	2.17401	0.0297045	NA	Up	Cpne4
Rrp12	129.514	131.13	141.503	35.7588	37.2338	110.48	134.049	61.1577	97.6034	1.11858	0.465003	2.40553	0.0161489	NA	Up	Rrp12
Qser1	126.57	105.75	82.5435	67.2266	42.75	37.1809	104.955	49.0525	77.0036	1.10627	0.435379	2.54095	0.0110553	NA	Up	Qser1
Adamts6	55.9264	74.448	113.384	34.3285	49.6451	29.7447	81.2528	37.9061	59.5795	1.10057	0.499119	2.20503	0.027452	NA	Up	Adamts6
Usp6nl	110.675	114.21	142.41	22.8857	99.2903	50.991	122.432	57.7223	90.0771	1.08427	0.485612	2.23279	0.0255626	NA	Up	Usp6nl
Amigo2	78.297	103.212	104.313	58.6445	34.4758	42.4925	95.2741	45.2043	70.2392	1.07602	0.437804	2.45778	0.01398	NA	Up	Amigo2
Alg3	57.1038	120.132	66.2162	40.0499	52.4032	24.4332	81.1507	38.9621	60.0564	1.06371	0.520074	2.04531	0.0408247	NA	Up	Alg3
Gnl3	115.385	204.732	187.764	51.4927	104.806	86.0473	169.294	80.7821	125.038	1.06283	0.3844	2.76491	0.00569385	NA	Up	Gnl3
Zfp280d	196.037	141.282	197.742	95.8337	46.8871	114.73	178.353	85.8168	132.085	1.0507	0.379445	2.76903	0.00562227	NA	Up	Zfp280d
Gm6712	87.7161	90.522	93.4284	41.4803	42.75	46.7417	90.5555	43.6573	67.1064	1.0501	0.420745	2.49582	0.0125667	NA	Up	Gm6712
Mad2l1	68.2891	86.292	66.2162	52.9231	23.4435	30.8071	73.5991	35.7246	54.6618	1.04695	0.507484	2.06303	0.0391102	NA	Up	Mad2l1
Rnf43	85.9501	71.064	76.194	25.7464	46.8871	40.3679	77.736	37.6671	57.7016	1.04362	0.474475	2.19953	0.0278405	NA	Up	Rnf43
Dbr1	91.837	84.6	106.127	38.6195	38.6129	61.6141	94.1881	46.2822	70.2352	1.01641	0.435402	2.3344	0.0195746	NA	Up	Dbr1
Dtymk	155.417	109.98	88.893	24.316	71.7096	78.6111	118.097	58.2123	88.1544	1.0163	0.475856	2.13573	0.0327014	NA	Up	Dtymk
Hgf	176.61	148.896	121.548	114.428	31.7177	75.4242	149.018	73.8567	111.437	1.01505	0.439154	2.31138	0.020812	NA	Up	Hgf
Dhx35	121.861	81.216	104.313	68.657	49.6451	35.0563	102.463	51.1195	76.7914	1.01258	0.436907	2.31762	0.0204702	NA	Up	Dhx35
Izumo1r	309.656	239.418	186.857	57.2141	213.75	94.5458	245.31	121.837	183.573	1.01245	0.410174	2.46833	0.0135744	NA	Up	Izumo1r
Atad3a	150.707	124.362	182.321	95.8337	63.4354	67.988	152.463	75.7524	114.108	1.01156	0.35755	2.82915	0.00466718	NA	Up	Atad3a
Sfmbt2	111.264	80.37	96.1496	51.4927	53.7822	38.2432	95.9279	47.8394	71.8837	1.01047	0.42398	2.38329	0.0171585	NA	Up	Sfmbt2
Arv1	137.167	83.754	80.7294	40.0499	42.75	66.9257	100.55	49.9085	75.2293	1.00686	0.449332	2.24079	0.0250398	NA	Up	Arv1
Mlh1	128.336	67.68	76.194	70.0873	30.3387	36.1186	90.7368	45.5149	68.1258	1.00423	0.499176	2.01178	0.0442431	NA	Up	Mlh1
Smad1	100.668	60.066	87.9859	38.6195	27.5806	57.3649	82.9065	41.1883	62.0474	1.00288	0.487814	2.05587	0.0397947	NA	Up	Smad1
Ppat	129.514	126.9	147.853	51.4927	56.5403	93.4835	134.755	67.1722	100.964	0.995075	0.381955	2.60522	0.00918156	NA	UP	Ppat
Tulp3	119.506	121.824	92.5213	58.6445	60.6774	48.8664	111.284	56.0627	83.6732	0.993583	0.389814	2.54886	0.0108074	NA	UP	Tulp3
Lyar	95.9579	150.588	84.3576	50.0624	62.0564	54.1779	110.301	55.4322	82.8667	0.992081	0.416301	2.38308	0.0171683	NA	UP	Lyar
Mpg	103.611	132.822	115.198	40.0499	64.8145	71.1749	117.21	58.6798	87.9451	0.991429	0.399264	2.48314	0.0130229	NA	UP	Mpg
Zfp974	98.9014	67.68	113.384	68.657	28.9597	43.5548	93.3218	47.0571	70.1895	0.990681	0.474662	2.08713	0.0368762	NA	UP	Zfp974
Polr1e	95.9579	85.446	127.897	22.8857	60.6774	71.1749	103.1	51.5793	77.3398	0.990257	0.479301	2.06604	0.0388242	NA	UP	Polr1e
Taf4b	103.611	86.292	80.7294	40.0499	23.4435	72.2372	90.2108	45.2436	67.7272	0.985875	0.495072	1.99138	0.0464394	NA	UP	Taf4b
Alg11	137.167	117.594	89.8001	60.0749	64.8145	50.991	114.854	58.6268	86.7402	0.975745	0.392243	2.4876	0.0128608	NA	UP	Alg11
Srek1ip1	105.966	115.902	185.043	52.9231	89.637	64.801	135.637	69.1204	102.379	0.970456	0.398152	2.4374	0.0147932	NA	UP	Srek1ip1
Ppm1f	276.689	285.102	229.489	117.289	142.04	144.474	263.76	134.601	199.181	0.969345	0.266046	3.64352	0.000268932	NA	UP	Ppm1f
Lsm11	83.5953	65.142	92.5213	30.0374	55.1613	38.2432	80.4195	41.1473	60.7834	0.96744	0.471107	2.05355	0.0400194	NA	UP	Lsm11
Arap2	319.664	327.402	291.17	168.782	195.822	118.979	312.745	161.194	236.97	0.961355	0.265415	3.62208	0.000292243	NA	UP	Arap2
Cep135	117.74	111.672	163.273	72.948	86.879	43.5548	130.895	67.7939	99.3444	0.954776	0.399664	2.38894	0.0168969	NA	UP	Cep135
Riok2	111.264	189.504	116.105	102.985	49.6451	63.7387	138.958	72.1231	105.54	0.947941	0.410381	2.3099	0.0208935	NA	UP	Riok2
Klra3	124.804	94.752	184.136	57.2141	56.5403	94.5458	134.564	69.4334	101.999	0.946553	0.409811	2.30973	0.0209031	NA	UP	Klra3
Maml2	224.294	250.416	166.901	144.466	78.6048	112.605	213.871	111.892	162.881	0.936086	0.327728	2.85629	0.00428625	NA	UP	Maml2
Serpinb9b	130.102	93.06	127.897	41.4803	60.6774	80.7357	117.02	60.9645	88.9922	0.934187	0.409198	2.28297	0.022432	NA	UP	Serpinb9b
Klhl42	282.576	250.416	273.936	125.871	177.895	120.041	268.976	141.269	205.122	0.932045	0.272553	3.41968	0.000626943	NA	UP	Klhl42
Zfyve16	87.1274	102.366	106.127	31.4678	57.9193	64.801	98.5403	51.396	74.9682	0.931128	0.435908	2.13606	0.0326742	NA	UP	Zfyve16
Dcaf1	200.158	233.496	257.608	102.985	161.347	98.795	230.421	121.042	175.732	0.93031	0.30554	3.04481	0.00232828	NA	UP	Dcaf1
Cpa3	206.633	175.968	200.463	120.15	86.879	100.92	194.355	102.649	148.502	0.922486	0.301776	3.05686	0.0022367	NA	UP	Cpa3
Tsr2	80.0631	76.14	112.477	28.6071	60.6774	52.0533	89.56	47.1126	68.3363	0.921854	0.46383	1.98748	0.0468688	NA	UP	Tsr2
Pot1a	187.206	258.876	294.798	84.3909	176.516	129.602	246.96	130.17	188.565	0.921211	0.329473	2.79601	0.00517375	NA	UP	Pot1a
Gpatch2	111.853	144.666	88.893	71.5177	59.2984	53.1156	115.137	61.3105	88.2239	0.912765	0.395896	2.30557	0.0211347	NA	UP	Gpatch2
Atp9a	121.272	87.138	82.5435	57.2141	68.9516	29.7447	96.9845	51.9702	74.4773	0.91096	0.458482	1.9869	0.0469331	NA	UP	Atp9a
Zfp65	118.917	137.898	89.8001	74.3784	55.1613	56.3025	115.538	61.9474	88.7429	0.902706	0.391764	2.30421	0.021211	NA	UP	Zfp65
Med1	479.201	519.444	471.677	221.705	279.943	284.7	490.107	262.116	376.112	0.900749	0.205335	4.38673	1.15068e-05	0.000834243	UP	Med1
Tef	164.247	294.408	189.578	84.3909	132.387	129.602	216.078	115.46	165.769	0.900028	0.336898	2.67151	0.00755098	NA	UP	Tef
Zfp213	91.837	149.742	64.4021	57.2141	60.6774	46.7417	101.994	54.8778	78.4357	0.896905	0.450488	1.99096	0.046485	NA	UP	Zfp213
Klri2	103.611	103.212	122.455	80.0998	46.8871	50.991	109.759	59.326	84.5426	0.890858	0.402775	2.2118	0.0269804	NA	UP	Klri2
Slc7a1	216.641	263.952	211.348	105.846	99.2903	166.783	230.647	123.973	177.31	0.888924	0.306999	2.89553	0.00378523	NA	UP	Slc7a1
Cd200r3	182.497	156.51	162.366	78.6695	74.4677	116.854	167.124	89.9972	128.561	0.887554	0.333876	2.65833	0.00785284	NA	UP	Cd200r3
Cep295	179.553	115.056	111.57	45.7713	74.4677	98.795	135.393	73.0114	104.202	0.887046	0.407838	2.175	0.0296303	NA	UP	Cep295
Acot2	74.7648	96.444	85.2647	41.4803	41.3709	55.2402	85.4912	46.0305	65.7608	0.886787	0.435095	2.03814	0.0415356	NA	UP	Acot2
Dyrk2	178.964	83.754	191.392	112.998	67.5725	65.8634	151.37	82.1446	116.757	0.886443	0.414117	2.14056	0.0323095	NA	UP	Dyrk2
Mboat1	124.804	124.362	107.942	91.5426	53.7822	48.8664	119.036	64.7304	91.8832	0.885722	0.398174	2.22446	0.0261173	NA	UP	Mboat1
Zfp868	184.263	142.974	152.388	110.137	95.1532	56.3025	159.875	87.1977	123.536	0.883211	0.359894	2.45409	0.0141243	NA	UP	Zfp868
Jchain	332.615	704.718	583.247	320.399	249.605	308.071	540.193	292.691	416.442	0.881868	0.267442	3.29741	0.000975799	0.0207083	UP	Jchain
Slc12a2	221.94	174.276	241.281	148.757	102.048	96.6704	212.499	115.825	164.162	0.879461	0.310511	2.8323	0.00462143	NA	UP	Slc12a2
Eny2	80.0631	92.214	109.756	67.2266	31.7177	54.1779	94.0109	51.0408	72.5258	0.879082	0.445975	1.97115	0.0487073	NA	UP	Eny2
Zfp326	102.434	67.68	106.127	35.7588	57.9193	56.3025	92.0803	49.9936	71.037	0.878439	0.443468	1.98084	0.0476091	NA	UP	Zfp326
Zfp512b	115.385	168.354	180.507	101.555	95.1532	57.3649	154.749	84.691	119.72	0.873379	0.370015	2.36039	0.0182558	NA	UP	Zfp512b
Tdrp	266.092	207.27	266.679	114.428	154.452	135.976	246.68	134.952	190.816	0.870169	0.277433	3.1365	0.00170977	NA	UP	Tdrp
Zfx	406.791	352.782	387.32	198.819	212.371	216.712	382.298	209.301	295.799	0.868858	0.216951	4.00485	6.20568e-05	0.00318119	UP	Zfx
Iigp1	243.133	182.736	260.33	124.441	75.8467	174.219	228.733	124.836	176.784	0.868236	0.340033	2.55338	0.0106682	NA	UP	Iigp1
Ppp3cc	283.164	391.698	363.736	164.491	253.742	152.973	346.199	190.402	268.301	0.863747	0.272318	3.17184	0.00151479	0.0274555	UP	Ppp3cc
B4galt7	197.803	181.89	244.002	117.289	100.669	124.291	207.898	114.083	160.991	0.863134	0.293984	2.93599	0.0033249	NA	UP	B4galt7
Ptger4	261.971	205.578	237.653	174.503	88.258	126.415	235.067	129.725	182.396	0.85978	0.312546	2.75089	0.00594335	NA	UP	Ptger4
Atr	168.957	215.73	201.37	124.441	67.5725	130.664	195.352	107.559	151.456	0.85656	0.335438	2.55356	0.0106629	NA	UP	Atr
Xrcc5	106.555	148.896	178.693	82.9605	85.5	72.2372	144.715	80.2326	112.474	0.849862	0.357803	2.37522	0.0175383	NA	UP	Xrcc5
Cdh1	177.198	87.138	96.1496	68.657	77.2258	55.2402	120.162	67.041	93.6015	0.849462	0.419519	2.02485	0.0428831	NA	UP	Cdh1
Tespa1	196.037	153.126	164.18	84.3909	77.2258	123.228	171.114	94.9483	133.031	0.845212	0.333808	2.53203	0.0113403	NA	UP	Tespa1
Fgfr1op	142.465	163.278	197.742	118.719	75.8467	86.0473	167.828	93.5378	130.683	0.843848	0.336387	2.50856	0.0121224	NA	UP	Fgfr1op
Kremen1	192.505	213.192	190.485	144.466	74.4677	113.667	198.727	110.867	154.797	0.842155	0.323115	2.60636	0.009151	NA	UP	Kremen1
Ttbk2	178.964	177.66	78.9152	92.973	79.9838	71.1749	145.18	81.3772	113.279	0.840088	0.400972	2.09513	0.0361597	NA	UP	Ttbk2
Ecsit	108.909	131.13	113.384	62.9356	89.637	45.6794	117.808	66.084	91.9459	0.839313	0.397394	2.11204	0.0346829	NA	UP	Ecsit
Recql	194.271	205.578	115.198	102.985	59.2984	125.353	171.682	95.8789	133.781	0.837617	0.381066	2.19809	0.0279429	NA	UP	Recql
Slc11a2	149.53	151.434	146.039	138.744	64.8145	48.8664	149.001	84.1417	116.571	0.832047	0.411774	2.02064	0.0433172	NA	UP	Slc11a2
Ddr1	246.665	252.954	151.481	65.7963	131.008	167.845	217.033	121.55	169.292	0.832019	0.369592	2.25118	0.024374	NA	UP	Ddr1
Bcl2	1075.55	956.826	1313.44	602.179	632.975	646.948	1115.27	627.367	871.32	0.829111	0.165451	5.01121	5.40875e-07	7.95543e-05	UP	Bcl2
Zfp12	147.763	208.116	221.325	154.478	104.806	66.9257	192.402	108.737	150.569	0.82791	0.361919	2.28756	0.0221633	NA	UP	Zfp12
Fabp4	115.385	162.432	176.879	100.125	108.943	48.8664	151.565	85.9782	118.772	0.8229	0.391451	2.10218	0.0355376	NA	UP	Fabp4
Zfp275	234.302	227.574	234.024	144.466	79.9838	167.845	231.967	130.765	181.366	0.822836	0.316346	2.60106	0.00929362	NA	UP	Zfp275
Cd5	914.25	573.588	581.433	413.372	322.693	434.486	689.757	390.184	539.97	0.822669	0.227258	3.61998	0.000294625	0.00890012	UP	Cd5
Rnpc3	219.585	165.816	307.497	210.262	102.048	80.7357	230.966	131.015	180.991	0.822512	0.381122	2.15813	0.0309176	NA	UP	Rnpc3
Nup205	265.503	244.494	303.869	140.175	150.314	168.908	271.289	153.132	212.211	0.822202	0.256236	3.20877	0.00133306	NA	UP	Nup205
Rsbn1	196.625	454.302	362.829	130.162	271.669	171.032	337.919	190.955	264.437	0.821993	0.341966	2.40373	0.0162288	0.13094	UP	Rsbn1
Clec2i	208.399	305.406	246.723	123.01	118.597	186.967	253.51	142.858	198.184	0.820806	0.298942	2.7457	0.00603822	NA	UP	Clec2i
Pex11b	194.859	134.514	158.738	62.9356	92.3951	121.104	162.704	92.1448	127.424	0.815794	0.358134	2.2779	0.0227325	NA	UP	Pex11b
Snapc2	91.2483	158.202	103.406	47.2017	82.7419	70.1126	117.619	66.6854	92.1521	0.815136	0.411963	1.97866	0.0478543	NA	UP	Snapc2
Rev1	137.167	131.976	145.131	92.973	56.5403	86.0473	138.091	78.5202	108.306	0.812913	0.355409	2.28726	0.0221807	NA	UP	Rev1
Yipf6	155.417	134.514	199.556	107.277	62.0564	109.418	163.162	92.917	128.04	0.808756	0.355977	2.27193	0.0230906	NA	UP	Yipf6
Tmem186	137.167	154.818	162.366	78.6695	100.669	80.7357	151.45	86.6915	119.071	0.804805	0.328277	2.4516	0.0142222	NA	UP	Tmem186
Atxn2	134.812	99.828	143.317	61.5052	88.258	66.9257	125.986	72.2296	99.1077	0.804028	0.372427	2.15889	0.030859	NA	UP	Atxn2
Umad1	132.457	183.582	214.069	75.8087	119.976	107.294	176.703	101.026	138.864	0.802174	0.340712	2.35441	0.0185523	NA	UP	Umad1
Acmsd	180.142	243.648	230.396	173.073	99.2903	104.107	218.062	125.49	171.776	0.799337	0.318814	2.50722	0.0121685	NA	UP	Acmsd
Adgrl1	220.762	190.35	219.511	111.568	148.935	104.107	210.208	121.537	165.872	0.793407	0.292254	2.71478	0.00663194	NA	UP	Adgrl1
Slc25a16	200.746	139.59	165.087	74.3784	102.048	115.792	168.474	97.4062	132.94	0.788152	0.335093	2.35204	0.0186707	NA	UP	Slc25a16
Ubash3a	235.48	202.194	155.109	85.8212	136.524	122.166	197.594	114.837	156.216	0.783329	0.321459	2.43679	0.0148183	NA	UP	Ubash3a
Pcnt	233.713	247.032	253.98	95.8337	193.064	138.101	244.909	142.333	193.621	0.782204	0.303342	2.57862	0.00991952	NA	UP	Pcnt
Trp53rka	126.57	122.67	130.618	70.0873	79.9838	71.1749	126.62	73.7487	100.184	0.780341	0.346675	2.25093	0.02439	NA	UP	Trp53rka
Nup85	157.771	190.35	153.295	101.555	99.2903	91.3588	167.139	97.4014	132.27	0.78009	0.310823	2.50976	0.0120814	NA	UP	Nup85
B230307C23Rik	121.861	113.364	103.406	64.3659	71.7096	61.6141	112.877	65.8966	89.3868	0.77907	0.368227	2.11573	0.0343675	NA	UP	B230307C23Rik
Mrpl54	103.022	221.652	199.556	110.137	93.7741	100.92	174.743	101.61	138.177	0.778991	0.362515	2.14885	0.0316464	NA	UP	Mrpl54
Prag1	127.748	184.428	206.812	97.2641	126.871	78.6111	172.996	100.915	136.956	0.778558	0.344921	2.2572	0.0239954	NA	UP	Prag1
Eif2s1	362.639	381.546	448.093	254.603	204.097	235.833	397.426	231.511	314.468	0.778453	0.221713	3.51109	0.00044627	0.0119798	UP	Eif2s1
Lig3	191.327	164.97	169.622	100.125	111.702	95.6081	175.307	102.478	138.892	0.77709	0.301835	2.57455	0.010037	NA	UP	Lig3
Drosha	141.876	159.048	159.645	52.9231	121.355	95.6081	153.523	89.962	121.743	0.76822	0.369673	2.07811	0.0376997	NA	UP	Drosha
Vma21	137.756	125.208	161.459	70.0873	73.0887	105.169	141.474	82.7816	112.128	0.766737	0.35215	2.1773	0.0294582	NA	UP	Vma21
Dmxl1	385.009	378.162	418.16	213.123	231.677	250.706	393.777	231.835	312.806	0.76208	0.212644	3.58384	0.000338581	0.00976306	UP	Dmxl1
Fcer1a	118.328	120.132	124.269	60.0749	60.6774	92.4212	120.91	71.0578	95.9838	0.759921	0.372741	2.03874	0.0414761	NA	UP	Fcer1a
Inpp4b	724.688	844.308	853.554	456.283	430.258	542.842	807.517	476.461	641.989	0.758224	0.174649	4.34141	1.41568e-05	0.00101191	UP	Inpp4b
Zfp760	161.892	134.514	180.507	111.568	92.3951	79.6734	158.971	94.5454	126.758	0.753246	0.329064	2.28905	0.0220762	NA	UP	Zfp760
Smarcal1	180.731	126.9	159.645	108.707	99.2903	71.1749	155.758	93.0574	124.408	0.749579	0.34235	2.18951	0.0285598	NA	UP	Smarcal1
Fbxo45	121.272	107.442	124.269	82.9605	59.2984	67.988	117.661	70.0823	93.8716	0.748978	0.366479	2.04371	0.0409818	NA	UP	Fbxo45
Ppa2	104.788	112.518	130.618	75.8087	67.5725	63.7387	115.975	69.04	92.5075	0.748831	0.365213	2.0504	0.0403259	NA	UP	Ppa2
Prf1	498.628	439.074	597.76	429.106	274.427	213.525	511.821	305.686	408.753	0.74692	0.260674	2.86534	0.00416566	0.0539304	UP	Prf1
Lair1	302.591	252.108	437.208	234.578	188.927	168.908	330.636	197.471	264.053	0.744842	0.277147	2.68754	0.00719812	0.0772315	UP	Lair1
Unk	229.004	229.266	212.255	102.985	126.871	168.908	223.508	132.921	178.215	0.74461	0.29173	2.55239	0.0106986	NA	UP	Unk
Cstf2	259.028	286.794	242.188	94.4033	205.476	169.97	262.67	156.616	209.643	0.744008	0.308181	2.41419	0.01577	NA	UP	Cstf2
Prmt3	225.472	230.958	274.843	153.048	128.25	155.098	243.757	145.465	194.611	0.742504	0.265709	2.79443	0.0051992	NA	UP	Prmt3
Igf2r	284.342	214.884	349.223	100.125	266.153	141.288	282.816	169.188	226.002	0.741991	0.348525	2.12895	0.0332586	NA	UP	Igf2r
Traf3ip2	121.861	185.274	180.507	127.301	97.9112	67.988	162.547	97.7336	130.14	0.737285	0.359691	2.04977	0.0403866	NA	UP	Traf3ip2
Smad7	450.355	427.23	403.647	237.439	277.185	259.204	427.077	257.943	342.51	0.727808	0.204696	3.55556	0.000377168	0.0106341	UP	Smad7
Rdh11	193.093	164.97	159.645	121.58	73.0887	118.979	172.569	104.549	138.559	0.722289	0.328903	2.19606	0.0280877	NA	UP	Rdh11
Cd38	215.464	281.718	331.988	181.655	168.242	152.973	276.39	167.623	222.007	0.720751	0.269064	2.67873	0.00739009	NA	UP	Cd38
Cnih1	204.867	273.258	247.631	124.441	165.484	149.786	241.919	146.57	194.244	0.720503	0.274736	2.62253	0.00872791	NA	UP	Cnih1
Clcf1	323.196	241.11	231.303	138.744	173.758	171.032	265.203	161.178	213.191	0.719333	0.270041	2.6638	0.00772646	NA	UP	Clcf1
Tmem260	123.627	122.67	111.57	61.5052	77.2258	78.6111	119.289	72.4474	95.8681	0.717716	0.358513	2.00192	0.0452932	NA	UP	Tmem260
Hs3st3b1	196.037	190.35	236.746	154.478	133.766	92.4212	207.711	126.888	167.3	0.715479	0.306058	2.33772	0.0194017	NA	UP	Hs3st3b1
Zkscan8	188.384	176.814	156.923	62.9356	126.871	127.477	174.04	105.761	139.901	0.715244	0.348851	2.05029	0.0403366	NA	UP	Zkscan8
Zdhhc13	211.343	296.946	251.259	134.453	168.242	159.347	253.183	154.014	203.598	0.714527	0.270924	2.63737	0.0083551	NA	UP	Zdhhc13
Kdsr	157.183	192.042	186.857	91.5426	125.492	109.418	178.694	108.818	143.756	0.713543	0.306343	2.32923	0.0198469	NA	UP	Kdsr
Mr1	347.921	410.31	476.213	301.805	209.613	241.145	411.481	250.854	331.168	0.713509	0.235499	3.02978	0.00244733	0.0379823	UP	Mr1
Slc7a6	186.029	162.432	223.14	123.01	155.831	71.1749	190.534	116.672	153.603	0.71295	0.347404	2.05222	0.0401482	NA	UP	Slc7a6
Sugp2	170.723	171.738	156.016	75.8087	75.8467	150.848	166.159	100.835	133.497	0.712624	0.360847	1.97486	0.0482838	NA	UP	Sugp2
Tcf12	419.154	498.294	454.443	327.551	219.266	290.011	457.297	278.943	368.12	0.712314	0.221368	3.21779	0.00129182	0.0249278	UP	Tcf12
Mettl3	170.723	154.818	158.738	75.8087	136.524	83.9227	161.426	98.7518	130.089	0.711604	0.342625	2.07692	0.0378093	NA	UP	Mettl3
Ipo4	153.062	102.366	170.529	77.2391	95.1532	88.1719	141.986	86.8547	114.42	0.708789	0.355387	1.99442	0.0461065	NA	UP	Ipo4
Dot1l	209.577	379.008	232.21	231.717	158.589	113.667	273.598	167.991	220.795	0.706805	0.332144	2.12801	0.0333364	NA	UP	Dot1l
Rmnd1	196.625	187.812	225.861	173.073	91.0161	110.48	203.433	124.856	164.145	0.706582	0.320791	2.20263	0.0276211	NA	UP	Rmnd1
Gpr174	362.05	410.31	322.917	253.173	137.903	279.388	365.092	223.488	294.29	0.70546	0.278815	2.53021	0.0113995	0.104996	UP	Gpr174
Cdt1	185.44	202.194	162.366	95.8337	114.46	126.415	183.333	112.236	147.785	0.705378	0.30118	2.34204	0.0191784	NA	UP	Cdt1
Helz	209.577	255.492	220.418	151.617	110.323	158.285	228.496	140.075	184.285	0.703069	0.28185	2.49448	0.0126142	NA	UP	Helz
B3gnt5	484.499	589.662	649.463	396.208	307.524	355.875	574.542	353.202	463.872	0.70065	0.202543	3.45926	0.000541656	0.0137445	UP	B3gnt5
Ranbp6	274.334	246.186	328.36	194.528	104.806	222.023	282.96	173.786	228.373	0.699541	0.305529	2.28961	0.0220441	NA	UP	Ranbp6
Tfb2m	145.409	213.192	179.6	84.3909	97.9112	147.661	179.4	109.988	144.694	0.698027	0.338422	2.06259	0.0391515	NA	UP	Tfb2m
Lrba	189.561	246.186	173.251	141.605	125.492	109.418	202.999	125.505	164.252	0.696131	0.29777	2.33782	0.0193968	NA	UP	Lrba
Ncoa2	687.6	736.866	748.334	603.609	541.959	198.652	724.267	448.074	586.17	0.695905	0.295816	2.35249	0.018648	0.144046	UP	Ncoa2
H2-Q9	539.837	538.056	416.346	246.021	361.306	315.507	498.08	307.611	402.845	0.695385	0.221553	3.13869	0.00169707	0.0292641	UP	H2-Q9
Ctso	393.251	487.296	339.245	244.59	266.153	245.394	406.597	252.046	329.322	0.690313	0.225524	3.06093	0.00220652	0.0355495	UP	Ctso
Tep1	228.415	236.034	244.002	158.769	82.7419	196.528	236.151	146.013	191.082	0.688919	0.325943	2.11362	0.0345479	NA	UP	Tep1
Appl1	274.334	262.26	248.538	175.934	137.903	173.157	261.71	162.331	212.021	0.688635	0.254194	2.7091	0.00674662	NA	UP	Appl1
Zbtb41	127.159	163.278	155.109	90.1123	81.3629	104.107	148.515	91.8606	120.188	0.688563	0.329644	2.0888	0.0367253	NA	UP	Zbtb41
Tasor	304.946	357.012	415.439	280.349	172.379	215.649	359.132	222.793	290.962	0.688404	0.255592	2.69337	0.00707336	0.0763996	UP	Tasor
Slc25a36	217.23	192.042	188.671	138.744	96.5322	135.976	199.314	123.751	161.533	0.687169	0.295084	2.32872	0.019874	NA	UP	Slc25a36
Nlrc3	194.859	170.046	152.388	88.6819	151.693	82.8604	172.431	107.745	140.088	0.683108	0.342854	1.99242	0.0463255	NA	UP	Nlrc3
Cd28	781.792	702.18	727.471	476.308	384.75	518.408	737.148	459.822	598.485	0.679665	0.17929	3.79087	0.000150119	0.00560185	UP	Cd28
Btla	1228.03	1466.12	1440.43	892.541	1032.89	659.696	1378.19	861.71	1119.95	0.678877	0.176687	3.84226	0.000121909	0.00494949	UP	Btla
Zfp146	248.431	245.34	314.754	217.414	129.629	158.285	269.508	168.442	218.975	0.678714	0.281417	2.41177	0.0158753	NA	UP	Zfp146
Rrm2b	230.77	181.044	211.348	118.719	155.831	115.792	207.721	130.114	168.917	0.677793	0.289953	2.3376	0.0194082	NA	UP	Rrm2b
Luc7l3	551.022	493.218	589.596	542.104	250.984	230.522	544.612	341.203	442.908	0.677693	0.286495	2.36547	0.0180074	0.14103	UP	Luc7l3
Ap1s3	186.618	209.808	223.14	184.516	97.9112	106.231	206.522	129.553	168.037	0.67556	0.322599	2.09412	0.0362494	NA	UP	Ap1s3
Ifi208	208.399	172.584	149.667	137.314	113.081	83.9227	176.883	111.439	144.161	0.673522	0.326232	2.06455	0.0389657	NA	UP	Ifi208
Nr1d2	134.223	155.664	151.481	105.846	77.2258	93.4835	147.123	92.1851	119.654	0.673497	0.328184	2.05219	0.040151	NA	UP	Nr1d2
Il7r	2036.31	1974.56	1783.3	1151.43	1245.27	1236.53	1931.39	1211.08	1571.23	0.673459	0.125818	5.35263	8.6684e-08	1.75969e-05	UP	Il7r
Mturn	233.713	252.108	262.144	148.757	110.323	208.213	249.322	155.764	202.543	0.672799	0.294105	2.28761	0.02216	NA	UP	Mturn
Fam3c	388.541	527.058	381.877	286.071	246.847	280.45	432.492	271.123	351.807	0.67271	0.223	3.01663	0.00255601	0.0389542	UP	Fam3c
Ifitm2	6420.35	6329.77	5290.04	8085.79	11052.9	9684.04	6013.39	9607.59	7810.49	-0.675879	0.1313	-5.14758	2.63871e-07	4.61774e-05	DOWN	Ifitm2
Ube2o	9194.3	13342.3	12614.6	18802	16482.2	20897.8	11717.1	18727.3	15222.2	-0.67677	0.14111	-4.79604	1.61832e-06	0.000186659	DOWN	Ube2o
Rhoc	184.851	102.366	145.131	174.503	278.564	241.145	144.116	231.404	187.76	-0.680549	0.316509	-2.15018	0.0315412	NA	DOWN	Rhoc
Txn1	1713.7	1360.37	1660.85	2330.05	2799.43	2479.44	1578.31	2536.31	2057.31	-0.683877	0.13655	-5.00827	5.49229e-07	7.95543e-05	DOWN	Txn1
Card10	357.929	322.326	291.17	376.183	642.629	542.842	323.808	520.551	422.18	-0.684268	0.229997	-2.97511	0.00292879	0.0424674	DOWN	Card10
Emilin1	201.924	208.116	165.994	364.74	239.951	324.005	192.011	309.566	250.788	-0.688111	0.256859	-2.67894	0.00738546	0.0785769	DOWN	Emilin1
Ube2l6	179026	216752	257172	407771	305897	342747	217650	352138	284894	-0.694139	0.138863	-4.99874	5.77071e-07	7.95543e-05	DOWN	Ube2l6
Ddit3	135.401	201.348	164.18	233.148	217.887	356.937	166.976	269.324	218.15	-0.69512	0.293336	-2.36971	0.0178022	NA	DOWN	Ddit3
Prpf3	119.506	115.902	102.499	208.832	164.105	175.282	112.636	182.739	147.687	-0.695822	0.294981	-2.35887	0.0183305	NA	DOWN	Prpf3
Rpl18a	16742.6	17074.8	17048.4	30071.8	26736.7	25649.5	16955.3	27486	22220.6	-0.696909	0.0968243	-7.19767	6.12509e-13	5.1808e-10	DOWN	Rpl18a
Card9	379.122	355.32	402.74	532.092	608.153	703.251	379.061	614.498	496.78	-0.698789	0.187894	-3.71906	0.000199966	0.00681092	DOWN	Card9
Alas2	712280	833413	971249	1.45611e+06	1.33676e+06	1.29271e+06	838981	1.36186e+06	1.10042e+06	-0.698871	0.118574	-5.89397	3.77025e-09	1.12553e-06	DOWN	Alas2
Atox1	338.502	375.624	296.612	679.418	583.33	381.37	336.913	548.039	442.476	-0.699218	0.236141	-2.96102	0.00306624	0.044144	DOWN	Atox1
Camkk1	356.752	328.248	423.602	453.422	663.314	680.942	369.534	599.226	484.38	-0.699434	0.21487	-3.25514	0.00113335	0.0229154	DOWN	Camkk1
Cox7a2l	1307.5	1669.16	1639.08	2713.38	2309.88	2480.5	1538.58	2501.25	2019.92	-0.701938	0.137458	-5.10656	3.28076e-07	5.37093e-05	DOWN	Cox7a2l
Rpl31	3435.65	3383.16	3283.6	6479.5	5010.02	4962.06	3367.47	5483.86	4425.66	-0.703138	0.125505	-5.60248	2.11309e-08	5.36197e-06	DOWN	Rpl31
Anapc13	70.6439	70.218	84.3576	145.896	118.597	103.044	75.0732	122.512	98.7928	-0.70557	0.358937	-1.96572	0.0493309	NA	DOWN	Anapc13
Slc9a3r2	455.653	398.466	419.974	706.595	813.629	571.524	424.698	697.249	560.973	-0.712831	0.189712	-3.75744	0.000171661	0.00626746	DOWN	Slc9a3r2
Rplp1	17795.2	18806.6	20697.6	34886.3	30189.8	29261.4	19099.8	31445.8	25272.8	-0.71933	0.106996	-6.72294	1.78098e-11	1.00427e-08	DOWN	Rplp1
Ufsp2	214.875	203.04	91.6142	270.337	270.29	300.634	169.843	280.42	225.132	-0.720281	0.320505	-2.24733	0.0246187	NA	DOWN	Ufsp2
S100a6	3996.09	4038.81	3884.99	5604.13	7719.82	6328.19	3973.29	6550.71	5262	-0.721265	0.12642	-5.7053	1.16136e-08	3.10206e-06	DOWN	S100a6
Nckipsd	95.9579	87.984	73.4728	130.162	131.008	163.596	85.8049	141.589	113.697	-0.722102	0.336014	-2.14902	0.0316325	NA	DOWN	Nckipsd
Trf	430.928	390.852	246.723	579.293	572.298	614.016	356.168	588.536	472.352	-0.722211	0.22527	-3.20598	0.00134601	0.0254889	DOWN	Trf
Map3k15	153.062	144.666	167.808	183.085	286.839	297.447	155.179	255.79	205.485	-0.72367	0.281511	-2.57067	0.0101502	NA	DOWN	Map3k15
B9d2	222.528	205.578	241.281	391.917	368.201	346.314	223.129	368.811	295.97	-0.724477	0.216066	-3.35303	0.000799319	0.0181096	DOWN	B9d2
Gatm	200.158	214.884	193.206	338.994	286.839	378.183	202.749	334.672	268.711	-0.7246	0.231805	-3.12591	0.00177257	0.0301424	DOWN	Gatm
Dhrs3	614.602	737.712	655.813	1178.61	1190.1	953.956	669.376	1107.56	888.466	-0.726158	0.160363	-4.52822	5.94816e-06	0.000496184	DOWN	Dhrs3
Cby1	114.796	157.356	136.968	254.603	224.782	198.652	136.373	226.012	181.193	-0.729744	0.279837	-2.60775	0.00911404	NA	DOWN	Cby1
Gsn	4757.28	5295.96	5549.46	7442.13	9980.05	8482.56	5200.9	8634.91	6917.91	-0.731641	0.125351	-5.83671	5.32404e-09	1.50108e-06	DOWN	Gsn
Khk	148.941	112.518	141.503	230.287	248.226	192.279	134.321	223.597	178.959	-0.731859	0.280304	-2.61094	0.00902925	NA	DOWN	Khk
Tspan33	634.029	1122.64	903.443	1627.74	1376.27	1412.88	886.705	1472.3	1179.5	-0.732852	0.191779	-3.82134	0.000132727	0.00517712	DOWN	Tspan33
Oasl1	320.841	238.572	126.99	399.069	548.855	197.59	228.801	381.838	305.319	-0.733981	0.365811	-2.00645	0.0448083	0.234194	DOWN	Oasl1
5830411N06Rik	128.336	69.372	102.499	134.453	151.693	213.525	100.069	166.557	133.313	-0.734387	0.35731	-2.05532	0.0398481	NA	DOWN	5830411N06Rik
Capn3	187.206	212.346	252.166	406.22	398.54	281.513	217.239	362.091	289.665	-0.73703	0.247579	-2.97695	0.00291128	0.0424562	DOWN	Capn3
Arhgef37	180.731	155.664	142.41	284.64	176.516	336.753	159.602	265.97	212.786	-0.737161	0.29728	-2.47969	0.0131498	NA	DOWN	Arhgef37
Prdx5	1628.93	1600.63	1798.72	3070.97	2654.64	2662.15	1676.1	2795.92	2236.01	-0.738208	0.121871	-6.05727	1.3845e-09	4.68421e-07	DOWN	Prdx5
Tubb6	80.6518	98.982	87.0789	144.466	157.21	143.412	88.9042	148.362	118.633	-0.740081	0.320669	-2.30793	0.021003	NA	DOWN	Tubb6
Smpd2	161.892	101.52	102.499	230.287	191.685	193.341	121.97	205.104	163.537	-0.743645	0.310625	-2.39402	0.0166646	NA	DOWN	Smpd2
Ggh	114.208	58.374	123.362	150.187	188.927	158.285	98.6478	165.8	132.224	-0.747433	0.361614	-2.06694	0.0387402	NA	DOWN	Ggh
Ttll1	131.869	126.054	201.37	237.439	296.492	236.896	153.097	256.942	205.02	-0.749241	0.28722	-2.60859	0.00909161	NA	DOWN	Ttll1
Il1r2	836.541	761.4	665.79	995.526	1806.53	1020.88	754.577	1274.31	1014.45	-0.754726	0.215845	-3.49662	0.0004712	0.0123265	DOWN	Il1r2
Ms4a6d	403.848	375.624	349.223	680.848	624.701	602.331	376.231	635.96	506.096	-0.75529	0.176353	-4.28283	1.84528e-05	0.00123221	DOWN	Ms4a6d
Pdzk1ip1	409.734	379.008	478.934	822.453	882.58	441.922	422.559	715.652	569.105	-0.758493	0.243678	-3.11269	0.0018539	0.0311542	DOWN	Pdzk1ip1
Fam118b	94.1918	89.676	86.1718	150.187	148.935	159.347	90.0132	152.823	121.418	-0.763193	0.313048	-2.43794	0.0147711	NA	DOWN	Fam118b
Ifitm6	1404.05	1188.63	925.213	1594.84	1665.87	2718.46	1172.63	1993.06	1582.84	-0.765373	0.205438	-3.72556	0.000194878	0.00678658	DOWN	Ifitm6
Kctd3	79.4744	89.676	57.1455	143.035	119.976	123.228	75.432	128.746	102.089	-0.768584	0.360539	-2.13177	0.0330261	NA	DOWN	Kctd3
Rnd1	139.522	102.366	94.3354	110.137	271.669	193.341	112.074	191.716	151.895	-0.771934	0.368222	-2.09638	0.0360485	NA	DOWN	Rnd1
Rpl41	13905.1	15951.3	19884.8	36996.1	23676.6	24306.8	16580.4	28326.5	22453.4	-0.772698	0.165854	-4.6589	3.17901e-06	0.000310259	DOWN	Rpl41
Ms4a8a	117.74	84.6	102.499	173.073	199.96	149.786	101.613	174.273	137.943	-0.773838	0.315232	-2.45482	0.0140955	NA	DOWN	Ms4a8a
Haao	155.417	134.514	142.41	254.603	241.331	249.643	144.114	248.526	196.32	-0.784675	0.253841	-3.0912	0.00199348	NA	DOWN	Haao
Tpt1	89626.5	102990	121255	192672	169407	179214	104624	180431	142527	-0.786255	0.118253	-6.64894	2.95218e-11	1.24853e-08	DOWN	Tpt1
Ttll3	90.0709	85.446	74.3799	133.023	173.758	125.353	83.2989	144.045	113.672	-0.786679	0.338066	-2.327	0.0199653	NA	DOWN	Ttll3
S100a1	1367.55	1440.74	1756.09	3035.21	2817.36	2025.83	1521.46	2626.13	2073.8	-0.787302	0.164129	-4.79685	1.6118e-06	0.000186659	DOWN	S100a1
Syngr1	372.646	414.54	537.893	856.782	757.088	673.506	441.693	762.459	602.076	-0.788742	0.195439	-4.03574	5.44307e-05	0.00290775	DOWN	Syngr1
Atg101	233.125	234.342	271.214	384.765	507.484	385.619	246.227	425.956	336.092	-0.791006	0.220328	-3.59012	0.000330523	0.00964026	DOWN	Atg101
Dusp22	144.82	119.286	117.012	231.717	184.79	244.332	127.039	220.28	173.66	-0.792584	0.282456	-2.80604	0.0050154	NA	DOWN	Dusp22
Kcnk6	64.1682	75.294	92.5213	91.5426	171	138.101	77.3278	133.548	105.438	-0.792601	0.379284	-2.08973	0.036642	NA	DOWN	Kcnk6
Cxcr6	70.0552	47.376	75.2869	97.2641	93.7741	142.35	64.2394	111.129	87.6844	-0.793419	0.401872	-1.97431	0.0483468	NA	DOWN	Cxcr6
Cd14	1132.07	921.294	1207.31	1726.44	2028.56	1903.66	1086.89	1886.22	1486.56	-0.795292	0.145413	-5.4692	4.52075e-08	1.04285e-05	DOWN	Cd14
Samd11	74.7648	130.284	98.8708	198.819	137.903	190.154	101.307	175.625	138.466	-0.798247	0.340014	-2.34769	0.0188901	NA	DOWN	Samd11
Rplp0	35234.2	36988.8	39765.1	70851.1	68133.8	56930.4	37329.4	65305.1	51317.2	-0.806873	0.10859	-7.43044	1.0824e-13	1.83107e-10	DOWN	Rplp0
Jdp2	245.487	234.342	161.459	284.64	566.782	273.014	213.763	374.812	294.287	-0.807034	0.309079	-2.6111	0.00902525	0.0894319	DOWN	Jdp2
Naa38	74.1761	72.756	68.0304	155.909	128.25	93.4835	71.6542	125.881	98.7674	-0.808388	0.368525	-2.19358	0.0282658	NA	DOWN	Naa38
Tspo2	1137.37	1505.03	1693.5	3101.01	2214.72	2295.66	1445.3	2537.13	1991.22	-0.812473	0.172722	-4.70394	2.55186e-06	0.000269807	DOWN	Tspo2
Stfa2l1	309.067	262.26	344.687	479.168	686.758	447.233	305.338	537.72	421.529	-0.815475	0.226848	-3.5948	0.000324637	0.00963471	DOWN	Stfa2l1
Chil3	1522.38	1485.58	1747.02	2877.87	2607.75	2884.18	1584.99	2789.93	2187.46	-0.816364	0.122273	-6.67657	2.44592e-11	1.19045e-08	DOWN	Chil3
Cd101	1338.11	1273.23	1335.21	1956.72	2624.3	2381.7	1315.52	2320.91	1818.21	-0.819212	0.137891	-5.94102	2.83253e-09	8.98442e-07	DOWN	Cd101
Fn1	1449.38	1492.34	1613.68	2955.11	2381.59	2714.21	1518.47	2683.64	2101.05	-0.821972	0.127226	-6.46073	1.04196e-10	4.06766e-08	DOWN	Fn1
Retnlg	11413.1	9970.96	9766.44	15721	21154.3	18446	10383.5	18440.4	14412	-0.828475	0.12313	-6.72848	1.7144e-11	1.00427e-08	DOWN	Retnlg
Acot8	98.9014	66.834	99.7779	147.326	180.653	146.599	88.5044	158.193	123.349	-0.835565	0.335473	-2.49071	0.012749	NA	DOWN	Acot8
Uspl1	100.079	270.72	122.455	300.374	434.395	148.724	164.418	294.498	229.458	-0.84082	0.40931	-2.05424	0.0399528	NA	DOWN	Uspl1
Sh3yl1	53.5716	53.298	55.3314	131.593	68.9516	90.2965	54.067	96.9469	75.5069	-0.841163	0.423639	-1.98557	0.0470814	NA	DOWN	Sh3yl1
Clec4g	43.5637	49.914	68.0304	95.8337	121.355	72.2372	53.836	96.4752	75.1556	-0.842975	0.428857	-1.96563	0.049341	NA	DOWN	Clec4g
Tmem208	134.812	91.368	134.247	301.805	155.831	192.279	120.142	216.638	168.39	-0.847786	0.335303	-2.52841	0.0114579	NA	DOWN	Tmem208
Prrg2	134.812	109.134	100.685	224.566	216.508	182.718	114.877	207.93	161.404	-0.850776	0.290752	-2.92612	0.00343219	NA	DOWN	Prrg2
Asns	64.7569	97.29	76.194	91.5426	164.105	173.157	79.4136	142.935	111.174	-0.85331	0.380855	-2.24051	0.0250579	NA	DOWN	Asns
AA467197	54.749	41.454	84.3576	98.6944	97.9112	131.727	60.1869	109.444	84.8155	-0.868093	0.419612	-2.0688	0.0385651	NA	DOWN	AA467197
Rab11fip5	200.746	148.896	178.693	283.21	362.685	320.818	176.112	322.238	249.175	-0.869595	0.247122	-3.51889	0.000433354	NA	DOWN	Rab11fip5
Uba52	32472.6	36358.6	43216.5	75047.8	66633.4	63289.4	37349.2	68323.5	52836.4	-0.871338	0.120197	-7.24926	4.1907e-13	4.25356e-10	DOWN	Uba52
Aph1c	108.321	50.76	79.8223	114.428	176.516	147.661	79.6343	146.202	112.918	-0.871746	0.387612	-2.24902	0.0245115	NA	DOWN	Aph1c
Sestd1	55.3377	37.224	43.5394	80.0998	93.7741	76.4865	45.367	83.4535	64.4103	-0.8737	0.436704	-2.00067	0.0454283	NA	DOWN	Sestd1
Atf3	179.553	141.282	207.719	347.576	315.798	309.133	176.185	324.169	250.177	-0.879381	0.247931	-3.54688	0.000389822	0.0109301	DOWN	Atf3
Klc4	243.133	238.572	234.024	397.638	513	413.239	238.576	441.292	339.934	-0.886379	0.211227	-4.19633	2.7128e-05	0.00165873	DOWN	Klc4
Ccrl2	65.3456	43.992	89.8001	127.301	142.04	99.8573	66.3792	123.066	94.7228	-0.890088	0.401889	-2.21476	0.0267765	NA	DOWN	Ccrl2
Tmem132a	79.4744	49.914	48.0748	123.01	84.1209	125.353	59.1544	110.828	84.9912	-0.90044	0.412223	-2.18435	0.0289363	NA	DOWN	Tmem132a
Npl	208.988	219.114	114.291	266.046	259.258	500.349	180.798	341.884	261.341	-0.919874	0.328836	-2.79736	0.00515218	0.0613787	DOWN	Npl
Isg15	859.501	538.902	594.132	1820.84	1013.59	943.333	664.178	1259.25	961.716	-0.920602	0.242753	-3.79235	0.00014923	0.00560185	DOWN	Isg15
Asprv1	1941.53	1619.24	1537.49	2172.71	4241.9	3246.43	1699.42	3220.34	2459.88	-0.921831	0.19292	-4.77831	1.76773e-06	0.000195026	DOWN	Asprv1
Gstm5	782.97	1097.26	947.89	1835.14	1687.93	1845.24	942.707	1789.44	1366.07	-0.926121	0.151859	-6.09854	1.07041e-09	3.88022e-07	DOWN	Gstm5
Clca3a1	156.005	164.124	251.259	321.83	413.709	364.373	190.463	366.637	278.55	-0.948354	0.261179	-3.63104	0.000282277	0.00862987	DOWN	Clca3a1
Olfm1	243.721	211.5	214.976	426.245	421.984	449.358	223.399	432.529	327.964	-0.951841	0.206085	-4.61868	3.86189e-06	0.000357043	DOWN	Olfm1
Mpst	321.43	412.848	257.608	576.433	588.846	755.304	330.629	640.194	485.412	-0.954385	0.221066	-4.31719	1.5803e-05	0.00106933	DOWN	Mpst
Ryk	124.804	147.204	154.202	347.576	226.161	256.017	142.07	276.585	209.327	-0.96221	0.2754	-3.49387	0.000476077	NA	DOWN	Ryk
Cd177	1427.6	1241.08	1137.47	1802.25	2944.23	2732.27	1268.72	2492.91	1880.81	-0.974197	0.175697	-5.54475	2.94378e-08	7.11414e-06	DOWN	Cd177
Rpl31-ps12	41.7976	34.686	54.4243	77.2391	103.427	76.4865	43.636	85.7176	64.6768	-0.974871	0.444361	-2.19387	0.0282447	NA	DOWN	Rpl31-ps12
Rhou	35.3219	30.456	41.7253	71.5177	71.7096	67.988	35.8344	70.4051	53.1198	-0.97495	0.468137	-2.08262	0.0372862	NA	DOWN	Rhou
Stfa1	47.6846	27.072	31.7475	67.2266	70.3306	73.2995	35.5014	70.2856	52.8935	-0.978509	0.487449	-2.00741	0.0447061	NA	DOWN	Stfa1
9930012K11Rik	42.975	43.992	57.1455	112.998	122.734	50.991	48.0375	95.5742	71.8059	-0.989794	0.468296	-2.11361	0.0345487	NA	DOWN	9930012K11Rik
Acvrl1	170.723	178.506	93.4284	203.11	230.298	448.296	147.552	293.901	220.727	-0.995172	0.354117	-2.81029	0.00494962	NA	DOWN	Acvrl1
Egln3	142.465	209.808	149.667	366.171	321.314	312.32	167.313	333.268	250.291	-0.995339	0.254549	-3.91021	9.22164e-05	0.00410882	DOWN	Egln3
Rdh10	58.2812	33.84	47.1677	95.8337	89.637	94.5458	46.4296	93.3388	69.8842	-1.00245	0.428153	-2.34133	0.0192154	NA	Down	Rdh10
Dock1	42.3863	43.146	35.3758	54.3534	82.7419	106.231	40.3027	81.1088	60.7058	-1.0118	0.468576	-2.1593	0.0308265	NA	Down	Dock1
Tm2d3	51.2168	28.764	57.1455	58.6445	107.564	111.543	45.7088	92.5839	69.1463	-1.01993	0.474875	-2.14778	0.0317313	NA	Down	Tm2d3
Apoe	1936.23	1995.71	1610.96	3625.95	3669.6	4055.91	1847.63	3783.82	2815.73	-1.03398	0.124155	-8.32813	8.21324e-17	2.08411e-13	Down	Apoe
Gna15	31.7897	43.992	58.9596	118.719	91.0161	67.988	44.9138	92.5745	68.7441	-1.04669	0.458945	-2.28064	0.0225699	NA	Down	Gna15
Cklf	88.3048	35.532	86.1718	108.707	158.589	168.908	70.0029	145.401	107.702	-1.05333	0.419749	-2.50943	0.0120927	NA	Down	Cklf
Nsun5	76.5309	40.608	68.0304	115.859	113.081	159.347	61.7231	129.429	95.5759	-1.06706	0.397913	-2.68165	0.00732601	NA	Down	Nsun5
Epor	29.4349	67.68	32.6546	57.2141	148.935	76.4865	43.2565	94.212	68.7343	-1.12576	0.52626	-2.13917	0.0324221	NA	Down	Epor
Adora2b	36.4993	29.61	26.3051	68.657	67.5725	67.988	30.8048	68.0725	49.4387	-1.13875	0.486074	-2.34275	0.019142	NA	Down	Adora2b
Anxa3	78.297	43.992	82.5435	102.985	161.347	188.029	68.2775	150.787	109.532	-1.14414	0.396596	-2.8849	0.00391537	NA	Down	Anxa3
N4bp3	51.8055	60.066	41.7253	125.871	151.693	63.7387	51.1989	113.768	82.4834	-1.14656	0.443833	-2.58332	0.00978551	NA	Down	N4bp3
Col18a1	23.548	23.688	15.4202	44.341	55.1613	42.4925	20.8854	47.3316	34.1085	-1.17467	0.588743	-1.99522	0.0460188	NA	Down	Col18a1
Slc43a1	75.9422	60.066	67.1233	236.008	126.871	97.7327	67.7105	153.537	110.624	-1.17534	0.404218	-2.9077	0.003641	NA	Down	Slc43a1
Sh2b3	848.315	990.666	1161.05	3212.57	813.629	2836.37	1000.01	2287.53	1643.77	-1.19392	0.574253	-2.07908	0.0376101	0.214928	Down	Sh2b3
Nek6	75.3535	44.838	103.406	98.6944	216.508	197.59	74.5325	170.931	122.732	-1.20013	0.416288	-2.88293	0.00394	NA	Down	Nek6
Rorc	43.5637	27.072	34.4687	141.605	57.9193	45.6794	35.0348	81.7346	58.3847	-1.21326	0.549846	-2.20655	0.0273457	NA	Down	Rorc
Wfdc21	128.336	122.67	69.8445	157.339	252.363	351.625	106.95	253.776	180.363	-1.24606	0.358536	-3.47542	0.000510062	NA	Down	Wfdc21
0610009B22Rik	19.4271	20.304	18.1414	25.7464	49.6451	63.7387	19.2908	46.3767	32.8338	-1.27031	0.627589	-2.02411	0.0429589	NA	Down	0610009B22Rik
Dusp8	30.0236	19.458	28.1192	74.3784	70.3306	46.7417	25.867	63.8169	44.8419	-1.29594	0.531222	-2.43954	0.0147059	NA	Down	Dusp8
Itgb2l	101.256	126.054	88.893	60.0749	340.621	382.432	105.401	261.043	183.222	-1.31055	0.474743	-2.76054	0.00577054	NA	Down	Itgb2l
H2bc6	147.175	130.284	214.976	411.942	605.395	218.836	164.145	412.058	288.101	-1.32734	0.337039	-3.93824	8.20819e-05	0.0038217	Down	H2bc6
Kif3a	33.5558	20.304	39.9111	85.8212	75.8467	76.4865	31.257	79.3848	55.3209	-1.34384	0.485419	-2.76841	0.00563312	NA	Down	Kif3a
Slc22a20	14.1288	14.382	28.1192	60.0749	34.4758	48.8664	18.8767	47.8057	33.3412	-1.34871	0.629127	-2.14379	0.0320498	NA	Down	Slc22a20
Arnt2	23.548	23.688	22.6768	51.4927	93.7741	33.994	23.3043	59.7536	41.5289	-1.35368	0.58466	-2.31532	0.0205953	NA	Down	Arnt2
Rnase2a	8.83048	13.536	14.5131	28.6071	33.0968	38.2432	12.2932	33.3157	22.8045	-1.4494	0.71347	-2.03148	0.0422065	NA	Down	Rnase2a
B4galnt4	22.9593	10.152	12.699	45.7713	64.8145	16.997	15.2701	42.5276	28.8988	-1.46065	0.733159	-1.99227	0.046341	NA	Down	B4galnt4
Ripor3	60.636	37.224	33.5616	85.8212	177.895	109.418	43.8072	124.378	84.0927	-1.49646	0.44791	-3.34097	0.000834859	NA	Down	Ripor3
Isoc2b	27.0802	47.376	26.3051	123.01	75.8467	90.2965	33.5871	96.3846	64.9858	-1.52312	0.471648	-3.22936	0.00124069	NA	Down	Isoc2b
Ppfibp2	26.4915	21.15	42.6324	114.428	55.1613	89.2342	30.0913	86.2746	58.1829	-1.52405	0.512164	-2.9757	0.00292319	NA	Down	Ppfibp2
Nenf	12.9514	33.84	7.25657	100.125	34.4758	21.2462	18.016	51.9489	34.9825	-1.52492	0.773248	-1.9721	0.0485984	NA	Down	Nenf
Cgnl1	41.2089	24.534	39.0041	94.4033	129.629	83.9227	34.9157	102.652	68.7837	-1.55029	0.449181	-3.45137	0.000557741	NA	Down	Cgnl1
Taf6l	24.7254	3.384	23.5839	67.2266	38.6129	46.7417	17.2311	50.8604	34.0457	-1.55398	0.729987	-2.12878	0.0332726	NA	Down	Taf6l
Zfp629	14.1288	13.536	21.7697	67.2266	44.129	33.994	16.4782	48.4499	32.464	-1.55737	0.63081	-2.46883	0.0135554	NA	Down	Zfp629
Ear7	17.661	11.844	28.1192	41.4803	82.7419	64.801	19.2081	63.0077	41.1079	-1.71927	0.5929	-2.89977	0.00373438	NA	Down	Ear7
Gipc2	12.9514	16.92	9.07072	40.0499	66.1935	25.4955	12.9807	43.913	28.4468	-1.75224	0.69375	-2.52575	0.0115453	NA	Down	Gipc2
Cdr2	8256.5	12625.7	12140.2	48102.8	31174.4	41678.8	11007.5	40318.6	25663.1	-1.87312	0.166447	-11.2535	2.2252e-29	1.12929e-25	Down	Cdr2
Ngp	1238.62	1917.88	1322.51	2701.94	5731.25	9519.38	1493.01	5984.19	3738.6	-2.00309	0.518045	-3.86662	0.000110353	0.00469614	Down	Ngp
March10	9.41918	8.46	4.53536	21.4553	49.6451	21.2462	7.47151	30.7822	19.1269	-2.02882	0.833703	-2.4335	0.0149535	NA	Down	March10
Camp	135.401	269.874	171.437	496.333	777.774	1112.24	192.237	795.449	493.843	-2.05304	0.296056	-6.93465	4.07233e-12	2.95244e-09	Down	Camp
Jam3	12.3627	7.614	0	37.1892	13.7903	33.994	6.65889	28.3245	17.4917	-2.06551	1.04739	-1.97205	0.0486035	NA	Down	Jam3
Ltf	461.54	791.01	669.419	1150	2533.28	4677.36	640.656	2786.88	1713.77	-2.12144	0.57294	-3.70273	0.000213292	0.00721638	Down	Ltf
Ppp1r9a	7.65309	3.384	3.62829	22.8857	33.0968	9.56081	4.88846	21.8477	13.3681	-2.13317	0.996624	-2.1404	0.0323224	NA	Down	Ppp1r9a
Nfia	11.1853	11.844	0	51.4927	24.8226	30.8071	7.67643	35.7075	21.6919	-2.20035	0.957541	-2.29792	0.0215663	NA	Down	Nfia
Mettl15	0	7.614	7.25657	28.6071	19.3064	21.2462	4.95686	23.0533	14.0051	-2.24679	1.12532	-1.99659	0.0458701	NA	Down	Mettl15
Zfp991	8.83048	12.69	21.7697	124.441	44.129	41.4302	14.4301	70	42.215	-2.28792	0.655302	-3.49139	0.000480509	NA	Down	Zfp991
Hlf	7.06439	0	4.53536	21.4553	27.5806	13.8101	3.86658	20.9487	12.4076	-2.40974	1.14416	-2.10612	0.0351941	NA	Down	Hlf
Tm6sf2	9.41918	3.384	0	7.15177	12.4113	53.1156	4.26773	24.2262	14.247	-2.47685	1.21473	-2.03901	0.0414489	NA	Down	Tm6sf2
Myo1a	10.0079	3.384	0	15.7339	27.5806	35.0563	4.46396	26.1236	15.2938	-2.50842	1.09013	-2.30104	0.0213896	NA	Down	Myo1a
Cenpw	4.70959	3.384	0	5.72141	22.0645	22.3086	2.69786	16.6982	9.69801	-2.59923	1.28164	-2.02805	0.0425549	NA	Down	Cenpw
Lrrc71	5.29829	4.23	22.6768	150.187	28.9597	22.3086	10.735	67.1518	38.9434	-2.65774	0.845783	-3.14235	0.001676	NA	Down	Lrrc71
Fam71e1	0	3.384	4.53536	11.4428	27.5806	12.7477	2.63979	17.2571	9.94843	-2.75243	1.27958	-2.15104	0.0314728	NA	Down	Fam71e1
Cxcl10	4.70959	3.384	0	34.3285	5.51613	16.997	2.69786	18.9472	10.8225	-2.77499	1.25911	-2.20394	0.0275288	NA	Down	Cxcl10
Ociad2	0	7.614	1.81414	18.5946	31.7177	13.8101	3.14272	21.3741	12.2584	-2.79582	1.2251	-2.28211	0.0224827	NA	Down	Ociad2
Coro2b	9.41918	6.768	0	45.7713	33.0968	38.2432	5.39573	39.0371	22.2164	-2.8209	0.912701	-3.09072	0.00199673	NA	Down	Coro2b
Tmem273	0	4.23	6.3495	0	28.9597	46.7417	3.5265	25.2338	14.3801	-2.87285	1.39808	-2.05486	0.0398928	NA	Down	Tmem273
Sulf1	7.06439	0	0	17.1642	33.0968	5.31156	2.3548	18.5242	10.4395	-2.90368	1.45551	-1.99496	0.0460471	NA	Down	Sulf1
Ube2e2	0	6.768	0	18.5946	6.89516	25.4955	2.256	16.9951	9.62554	-2.94261	1.48531	-1.98114	0.0475757	NA	Down	Ube2e2
Nrep	0	6.768	0	11.4428	11.0323	29.7447	2.256	17.4066	9.8313	-2.97941	1.46898	-2.02822	0.0425382	NA	Down	Nrep
Efemp2	7.06439	3.384	0	0	66.1935	21.2462	3.4828	29.1466	16.3147	-3.03337	1.35754	-2.23447	0.0254521	NA	Down	Efemp2
Rundc3a	62.4021	78.678	59.8667	998.387	129.629	1030.44	66.9823	719.486	393.234	-3.42544	0.813727	-4.20957	2.55854e-05	0.00160304	Down	Rundc3a
Pbld2	4.70959	0	0	45.7713	11.0323	9.56081	1.56986	22.1215	11.8457	-3.70896	1.38481	-2.67831	0.00739939	NA	Down	Pbld2
Thsd7b	0	3.384	0	0	39.9919	4.24925	1.128	14.7471	7.93753	-3.73834	1.88379	-1.98448	0.0472022	NA	Down	Thsd7b
Nupr1l	0	5.922	0	51.4927	24.8226	26.5578	1.974	34.291	18.1325	-4.16413	1.1691	-3.56182	0.000368297	NA	Down	Nupr1l
Pira4	57.1038	0	41.7253	575.002	773.637	787.173	32.943	711.937	372.44	-4.4322	1.51869	-2.91844	0.0035179	0.0485145	Down	Pira4
Yjefn3	0	0	0	4.29106	6.89516	5.31156	0	5.49926	2.74963	-5.28403	2.45898	-2.14887	0.0316448	NA	Down	Yjefn3
Efnb2	0	0	0	7.15177	5.51613	4.24925	0	5.63905	2.81952	-5.31791	2.4369	-2.18224	0.0290917	NA	Down	Efnb2
Rasl11a	0	0	0	0	6.89516	12.7477	0	6.54763	3.27382	-5.54221	2.60217	-2.12984	0.0331849	NA	Down	Rasl11a
Ctnnd2	0	0	0	5.72141	5.51613	8.4985	0	6.57868	3.28934	-5.54506	2.30616	-2.40446	0.0161964	NA	Down	Ctnnd2
Mro	0	0	0	17.1642	0	3.18694	0	6.78373	3.39186	-5.58247	2.60997	-2.1389	0.0324435	NA	Down	Mro
Aldh3b3	0	0	0	5.72141	15.1693	0	0	6.96359	3.48179	-5.61907	2.57781	-2.17978	0.0292734	NA	Down	Aldh3b3
Il13	0	0	0	15.7339	5.51613	0	0	7.08334	3.54167	-5.64243	2.56593	-2.19898	0.0278794	NA	Down	Il13
Echdc2	0	0	0	17.1642	0	4.24925	0	7.13783	3.56892	-5.6567	2.55537	-2.21365	0.0268528	NA	Down	Echdc2
Ica1	0	0	0	12.8732	0	8.4985	0	7.12389	3.56195	-5.65782	2.52938	-2.23684	0.025297	NA	Down	Ica1
Gm1043	0	0	0	0	0	21.2462	0	7.08208	3.54104	-5.65807	2.87799	-1.96598	0.0493006	NA	Down	Gm1043
Lrrc14b	0	0	0	0	0	21.2462	0	7.08208	3.54104	-5.65807	2.87799	-1.96598	0.0493006	NA	Down	Lrrc14b
Frmd7	0	0	0	0	22.0645	0	0	7.35483	3.67742	-5.69994	2.85834	-1.99414	0.0461367	NA	Down	Frmd7
Disp2	0	0	0	17.1642	0	5.31156	0	7.49194	3.74597	-5.7273	2.50793	-2.28368	0.0223904	NA	Down	Disp2
Ccdc73	0	0	0	0	0	22.3086	0	7.43619	3.71809	-5.72835	2.83536	-2.02032	0.04335	NA	Down	Ccdc73
Ascl2	0	0	0	17.1642	5.51613	0	0	7.56012	3.78006	-5.73647	2.51675	-2.27931	0.0226485	NA	Down	Ascl2
Hpse2	0	0	0	22.8857	0	0	0	7.62855	3.81428	-5.75069	2.82901	-2.03275	0.0420773	NA	Down	Hpse2
B3gnt3	0	0	0	22.8857	0	0	0	7.62855	3.81428	-5.75069	2.82901	-2.03275	0.0420773	NA	Down	B3gnt3
Csta3	0	0	0	0	17.9274	5.31156	0	7.74632	3.87316	-5.77742	2.48118	-2.3285	0.0198856	NA	Down	Csta3
Irs3	0	0	0	0	23.4435	0	0	7.81451	3.90726	-5.78746	2.80698	-2.06181	0.0392262	NA	Down	Irs3
Dmrta1	0	0	0	7.15177	6.89516	9.56081	0	7.86925	3.93462	-5.80283	2.16502	-2.68026	0.0073564	NA	Down	Dmrta1
Lmtk3	0	0	0	0	11.0323	12.7477	0	7.92667	3.96333	-5.81587	2.44015	-2.38341	0.0171531	NA	Down	Lmtk3
Cct6b	0	0	0	18.5946	5.51613	0	0	8.03691	4.01845	-5.82477	2.47307	-2.35528	0.0185087	NA	Down	Cct6b
Adamts3	0	0	0	18.5946	5.51613	0	0	8.03691	4.01845	-5.82477	2.47307	-2.35528	0.0185087	NA	Down	Adamts3
S100a14	0	0	0	24.316	0	0	0	8.10534	4.05267	-5.83825	2.77888	-2.10094	0.0356465	NA	Down	S100a14
Fam221a	0	0	0	24.316	0	0	0	8.10534	4.05267	-5.83825	2.77888	-2.10094	0.0356465	NA	Down	Fam221a
Rnf212	0	0	0	24.316	0	0	0	8.10534	4.05267	-5.83825	2.77888	-2.10094	0.0356465	NA	Down	Rnf212
Wasf1	0	0	0	17.1642	0	8.4985	0	8.55425	4.27712	-5.92049	2.39306	-2.47403	0.01336	NA	Down	Wasf1
Gpr85	0	0	0	5.72141	0	20.1839	0	8.63512	4.31756	-5.94253	2.40594	-2.46994	0.0135136	NA	Down	Gpr85
Ccdc170	0	0	0	12.8732	11.0323	4.24925	0	9.38489	4.69245	-6.05049	2.06551	-2.92929	0.0033974	NA	Down	Ccdc170
Pcdhga12	0	0	0	28.6071	0	0	0	9.53569	4.76785	-6.07297	2.65393	-2.28829	0.0221205	NA	Down	Pcdhga12
Slc47a1	0	0	0	30.0374	0	0	0	10.0125	5.00624	-6.14344	2.61899	-2.34573	0.0189898	NA	Down	Slc47a1
Cd59b	0	0	0	0	30.3387	0	0	10.1129	5.05645	-6.15969	2.61004	-2.36	0.0182751	NA	Down	Cd59b
Serinc2	0	0	0	0	27.5806	4.24925	0	10.61	5.30498	-6.2299	2.29122	-2.71904	0.00654725	NA	Down	Serinc2
Robo4	0	0	0	22.8857	11.0323	0	0	11.306	5.65299	-6.31777	2.22682	-2.83713	0.0045521	NA	Down	Robo4
Tph2	0	0	0	17.1642	0	16.997	0	11.3871	5.69354	-6.3363	2.19419	-2.88776	0.00387993	NA	Down	Tph2
Mrc2	0	0	0	34.3285	0	0	0	11.4428	5.72141	-6.33631	2.52905	-2.50541	0.0122309	NA	Down	Mrc2
Pcdhgb6	0	0	0	0	0	35.0563	0	11.6854	5.84272	-6.37929	2.49939	-2.55234	0.0107002	NA	Down	Pcdhgb6
Smim10l2a	0	0	0	11.4428	11.0323	13.8101	0	12.095	6.04752	-6.42232	1.88455	-3.40789	0.00065468	NA	Down	Smim10l2a
A730008H23Rik	0	0	0	41.4803	0	0	0	13.8268	6.91338	-6.60965	2.41494	-2.73699	0.00620044	NA	Down	A730008H23Rik
Htd2	0	0	0	41.4803	2.75806	0	0	14.7461	7.37305	-6.70154	2.1728	-3.08429	0.00204042	NA	Down	Htd2
Apoc1	0	0	0	15.7339	17.9274	12.7477	0	15.4697	7.73484	-6.77477	1.75724	-3.85534	0.000115569	NA	Down	Apoc1
Il4i1b	0	0	0	138.744	0	92.4212	0	77.0552	38.5276	-9.09247	3.90825	-2.32648	0.0199929	NA	Down	Il4i1b

## Sheet: Sheet2
sample	group
M1	CIA
M2	CIA
M3	CIA
F1	CIA+THz
F2	CIA+THz
F3	CIA+THz
