# Supplementary material for: Anti-Inflammatory and Immunomodulatory Effects of 0.1 Sub-Terahertz Irradiation in Collagen-Induced Arthritis Mice
Source: Int J Mol Sci. 2024 May 29;25(11):5963. doi: 10.3390/ijms25115963 (PMC11172739; doi:10.3390/ijms25115963)
Supplement: Supplementary file 1 [file ijms-25-05963-s001.zip › Table Supplement S6.xlsx]

## Sheet: GO
ID	Description	GeneRatio	BgRatio	pvalue	p.adjust	qvalue	geneID UPDOWN	Count	Type	total terms
GO:0002710	negative regulation of T cell mediated immunity	6/533	18/23239	2.07796e-06	0.0068684	0.00603991	Il7r/Smad7/Dusp22/Il20rb/Muc4/Clec4g	6	BP	27
GO:0007160	cell-matrix adhesion	17/533	198/23239	3.48915e-06	0.0068684	0.00603991	Fn1/Bcl2/Ppm1f/Acvrl1/Dusp22/Itgb2l/Emilin1/Phldb2/Itga10/Plet1/Ddr1/Muc4/Otoa/Tnn/Tdgf1/Jam3/Epb41l5	17	BP	27
GO:0050863	regulation of T cell activation	21/533	296/23239	5.4724e-06	0.00718162	0.00631535	Gsn/Il7r/Btla/Cd28/Cd5/Smad7/Cav1/Cd40lg/Dusp22/Clec2i/Il20rb/Tespa1/Il6/Cd59b/Gpam/Rorc/Efnb2/Blm/Drosha/Mettl3/Clec4g	21	BP
GO:0002703	regulation of leukocyte mediated immunity	18/533	247/23239	1.77015e-05	0.0153112	0.0134643	Cd177/Il7r/Cd28/Smad7/H2-Q9/Dusp22/Clcf1/Il20rb/H2-Q2/Il6/Atad5/Adora2b/Il13/Tlr3/Muc4/Fcer1a/Mlh1/Clec4g	18	BP
GO:0042110	T cell activation	27/533	480/23239	1.98212e-05	0.0153112	0.0134643	Gsn/Il7r/Bcl2/Btla/Cd28/Cd5/Smad7/Cav1/Cd40lg/Dusp22/Ptger4/Clec2i/Il20rb/Tespa1/Il6/Cd59b/Gpam/Rorc/Efnb2/Blm/Ctps/Drosha/Mettl3/5830411N06Rik/Cxcl12/Nlrc3/Clec4g	27	BP
GO:0046651	lymphocyte proliferation	20/533	302/23239	2.47782e-05	0.0153112	0.0134643	Il7r/Bcl2/Atm/Btla/Cd28/Cd40lg/Clec2i/Cd38/Clcf1/Il20rb/Il6/Cd59b/Atad5/Gpam/Hells/Il13/Blm/Ctps/Cxcl12/Clec4g	20	BP
GO:0032943	mononuclear cell proliferation	20/533	304/23239	2.72234e-05	0.0153112	0.0134643	Il7r/Bcl2/Atm/Btla/Cd28/Cd40lg/Clec2i/Cd38/Clcf1/Il20rb/Il6/Cd59b/Atad5/Gpam/Hells/Il13/Blm/Ctps/Cxcl12/Clec4g	20	BP
GO:0070661	leukocyte proliferation	20/533	319/23239	5.35953e-05	0.0242947	0.0213642	Il7r/Bcl2/Atm/Btla/Cd28/Cd40lg/Clec2i/Cd38/Clcf1/Il20rb/Il6/Cd59b/Atad5/Gpam/Hells/Il13/Blm/Ctps/Cxcl12/Clec4g	20	BP
GO:0045785	positive regulation of cell adhesion	23/533	399/23239	5.57622e-05	0.0242947	0.0213642	Fn1/Il7r/Fstl3/Atm/Cd28/Ppm1f/Cd5/Smad7/Cav1/Cd40lg/Ptger4/Emilin1/Tespa1/Il6/Cd59b/Gpam/Efnb2/Dock1/Blm/Tdgf1/Cxcl12/Cdh1/Epb41l5	23	BP
GO:0050670	regulation of lymphocyte proliferation	16/533	223/23239	6.17086e-05	0.0242947	0.0213642	Bcl2/Atm/Btla/Cd28/Cd40lg/Clec2i/Cd38/Clcf1/Il20rb/Il6/Cd59b/Atad5/Gpam/Il13/Blm/Clec4g	16	BP
GO:0032944	regulation of mononuclear cell proliferation	16/533	225/23239	6.86102e-05	0.0245562	0.0215942	Bcl2/Atm/Btla/Cd28/Cd40lg/Clec2i/Cd38/Clcf1/Il20rb/Il6/Cd59b/Atad5/Gpam/Il13/Blm/Clec4g	16	BP
GO:0022407	regulation of cell-cell adhesion	22/533	382/23239	8.1552e-05	0.0267559	0.0235285	Il7r/Fstl3/Btla/Cd28/Ppm1f/Cd5/Smad7/Cav1/Cd40lg/Dusp22/Il20rb/Tespa1/Il6/Cd59b/Gpam/Efnb2/Blm/Muc4/Cxcl12/Cdh1/Epb41l5/Clec4g	22	BP
GO:0070663	regulation of leukocyte proliferation	16/533	234/23239	0.000108765	0.0329391	0.0289659	Bcl2/Atm/Btla/Cd28/Cd40lg/Clec2i/Cd38/Clcf1/Il20rb/Il6/Cd59b/Atad5/Gpam/Il13/Blm/Clec4g	16	BP
GO:0002822	regulation of adaptive immune response based on somatic recombination of immune receptors built from immunoglobulin superfamily domains	14/533	188/23239	0.000118438	0.0333065	0.029289	Il7r/Cd28/Smad7/H2-Q9/Dusp22/Clcf1/Il20rb/H2-Q2/Il6/Atad5/Muc4/Fcer1a/Mlh1/Clec4g	14	BP
GO:0002706	regulation of lymphocyte mediated immunity	14/533	192/23239	0.000147912	0.0362926	0.0319149	Il7r/Cd28/Smad7/H2-Q9/Dusp22/Clcf1/Il20rb/H2-Q2/Il6/Atad5/Muc4/Fcer1a/Mlh1/Clec4g	14	BP
GO:0050727	regulation of inflammatory response	19/533	318/23239	0.000153388	0.0362926	0.0319149	Apoe/Atm/Cd28/Il1r2/Ptger4/Clcf1/Il20rb/Il6/Cd59b/Adora2b/Hgf/Hyal2/Tlr3/Fabp4/Drosha/Nr1d2/Rhbdd3/Fcer1a/Nlrc3	19	BP
GO:0030888	regulation of B cell proliferation	8/533	68/23239	0.000160464	0.0362926	0.0319149	Bcl2/Atm/Btla/Cd40lg/Cd38/Clcf1/Atad5/Il13	8	BP
GO:0071679	commissural neuron axon guidance	4/533	13/23239	0.00016593	0.0362926	0.0319149	Nfib/Ryk/Ptch1/Ephb2	4	BP
GO:0042100	B cell proliferation	10/533	109/23239	0.000207213	0.0394865	0.0347235	Il7r/Bcl2/Atm/Btla/Cd40lg/Cd38/Clcf1/Atad5/Il13/Ctps	10	BP
GO:0002456	T cell mediated immunity	11/533	132/23239	0.000237288	0.0394865	0.0347235	Il7r/Smad7/H2-Q9/Prf1/Dusp22/Il20rb/H2-Q2/Il6/Serpinb9b/Muc4/Clec4g	11	BP
GO:0001952	regulation of cell-matrix adhesion	10/533	111/23239	0.000240517	0.0394865	0.0347235	Bcl2/Ppm1f/Acvrl1/Dusp22/Phldb2/Plet1/Ddr1/Muc4/Tdgf1/Epb41l5	10	BP
GO:0002823	negative regulation of adaptive immune response based on somatic recombination of immune receptors built from immunoglobulin superfamily domains	6/533	39/23239	0.000242679	0.0394865	0.0347235	Il7r/Smad7/Dusp22/Il20rb/Muc4/Clec4g	6	BP
GO:0002709	regulation of T cell mediated immunity	9/533	91/23239	0.000242784	0.0394865	0.0347235	Il7r/Smad7/H2-Q9/Dusp22/Il20rb/H2-Q2/Il6/Muc4/Clec4g	9	BP
GO:1903037	regulation of leukocyte cell-cell adhesion	17/533	277/23239	0.000245863	0.0394865	0.0347235	Il7r/Btla/Cd28/Cd5/Smad7/Cav1/Cd40lg/Dusp22/Il20rb/Tespa1/Il6/Cd59b/Gpam/Efnb2/Blm/Cxcl12/Clec4g	17	BP
GO:0002819	regulation of adaptive immune response	14/533	202/23239	0.00025074	0.0394865	0.0347235	Il7r/Cd28/Smad7/H2-Q9/Dusp22/Clcf1/Il20rb/H2-Q2/Il6/Atad5/Muc4/Fcer1a/Mlh1/Clec4g	14	BP
GO:0035729	cellular response to hepatocyte growth factor stimulus	4/533	15/23239	0.000305422	0.0448504	0.0394404	Med1/Il6/Hgf/Tdgf1	4	BP
GO:0050671	positive regulation of lymphocyte proliferation	11/533	136/23239	0.000307585	0.0448504	0.0394404	Bcl2/Cd28/Cd40lg/Cd38/Clcf1/Il6/Cd59b/Atad5/Gpam/Il13/Blm	11	BP
GO:0007159	leukocyte cell-cell adhesion	18/533	310/23239	0.000320777	0.0451035	0.039663	Cd177/Il7r/Btla/Cd28/Cd5/Smad7/Cav1/Cd40lg/Dusp22/Il20rb/Tespa1/Il6/Cd59b/Gpam/Efnb2/Blm/Cxcl12/Clec4g	18	BP
GO:0032946	positive regulation of mononuclear cell proliferation	11/533	138/23239	0.000348841	0.046953	0.0412894	Bcl2/Cd28/Cd40lg/Cd38/Clcf1/Il6/Cd59b/Atad5/Gpam/Il13/Blm	11	BP
GO:0002820	negative regulation of adaptive immune response	6/533	42/23239	0.00036817	0.046953	0.0412894	Il7r/Smad7/Dusp22/Il20rb/Muc4/Clec4g	6	BP
GO:0030336	negative regulation of cell migration	16/533	261/23239	0.000375356	0.046953	0.0412894	Apoe/Bcl2/Olfm1/Card10/Robo4/Acvrl1/Dusp22/Ptger4/Emilin1/Phldb2/Meox2/Hyal2/Tnn/Cxcl12/Cdh1/Sulf1	16	BP
GO:0033137	negative regulation of peptidyl-serine phosphorylation	5/533	28/23239	0.000395527	0.046953	0.0412894	Ppm1f/Smad7/Cav1/Cnksr3/Hgf	5	BP
GO:0034508	centromere complex assembly	5/533	28/23239	0.000395527	0.046953	0.0412894	Cenpc1/Cenpn/Cenpp/Hells/Cenpw	5	BP
GO:0051054	positive regulation of DNA metabolic process	15/533	237/23239	0.000405487	0.046953	0.0412894	Atm/Cd28/Anxa3/Pot1a/Gnl3/Clcf1/Atr/Il6/Xrcc5/Atad5/Cdt1/Hgf/Ddx11/Blm/Mlh1	15	BP
GO:0002707	negative regulation of lymphocyte mediated immunity	6/533	44/23239	0.000476634	0.0503337	0.0442622	Il7r/Smad7/Dusp22/Il20rb/Muc4/Clec4g	6	BP
GO:0002697	regulation of immune effector process	21/533	405/23239	0.000483477	0.0503337	0.0442622	Cd177/Il7r/Cd28/Smad7/H2-Q9/Cd40lg/Dusp22/Clcf1/Il20rb/H2-Q2/Il6/Cd59b/Atad5/Adora2b/Il13/Tlr3/Muc4/Traf3ip2/Fcer1a/Mlh1/Clec4g	21	BP
GO:0070665	positive regulation of leukocyte proliferation	11/533	144/23239	0.00050152	0.0503337	0.0442622	Bcl2/Cd28/Cd40lg/Cd38/Clcf1/Il6/Cd59b/Atad5/Gpam/Il13/Blm	11	BP
GO:0031589	cell-substrate adhesion	18/533	322/23239	0.000503723	0.0503337	0.0442622	Fn1/Bcl2/Ppm1f/Acvrl1/Dusp22/Itgb2l/Emilin1/Phldb2/Itga10/Plet1/Ddr1/Dock1/Muc4/Otoa/Tnn/Tdgf1/Jam3/Epb41l5	18	BP
GO:0035728	response to hepatocyte growth factor	4/533	17/23239	0.000513474	0.0503337	0.0442622	Med1/Il6/Hgf/Tdgf1	4	BP
GO:0051607	defense response to virus	14/533	217/23239	0.000517408	0.0503337	0.0442622	Ifitm2/Bcl2/Isg15/Ifitm6/Card9/H2-Q9/Prf1/Il6/Gpam/Hyal2/Cxcl10/Tlr3/Traf3ip2/Oasl1	14	BP
GO:0060840	artery development	9/533	101/23239	0.00052885	0.0503337	0.0442622	Apoe/Smad7/Prickle1/Acvrl1/Ptger4/Comp/Folr1/Adamts6/Efnb2	9	BP
GO:0030890	positive regulation of B cell proliferation	6/533	45/23239	0.000539435	0.0503337	0.0442622	Bcl2/Cd40lg/Cd38/Clcf1/Atad5/Il13	6	BP
GO:0051348	negative regulation of transferase activity	15/533	244/23239	0.000549745	0.0503337	0.0442622	Apoe/Ppm1f/Smad7/Cav1/Dusp22/Pot1a/Gprc5a/Fgfr1op/Il6/Dusp8/Ephb2/Hyal2/Fabp4/Mad2l1/Spred2	15	BP
GO:0022612	gland morphogenesis	11/533	146/23239	0.000563423	0.0504135	0.0443325	Bcl2/Med1/Nfib/Ptch1/Cav1/Slc12a2/Il6/Hgf/Ddr1/Cdh1/Sulf1	11	BP
GO:0040013	negative regulation of locomotion	18/533	326/23239	0.00058204	0.050922	0.0447796	Apoe/Bcl2/Olfm1/Ryk/Card10/Robo4/Acvrl1/Dusp22/Ptger4/Emilin1/Phldb2/Meox2/Hyal2/Tnn/Sema6c/Cxcl12/Cdh1/Sulf1	18	BP
GO:2000146	negative regulation of cell motility	16/533	275/23239	0.00066277	0.0567244	0.0498821	Apoe/Bcl2/Olfm1/Card10/Robo4/Acvrl1/Dusp22/Ptger4/Emilin1/Phldb2/Meox2/Hyal2/Tnn/Cxcl12/Cdh1/Sulf1	16	BP
GO:0010035	response to inorganic substance	23/533	478/23239	0.000746086	0.0611324	0.0537584	Fn1/Gsn/Bcl2/Txn1/Ptch1/Trf/Cav1/Gatm/Haao/Capn3/Alg2/Khk/Il6/Hgf/Ddx11/Cpne4/Blm/Epor/Fabp4/Adcy10/Ggh/Cdh1/Slc11a2	23	BP
GO:0032733	positive regulation of interleukin-10 production	5/533	32/23239	0.000751536	0.0611324	0.0537584	Cd28/Cd40lg/Ptger4/Il20rb/Hgf	5	BP
GO:0002562	somatic diversification of immune receptors via germline recombination within a single locus	7/533	66/23239	0.000776383	0.0611324	0.0537584	Atm/Cd28/Cd40lg/Dcaf1/Clcf1/Atad5/Mlh1	7	BP
GO:0016444	somatic cell DNA recombination	7/533	66/23239	0.000776383	0.0611324	0.0537584	Atm/Cd28/Cd40lg/Dcaf1/Clcf1/Atad5/Mlh1	7	BP
GO:0002639	positive regulation of immunoglobulin production	6/533	49/23239	0.000857298	0.0661801	0.0581972	Cd28/Clcf1/Il6/Atad5/Il13/Mlh1	6	BP
GO:0050867	positive regulation of cell activation	22/533	456/23239	0.000931632	0.0704994	0.0619955	Cd177/Il7r/Bcl2/Cd28/Cd5/Cav1/Cd40lg/Capn3/Clec2i/Cd38/Clcf1/Tespa1/Il6/Cd59b/Atad5/Adora2b/Gpam/Il13/Efnb2/Blm/Fcer1a/Mlh1	22	BP
GO:0010810	regulation of cell-substrate adhesion	13/533	205/23239	0.000949065	0.0704994	0.0619955	Fn1/Bcl2/Ppm1f/Acvrl1/Dusp22/Emilin1/Phldb2/Plet1/Ddr1/Dock1/Muc4/Tdgf1/Epb41l5	13	BP
GO:0051383	kinetochore organization	4/533	20/23239	0.000989789	0.0712057	0.0626166	Cenpc1/Cenpn/Cdt1/Cenpw	4	BP
GO:0022409	positive regulation of cell-cell adhesion	14/533	232/23239	0.000994746	0.0712057	0.0626166	Il7r/Fstl3/Cd28/Cd5/Smad7/Cav1/Cd40lg/Tespa1/Il6/Cd59b/Gpam/Efnb2/Blm/Cdh1	14	BP
GO:0010038	response to metal ion	15/533	264/23239	0.00122415	0.0860619	0.0756808	Fn1/Gsn/Bcl2/Trf/Cav1/Gatm/Haao/Capn3/Alg2/Khk/Cpne4/Fabp4/Ggh/Cdh1/Slc11a2	15	BP
GO:0006310	DNA recombination	15/533	265/23239	0.00127098	0.0877866	0.0771975	Atm/Cd28/Zfp365/Cd40lg/Dcaf1/Clcf1/Lig3/Apex2/Xrcc5/Atad5/Recql/Blm/Tep1/Rnf212/Mlh1	15	BP
GO:0002637	regulation of immunoglobulin production	7/533	72/23239	0.00130554	0.0886189	0.0779294	Cd28/Cd40lg/Clcf1/Il6/Atad5/Il13/Mlh1	7	BP
GO:0002200	somatic diversification of immune receptors	7/533	73/23239	0.001416	0.090072	0.0792072	Atm/Cd28/Cd40lg/Dcaf1/Clcf1/Atad5/Mlh1	7	BP
GO:0048844	artery morphogenesis	7/533	73/23239	0.001416	0.090072	0.0792072	Apoe/Smad7/Acvrl1/Ptger4/Comp/Folr1/Efnb2	7	BP
GO:0002704	negative regulation of leukocyte mediated immunity	6/533	54/23239	0.00143796	0.090072	0.0792072	Il7r/Smad7/Dusp22/Il20rb/Muc4/Clec4g	6	BP
GO:0051304	chromosome separation	8/533	94/23239	0.00143969	0.090072	0.0792072	Atm/Nek6/Cit/Cdt1/Riok2/Blm/Mad2l1/Mlh1	8	BP
GO:0002696	positive regulation of leukocyte activation	21/533	442/23239	0.00145614	0.090072	0.0792072	Cd177/Il7r/Bcl2/Cd28/Cd5/Cav1/Cd40lg/Clec2i/Cd38/Clcf1/Tespa1/Il6/Cd59b/Atad5/Adora2b/Gpam/Il13/Efnb2/Blm/Fcer1a/Mlh1	21	BP
GO:0001953	negative regulation of cell-matrix adhesion	5/533	37/23239	0.00148072	0.090072	0.0792072	Acvrl1/Dusp22/Phldb2/Plet1/Muc4	5	BP
GO:0050680	negative regulation of epithelial cell proliferation	10/533	140/23239	0.00148709	0.090072	0.0792072	Apoe/Med1/Nfib/Ptch1/Cav1/Acvrl1/Efnb2/Cdh1/Sulf1/Nlrc3	10	BP
GO:0006469	negative regulation of protein kinase activity	12/533	190/23239	0.00152185	0.0907806	0.0798304	Apoe/Ppm1f/Cav1/Dusp22/Gprc5a/Fgfr1op/Il6/Dusp8/Ephb2/Hyal2/Fabp4/Spred2	12	BP
GO:0019058	viral life cycle	12/533	192/23239	0.0016627	0.0977025	0.0859172	Apoe/Gsn/Ifitm2/Bcl2/Isg15/Ifitm6/Ltf/Cav1/Hyal2/Usp6nl/Lamp3/Oasl1	12	BP
GO:0006606	protein import into nucleus	11/533	169/23239	0.00186012	0.107263	0.0943243	Txn1/Med1/Efcab7/Akap1/Prickle1/Nup85/Il6/Ranbp6/Hyal2/Cdh1/Ipo4	11	BP
GO:0032392	DNA geometric change	5/533	39/23239	0.00188374	0.107263	0.0943243	Pot1a/Ddx11/Recql/Smarcal1/Blm	5	BP
GO:0007091	metaphase/anaphase transition of mitotic cell cycle	6/533	57/23239	0.00190713	0.107263	0.0943243	Atm/Nek6/Cit/Cdt1/Riok2/Mad2l1	6	BP
GO:0010965	regulation of mitotic sister chromatid separation	6/533	58/23239	0.00208671	0.115532	0.101596	Atm/Nek6/Cit/Cdt1/Riok2/Mad2l1	6	BP
GO:0045911	positive regulation of DNA recombination	5/533	40/23239	0.00211285	0.115532	0.101596	Cd28/Clcf1/Atad5/Blm/Mlh1	5	BP
GO:0051170	import into nucleus	11/533	173/23239	0.00223568	0.116949	0.102842	Txn1/Med1/Efcab7/Akap1/Prickle1/Nup85/Il6/Ranbp6/Hyal2/Cdh1/Ipo4	11	BP
GO:0051341	regulation of oxidoreductase activity	7/533	79/23239	0.00224023	0.116949	0.102842	Apoe/Prdx5/S100a1/Cav1/Il13/Ecsit/Gfi1	7	BP
GO:0051052	regulation of DNA metabolic process	20/533	428/23239	0.00226562	0.116949	0.102842	Atm/Cd28/Zfp365/Anxa3/Acvrl1/Pot1a/Gnl3/Clcf1/Lig3/Atr/Il6/Xrcc5/Atad5/Cdt1/Hgf/Ddx11/Smarcal1/Blm/Tet1/Mlh1	20	BP
GO:0034329	cell junction assembly	12/533	200/23239	0.00233763	0.116949	0.102842	Fn1/Bcl2/Ppm1f/Smad7/Cav1/Acvrl1/Dusp22/Phldb2/Ctnnd2/Rhoc/Cdh1/Epb41l5	12	BP
GO:0071560	cellular response to transforming growth factor beta stimulus	12/533	200/23239	0.00233763	0.116949	0.102842	Smad7/Cav1/Acvrl1/Dusp22/Emilin1/Folr1/Hyal2/Wfikkn2/Tdgf1/Smad1/Nrep/Epb41l5	12	BP
GO:0003014	renal system process	8/533	102/23239	0.00242051	0.116949	0.102842	Gsn/Bcl2/Adrb1/Jchain/Ptger4/Ren1/Rrm2b/Sulf1	8	BP
GO:0031345	negative regulation of cell projection organization	12/533	201/23239	0.0024358	0.116949	0.102842	Apoe/Ryk/Zfp365/Cd38/Cit/Ephb2/Prag1/Efnb2/Sema6c/Tchp/Odf2l/Gfi1	12	BP
GO:0016485	protein processing	13/533	228/23239	0.00245292	0.116949	0.102842	Gsn/Chac1/Asprv1/Il1r2/Ptch1/Ren1/Comp/Pcsk1/Tmem208/Cd59b/Adamts3/Aph1c/Cdh1	13	BP
GO:0051053	negative regulation of DNA metabolic process	10/533	150/23239	0.00247772	0.116949	0.102842	Atm/Acvrl1/Pot1a/Lig3/Atr/Xrcc5/Smarcal1/Blm/Tet1/Mlh1	10	BP
GO:0044784	metaphase/anaphase transition of cell cycle	6/533	60/23239	0.00248382	0.116949	0.102842	Atm/Nek6/Cit/Cdt1/Riok2/Mad2l1	6	BP
GO:0048872	homeostasis of number of cells	16/533	313/23239	0.00252098	0.116949	0.102842	Prdx5/Alas2/Il7r/Bcl2/Med1/Zfx/Isg15/Kif3a/Il20rb/Gpr174/Il6/Lyar/Gpam/Atxn2/Slc11a2/Jam3	16	BP
GO:0042098	T cell proliferation	12/533	202/23239	0.00253731	0.116949	0.102842	Btla/Cd28/Cd40lg/Clec2i/Il20rb/Il6/Cd59b/Gpam/Blm/Ctps/Cxcl12/Clec4g	12	BP
GO:0002705	positive regulation of leukocyte mediated immunity	11/533	176/23239	0.00255589	0.116949	0.102842	Cd177/Cd28/H2-Q9/Clcf1/H2-Q2/Il6/Atad5/Adora2b/Il13/Fcer1a/Mlh1	11	BP
GO:0034333	adherens junction assembly	7/533	81/23239	0.00258435	0.116949	0.102842	Bcl2/Ppm1f/Smad7/Acvrl1/Dusp22/Phldb2/Epb41l5	7	BP
GO:0042306	regulation of protein import into nucleus	7/533	81/23239	0.00258435	0.116949	0.102842	Txn1/Med1/Efcab7/Akap1/Il6/Hyal2/Cdh1	7	BP
GO:0002366	leukocyte activation involved in immune response	14/533	258/23239	0.00268164	0.119223	0.104842	Cd177/Cd28/Smad7/Cd40lg/Anxa3/Ptger4/Clcf1/Il6/Atad5/Adora2b/Rorc/Il13/Fcer1a/Mlh1	14	BP
GO:0031295	T cell costimulation	4/533	26/23239	0.00273953	0.119223	0.104842	Cd28/Cd5/Cav1/Efnb2	4	BP
GO:0070233	negative regulation of T cell apoptotic process	4/533	26/23239	0.00273953	0.119223	0.104842	Il7r/Gpam/Rorc/Blm	4	BP
GO:0002443	leukocyte mediated immunity	22/533	498/23239	0.00279619	0.119223	0.104842	Cd177/Il7r/Cd28/Smad7/H2-Q9/Cd40lg/Anxa3/Prf1/Dusp22/Clcf1/Il20rb/H2-Q2/Il6/Atad5/Adora2b/Serpinb9b/Il13/Tlr3/Muc4/Fcer1a/Mlh1/Clec4g	22	BP
GO:0046822	regulation of nucleocytoplasmic transport	9/533	128/23239	0.00280932	0.119223	0.104842	Txn1/Med1/Inpp4b/Efcab7/Akap1/Il6/Riok2/Hyal2/Cdh1	9	BP
GO:0071559	response to transforming growth factor beta	12/533	205/23239	0.00286269	0.119223	0.104842	Smad7/Cav1/Acvrl1/Dusp22/Emilin1/Folr1/Hyal2/Wfikkn2/Tdgf1/Smad1/Nrep/Epb41l5	12	BP
GO:0043517	positive regulation of DNA damage response, signal transduction by p53 class mediator	3/533	13/23239	0.00289036	0.119223	0.104842	Atm/Atr/Spred2	3	BP
GO:0048304	positive regulation of isotype switching to IgG isotypes	3/533	13/23239	0.00289036	0.119223	0.104842	Cd28/Atad5/Mlh1	3	BP
GO:0051306	mitotic sister chromatid separation	6/533	62/23239	0.00293516	0.119223	0.104842	Atm/Nek6/Cit/Cdt1/Riok2/Mad2l1	6	BP
GO:0007044	cell-substrate junction assembly	7/533	83/23239	0.00296769	0.119223	0.104842	Fn1/Bcl2/Ppm1f/Acvrl1/Dusp22/Phldb2/Epb41l5	7	BP
GO:0033045	regulation of sister chromatid segregation	7/533	83/23239	0.00296769	0.119223	0.104842	Atm/Nek6/Cit/Cdt1/Riok2/Ddx11/Mad2l1	7	BP
GO:0051604	protein maturation	15/533	290/23239	0.00303471	0.120073	0.105589	Gsn/Chac1/Asprv1/Tspan33/Il1r2/Ptch1/Atox1/Ren1/Comp/Pcsk1/Tmem208/Cd59b/Adamts3/Aph1c/Cdh1	15	BP
GO:0002263	cell activation involved in immune response	14/533	262/23239	0.00308035	0.120073	0.105589	Cd177/Cd28/Smad7/Cd40lg/Anxa3/Ptger4/Clcf1/Il6/Atad5/Adora2b/Rorc/Il13/Fcer1a/Mlh1	14	BP
GO:0009615	response to virus	14/533	262/23239	0.00308035	0.120073	0.105589	Ifitm2/Bcl2/Isg15/Ifitm6/Card9/H2-Q9/Prf1/Il6/Gpam/Hyal2/Cxcl10/Tlr3/Traf3ip2/Oasl1	14	BP
GO:0051354	negative regulation of oxidoreductase activity	4/533	27/23239	0.00315839	0.120478	0.105945	Prdx5/Cav1/Il13/Gfi1	4	BP
GO:0061099	negative regulation of protein tyrosine kinase activity	4/533	27/23239	0.00315839	0.120478	0.105945	Cav1/Dusp22/Gprc5a/Hyal2	4	BP
GO:0045454	cell redox homeostasis	6/533	63/23239	0.00318255	0.120478	0.105945	Prdx5/Txn1/Pdia5/Il6/Ddit3/Qsox2	6	BP
GO:0032757	positive regulation of interleukin-8 production	5/533	44/23239	0.00323546	0.121314	0.106681	Cd14/Ptger4/Ddit3/Hyal2/Tlr3	5	BP
GO:1905818	regulation of chromosome separation	6/533	64/23239	0.00344514	0.123553	0.10865	Atm/Nek6/Cit/Cdt1/Riok2/Mad2l1	6	BP
GO:0050870	positive regulation of T cell activation	11/533	183/23239	0.00344839	0.123553	0.10865	Il7r/Cd28/Cd5/Cav1/Cd40lg/Tespa1/Il6/Cd59b/Gpam/Efnb2/Blm	11	BP
GO:0006275	regulation of DNA replication	8/533	108/23239	0.00345098	0.123553	0.10865	Zfp365/Lig3/Atr/Il6/Atad5/Cdt1/Smarcal1/Blm	8	BP
GO:0033673	negative regulation of kinase activity	12/533	210/23239	0.00347965	0.123553	0.10865	Apoe/Ppm1f/Cav1/Dusp22/Gprc5a/Fgfr1op/Il6/Dusp8/Ephb2/Hyal2/Fabp4/Spred2	12	BP
GO:0010713	negative regulation of collagen metabolic process	3/533	14/23239	0.00361644	0.123553	0.10865	Emilin1/Il6/Adora2b	3	BP
GO:0032966	negative regulation of collagen biosynthetic process	3/533	14/23239	0.00361644	0.123553	0.10865	Emilin1/Il6/Adora2b	3	BP
GO:0045188	regulation of circadian sleep/wake cycle, non-REM sleep	3/533	14/23239	0.00361644	0.123553	0.10865	Kcna2/Ptger4/Il6	3	BP
GO:0021952	central nervous system projection neuron axonogenesis	4/533	28/23239	0.00361887	0.123553	0.10865	Nfib/Scn1b/Ephb2/Fbxo45	4	BP
GO:0031294	lymphocyte costimulation	4/533	28/23239	0.00361887	0.123553	0.10865	Cd28/Cd5/Cav1/Efnb2	4	BP
GO:1904589	regulation of protein import	7/533	86/23239	0.00362247	0.123553	0.10865	Txn1/Med1/Efcab7/Akap1/Il6/Hyal2/Cdh1	7	BP
GO:0005976	polysaccharide metabolic process	8/533	109/23239	0.00365151	0.123553	0.10865	Chil3/Adrb1/B3gnt5/Ptger4/Khk/Dyrk2/B3gnt3/Ppp1r3e	8	BP
GO:0001763	morphogenesis of a branching structure	13/533	239/23239	0.00367177	0.123553	0.10865	Bcl2/Med1/Ptch1/Slc12a2/Il6/Ctnnd2/Rdh10/Hgf/Ddr1/Tdgf1/Cxcl12/Cdh1/Sulf1	13	BP
GO:0006575	cellular modified amino acid metabolic process	10/533	160/23239	0.00393902	0.131423	0.11557	Gstm5/Chac1/Med1/Egln3/Gatm/Serinc2/Folr1/Shmt1/Chdh/Ggh	10	BP
GO:0007179	transforming growth factor beta receptor signaling pathway	10/533	161/23239	0.00411628	0.134146	0.117965	Smad7/Cav1/Acvrl1/Dusp22/Emilin1/Folr1/Wfikkn2/Tdgf1/Smad1/Nrep	10	BP
GO:0043302	positive regulation of leukocyte degranulation	4/533	29/23239	0.00412285	0.134146	0.117965	Cd177/Adora2b/Il13/Fcer1a	4	BP
GO:0045830	positive regulation of isotype switching	4/533	29/23239	0.00412285	0.134146	0.117965	Cd28/Clcf1/Atad5/Mlh1	4	BP
GO:0016032	viral process	14/533	272/23239	0.00429305	0.138461	0.12176	Apoe/Gsn/Ifitm2/Bcl2/Isg15/Ifitm6/Ltf/Cav1/Dcaf1/Hyal2/Usp6nl/Lamp3/Epor/Oasl1	14	BP
GO:0051251	positive regulation of lymphocyte activation	18/533	392/23239	0.00439871	0.138461	0.12176	Il7r/Bcl2/Cd28/Cd5/Cav1/Cd40lg/Clec2i/Cd38/Clcf1/Tespa1/Il6/Cd59b/Atad5/Gpam/Il13/Efnb2/Blm/Mlh1	18	BP
GO:0009263	deoxyribonucleotide biosynthetic process	3/533	15/23239	0.00444419	0.138461	0.12176	Rrm2b/Shmt1/Dtymk	3	BP
GO:0042748	circadian sleep/wake cycle, non-REM sleep	3/533	15/23239	0.00444419	0.138461	0.12176	Kcna2/Ptger4/Il6	3	BP
GO:0051382	kinetochore assembly	3/533	15/23239	0.00444419	0.138461	0.12176	Cenpc1/Cenpn/Cenpw	3	BP
GO:1901342	regulation of vasculature development	16/533	332/23239	0.0044665	0.138461	0.12176	Camp/S100a1/Ngp/Card10/Anxa3/Acvrl1/Ptger4/Emilin1/Meox2/Adora2b/Hgf/Cxcl10/Efnb2/Tlr3/Smad1/Sulf1	16	BP
GO:0031297	replication fork processing	4/533	30/23239	0.00467217	0.140833	0.123845	Zfp365/Ddx11/Smarcal1/Blm	4	BP
GO:0044319	wound healing, spreading of cells	4/533	30/23239	0.00467217	0.140833	0.123845	Acvrl1/Phldb2/Plet1/Ddr1	4	BP
GO:0090505	epiboly involved in wound healing	4/533	30/23239	0.00467217	0.140833	0.123845	Acvrl1/Phldb2/Plet1/Ddr1	4	BP
GO:0030509	BMP signaling pathway	10/533	164/23239	0.00468609	0.140833	0.123845	Fstl3/Ube2o/Smad7/Cav1/Acvrl1/Comp/Ecsit/Tdgf1/Smad1/Sulf1	10	BP
GO:0007162	negative regulation of cell adhesion	14/533	276/23239	0.00487547	0.144918	0.127438	Btla/Ppm1f/Smad7/Acvrl1/Dusp22/Phldb2/Il20rb/Plet1/Muc4/Rnd1/Cxcl12/Cdh1/Epb41l5/Clec4g	14	BP
GO:0034330	cell junction organization	13/533	248/23239	0.00499942	0.144918	0.127438	Fn1/Cd177/Bcl2/Ppm1f/Smad7/Cav1/Acvrl1/Dusp22/Phldb2/Ctnnd2/Rhoc/Cdh1/Epb41l5	13	BP
GO:0031349	positive regulation of defense response	16/533	336/23239	0.00500239	0.144918	0.127438	Cd14/Med1/Cd28/Card9/Ltf/Cav1/Ptger4/Il6/Xrcc5/Adora2b/Hyal2/Tlr3/Fabp4/S100a14/Fcer1a/Gfi1	16	BP
GO:0033047	regulation of mitotic sister chromatid segregation	6/533	69/23239	0.00500607	0.144918	0.127438	Atm/Nek6/Cit/Cdt1/Riok2/Mad2l1	6	BP
GO:1901796	regulation of signal transduction by p53 class mediator	6/533	69/23239	0.00500607	0.144918	0.127438	Atm/Atr/Prmt6/Atad5/Rrm2b/Spred2	6	BP
GO:0002714	positive regulation of B cell mediated immunity	5/533	49/23239	0.00517457	0.146008	0.128396	Cd28/Clcf1/Atad5/Fcer1a/Mlh1	5	BP
GO:0002891	positive regulation of immunoglobulin mediated immune response	5/533	49/23239	0.00517457	0.146008	0.128396	Cd28/Clcf1/Atad5/Fcer1a/Mlh1	5	BP
GO:0090329	regulation of DNA-templated DNA replication	5/533	49/23239	0.00517457	0.146008	0.128396	Zfp365/Lig3/Cdt1/Smarcal1/Blm	5	BP
GO:0043537	negative regulation of blood vessel endothelial cell migration	4/533	31/23239	0.00526861	0.146008	0.128396	Apoe/Card10/Acvrl1/Meox2	4	BP
GO:0090504	epiboly	4/533	31/23239	0.00526861	0.146008	0.128396	Acvrl1/Phldb2/Plet1/Ddr1	4	BP
GO:0002700	regulation of production of molecular mediator of immune response	9/533	141/23239	0.00531937	0.146008	0.128396	Cd28/Smad7/Cd40lg/Clcf1/Il6/Atad5/Il13/Tlr3/Mlh1	9	BP
GO:1903039	positive regulation of leukocyte cell-cell adhesion	11/533	194/23239	0.00533909	0.146008	0.128396	Il7r/Cd28/Cd5/Cav1/Cd40lg/Tespa1/Il6/Cd59b/Gpam/Efnb2/Blm	11	BP
GO:0048302	regulation of isotype switching to IgG isotypes	3/533	16/23239	0.00537749	0.146008	0.128396	Cd28/Atad5/Mlh1	3	BP
GO:0051895	negative regulation of focal adhesion assembly	3/533	16/23239	0.00537749	0.146008	0.128396	Acvrl1/Dusp22/Phldb2	3	BP
GO:0018108	peptidyl-tyrosine phosphorylation	15/533	309/23239	0.00543584	0.146581	0.1289	Tnk1/Cav1/Dusp22/Ptger4/Clcf1/Gprc5a/Il6/Hgf/Ephb2/Ddr1/Hyal2/Il13/Dyrk2/Tdgf1/Fcer1a	15	BP
GO:0042129	regulation of T cell proliferation	10/533	168/23239	0.00554032	0.148382	0.130484	Btla/Cd28/Cd40lg/Clec2i/Il20rb/Il6/Cd59b/Gpam/Blm/Clec4g	10	BP
GO:0001655	urogenital system development	16/533	340/23239	0.00558954	0.148689	0.130754	Bcl2/Mpst/Smad7/Ptch1/Kif3a/Ren1/Pcnt/Rdh10/Rrm2b/Nfia/Ephb2/Aph1c/Hells/Efnb2/Smad1/Sulf1	16	BP
GO:0090090	negative regulation of canonical Wnt signaling pathway	8/533	118/23239	0.0058881	0.153516	0.134999	Apoe/Cav1/Prickle1/Cby1/Kremen1/Ddit3/Tnn/Cdh1	8	BP
GO:0032212	positive regulation of telomere maintenance via telomerase	4/533	32/23239	0.00591391	0.153516	0.134999	Atm/Pot1a/Atr/Xrcc5	4	BP
GO:0032508	DNA duplex unwinding	4/533	32/23239	0.00591391	0.153516	0.134999	Pot1a/Ddx11/Recql/Blm	4	BP
GO:0018212	peptidyl-tyrosine modification	15/533	312/23239	0.00592697	0.153516	0.134999	Tnk1/Cav1/Dusp22/Ptger4/Clcf1/Gprc5a/Il6/Hgf/Ephb2/Ddr1/Hyal2/Il13/Dyrk2/Tdgf1/Fcer1a	15	BP
GO:0017038	protein import	12/533	225/23239	0.0059971	0.154318	0.135703	Apoe/Txn1/Med1/Efcab7/Akap1/Prickle1/Nup85/Il6/Ranbp6/Hyal2/Cdh1/Ipo4	12	BP
GO:0032206	positive regulation of telomere maintenance	5/533	51/23239	0.00614129	0.155989	0.137173	Atm/Pot1a/Gnl3/Atr/Xrcc5	5	BP
GO:0032653	regulation of interleukin-10 production	5/533	51/23239	0.00614129	0.155989	0.137173	Cd28/Cd40lg/Ptger4/Il20rb/Hgf	5	BP
GO:0010977	negative regulation of neuron projection development	10/533	171/23239	0.00625728	0.157228	0.138262	Apoe/Ryk/Zfp365/Cd38/Cit/Ephb2/Prag1/Efnb2/Sema6c/Gfi1	10	BP
GO:0035313	wound healing, spreading of epidermal cells	3/533	17/23239	0.00641978	0.157228	0.138262	Acvrl1/Phldb2/Plet1	3	BP
GO:0040015	negative regulation of multicellular organism growth	3/533	17/23239	0.00641978	0.157228	0.138262	Adrb1/Ptch1/Atxn2	3	BP
GO:0048291	isotype switching to IgG isotypes	3/533	17/23239	0.00641978	0.157228	0.138262	Cd28/Atad5/Mlh1	3	BP
GO:1903392	negative regulation of adherens junction organization	3/533	17/23239	0.00641978	0.157228	0.138262	Acvrl1/Dusp22/Phldb2	3	BP
GO:0033044	regulation of chromosome organization	16/533	346/23239	0.00657401	0.157228	0.138262	Atm/Nek6/Pot1a/Gnl3/Cit/Jdp2/Atr/Prmt6/Xrcc5/Cdt1/Riok2/Ddx11/Mad2l1/Nap1l2/Tet1/Gfi1	16	BP
GO:0048041	focal adhesion assembly	6/533	73/23239	0.00658633	0.157228	0.138262	Bcl2/Ppm1f/Acvrl1/Dusp22/Phldb2/Epb41l5	6	BP
GO:0010573	vascular endothelial growth factor production	4/533	33/23239	0.00660973	0.157228	0.138262	Il6/Adamts3/Adora2b/Sulf1	4	BP
GO:0002204	somatic recombination of immunoglobulin genes involved in immune response	5/533	52/23239	0.0066693	0.157228	0.138262	Cd28/Cd40lg/Clcf1/Atad5/Mlh1	5	BP
GO:0002208	somatic diversification of immunoglobulins involved in immune response	5/533	52/23239	0.0066693	0.157228	0.138262	Cd28/Cd40lg/Clcf1/Atad5/Mlh1	5	BP
GO:0045071	negative regulation of viral genome replication	5/533	52/23239	0.0066693	0.157228	0.138262	Ifitm2/Isg15/Ifitm6/Ltf/Oasl1	5	BP
GO:0045190	isotype switching	5/533	52/23239	0.0066693	0.157228	0.138262	Cd28/Cd40lg/Clcf1/Atad5/Mlh1	5	BP
GO:0044403	biological process involved in symbiotic interaction	16/533	347/23239	0.00675091	0.158204	0.139121	Apoe/Camp/Fn1/Gsn/Ifitm2/Bcl2/Isg15/Ifitm6/Ltf/Cav1/Dcaf1/Hyal2/Usp6nl/Lamp3/Epor/Oasl1	16	BP
GO:0034332	adherens junction organization	8/533	121/23239	0.00682718	0.159045	0.13986	Bcl2/Ppm1f/Smad7/Acvrl1/Dusp22/Phldb2/Cdh1/Epb41l5	8	BP
GO:0030071	regulation of mitotic metaphase/anaphase transition	5/533	53/23239	0.00722828	0.161828	0.142308	Atm/Nek6/Cdt1/Riok2/Mad2l1	5	BP
GO:0046718	viral entry into host cell	5/533	53/23239	0.00722828	0.161828	0.142308	Gsn/Ifitm2/Ifitm6/Cav1/Hyal2	5	BP
GO:0007178	transmembrane receptor protein serine/threonine kinase signaling pathway	16/533	350/23239	0.00730474	0.161828	0.142308	Fstl3/Ube2o/Smad7/Trf/Cav1/Acvrl1/Dusp22/Comp/Emilin1/Folr1/Wfikkn2/Ecsit/Tdgf1/Smad1/Nrep/Sulf1	16	BP
GO:0051961	negative regulation of nervous system development	16/533	350/23239	0.00730474	0.161828	0.142308	Apoe/Olfm1/Med1/Ryk/Zfp365/Cav1/Cd38/Cit/Tulp3/Ascl2/Ephb2/Prag1/Efnb2/Tnn/Sema6c/Gfi1	16	BP
GO:0071772	response to BMP	10/533	175/23239	0.00732317	0.161828	0.142308	Fstl3/Ube2o/Smad7/Cav1/Acvrl1/Comp/Ecsit/Tdgf1/Smad1/Sulf1	10	BP
GO:0071773	cellular response to BMP stimulus	10/533	175/23239	0.00732317	0.161828	0.142308	Fstl3/Ube2o/Smad7/Cav1/Acvrl1/Comp/Ecsit/Tdgf1/Smad1/Sulf1	10	BP
GO:2001252	positive regulation of chromosome organization	10/533	175/23239	0.00732317	0.161828	0.142308	Atm/Pot1a/Gnl3/Jdp2/Atr/Xrcc5/Cdt1/Ddx11/Nap1l2/Tet1	10	BP
GO:0010955	negative regulation of protein processing	4/533	34/23239	0.00735768	0.161828	0.142308	Chac1/Il1r2/Cd59b/Cdh1	4	BP
GO:1903318	negative regulation of protein maturation	4/533	34/23239	0.00735768	0.161828	0.142308	Chac1/Il1r2/Cd59b/Cdh1	4	BP
GO:1904037	positive regulation of epithelial cell apoptotic process	4/533	34/23239	0.00735768	0.161828	0.142308	Gsn/Eif2s1/Cd40lg/Col18a1	4	BP
GO:0046824	positive regulation of nucleocytoplasmic transport	6/533	75/23239	0.00749941	0.163842	0.144078	Med1/Efcab7/Il6/Riok2/Hyal2/Cdh1	6	BP
GO:0030178	negative regulation of Wnt signaling pathway	9/533	149/23239	0.00756299	0.163842	0.144078	Apoe/Cav1/Prickle1/Cby1/Kremen1/Ddit3/Rnf43/Tnn/Cdh1	9	BP
GO:0001991	regulation of systemic arterial blood pressure by circulatory renin-angiotensin	3/533	18/23239	0.00757408	0.163842	0.144078	Adrb1/Cpa3/Ren1	3	BP
GO:0000018	regulation of DNA recombination	7/533	99/23239	0.00779613	0.16462	0.144763	Cd28/Zfp365/Clcf1/Lig3/Atad5/Blm/Mlh1	7	BP
GO:0060560	developmental growth involved in morphogenesis	13/533	262/23239	0.00780459	0.16462	0.144763	Apoe/Fn1/Olfm1/Med1/Ryk/Slc12a2/Wasf1/Rdh10/Ddr1/Tnn/Sema6c/Cxcl12/Epb41l5	13	BP
GO:0032613	interleukin-10 production	5/533	54/23239	0.00781913	0.16462	0.144763	Cd28/Cd40lg/Ptger4/Il20rb/Hgf	5	BP
GO:0032964	collagen biosynthetic process	5/533	54/23239	0.00781913	0.16462	0.144763	Prdx5/Emilin1/Il6/Adamts3/Adora2b	5	BP
GO:0042307	positive regulation of protein import into nucleus	5/533	54/23239	0.00781913	0.16462	0.144763	Med1/Efcab7/Il6/Hyal2/Cdh1	5	BP
GO:0000723	telomere maintenance	8/533	124/23239	0.00787528	0.16492	0.145027	Atm/Zfp365/Pot1a/Gnl3/Atr/Xrcc5/Blm/Tep1	8	BP
GO:0030098	lymphocyte differentiation	17/533	387/23239	0.00846993	0.172259	0.151481	Il7r/Bcl2/Atm/Cd28/Smad7/Cd40lg/Dcaf1/Ptger4/Clcf1/Tespa1/Il6/Hells/Rorc/Blm/Drosha/Mettl3/5830411N06Rik	17	BP
GO:0001913	T cell mediated cytotoxicity	6/533	77/23239	0.00850044	0.172259	0.151481	Il7r/H2-Q9/Prf1/H2-Q2/Serpinb9b/Muc4	6	BP
GO:1903901	negative regulation of viral life cycle	6/533	77/23239	0.00850044	0.172259	0.151481	Gsn/Ifitm2/Isg15/Ifitm6/Ltf/Oasl1	6	BP
GO:0090287	regulation of cellular response to growth factor stimulus	13/533	265/23239	0.00854234	0.172259	0.151481	Fstl3/Ube2o/Smad7/Cav1/Acvrl1/Emilin1/Wasf1/Adamts3/Folr1/Wfikkn2/Tdgf1/Nrep/Sulf1	13	BP
GO:0002244	hematopoietic progenitor cell differentiation	9/533	152/23239	0.00856849	0.172259	0.151481	Bcl2/Fstl3/Gpatch4/Xrcc5/Hyal2/Hoxb3/Dock1/Muc4/Jam3	9	BP
GO:0032200	telomere organization	8/533	126/23239	0.00863827	0.172259	0.151481	Atm/Zfp365/Pot1a/Gnl3/Atr/Xrcc5/Blm/Tep1	8	BP
GO:0050729	positive regulation of inflammatory response	8/533	126/23239	0.00863827	0.172259	0.151481	Cd28/Ptger4/Il6/Adora2b/Hyal2/Tlr3/Fabp4/Fcer1a	8	BP
GO:0017015	regulation of transforming growth factor beta receptor signaling pathway	7/533	101/23239	0.00866495	0.172259	0.151481	Smad7/Cav1/Emilin1/Folr1/Wfikkn2/Tdgf1/Nrep	7	BP
GO:0031167	rRNA methylation	3/533	19/23239	0.00884303	0.172259	0.151481	Nsun5/Tfb2m/Mettl15	3	BP
GO:0031579	membrane raft organization	3/533	19/23239	0.00884303	0.172259	0.151481	Gsn/Cav1/Clec2i	3	BP
GO:0090026	positive regulation of monocyte chemotaxis	3/533	19/23239	0.00884303	0.172259	0.151481	Cxcl10/S100a14/Cxcl12	3	BP
GO:0050768	negative regulation of neurogenesis	15/533	327/23239	0.00894592	0.172259	0.151481	Apoe/Olfm1/Med1/Ryk/Zfp365/Cav1/Cd38/Cit/Ascl2/Ephb2/Prag1/Efnb2/Tnn/Sema6c/Gfi1	15	BP
GO:0043950	positive regulation of cAMP-mediated signaling	4/533	36/23239	0.00901612	0.172259	0.151481	Adrb1/Ptger4/Adora2b/Cxcl10	4	BP
GO:1904358	positive regulation of telomere maintenance via telomere lengthening	4/533	36/23239	0.00901612	0.172259	0.151481	Atm/Pot1a/Atr/Xrcc5	4	BP
GO:0072001	renal system development	14/533	297/23239	0.00906445	0.172259	0.151481	Bcl2/Mpst/Smad7/Ptch1/Kif3a/Ren1/Pcnt/Rdh10/Rrm2b/Nfia/Aph1c/Efnb2/Smad1/Sulf1	14	BP
GO:0044409	entry into host	5/533	56/23239	0.00909989	0.172259	0.151481	Gsn/Ifitm2/Ifitm6/Cav1/Hyal2	5	BP
GO:0051893	regulation of focal adhesion assembly	5/533	56/23239	0.00909989	0.172259	0.151481	Ppm1f/Acvrl1/Dusp22/Phldb2/Epb41l5	5	BP
GO:0090109	regulation of cell-substrate junction assembly	5/533	56/23239	0.00909989	0.172259	0.151481	Ppm1f/Acvrl1/Dusp22/Phldb2/Epb41l5	5	BP
GO:1902099	regulation of metaphase/anaphase transition of cell cycle	5/533	56/23239	0.00909989	0.172259	0.151481	Atm/Nek6/Cdt1/Riok2/Mad2l1	5	BP
GO:0002683	negative regulation of immune system process	19/533	454/23239	0.00912972	0.172259	0.151481	Il7r/Fstl3/Inpp4b/Atm/Btla/Smad7/Dusp22/Ptger4/Clec2i/Emilin1/Il20rb/Ubash3a/Cd59b/Gpam/Muc4/Rhbdd3/Cxcl12/Nlrc3/Clec4g	19	BP
GO:0022408	negative regulation of cell-cell adhesion	10/533	181/23239	0.00917881	0.172259	0.151481	Btla/Ppm1f/Smad7/Dusp22/Il20rb/Muc4/Cxcl12/Cdh1/Epb41l5/Clec4g	10	BP
GO:0051260	protein homooligomerization	16/533	359/23239	0.00918833	0.172259	0.151481	Apoe/Cav1/Kcna2/Prf1/Bik/Emilin1/Pnpt1/Cby1/Ppat/Pex11b/Shmt1/Blm/Rhoc/Kctd3/Ikzf4/Cdh1	16	BP
GO:0051098	regulation of binding	17/533	392/23239	0.00954438	0.178086	0.156605	Apoe/Bcl2/Txn1/Nfib/Eif2s1/Cav1/Atr/Ddit3/Cdt1/Ica1/Ddx11/Blm/Dot1l/Wfikkn2/Ttbk2/Frmd7/Epb41l5	17	BP
GO:1903844	regulation of cellular response to transforming growth factor beta stimulus	7/533	103/23239	0.00960282	0.178332	0.156821	Smad7/Cav1/Emilin1/Folr1/Wfikkn2/Tdgf1/Nrep	7	BP
GO:0016447	somatic recombination of immunoglobulin gene segments	5/533	57/23239	0.00979151	0.180982	0.159151	Cd28/Cd40lg/Clcf1/Atad5/Mlh1	5	BP
GO:0045765	regulation of angiogenesis	14/533	300/23239	0.00984377	0.181098	0.159253	Camp/S100a1/Ngp/Card10/Anxa3/Acvrl1/Emilin1/Meox2/Adora2b/Hgf/Cxcl10/Tlr3/Smad1/Sulf1	14	BP
GO:0007435	salivary gland morphogenesis	4/533	37/23239	0.0099295	0.181825	0.159893	Nfib/Il6/Hgf/Cdh1	4	BP
GO:0051983	regulation of chromosome segregation	7/533	104/23239	0.0100986	0.183304	0.161193	Atm/Nek6/Cit/Cdt1/Riok2/Ddx11/Mad2l1	7	BP
GO:0043903	regulation of biological process involved in symbiotic interaction	11/533	212/23239	0.0101034	0.183304	0.161193	Apoe/Camp/Gsn/Ifitm2/Bcl2/Isg15/Ifitm6/Ltf/Cav1/Lamp3/Oasl1	11	BP
GO:0045986	negative regulation of smooth muscle contraction	3/533	20/23239	0.0102289	0.18473	0.162447	Adrb1/Ptger4/Adora2b	3	BP
GO:0051928	positive regulation of calcium ion transport	8/533	130/23239	0.0103284	0.185675	0.163279	S100a1/Adrb1/Cav1/Capn3/Grm6/Cxcl10/Il13/Cxcl12	8	BP
GO:0035264	multicellular organism growth	11/533	213/23239	0.0104413	0.186171	0.163715	Bcl2/Atm/Zfx/Adrb1/Ptch1/Slc12a2/Comp/Pcnt/H2-Q2/Gpam/Atxn2	11	BP
GO:0062012	regulation of small molecule metabolic process	15/533	333/23239	0.0104506	0.186171	0.163715	Apoe/Cox7a2l/Cav1/Fam3c/Ptger4/Khk/Acmsd/Il6/Ncoa2/Adora2b/Arv1/Rorc/Dyrk2/Ppp1r3e/Gfi1	15	BP
GO:0060443	mammary gland morphogenesis	5/533	58/23239	0.0105184	0.186535	0.164035	Med1/Ptch1/Cav1/Slc12a2/Ddr1	5	BP
GO:0032091	negative regulation of protein binding	7/533	105/23239	0.0106128	0.187365	0.164765	Eif2s1/Cav1/Ddx11/Wfikkn2/Ttbk2/Frmd7/Epb41l5	7	BP
GO:0006260	DNA replication	12/533	243/23239	0.0107204	0.187858	0.165198	Nfib/Zfp365/Lig3/Atr/Il6/Atad5/Cdt1/Rrm2b/Nfia/Ddx11/Smarcal1/Blm	12	BP
GO:1901888	regulation of cell junction assembly	6/533	81/23239	0.0107838	0.187858	0.165198	Ppm1f/Cav1/Acvrl1/Dusp22/Phldb2/Epb41l5	6	BP
GO:1903321	negative regulation of protein modification by small protein conjugation or removal	6/533	81/23239	0.0107838	0.187858	0.165198	Isg15/Smad7/Cav1/Capn3/Prmt3/Mad2l1	6	BP
GO:0045191	regulation of isotype switching	4/533	38/23239	0.0109008	0.189059	0.166254	Cd28/Clcf1/Atad5/Mlh1	4	BP
GO:0006979	response to oxidative stress	17/533	399/23239	0.0112283	0.19062	0.167627	Apoe/Prdx5/Bcl2/Txn1/Eif2s1/Atox1/Rbm11/Sesn3/Cd38/Pnpt1/Gpx7/Il6/Rrm2b/Hgf/Hyal2/Epor/Slc11a2	17	BP
GO:1900180	regulation of protein localization to nucleus	8/533	132/23239	0.01126	0.19062	0.167627	Txn1/Med1/Efcab7/Akap1/Card10/Il6/Hyal2/Cdh1	8	BP
GO:0010524	positive regulation of calcium ion transport into cytosol	5/533	59/23239	0.0112813	0.19062	0.167627	Adrb1/Cav1/Capn3/Cxcl10/Il13	5	BP
GO:0010812	negative regulation of cell-substrate adhesion	5/533	59/23239	0.0112813	0.19062	0.167627	Acvrl1/Dusp22/Phldb2/Plet1/Muc4	5	BP
GO:0046850	regulation of bone remodeling	5/533	59/23239	0.0112813	0.19062	0.167627	Inpp4b/Trf/Ptger4/Cd38/Il6	5	BP
GO:1904591	positive regulation of protein import	5/533	59/23239	0.0112813	0.19062	0.167627	Med1/Efcab7/Il6/Hyal2/Cdh1	5	BP
GO:0001822	kidney development	13/533	275/23239	0.0114042	0.191638	0.168522	Bcl2/Mpst/Smad7/Ptch1/Kif3a/Ren1/Pcnt/Rdh10/Rrm2b/Aph1c/Efnb2/Smad1/Sulf1	13	BP
GO:0002460	adaptive immune response based on somatic recombination of immune receptors built from immunoglobulin superfamily domains	18/533	432/23239	0.0114389	0.191638	0.168522	Il7r/Cd28/Smad7/H2-Q9/Cd40lg/Prf1/Dusp22/Clcf1/Il20rb/H2-Q2/Il6/Atad5/Serpinb9b/Rorc/Muc4/Fcer1a/Mlh1/Clec4g	18	BP
GO:0006541	glutamine metabolic process	3/533	21/23239	0.0117336	0.192515	0.169293	Ppat/Asns/Ctps	3	BP
GO:0033008	positive regulation of mast cell activation involved in immune response	3/533	21/23239	0.0117336	0.192515	0.169293	Adora2b/Il13/Fcer1a	3	BP
GO:0043306	positive regulation of mast cell degranulation	3/533	21/23239	0.0117336	0.192515	0.169293	Adora2b/Il13/Fcer1a	3	BP
GO:1901889	negative regulation of cell junction assembly	3/533	21/23239	0.0117336	0.192515	0.169293	Acvrl1/Dusp22/Phldb2	3	BP
GO:0006913	nucleocytoplasmic transport	14/533	307/23239	0.0118671	0.192515	0.169293	Txn1/Med1/Inpp4b/Efcab7/Akap1/Prickle1/Nup85/Il6/Riok2/Ranbp6/Hyal2/Cdh1/Ipo4/Eny2	14	BP
GO:0051169	nuclear transport	14/533	307/23239	0.0118671	0.192515	0.169293	Txn1/Med1/Inpp4b/Efcab7/Akap1/Prickle1/Nup85/Il6/Riok2/Ranbp6/Hyal2/Cdh1/Ipo4/Eny2	14	BP
GO:0021955	central nervous system neuron axonogenesis	4/533	39/23239	0.0119313	0.192515	0.169293	Nfib/Scn1b/Ephb2/Fbxo45	4	BP
GO:0045005	DNA-templated DNA replication maintenance of fidelity	4/533	39/23239	0.0119313	0.192515	0.169293	Zfp365/Ddx11/Smarcal1/Blm	4	BP
GO:1903053	regulation of extracellular matrix organization	4/533	39/23239	0.0119313	0.192515	0.169293	Emilin1/Phldb2/Tcf15/Ddr1	4	BP
GO:0001933	negative regulation of protein phosphorylation	17/533	402/23239	0.0120184	0.193128	0.169833	Apoe/Ppm1f/Smad7/Atf3/Cav1/Dusp22/Emilin1/Gprc5a/Cnksr3/Fgfr1op/Il6/Dusp8/Hgf/Ephb2/Hyal2/Fabp4/Spred2	17	BP
GO:0071897	DNA biosynthetic process	9/533	161/23239	0.0121979	0.194775	0.171281	Atm/Acvrl1/Pot1a/Lig3/Atr/Xrcc5/Hgf/Rev1/Blm	9	BP
GO:0034341	response to interferon-gamma	8/533	134/23239	0.0122521	0.194775	0.171281	Gsn/Ifitm2/Med1/Ifitm6/Rab11fip5/H2-Q9/Stxbp4/Tdgf1	8	BP
GO:0006939	smooth muscle contraction	7/533	108/23239	0.0122693	0.194775	0.171281	Adrb1/Cav1/Ptger4/Comp/Cd38/Adora2b/Sulf1	7	BP
GO:0006261	DNA-templated DNA replication	8/533	135/23239	0.0127716	0.201934	0.177576	Zfp365/Lig3/Atad5/Cdt1/Rrm2b/Ddx11/Smarcal1/Blm	8	BP
GO:0032677	regulation of interleukin-8 production	5/533	61/23239	0.0129184	0.203155	0.178649	Cd14/Ptger4/Ddit3/Hyal2/Tlr3	5	BP
GO:0060603	mammary gland duct morphogenesis	4/533	40/23239	0.0130223	0.203155	0.178649	Med1/Ptch1/Slc12a2/Ddr1	4	BP
GO:0071364	cellular response to epidermal growth factor stimulus	4/533	40/23239	0.0130223	0.203155	0.178649	Med1/Garem1/Dusp22/Tdgf1	4	BP
GO:0061138	morphogenesis of a branching epithelium	11/533	220/23239	0.0130551	0.203155	0.178649	Bcl2/Med1/Ptch1/Slc12a2/Il6/Rdh10/Hgf/Ddr1/Cxcl12/Cdh1/Sulf1	11	BP
GO:0032462	regulation of protein homooligomerization	3/533	22/23239	0.0133587	0.206248	0.18137	Apoe/Bik/Rhoc	3	BP
GO:0046597	negative regulation of viral entry into host cell	3/533	22/23239	0.0133587	0.206248	0.18137	Gsn/Ifitm2/Ifitm6	3	BP
GO:1900182	positive regulation of protein localization to nucleus	6/533	85/23239	0.0134708	0.206412	0.181514	Med1/Efcab7/Card10/Il6/Hyal2/Cdh1	6	BP
GO:0010721	negative regulation of cell development	16/533	375/23239	0.0134742	0.206412	0.181514	Apoe/Bcl2/Olfm1/Med1/Ryk/Zfp365/Cav1/Cd38/Cit/Ascl2/Ephb2/Prag1/Efnb2/Tnn/Sema6c/Gfi1	16	BP
GO:0051100	negative regulation of binding	9/533	164/23239	0.013631	0.208005	0.182915	Nfib/Eif2s1/Cav1/Ddit3/Ddx11/Wfikkn2/Ttbk2/Frmd7/Epb41l5	9	BP
GO:0002381	immunoglobulin production involved in immunoglobulin-mediated immune response	5/533	62/23239	0.0137942	0.208075	0.182977	Cd28/Cd40lg/Clcf1/Atad5/Mlh1	5	BP
GO:0002673	regulation of acute inflammatory response	5/533	62/23239	0.0137942	0.208075	0.182977	Il20rb/Il6/Cd59b/Rhbdd3/Fcer1a	5	BP
GO:1903391	regulation of adherens junction organization	5/533	62/23239	0.0137942	0.208075	0.182977	Ppm1f/Acvrl1/Dusp22/Phldb2/Epb41l5	5	BP
GO:0001937	negative regulation of endothelial cell proliferation	4/533	41/23239	0.0141748	0.211103	0.185639	Apoe/Cav1/Acvrl1/Sulf1	4	BP
GO:0007431	salivary gland development	4/533	41/23239	0.0141748	0.211103	0.185639	Nfib/Il6/Hgf/Cdh1	4	BP
GO:0032459	regulation of protein oligomerization	4/533	41/23239	0.0141748	0.211103	0.185639	Apoe/Jchain/Bik/Rhoc	4	BP
GO:0051492	regulation of stress fiber assembly	6/533	86/23239	0.0142094	0.211103	0.185639	Ppm1f/Ptger4/Phldb2/Rhoc/Ppp1r9a/Frmd7	6	BP
GO:0044419	biological process involved in interspecies interaction between organisms	17/533	411/23239	0.0146542	0.213923	0.188119	Apoe/Camp/Fn1/Gsn/Ifitm2/Bcl2/Isg15/Ifitm6/Ltf/Cav1/Dcaf1/Prf1/Hyal2/Usp6nl/Lamp3/Epor/Oasl1	17	BP
GO:0002712	regulation of B cell mediated immunity	5/533	63/23239	0.014709	0.213923	0.188119	Cd28/Clcf1/Atad5/Fcer1a/Mlh1	5	BP
GO:0002889	regulation of immunoglobulin mediated immune response	5/533	63/23239	0.014709	0.213923	0.188119	Cd28/Clcf1/Atad5/Fcer1a/Mlh1	5	BP
GO:0016445	somatic diversification of immunoglobulins	5/533	63/23239	0.014709	0.213923	0.188119	Cd28/Cd40lg/Clcf1/Atad5/Mlh1	5	BP
GO:0030512	negative regulation of transforming growth factor beta receptor signaling pathway	5/533	63/23239	0.014709	0.213923	0.188119	Smad7/Cav1/Emilin1/Wfikkn2/Tdgf1	5	BP
GO:0008630	intrinsic apoptotic signaling pathway in response to DNA damage	7/533	112/23239	0.0147577	0.213923	0.188119	Tpt1/Bcl2/Atm/Atad5/Dyrk2/Cxcl12/Mlh1	7	BP
GO:0007204	positive regulation of cytosolic calcium ion concentration	14/533	316/23239	0.0149282	0.213923	0.188119	Bcl2/Adrb1/Cav1/Capn3/Ptger4/Cd38/Gpr174/Ddit3/Gna15/Ccrl2/Cxcl10/Il13/Epor/Cxcr6	14	BP
GO:0002181	cytoplasmic translation	6/533	87/23239	0.0149757	0.213923	0.188119	Rplp0/Rpl18a/Rplp1/Rpl31/Unk/Mettl3	6	BP
GO:0070371	ERK1 and ERK2 cascade	15/533	348/23239	0.015089	0.213923	0.188119	Fn1/Med1/Garem1/Atf3/Ryk/Trf/Cav1/Ptger4/Emilin1/Clcf1/Cnksr3/Il6/Ephb2/Ddr1/Epor	15	BP
GO:0000272	polysaccharide catabolic process	3/533	23/23239	0.0151056	0.213923	0.188119	Chil3/Adrb1/Ppp1r3e	3	BP
GO:0002418	immune response to tumor cell	3/533	23/23239	0.0151056	0.213923	0.188119	Cd40lg/Prf1/Muc4	3	BP
GO:0033622	integrin activation	3/533	23/23239	0.0151056	0.213923	0.188119	Fn1/Ptger4/Cxcl12	3	BP
GO:0035455	response to interferon-alpha	3/533	23/23239	0.0151056	0.213923	0.188119	Ifitm2/Ifitm6/Lamp3	3	BP
GO:0045665	negative regulation of neuron differentiation	12/533	255/23239	0.0151975	0.214453	0.188585	Apoe/Med1/Ryk/Zfp365/Cav1/Cd38/Cit/Ephb2/Prag1/Efnb2/Sema6c/Gfi1	12	BP
GO:0032768	regulation of monooxygenase activity	4/533	42/23239	0.0153899	0.214687	0.18879	Apoe/S100a1/Cav1/Gfi1	4	BP
GO:0032881	regulation of polysaccharide metabolic process	4/533	42/23239	0.0153899	0.214687	0.18879	Ptger4/Khk/Dyrk2/Ppp1r3e	4	BP
GO:0043616	keratinocyte proliferation	4/533	42/23239	0.0153899	0.214687	0.18879	Med1/Ptch1/Stxbp4/Efnb2	4	BP
GO:2000181	negative regulation of blood vessel morphogenesis	7/533	113/23239	0.0154321	0.214687	0.18879	Ngp/Card10/Ptger4/Emilin1/Meox2/Cxcl10/Sulf1	7	BP
GO:1903900	regulation of viral life cycle	8/533	140/23239	0.0156136	0.216446	0.190338	Gsn/Ifitm2/Bcl2/Isg15/Ifitm6/Ltf/Lamp3/Oasl1	8	BP
GO:1902105	regulation of leukocyte differentiation	13/533	287/23239	0.0157621	0.21709	0.190904	Cd101/Il7r/Fstl3/Inpp4b/Cd28/Smad7/Cd40lg/Clec2i/Tespa1/Il6/Rorc/Drosha/Mettl3	13	BP
GO:0097061	dendritic spine organization	6/533	88/23239	0.0157703	0.21709	0.190904	Apoe/Zfp365/Prmt3/Ctnnd2/Ephb2/Ppp1r9a	6	BP
GO:0002449	lymphocyte mediated immunity	17/533	415/23239	0.0159616	0.21769	0.191432	Il7r/Cd28/Smad7/H2-Q9/Cd40lg/Prf1/Dusp22/Clcf1/Il20rb/H2-Q2/Il6/Atad5/Serpinb9b/Muc4/Fcer1a/Mlh1/Clec4g	17	BP
GO:0043534	blood vessel endothelial cell migration	7/533	114/23239	0.0161282	0.21769	0.191432	Apoe/Amotl1/Card10/Acvrl1/Meox2/Efnb2/Tdgf1	7	BP
GO:0002824	positive regulation of adaptive immune response based on somatic recombination of immune receptors built from immunoglobulin superfamily domains	8/533	141/23239	0.0162328	0.21769	0.191432	Cd28/H2-Q9/Clcf1/H2-Q2/Il6/Atad5/Fcer1a/Mlh1	8	BP
GO:0065004	protein-DNA complex assembly	9/533	169/23239	0.0162914	0.21769	0.191432	Cenpc1/Cenpn/Cenpp/Cdt1/Hells/Polr1e/Nap1l2/Cenpw/Ipo4	9	BP
GO:0097529	myeloid leukocyte migration	10/533	198/23239	0.0164033	0.21769	0.191432	Retnlg/Cd177/Ptger4/Emilin1/Nup85/Cklf/Cxcl10/S100a14/Cxcl12/Jam3	10	BP
GO:0090092	regulation of transmembrane receptor protein serine/threonine kinase signaling pathway	11/533	228/23239	0.0166193	0.21769	0.191432	Fstl3/Ube2o/Smad7/Cav1/Acvrl1/Emilin1/Folr1/Wfikkn2/Tdgf1/Nrep/Sulf1	11	BP
GO:0060997	dendritic spine morphogenesis	5/533	65/23239	0.0166585	0.21769	0.191432	Zfp365/Prmt3/Ctnnd2/Ephb2/Ppp1r9a	5	BP
GO:1903845	negative regulation of cellular response to transforming growth factor beta stimulus	5/533	65/23239	0.0166585	0.21769	0.191432	Smad7/Cav1/Emilin1/Wfikkn2/Tdgf1	5	BP
GO:0002888	positive regulation of myeloid leukocyte mediated immunity	4/533	43/23239	0.0166687	0.21769	0.191432	Cd177/Adora2b/Il13/Fcer1a	4	BP
GO:0070232	regulation of T cell apoptotic process	4/533	43/23239	0.0166687	0.21769	0.191432	Il7r/Gpam/Rorc/Blm	4	BP
GO:0070849	response to epidermal growth factor	4/533	43/23239	0.0166687	0.21769	0.191432	Med1/Garem1/Dusp22/Tdgf1	4	BP
GO:0043409	negative regulation of MAPK cascade	9/533	170/23239	0.0168661	0.21769	0.191432	Apoe/Atf3/Cav1/Emilin1/Cnksr3/Dusp8/Ephb2/Hyal2/Spred2	9	BP
GO:0048736	appendage development	10/533	199/23239	0.0169309	0.21769	0.191432	Med1/Ptch1/Comp/Kremen1/Meox2/Pcnt/Tulp3/Rdh10/Ttbk2/Hoxd9	10	BP
GO:0060173	limb development	10/533	199/23239	0.0169309	0.21769	0.191432	Med1/Ptch1/Comp/Kremen1/Meox2/Pcnt/Tulp3/Rdh10/Ttbk2/Hoxd9	10	BP
GO:0032461	positive regulation of protein oligomerization	3/533	24/23239	0.0169751	0.21769	0.191432	Jchain/Bik/Rhoc	3	BP
GO:0032753	positive regulation of interleukin-4 production	3/533	24/23239	0.0169751	0.21769	0.191432	Cd28/Cd40lg/Il20rb	3	BP
GO:0033688	regulation of osteoblast proliferation	3/533	24/23239	0.0169751	0.21769	0.191432	Bcl2/Ltf/Tnn	3	BP
GO:0034123	positive regulation of toll-like receptor signaling pathway	3/533	24/23239	0.0169751	0.21769	0.191432	Ltf/Cav1/Tlr3	3	BP
GO:0071677	positive regulation of mononuclear cell migration	3/533	24/23239	0.0169751	0.21769	0.191432	Cxcl10/S100a14/Cxcl12	3	BP
GO:0090280	positive regulation of calcium ion import	3/533	24/23239	0.0169751	0.21769	0.191432	Adrb1/Grm6/Cxcl12	3	BP
GO:1901798	positive regulation of signal transduction by p53 class mediator	3/533	24/23239	0.0169751	0.21769	0.191432	Atm/Atr/Spred2	3	BP
GO:0060249	anatomical structure homeostasis	16/533	386/23239	0.0172301	0.220243	0.193677	Prdx5/Bcl2/Atm/Zfp365/Trf/Haao/Pot1a/Gnl3/Ptger4/Cd38/Il20rb/Atr/Il6/Xrcc5/Blm/Tep1	16	BP
GO:0045069	regulation of viral genome replication	6/533	90/23239	0.017446	0.221102	0.194432	Ifitm2/Bcl2/Isg15/Ifitm6/Ltf/Oasl1	6	BP
GO:0001906	cell killing	9/533	171/23239	0.0174554	0.221102	0.194432	Camp/Il7r/Ltf/H2-Q9/Prf1/H2-Q2/Serpinb9b/Il13/Muc4	9	BP
GO:0097193	intrinsic apoptotic signaling pathway	13/533	291/23239	0.0174657	0.221102	0.194432	Tpt1/Bcl2/Chac1/Atm/Ppm1f/Cav1/Ddit3/Atad5/Rrm2b/Hells/Dyrk2/Cxcl12/Mlh1	13	BP
GO:0010906	regulation of glucose metabolic process	7/533	116/23239	0.0175864	0.221916	0.195148	Fam3c/Khk/Il6/Ncoa2/Rorc/Dyrk2/Ppp1r3e	7	BP
GO:0032623	interleukin-2 production	5/533	66/23239	0.0176946	0.222568	0.195721	Cd28/Card9/Clec2i/Il20rb/Gpam	5	BP
GO:0051924	regulation of calcium ion transport	12/533	261/23239	0.0179085	0.223701	0.196718	Bcl2/S100a1/Adrb1/Cav1/Capn3/Grm6/Cxcl10/Il13/Grin3b/Cacnb1/Cxcl12/Sestd1	12	BP
GO:0032103	positive regulation of response to external stimulus	13/533	292/23239	0.0179126	0.223701	0.196718	Fn1/Cd28/Ppm1f/Ptger4/Il6/Adora2b/Hyal2/Cxcl10/Tlr3/Fabp4/S100a14/Cxcl12/Fcer1a	13	BP
GO:1900271	regulation of long-term synaptic potentiation	4/533	44/23239	0.018012	0.223701	0.196718	Apoe/Adrb1/Ephb2/Ppp1r9a	4	BP
GO:1901031	regulation of response to reactive oxygen species	4/533	44/23239	0.018012	0.223701	0.196718	Txn1/Sesn3/Hgf/Epor	4	BP
GO:0032637	interleukin-8 production	5/533	67/23239	0.0187724	0.227674	0.200211	Cd14/Ptger4/Ddit3/Hyal2/Tlr3	5	BP
GO:0043299	leukocyte degranulation	5/533	67/23239	0.0187724	0.227674	0.200211	Cd177/Anxa3/Adora2b/Il13/Fcer1a	5	BP
GO:0002708	positive regulation of lymphocyte mediated immunity	8/533	145/23239	0.0188875	0.227674	0.200211	Cd28/H2-Q9/Clcf1/H2-Q2/Il6/Atad5/Fcer1a/Mlh1	8	BP
GO:0000154	rRNA modification	3/533	25/23239	0.018968	0.227674	0.200211	Nsun5/Tfb2m/Mettl15	3	BP
GO:0006221	pyrimidine nucleotide biosynthetic process	3/533	25/23239	0.018968	0.227674	0.200211	Shmt1/Dtymk/Ctps	3	BP
GO:0006760	folic acid-containing compound metabolic process	3/533	25/23239	0.018968	0.227674	0.200211	Folr1/Shmt1/Ggh	3	BP
GO:0006779	porphyrin-containing compound biosynthetic process	3/533	25/23239	0.018968	0.227674	0.200211	Alas2/Rsad1/Slc11a2	3	BP
GO:0031342	negative regulation of cell killing	3/533	25/23239	0.018968	0.227674	0.200211	Il7r/Il13/Muc4	3	BP
GO:0032692	negative regulation of interleukin-1 production	3/533	25/23239	0.018968	0.227674	0.200211	Il1r2/Ptger4/Nlrc3	3	BP
GO:0051497	negative regulation of stress fiber assembly	3/533	25/23239	0.018968	0.227674	0.200211	Phldb2/Ppp1r9a/Frmd7	3	BP
GO:1902230	negative regulation of intrinsic apoptotic signaling pathway in response to DNA damage	3/533	25/23239	0.018968	0.227674	0.200211	Tpt1/Atad5/Cxcl12	3	BP
GO:0010639	negative regulation of organelle organization	16/533	391/23239	0.0191832	0.228847	0.201242	Gsn/Atm/Pot1a/Phldb2/Lig3/Prmt6/Xrcc5/Cdt1/Hgf/Ppp1r9a/Ttbk2/Mad2l1/Tet1/Tchp/Odf2l/Frmd7	16	BP
GO:0050808	synapse organization	17/533	424/23239	0.019234	0.228847	0.201242	Apoe/Zfp365/Rab39b/Prmt3/Adgrl1/Wasf1/Amigo2/Drp2/Ctnnd2/Nfia/Ephb2/Efnb2/Ppp1r9a/Arhgap22/Cacnb1/Fbxo45/Cdh1	17	BP
GO:0048525	negative regulation of viral process	6/533	92/23239	0.0192401	0.228847	0.201242	Gsn/Ifitm2/Isg15/Ifitm6/Ltf/Oasl1	6	BP
GO:0030217	T cell differentiation	12/533	264/23239	0.0193929	0.229311	0.201651	Il7r/Bcl2/Cd28/Smad7/Ptger4/Tespa1/Il6/Rorc/Blm/Drosha/Mettl3/5830411N06Rik	12	BP
GO:0032965	regulation of collagen biosynthetic process	4/533	45/23239	0.0194207	0.229311	0.201651	Prdx5/Emilin1/Il6/Adora2b	4	BP
GO:0050777	negative regulation of immune response	8/533	146/23239	0.0195969	0.229311	0.201651	Il7r/Smad7/Dusp22/Il20rb/Cd59b/Muc4/Nlrc3/Clec4g	8	BP
GO:0043407	negative regulation of MAP kinase activity	5/533	68/23239	0.0198925	0.229311	0.201651	Apoe/Cav1/Dusp8/Hyal2/Spred2	5	BP
GO:0006665	sphingolipid metabolic process	7/533	119/23239	0.0199443	0.229311	0.201651	B3gnt5/Serinc2/Plpp1/Smpd2/Kdsr/Arv1/A4galt	7	BP
GO:0045580	regulation of T cell differentiation	8/533	147/23239	0.0203251	0.229311	0.201651	Il7r/Cd28/Smad7/Tespa1/Il6/Rorc/Drosha/Mettl3	8	BP
GO:0050792	regulation of viral process	9/533	176/23239	0.0206295	0.229311	0.201651	Apoe/Gsn/Ifitm2/Bcl2/Isg15/Ifitm6/Ltf/Lamp3/Oasl1	9	BP
GO:0006303	double-strand break repair via nonhomologous end joining	4/533	46/23239	0.0208957	0.229311	0.201651	Lig3/Xrcc5/Blm/Mlh1	4	BP
GO:0006568	tryptophan metabolic process	2/533	10/23239	0.020915	0.229311	0.201651	Haao/Tph2	2	BP
GO:0006586	indolalkylamine metabolic process	2/533	10/23239	0.020915	0.229311	0.201651	Haao/Tph2	2	BP
GO:0009221	pyrimidine deoxyribonucleotide biosynthetic process	2/533	10/23239	0.020915	0.229311	0.201651	Shmt1/Dtymk	2	BP
GO:0021554	optic nerve development	2/533	10/23239	0.020915	0.229311	0.201651	Kcna2/Ephb2	2	BP
GO:0030309	poly-N-acetyllactosamine metabolic process	2/533	10/23239	0.020915	0.229311	0.201651	B3gnt5/B3gnt3	2	BP
GO:0030311	poly-N-acetyllactosamine biosynthetic process	2/533	10/23239	0.020915	0.229311	0.201651	B3gnt5/B3gnt3	2	BP
GO:0035246	peptidyl-arginine N-methylation	2/533	10/23239	0.020915	0.229311	0.201651	Prmt3/Prmt6	2	BP
GO:0070244	negative regulation of thymocyte apoptotic process	2/533	10/23239	0.020915	0.229311	0.201651	Rorc/Blm	2	BP
GO:0072710	response to hydroxyurea	2/533	10/23239	0.020915	0.229311	0.201651	Ddx11/Blm	2	BP
GO:1900272	negative regulation of long-term synaptic potentiation	2/533	10/23239	0.020915	0.229311	0.201651	Apoe/Ppp1r9a	2	BP
GO:1902018	negative regulation of cilium assembly	2/533	10/23239	0.020915	0.229311	0.201651	Tchp/Odf2l	2	BP
GO:0001541	ovarian follicle development	5/533	69/23239	0.0210556	0.229311	0.201651	Bcl2/Atm/Zfx/Ptger4/Dmrta1	5	BP
GO:0042509	regulation of tyrosine phosphorylation of STAT protein	5/533	69/23239	0.0210556	0.229311	0.201651	Cav1/Ptger4/Clcf1/Il6/Il13	5	BP
GO:2000107	negative regulation of leukocyte apoptotic process	5/533	69/23239	0.0210556	0.229311	0.201651	Il7r/Gpam/Rorc/Blm/Cxcl12	5	BP
GO:0002821	positive regulation of adaptive immune response	8/533	148/23239	0.0210724	0.229311	0.201651	Cd28/H2-Q9/Clcf1/H2-Q2/Il6/Atad5/Fcer1a/Mlh1	8	BP
GO:0002347	response to tumor cell	3/533	26/23239	0.0210848	0.229311	0.201651	Cd40lg/Prf1/Muc4	3	BP
GO:0006312	mitotic recombination	3/533	26/23239	0.0210848	0.229311	0.201651	Blm/Tep1/Mlh1	3	BP
GO:0010165	response to X-ray	3/533	26/23239	0.0210848	0.229311	0.201651	Atm/Xrcc5/Blm	3	BP
GO:0033014	tetrapyrrole biosynthetic process	3/533	26/23239	0.0210848	0.229311	0.201651	Alas2/Rsad1/Slc11a2	3	BP
GO:0090025	regulation of monocyte chemotaxis	3/533	26/23239	0.0210848	0.229311	0.201651	Cxcl10/S100a14/Cxcl12	3	BP
GO:1901032	negative regulation of response to reactive oxygen species	3/533	26/23239	0.0210848	0.229311	0.201651	Txn1/Hgf/Epor	3	BP
GO:1903206	negative regulation of hydrogen peroxide-induced cell death	3/533	26/23239	0.0210848	0.229311	0.201651	Txn1/Hgf/Epor	3	BP
GO:2001039	negative regulation of cellular response to drug	3/533	26/23239	0.0210848	0.229311	0.201651	Txn1/Hgf/Epor	3	BP
GO:0030510	regulation of BMP signaling pathway	6/533	94/23239	0.021156	0.229452	0.201775	Fstl3/Ube2o/Smad7/Cav1/Acvrl1/Sulf1	6	BP
GO:0007015	actin filament organization	16/533	396/23239	0.0213013	0.230394	0.202603	Gsn/Bcl2/Ppm1f/Cgnl1/Trf/Ptger4/Clec2i/Phldb2/Cit/Myo1b/Wasf1/Rhoc/Ppp1r9a/Rnd1/Rhou/Frmd7	16	BP
GO:0043393	regulation of protein binding	11/533	237/23239	0.0214478	0.231343	0.203437	Apoe/Bcl2/Eif2s1/Cav1/Atr/Ica1/Ddx11/Wfikkn2/Ttbk2/Frmd7/Epb41l5	11	BP
GO:0032388	positive regulation of intracellular transport	10/533	207/23239	0.0216131	0.232488	0.204445	Med1/Efcab7/Kif3a/Il6/Adora2b/Riok2/Hyal2/Il13/Fcer1a/Cdh1	10	BP
GO:0002224	toll-like receptor signaling pathway	6/533	95/23239	0.0221606	0.237729	0.209053	Cd14/Ltf/Cav1/Tlr3/S100a14/Gfi1	6	BP
GO:0000271	polysaccharide biosynthetic process	5/533	70/23239	0.022262	0.238104	0.209383	B3gnt5/Ptger4/Dyrk2/B3gnt3/Ppp1r3e	5	BP
GO:0018105	peptidyl-serine phosphorylation	13/533	301/23239	0.0223329	0.238104	0.209383	Bcl2/Txn1/Atm/Ppm1f/Smad7/Cav1/Nek6/Atr/Cnksr3/Il6/Hgf/Tdgf1/Ttbk2	13	BP
GO:0001960	negative regulation of cytokine-mediated signaling pathway	4/533	47/23239	0.0224375	0.238104	0.209383	Il1r2/Cav1/Palm3/Il6	4	BP
GO:0043300	regulation of leukocyte degranulation	4/533	47/23239	0.0224375	0.238104	0.209383	Cd177/Adora2b/Il13/Fcer1a	4	BP
GO:0001558	regulation of cell growth	17/533	432/23239	0.0225551	0.238708	0.209914	Apoe/Fn1/Bcl2/Olfm1/Adrb1/Ryk/Tnk1/N6amt1/Atad3a/Acvrl1/Cd38/Fgfr1op/Ddr1/Hyal2/Sema6c/Cxcl12/Tchp	17	BP
GO:0033135	regulation of peptidyl-serine phosphorylation	8/533	150/23239	0.0226248	0.238804	0.209999	Bcl2/Txn1/Ppm1f/Smad7/Cav1/Cnksr3/Il6/Hgf	8	BP
GO:0106027	neuron projection organization	6/533	96/23239	0.023197	0.243537	0.214161	Apoe/Zfp365/Prmt3/Ctnnd2/Ephb2/Ppp1r9a	6	BP
GO:2001243	negative regulation of intrinsic apoptotic signaling pathway	6/533	96/23239	0.023197	0.243537	0.214161	Tpt1/Bcl2/Atad5/Rrm2b/Hells/Cxcl12	6	BP
GO:0033687	osteoblast proliferation	3/533	27/23239	0.0233256	0.244042	0.214604	Bcl2/Ltf/Tnn	3	BP
GO:0071478	cellular response to radiation	8/533	151/23239	0.0234306	0.244042	0.214604	Atm/Eif2s1/Atr/Xrcc5/Hyal2/Rdh11/Blm/Mettl3	8	BP
GO:0031397	negative regulation of protein ubiquitination	5/533	71/23239	0.0235124	0.244042	0.214604	Isg15/Smad7/Cav1/Prmt3/Mad2l1	5	BP
GO:0090068	positive regulation of cell cycle process	11/533	241/23239	0.0238963	0.244042	0.214604	Med1/Cd28/Cit/Stxbp4/Atad5/Cdt1/Ddx11/Cep295/Mad2l1/Lsm11/Ube2e2	11	BP
GO:0032963	collagen metabolic process	6/533	97/23239	0.0242653	0.244042	0.214604	Prdx5/Emilin1/Mrc2/Il6/Adamts3/Adora2b	6	BP
GO:0042102	positive regulation of T cell proliferation	6/533	97/23239	0.0242653	0.244042	0.214604	Cd28/Cd40lg/Il6/Cd59b/Gpam/Blm	6	BP
GO:0001667	ameboidal-type cell migration	16/533	403/23239	0.0245595	0.244042	0.214604	Apoe/Fn1/Ppm1f/Amotl1/Card10/Anxa3/Acvrl1/Meox2/Folr1/Hyal2/Efnb2/Dock1/Tdgf1/Sema6c/Cxcl12/Epb41l5	16	BP
GO:0046631	alpha-beta T cell activation	8/533	153/23239	0.0251021	0.244042	0.214604	Bcl2/Btla/Cd28/Smad7/Ptger4/Il6/Rorc/Blm	8	BP
GO:0001765	membrane raft assembly	2/533	11/23239	0.0251794	0.244042	0.214604	Cav1/Clec2i	2	BP
GO:0006490	oligosaccharide-lipid intermediate biosynthetic process	2/533	11/23239	0.0251794	0.244042	0.214604	Alg2/Alg11	2	BP
GO:0007128	meiotic prophase I	2/533	11/23239	0.0251794	0.244042	0.214604	Xrcc5/Mlh1	2	BP
GO:0014889	muscle atrophy	2/533	11/23239	0.0251794	0.244042	0.214604	Gsn/Gatm	2	BP
GO:0031055	chromatin remodeling at centromere	2/533	11/23239	0.0251794	0.244042	0.214604	Cenpp/Hells	2	BP
GO:0032464	positive regulation of protein homooligomerization	2/533	11/23239	0.0251794	0.244042	0.214604	Bik/Rhoc	2	BP
GO:0032610	interleukin-1 alpha production	2/533	11/23239	0.0251794	0.244042	0.214604	Il1r2/Ptger4	2	BP
GO:0046689	response to mercury ion	2/533	11/23239	0.0251794	0.244042	0.214604	Fn1/Gatm	2	BP
GO:0051324	prophase	2/533	11/23239	0.0251794	0.244042	0.214604	Xrcc5/Mlh1	2	BP
GO:0060693	regulation of branching involved in salivary gland morphogenesis	2/533	11/23239	0.0251794	0.244042	0.214604	Hgf/Cdh1	2	BP
GO:0061577	calcium ion transmembrane transport via high voltage-gated calcium channel	2/533	11/23239	0.0251794	0.244042	0.214604	Cacnb1/Sestd1	2	BP
GO:1990440	positive regulation of transcription from RNA polymerase II promoter in response to endoplasmic reticulum stress	2/533	11/23239	0.0251794	0.244042	0.214604	Atf3/Ddit3	2	BP
GO:1901343	negative regulation of vasculature development	7/533	125/23239	0.0253046	0.244042	0.214604	Ngp/Card10/Ptger4/Emilin1/Meox2/Cxcl10/Sulf1	7	BP
GO:0002702	positive regulation of production of molecular mediator of immune response	6/533	98/23239	0.0253661	0.244042	0.214604	Cd28/Clcf1/Il6/Atad5/Il13/Mlh1	6	BP
GO:0110020	regulation of actomyosin structure organization	6/533	98/23239	0.0253661	0.244042	0.214604	Ppm1f/Ptger4/Phldb2/Rhoc/Ppp1r9a/Frmd7	6	BP
GO:0001945	lymph vessel development	3/533	28/23239	0.0256904	0.244042	0.214604	Ngp/Acvrl1/Efnb2	3	BP
GO:0002360	T cell lineage commitment	3/533	28/23239	0.0256904	0.244042	0.214604	Bcl2/Il6/5830411N06Rik	3	BP
GO:0045187	regulation of circadian sleep/wake cycle, sleep	3/533	28/23239	0.0256904	0.244042	0.214604	Kcna2/Ptger4/Il6	3	BP
GO:0045671	negative regulation of osteoclast differentiation	3/533	28/23239	0.0256904	0.244042	0.214604	Fstl3/Inpp4b/Clec2i	3	BP
GO:0060444	branching involved in mammary gland duct morphogenesis	3/533	28/23239	0.0256904	0.244042	0.214604	Med1/Slc12a2/Ddr1	3	BP
GO:0060445	branching involved in salivary gland morphogenesis	3/533	28/23239	0.0256904	0.244042	0.214604	Il6/Hgf/Cdh1	3	BP
GO:0070198	protein localization to chromosome, telomeric region	3/533	28/23239	0.0256904	0.244042	0.214604	Pot1a/Gnl3/Atr	3	BP
GO:0071354	cellular response to interleukin-6	3/533	28/23239	0.0256904	0.244042	0.214604	Il6/Tdgf1/Gfi1	3	BP
GO:0071480	cellular response to gamma radiation	3/533	28/23239	0.0256904	0.244042	0.214604	Atm/Atr/Xrcc5	3	BP
GO:0072528	pyrimidine-containing compound biosynthetic process	3/533	28/23239	0.0256904	0.244042	0.214604	Shmt1/Dtymk/Ctps	3	BP
GO:0072539	T-helper 17 cell differentiation	3/533	28/23239	0.0256904	0.244042	0.214604	Smad7/Il6/Rorc	3	BP
GO:0043270	positive regulation of ion transport	13/533	307/23239	0.0257008	0.244042	0.214604	Apoe/S100a1/Adrb1/Slc9a3r2/Cav1/Capn3/Grm6/Scn1b/Cnksr3/Ephb2/Cxcl10/Il13/Cxcl12	13	BP
GO:0006360	transcription by RNA polymerase I	4/533	49/23239	0.0257245	0.244042	0.214604	Med1/Ddx11/Rasl11a/Polr1e	4	BP
GO:0010332	response to gamma radiation	4/533	49/23239	0.0257245	0.244042	0.214604	Bcl2/Atm/Atr/Xrcc5	4	BP
GO:0010596	negative regulation of endothelial cell migration	4/533	49/23239	0.0257245	0.244042	0.214604	Apoe/Card10/Acvrl1/Meox2	4	BP
GO:0045124	regulation of bone resorption	4/533	49/23239	0.0257245	0.244042	0.214604	Trf/Ptger4/Cd38/Il6	4	BP
GO:0070229	negative regulation of lymphocyte apoptotic process	4/533	49/23239	0.0257245	0.244042	0.214604	Il7r/Gpam/Rorc/Blm	4	BP
GO:0007260	tyrosine phosphorylation of STAT protein	5/533	73/23239	0.026147	0.24686	0.217083	Cav1/Ptger4/Clcf1/Il6/Il13	5	BP
GO:2000573	positive regulation of DNA biosynthetic process	5/533	73/23239	0.026147	0.24686	0.217083	Atm/Pot1a/Atr/Xrcc5/Hgf	5	BP
GO:0045926	negative regulation of growth	12/533	276/23239	0.0262601	0.246978	0.217187	Camp/Bcl2/Adrb1/Ryk/Tnk1/Ptch1/Acvrl1/Pnpt1/Hyal2/Atxn2/Sema6c/Tchp	12	BP
GO:0002698	negative regulation of immune effector process	7/533	126/23239	0.0262849	0.246978	0.217187	Il7r/Smad7/Dusp22/Il20rb/Cd59b/Muc4/Clec4g	7	BP
GO:0001959	regulation of cytokine-mediated signaling pathway	6/533	99/23239	0.0264997	0.247225	0.217404	Med1/Il1r2/Cav1/Palm3/Il6/Gfi1	6	BP
GO:0006022	aminoglycan metabolic process	6/533	99/23239	0.0264997	0.247225	0.217404	Chil3/B3gnt5/B4galt7/Ptger4/Hyal2/B3gnt3	6	BP
GO:0044264	cellular polysaccharide metabolic process	6/533	99/23239	0.0264997	0.247225	0.217404	Adrb1/B3gnt5/Khk/Dyrk2/B3gnt3/Ppp1r3e	6	BP
GO:0006281	DNA repair	17/533	442/23239	0.027299	0.254081	0.223433	Atm/Zfp365/Chd1l/Lig3/Atr/Mpg/Prmt6/Apex2/Xrcc5/Rrm2b/Rev1/Ddx11/Recql/Smarcal1/Blm/Mlh1/Uhrf1	17	BP
GO:0032210	regulation of telomere maintenance via telomerase	4/533	50/23239	0.0274707	0.254546	0.223842	Atm/Pot1a/Atr/Xrcc5	4	BP
GO:0010522	regulation of calcium ion transport into cytosol	6/533	100/23239	0.0276663	0.254546	0.223842	Bcl2/Adrb1/Cav1/Capn3/Cxcl10/Il13	6	BP
GO:0030038	contractile actin filament bundle assembly	6/533	100/23239	0.0276663	0.254546	0.223842	Ppm1f/Ptger4/Phldb2/Rhoc/Ppp1r9a/Frmd7	6	BP
GO:0043149	stress fiber assembly	6/533	100/23239	0.0276663	0.254546	0.223842	Ppm1f/Ptger4/Phldb2/Rhoc/Ppp1r9a/Frmd7	6	BP
GO:1902903	regulation of supramolecular fiber organization	14/533	343/23239	0.0278003	0.254546	0.223842	Apoe/Gsn/Ppm1f/Cav1/Ptger4/Clec2i/Emilin1/Phldb2/Cit/Wasf1/Rhoc/Ppp1r9a/Ttbk2/Frmd7	14	BP
GO:0060828	regulation of canonical Wnt signaling pathway	10/533	216/23239	0.027933	0.254546	0.223842	Apoe/Cav1/Prickle1/Cby1/Kremen1/Ctnnd2/Ddit3/Folr1/Tnn/Cdh1	10	BP
GO:0071241	cellular response to inorganic substance	10/533	216/23239	0.027933	0.254546	0.223842	Fn1/Gsn/Trf/Capn3/Ddx11/Cpne4/Blm/Fabp4/Adcy10/Cdh1	10	BP
GO:0007059	chromosome segregation	13/533	311/23239	0.0281449	0.254546	0.223842	Atm/Nek6/Cenpc1/Cenpn/Cit/Cdt1/Riok2/Ddx11/Blm/Rnf212/Mad2l1/Cenpw/Mlh1	13	BP
GO:0033005	positive regulation of mast cell activation	3/533	29/23239	0.0281789	0.254546	0.223842	Adora2b/Il13/Fcer1a	3	BP
GO:0050802	circadian sleep/wake cycle, sleep	3/533	29/23239	0.0281789	0.254546	0.223842	Kcna2/Ptger4/Il6	3	BP
GO:0071709	membrane assembly	3/533	29/23239	0.0281789	0.254546	0.223842	Cav1/Clec2i/Ephb2	3	BP
GO:0002285	lymphocyte activation involved in immune response	9/533	186/23239	0.0281895	0.254546	0.223842	Cd28/Smad7/Cd40lg/Ptger4/Clcf1/Il6/Atad5/Rorc/Mlh1	9	BP
GO:1990138	neuron projection extension	9/533	186/23239	0.0281895	0.254546	0.223842	Apoe/Fn1/Olfm1/Ryk/Wasf1/Ddr1/Tnn/Sema6c/Cxcl12	9	BP
GO:0030198	extracellular matrix organization	11/533	248/23239	0.0286617	0.256404	0.225476	Fn1/Comp/Emilin1/Phldb2/Tcf15/Ddr1/Efemp2/Hpse2/Col18a1/Sulf1/Col9a3	11	BP
GO:0042326	negative regulation of phosphorylation	17/533	445/23239	0.0288584	0.256404	0.225476	Apoe/Ppm1f/Smad7/Atf3/Cav1/Dusp22/Emilin1/Gprc5a/Cnksr3/Fgfr1op/Il6/Dusp8/Hgf/Ephb2/Hyal2/Fabp4/Spred2	17	BP
GO:0070373	negative regulation of ERK1 and ERK2 cascade	5/533	75/23239	0.0289631	0.256404	0.225476	Atf3/Cav1/Emilin1/Cnksr3/Ephb2	5	BP
GO:0070613	regulation of protein processing	5/533	75/23239	0.0289631	0.256404	0.225476	Gsn/Chac1/Il1r2/Cd59b/Cdh1	5	BP
GO:0072594	establishment of protein localization to organelle	15/533	378/23239	0.0289666	0.256404	0.225476	Txn1/Med1/Efcab7/Akap1/Prickle1/Pot1a/Nup85/Il6/Ddit3/Folr1/Ranbp6/Hyal2/Zfyve16/Cdh1/Ipo4	15	BP
GO:0060761	negative regulation of response to cytokine stimulus	4/533	51/23239	0.0292859	0.256404	0.225476	Il1r2/Cav1/Palm3/Il6	4	BP
GO:0000279	M phase	2/533	12/23239	0.0297629	0.256404	0.225476	Xrcc5/Mlh1	2	BP
GO:0001840	neural plate development	2/533	12/23239	0.0297629	0.256404	0.225476	Ptch1/Epb41l5	2	BP
GO:0009265	2'-deoxyribonucleotide biosynthetic process	2/533	12/23239	0.0297629	0.256404	0.225476	Shmt1/Dtymk	2	BP
GO:0032488	Cdc42 protein signal transduction	2/533	12/23239	0.0297629	0.256404	0.225476	Apoe/Rhou	2	BP
GO:0034969	histone arginine methylation	2/533	12/23239	0.0297629	0.256404	0.225476	Prmt3/Prmt6	2	BP
GO:0036315	cellular response to sterol	2/533	12/23239	0.0297629	0.256404	0.225476	Ptch1/Rorc	2	BP
GO:0043312	neutrophil degranulation	2/533	12/23239	0.0297629	0.256404	0.225476	Cd177/Anxa3	2	BP
GO:0045141	meiotic telomere clustering	2/533	12/23239	0.0297629	0.256404	0.225476	Atm/Mlh1	2	BP
GO:0046385	deoxyribose phosphate biosynthetic process	2/533	12/23239	0.0297629	0.256404	0.225476	Shmt1/Dtymk	2	BP
GO:0060586	multicellular organismal iron ion homeostasis	2/533	12/23239	0.0297629	0.256404	0.225476	Hyal2/Slc11a2	2	BP
GO:0097329	response to antimetabolite	2/533	12/23239	0.0297629	0.256404	0.225476	Ddx11/Blm	2	BP
GO:0098762	meiotic cell cycle phase	2/533	12/23239	0.0297629	0.256404	0.225476	Xrcc5/Mlh1	2	BP
GO:0098764	meiosis I cell cycle phase	2/533	12/23239	0.0297629	0.256404	0.225476	Xrcc5/Mlh1	2	BP
GO:1902430	negative regulation of amyloid-beta formation	2/533	12/23239	0.0297629	0.256404	0.225476	Apoe/Olfm1	2	BP
GO:1903441	protein localization to ciliary membrane	2/533	12/23239	0.0297629	0.256404	0.225476	Efcab7/Tulp3	2	BP
GO:0032231	regulation of actin filament bundle assembly	6/533	102/23239	0.0301002	0.257813	0.226714	Ppm1f/Ptger4/Phldb2/Rhoc/Ppp1r9a/Frmd7	6	BP
GO:0009991	response to extracellular stimulus	15/533	380/23239	0.0301463	0.257813	0.226714	Apoe/Bcl2/Med1/Adrb1/Nupr1l/Atf3/Eif2s1/Gatm/Dntt/Sesn3/Ddit3/Adora2b/Folr1/Asns/Nenf	15	BP
GO:0034504	protein localization to nucleus	12/533	282/23239	0.0302922	0.257813	0.226714	Txn1/Med1/Efcab7/Akap1/Card10/Prickle1/Nup85/Il6/Ranbp6/Hyal2/Cdh1/Ipo4	12	BP
GO:1904427	positive regulation of calcium ion transmembrane transport	5/533	76/23239	0.0304401	0.257813	0.226714	S100a1/Adrb1/Capn3/Cxcl10/Il13	5	BP
GO:0001774	microglial cell activation	3/533	30/23239	0.0307908	0.257813	0.226714	Atm/Il13/Tlr3	3	BP
GO:0002269	leukocyte activation involved in inflammatory response	3/533	30/23239	0.0307908	0.257813	0.226714	Atm/Il13/Tlr3	3	BP
GO:0010043	response to zinc ion	3/533	30/23239	0.0307908	0.257813	0.226714	Haao/Khk/Ggh	3	BP
GO:0021602	cranial nerve morphogenesis	3/533	30/23239	0.0307908	0.257813	0.226714	Kcna2/Ephb2/Hoxb3	3	BP
GO:0021904	dorsal/ventral neural tube patterning	3/533	30/23239	0.0307908	0.257813	0.226714	Ptch1/Kif3a/Tulp3	3	BP
GO:0032232	negative regulation of actin filament bundle assembly	3/533	30/23239	0.0307908	0.257813	0.226714	Phldb2/Ppp1r9a/Frmd7	3	BP
GO:0032673	regulation of interleukin-4 production	3/533	30/23239	0.0307908	0.257813	0.226714	Cd28/Cd40lg/Il20rb	3	BP
GO:0042749	regulation of circadian sleep/wake cycle	3/533	30/23239	0.0307908	0.257813	0.226714	Kcna2/Ptger4/Il6	3	BP
GO:0070741	response to interleukin-6	3/533	30/23239	0.0307908	0.257813	0.226714	Il6/Tdgf1/Gfi1	3	BP
GO:0061564	axon development	18/533	483/23239	0.0309147	0.257813	0.226714	Apoe/Fn1/Bcl2/Olfm1/Nfib/Ryk/Ptch1/Kif3a/Scn1b/Folr1/Ephb2/Ddr1/Efnb2/Tnn/Sema6c/Fbxo45/Cxcl12/Nrep	18	BP
GO:0030111	regulation of Wnt signaling pathway	12/533	283/23239	0.0310053	0.257813	0.226714	Apoe/Cav1/Prickle1/Cby1/Kremen1/Ctnnd2/Ddit3/Folr1/Rnf43/Tnn/Cdh1/Sulf1	12	BP
GO:0006023	aminoglycan biosynthetic process	4/533	52/23239	0.0311706	0.257813	0.226714	B3gnt5/B4galt7/Ptger4/B3gnt3	4	BP
GO:0010712	regulation of collagen metabolic process	4/533	52/23239	0.0311706	0.257813	0.226714	Prdx5/Emilin1/Il6/Adora2b	4	BP
GO:0035456	response to interferon-beta	4/533	52/23239	0.0311706	0.257813	0.226714	Ifitm2/Ifitm6/Pnpt1/Iigp1	4	BP
GO:0072527	pyrimidine-containing compound metabolic process	4/533	52/23239	0.0311706	0.257813	0.226714	Shmt1/Dtymk/Ctps/Tet1	4	BP
GO:0050678	regulation of epithelial cell proliferation	14/533	349/23239	0.0315266	0.260071	0.2287	Apoe/Med1/Nfib/Ptch1/Cav1/Acvrl1/Kif3a/Il6/Stxbp4/Efnb2/Cxcl12/Cdh1/Sulf1/Nlrc3	14	BP
GO:0071887	leukocyte apoptotic process	7/533	131/23239	0.0315758	0.260071	0.2287	Il7r/Il6/Gpam/Rorc/Blm/Traf3ip2/Cxcl12	7	BP
GO:0010632	regulation of epithelial cell migration	10/533	221/23239	0.0319636	0.262169	0.230545	Apoe/Ppm1f/Amotl1/Card10/Anxa3/Acvrl1/Meox2/Dock1/Tdgf1/Epb41l5	10	BP
GO:1903317	regulation of protein maturation	5/533	77/23239	0.0319637	0.262169	0.230545	Gsn/Chac1/Il1r2/Cd59b/Cdh1	5	BP
GO:0050730	regulation of peptidyl-tyrosine phosphorylation	11/533	253/23239	0.0324594	0.264881	0.23293	Cav1/Dusp22/Ptger4/Clcf1/Gprc5a/Il6/Hgf/Hyal2/Il13/Tdgf1/Fcer1a	11	BP
GO:0007266	Rho protein signal transduction	9/533	191/23239	0.0326202	0.264881	0.23293	Apoe/Adrb1/Gpr174/Arhgef37/Prag1/Rhoc/Rnd1/Rhou/Arhgef16	9	BP
GO:0030902	hindbrain development	8/533	161/23239	0.0326207	0.264881	0.23293	Bcl2/Nfib/Zfp365/Pcnt/Hoxb3/Atxn2/Ttbk2/Smad1	8	BP
GO:0050732	negative regulation of peptidyl-tyrosine phosphorylation	4/533	53/23239	0.0331251	0.264881	0.23293	Cav1/Dusp22/Gprc5a/Hyal2	4	BP
GO:0031667	response to nutrient levels	14/533	352/23239	0.0335205	0.264881	0.23293	Apoe/Bcl2/Med1/Adrb1/Nupr1l/Atf3/Eif2s1/Gatm/Dntt/Sesn3/Ddit3/Folr1/Asns/Nenf	14	BP
GO:0010574	regulation of vascular endothelial growth factor production	3/533	31/23239	0.0335253	0.264881	0.23293	Il6/Adora2b/Sulf1	3	BP
GO:0010837	regulation of keratinocyte proliferation	3/533	31/23239	0.0335253	0.264881	0.23293	Med1/Stxbp4/Efnb2	3	BP
GO:0034142	toll-like receptor 4 signaling pathway	3/533	31/23239	0.0335253	0.264881	0.23293	Cd14/Ltf/S100a14	3	BP
GO:0045662	negative regulation of myoblast differentiation	3/533	31/23239	0.0335253	0.264881	0.23293	Prickle1/Ddit3/Cxcl10	3	BP
GO:0045932	negative regulation of muscle contraction	3/533	31/23239	0.0335253	0.264881	0.23293	Adrb1/Ptger4/Adora2b	3	BP
GO:0050999	regulation of nitric-oxide synthase activity	3/533	31/23239	0.0335253	0.264881	0.23293	Apoe/S100a1/Cav1	3	BP
GO:0072538	T-helper 17 type immune response	3/533	31/23239	0.0335253	0.264881	0.23293	Smad7/Il6/Rorc	3	BP
GO:0002312	B cell activation involved in immune response	5/533	78/23239	0.0335342	0.264881	0.23293	Cd28/Cd40lg/Clcf1/Atad5/Mlh1	5	BP
GO:0050866	negative regulation of cell activation	9/533	192/23239	0.033561	0.264881	0.23293	Apoe/Atm/Btla/Smad7/Dusp22/Emilin1/Il20rb/Rhbdd3/Clec4g	9	BP
GO:0031099	regeneration	7/533	133/23239	0.0338782	0.264881	0.23293	Bcl2/Med1/Capn3/Folr1/Hgf/Cxcl12/Nrep	7	BP
GO:0072331	signal transduction by p53 class mediator	7/533	133/23239	0.0338782	0.264881	0.23293	Atm/Atr/Prmt6/Atad5/Rrm2b/Dyrk2/Spred2	7	BP
GO:0071214	cellular response to abiotic stimulus	12/533	287/23239	0.0339787	0.264881	0.23293	Atm/Rab11fip5/Eif2s1/Cav1/Capn3/Ptger4/Atr/Xrcc5/Hyal2/Rdh11/Blm/Mettl3	12	BP
GO:0104004	cellular response to environmental stimulus	12/533	287/23239	0.0339787	0.264881	0.23293	Atm/Rab11fip5/Eif2s1/Cav1/Capn3/Ptger4/Atr/Xrcc5/Hyal2/Rdh11/Blm/Mettl3	12	BP
GO:0120031	plasma membrane bounded cell projection assembly	18/533	489/23239	0.0342632	0.264881	0.23293	Gsn/B9d2/Cav1/Kif3a/Ttll1/Cby1/Pcnt/Nup85/Cep135/Ttll3/Myo1a/Ppp1r9a/Sept10/Ttbk2/Tchp/Odf2l/Frmd7/Sh3yl1	18	BP
GO:0051224	negative regulation of protein transport	9/533	193/23239	0.0345204	0.264881	0.23293	Fn1/Txn1/Ppm1f/Rab11fip5/Il1r2/Akap1/Ptger4/Il6/Eny2	9	BP
GO:0006607	NLS-bearing protein import into nucleus	2/533	13/23239	0.0346488	0.264881	0.23293	Ranbp6/Ipo4	2	BP
GO:0009148	pyrimidine nucleoside triphosphate biosynthetic process	2/533	13/23239	0.0346488	0.264881	0.23293	Dtymk/Ctps	2	BP
GO:0009219	pyrimidine deoxyribonucleotide metabolic process	2/533	13/23239	0.0346488	0.264881	0.23293	Shmt1/Dtymk	2	BP
GO:0018216	peptidyl-arginine methylation	2/533	13/23239	0.0346488	0.264881	0.23293	Prmt3/Prmt6	2	BP
GO:0042492	gamma-delta T cell differentiation	2/533	13/23239	0.0346488	0.264881	0.23293	Rorc/5830411N06Rik	2	BP
GO:0042574	retinal metabolic process	2/533	13/23239	0.0346488	0.264881	0.23293	Rdh10/Rdh11	2	BP
GO:0051315	attachment of mitotic spindle microtubules to kinetochore	2/533	13/23239	0.0346488	0.264881	0.23293	Cenpc1/Cdt1	2	BP
GO:0060394	negative regulation of pathway-restricted SMAD protein phosphorylation	2/533	13/23239	0.0346488	0.264881	0.23293	Smad7/Emilin1	2	BP
GO:0070102	interleukin-6-mediated signaling pathway	2/533	13/23239	0.0346488	0.264881	0.23293	Il6/Gfi1	2	BP
GO:0071285	cellular response to lithium ion	2/533	13/23239	0.0346488	0.264881	0.23293	Fabp4/Cdh1	2	BP
GO:0071295	cellular response to vitamin	2/533	13/23239	0.0346488	0.264881	0.23293	Med1/Folr1	2	BP
GO:0090220	chromosome localization to nuclear envelope involved in homologous chromosome segregation	2/533	13/23239	0.0346488	0.264881	0.23293	Atm/Mlh1	2	BP
GO:1902857	positive regulation of non-motile cilium assembly	2/533	13/23239	0.0346488	0.264881	0.23293	Cep135/Ttbk2	2	BP
GO:2001223	negative regulation of neuron migration	2/533	13/23239	0.0346488	0.264881	0.23293	Olfm1/Tnn	2	BP
GO:0045807	positive regulation of endocytosis	8/533	163/23239	0.0347164	0.264881	0.23293	Apoe/Cd14/Tspan1/Trf/Ppp3cc/Cav1/Kif3a/Lyar	8	BP
GO:0051017	actin filament bundle assembly	8/533	163/23239	0.0347164	0.264881	0.23293	Ppm1f/Ptger4/Phldb2/Myo1b/Rhoc/Ppp1r9a/Rnd1/Frmd7	8	BP
GO:0002699	positive regulation of immune effector process	11/533	256/23239	0.0349023	0.26512	0.23314	Cd177/Cd28/H2-Q9/Clcf1/H2-Q2/Il6/Atad5/Adora2b/Il13/Fcer1a/Mlh1	11	BP
GO:0098813	nuclear chromosome segregation	11/533	256/23239	0.0349023	0.26512	0.23314	Atm/Nek6/Cenpc1/Cit/Cdt1/Riok2/Ddx11/Blm/Rnf212/Mad2l1/Mlh1	11	BP
GO:0001914	regulation of T cell mediated cytotoxicity	4/533	54/23239	0.0351496	0.26512	0.23314	Il7r/H2-Q9/H2-Q2/Muc4	4	BP
GO:0035272	exocrine system development	4/533	54/23239	0.0351496	0.26512	0.23314	Nfib/Il6/Hgf/Cdh1	4	BP
GO:0042531	positive regulation of tyrosine phosphorylation of STAT protein	4/533	54/23239	0.0351496	0.26512	0.23314	Ptger4/Clcf1/Il6/Il13	4	BP
GO:0021675	nerve development	5/533	79/23239	0.0351518	0.26512	0.23314	Kcna2/Ephb2/Hoxb3/Fbxo45/Sulf1	5	BP
GO:0018209	peptidyl-serine modification	13/533	322/23239	0.0357376	0.269023	0.236572	Bcl2/Txn1/Atm/Ppm1f/Smad7/Cav1/Nek6/Atr/Cnksr3/Il6/Hgf/Tdgf1/Ttbk2	13	BP
GO:0022410	circadian sleep/wake cycle process	3/533	32/23239	0.0363816	0.271831	0.239042	Kcna2/Ptger4/Il6	3	BP
GO:0042558	pteridine-containing compound metabolic process	3/533	32/23239	0.0363816	0.271831	0.239042	Folr1/Shmt1/Ggh	3	BP
GO:1901890	positive regulation of cell junction assembly	3/533	32/23239	0.0363816	0.271831	0.239042	Ppm1f/Cav1/Epb41l5	3	BP
GO:0030278	regulation of ossification	10/533	226/23239	0.0363868	0.271831	0.239042	Bcl2/Dhrs3/Isg15/Ltf/Ptch1/Ptger4/Comp/Kremen1/Tnn/Smad1	10	BP
GO:1901605	alpha-amino acid metabolic process	9/533	195/23239	0.0364956	0.272127	0.239302	Mpst/Egln3/Gatm/Haao/Tph2/Ppat/Asns/Shmt1/Ctps	9	BP
GO:0019079	viral genome replication	6/533	107/23239	0.0367856	0.273771	0.240748	Ifitm2/Bcl2/Isg15/Ifitm6/Ltf/Oasl1	6	BP
GO:0002042	cell migration involved in sprouting angiogenesis	4/533	55/23239	0.0372443	0.275044	0.241867	Card10/Meox2/Efnb2/Tdgf1	4	BP
GO:0001819	positive regulation of cytokine production	16/533	425/23239	0.0372507	0.275044	0.241867	Cd14/Cd28/Card9/H2-Q9/Cd40lg/Ptger4/Il20rb/Il6/Ddit3/Adora2b/Hgf/Hyal2/Il13/Tlr3/Fcer1a/Sulf1	16	BP
GO:1904062	regulation of cation transmembrane transport	13/533	324/23239	0.0372615	0.275044	0.241867	S100a1/Adrb1/Cav1/Shisa8/Capn3/Anxa3/Scn1b/Cnksr3/Ephb2/Cxcl10/Il13/Cacnb1/Sestd1	13	BP
GO:0043062	extracellular structure organization	12/533	292/23239	0.0379745	0.275044	0.241867	Apoe/Fn1/Comp/Emilin1/Phldb2/Tcf15/Ddr1/Efemp2/Hpse2/Col18a1/Sulf1/Col9a3	12	BP
GO:0034767	positive regulation of ion transmembrane transport	8/533	166/23239	0.038028	0.275044	0.241867	S100a1/Adrb1/Slc9a3r2/Capn3/Cnksr3/Ephb2/Cxcl10/Il13	8	BP
GO:0061572	actin filament bundle organization	8/533	166/23239	0.038028	0.275044	0.241867	Ppm1f/Ptger4/Phldb2/Myo1b/Rhoc/Ppp1r9a/Rnd1/Frmd7	8	BP
GO:0030516	regulation of axon extension	6/533	108/23239	0.0382278	0.275044	0.241867	Apoe/Fn1/Olfm1/Ryk/Sema6c/Cxcl12	6	BP
GO:0032649	regulation of interferon-gamma production	6/533	108/23239	0.0382278	0.275044	0.241867	Cd14/Isg15/H2-Q9/Cd40lg/Il20rb/Tlr3	6	BP
GO:0009952	anterior/posterior pattern specification	10/533	228/23239	0.0382695	0.275044	0.241867	Atm/Kif3a/Meox2/Tcf15/Tulp3/Ddit3/Hoxb3/Tdgf1/Hoxd9/Epb41l5	10	BP
GO:0000281	mitotic cytokinesis	5/533	81/23239	0.0385295	0.275044	0.241867	Zfp365/Cit/Cdt1/Rhoc/Sept10	5	BP
GO:0002275	myeloid cell activation involved in immune response	5/533	81/23239	0.0385295	0.275044	0.241867	Cd177/Anxa3/Adora2b/Il13/Fcer1a	5	BP
GO:0032204	regulation of telomere maintenance	5/533	81/23239	0.0385295	0.275044	0.241867	Atm/Pot1a/Gnl3/Atr/Xrcc5	5	BP
GO:1904950	negative regulation of establishment of protein localization	9/533	197/23239	0.0385468	0.275044	0.241867	Fn1/Txn1/Ppm1f/Rab11fip5/Il1r2/Akap1/Ptger4/Il6/Eny2	9	BP
GO:0043405	regulation of MAP kinase activity	12/533	293/23239	0.0388118	0.275044	0.241867	Apoe/Trf/Cav1/Cd40lg/Map3k15/Dusp8/Hgf/Ephb2/Hyal2/Tdgf1/Fcer1a/Spred2	12	BP
GO:0000002	mitochondrial genome maintenance	3/533	33/23239	0.0393588	0.275044	0.241867	Lig3/Rrm2b/Slc25a36	3	BP
GO:0003081	regulation of systemic arterial blood pressure by renin-angiotensin	3/533	33/23239	0.0393588	0.275044	0.241867	Adrb1/Cpa3/Ren1	3	BP
GO:0006220	pyrimidine nucleotide metabolic process	3/533	33/23239	0.0393588	0.275044	0.241867	Shmt1/Dtymk/Ctps	3	BP
GO:0009262	deoxyribonucleotide metabolic process	3/533	33/23239	0.0393588	0.275044	0.241867	Rrm2b/Shmt1/Dtymk	3	BP
GO:0046596	regulation of viral entry into host cell	3/533	33/23239	0.0393588	0.275044	0.241867	Gsn/Ifitm2/Ifitm6	3	BP
GO:0048841	regulation of axon extension involved in axon guidance	3/533	33/23239	0.0393588	0.275044	0.241867	Ryk/Sema6c/Cxcl12	3	BP
GO:0051452	intracellular pH reduction	3/533	33/23239	0.0393588	0.275044	0.241867	Bcl2/Dmxl1/Gpr89	3	BP
GO:0031102	neuron projection regeneration	4/533	56/23239	0.0394092	0.275044	0.241867	Bcl2/Folr1/Hgf/Nrep	4	BP
GO:0048512	circadian behavior	4/533	56/23239	0.0394092	0.275044	0.241867	Kcna2/Ptger4/Il6/Ncoa2	4	BP
GO:0001771	immunological synapse formation	2/533	14/23239	0.0398209	0.275044	0.241867	Prf1/Clec2i	2	BP
GO:0006264	mitochondrial DNA replication	2/533	14/23239	0.0398209	0.275044	0.241867	Lig3/Rrm2b	2	BP
GO:0010226	response to lithium ion	2/533	14/23239	0.0398209	0.275044	0.241867	Fabp4/Cdh1	2	BP
GO:0010457	centriole-centriole cohesion	2/533	14/23239	0.0398209	0.275044	0.241867	Kif3a/Cep135	2	BP
GO:0010839	negative regulation of keratinocyte proliferation	2/533	14/23239	0.0398209	0.275044	0.241867	Med1/Efnb2	2	BP
GO:0014831	gastro-intestinal system smooth muscle contraction	2/533	14/23239	0.0398209	0.275044	0.241867	Ptger4/Sulf1	2	BP
GO:0030950	establishment or maintenance of actin cytoskeleton polarity	2/533	14/23239	0.0398209	0.275044	0.241867	Rhoc/Rnd1	2	BP
GO:0032769	negative regulation of monooxygenase activity	2/533	14/23239	0.0398209	0.275044	0.241867	Cav1/Gfi1	2	BP
GO:0034397	telomere localization	2/533	14/23239	0.0398209	0.275044	0.241867	Atm/Mlh1	2	BP
GO:0035563	positive regulation of chromatin binding	2/533	14/23239	0.0398209	0.275044	0.241867	Cdt1/Ddx11	2	BP
GO:0042159	lipoprotein catabolic process	2/533	14/23239	0.0398209	0.275044	0.241867	Apoe/Atm	2	BP
GO:0043650	dicarboxylic acid biosynthetic process	2/533	14/23239	0.0398209	0.275044	0.241867	Haao/Acmsd	2	BP
GO:0051782	negative regulation of cell division	2/533	14/23239	0.0398209	0.275044	0.241867	Ptch1/Blm	2	BP
GO:0060831	smoothened signaling pathway involved in dorsal/ventral neural tube patterning	2/533	14/23239	0.0398209	0.275044	0.241867	Ptch1/Tulp3	2	BP
GO:0090266	regulation of mitotic cell cycle spindle assembly checkpoint	2/533	14/23239	0.0398209	0.275044	0.241867	Cdt1/Mad2l1	2	BP
GO:1902931	negative regulation of alcohol biosynthetic process	2/533	14/23239	0.0398209	0.275044	0.241867	Apoe/Gfi1	2	BP
GO:1902992	negative regulation of amyloid precursor protein catabolic process	2/533	14/23239	0.0398209	0.275044	0.241867	Apoe/Olfm1	2	BP
GO:1903504	regulation of mitotic spindle checkpoint	2/533	14/23239	0.0398209	0.275044	0.241867	Cdt1/Mad2l1	2	BP
GO:0060326	cell chemotaxis	12/533	295/23239	0.0405251	0.279418	0.245713	Retnlg/Slc12a2/Nup85/Cklf/Hgf/Ccrl2/Cxcl10/S100a14/Cxcl12/Arhgef16/Cxcr6/Jam3	12	BP
GO:1903706	regulation of hemopoiesis	15/533	396/23239	0.0408879	0.281426	0.247479	Cd101/Il7r/Fstl3/Med1/Inpp4b/Isg15/Cd28/Smad7/Cd40lg/Clec2i/Tespa1/Il6/Rorc/Drosha/Mettl3	15	BP
GO:0050864	regulation of B cell activation	11/533	263/23239	0.0411005	0.282224	0.248181	Bcl2/Atm/Btla/Cd28/Cd40lg/Cd38/Clcf1/Il6/Atad5/Il13/Mlh1	11	BP
GO:0016525	negative regulation of angiogenesis	6/533	110/23239	0.0412189	0.282224	0.248181	Ngp/Card10/Emilin1/Meox2/Cxcl10/Sulf1	6	BP
GO:0060759	regulation of response to cytokine stimulus	6/533	110/23239	0.0412189	0.282224	0.248181	Med1/Il1r2/Cav1/Palm3/Il6/Gfi1	6	BP
GO:0032675	regulation of interleukin-6 production	7/533	139/23239	0.0414459	0.282795	0.248683	Card9/Il6/Adora2b/Hgf/Hyal2/Tlr3/Nlrc3	7	BP
GO:0090288	negative regulation of cellular response to growth factor stimulus	7/533	139/23239	0.0414459	0.282795	0.248683	Fstl3/Smad7/Cav1/Emilin1/Wfikkn2/Tdgf1/Sulf1	7	BP
GO:0048732	gland development	17/533	466/23239	0.0416887	0.283302	0.249129	Bcl2/Med1/Mpst/Atm/Nfib/Ptch1/Cav1/Slc12a2/Il6/Hgf/Ddr1/Hoxb3/Igf2r/Hoxd9/Rhbdd3/Cdh1/Sulf1	17	BP
GO:2001020	regulation of response to DNA damage stimulus	9/533	200/23239	0.0417685	0.283302	0.249129	Tpt1/Atm/Zfp365/Atr/Atad5/Ddx11/Blm/Cxcl12/Spred2	9	BP
GO:0034103	regulation of tissue remodeling	5/533	83/23239	0.0420987	0.283302	0.249129	Inpp4b/Trf/Ptger4/Cd38/Il6	5	BP
GO:0019221	cytokine-mediated signaling pathway	13/533	330/23239	0.0421102	0.283302	0.249129	Ifitm2/Med1/Ifitm6/Il1r2/Cav1/Palm3/Il20rb/Iigp1/Nup85/Il6/Cxcl10/Cxcl12/Gfi1	13	BP
GO:0060271	cilium assembly	12/533	297/23239	0.0422908	0.283302	0.249129	Gsn/B9d2/Kif3a/Ttll1/Cby1/Pcnt/Cep135/Ttll3/Sept10/Ttbk2/Tchp/Odf2l	12	BP
GO:0051480	regulation of cytosolic calcium ion concentration	14/533	364/23239	0.0424137	0.283302	0.249129	Bcl2/Adrb1/Cav1/Capn3/Ptger4/Cd38/Gpr174/Ddit3/Gna15/Ccrl2/Cxcl10/Il13/Epor/Cxcr6	14	BP
GO:0002861	regulation of inflammatory response to antigenic stimulus	3/533	34/23239	0.0424557	0.283302	0.249129	Cd28/Il20rb/Fcer1a	3	BP
GO:0006356	regulation of transcription by RNA polymerase I	3/533	34/23239	0.0424557	0.283302	0.249129	Med1/Ddx11/Rasl11a	3	BP
GO:0042745	circadian sleep/wake cycle	3/533	34/23239	0.0424557	0.283302	0.249129	Kcna2/Ptger4/Il6	3	BP
GO:0043304	regulation of mast cell degranulation	3/533	34/23239	0.0424557	0.283302	0.249129	Adora2b/Il13/Fcer1a	3	BP
GO:0043516	regulation of DNA damage response, signal transduction by p53 class mediator	3/533	34/23239	0.0424557	0.283302	0.249129	Atm/Atr/Spred2	3	BP
GO:0070873	regulation of glycogen metabolic process	3/533	34/23239	0.0424557	0.283302	0.249129	Khk/Dyrk2/Ppp1r3e	3	BP
GO:1903205	regulation of hydrogen peroxide-induced cell death	3/533	34/23239	0.0424557	0.283302	0.249129	Txn1/Hgf/Epor	3	BP
GO:0046632	alpha-beta T cell differentiation	6/533	111/23239	0.0427683	0.283713	0.24949	Bcl2/Smad7/Ptger4/Il6/Rorc/Blm	6	BP
GO:0090101	negative regulation of transmembrane receptor protein serine/threonine kinase signaling pathway	6/533	111/23239	0.0427683	0.283713	0.24949	Fstl3/Smad7/Cav1/Emilin1/Wfikkn2/Tdgf1	6	BP
GO:1905330	regulation of morphogenesis of an epithelium	6/533	111/23239	0.0427683	0.283713	0.24949	Ryk/Phldb2/Hgf/Cxcl10/Cdh1/Sulf1	6	BP
GO:0090316	positive regulation of intracellular protein transport	7/533	140/23239	0.0428055	0.283713	0.24949	Med1/Efcab7/Kif3a/Il6/Riok2/Hyal2/Cdh1	7	BP
GO:0002440	production of molecular mediator of immune response	13/533	332/23239	0.0438207	0.285408	0.250981	Il7r/Atm/Cd28/Smad7/Cd40lg/Mr1/Clcf1/Il6/Atad5/Il13/Tlr3/Traf3ip2/Mlh1	13	BP
GO:0002011	morphogenesis of an epithelial sheet	4/533	58/23239	0.0439502	0.285408	0.250981	Acvrl1/Phldb2/Plet1/Ddr1	4	BP
GO:0007622	rhythmic behavior	4/533	58/23239	0.0439502	0.285408	0.250981	Kcna2/Ptger4/Il6/Ncoa2	4	BP
GO:0032663	regulation of interleukin-2 production	4/533	58/23239	0.0439502	0.285408	0.250981	Cd28/Card9/Clec2i/Il20rb	4	BP
GO:0070231	T cell apoptotic process	4/533	58/23239	0.0439502	0.285408	0.250981	Il7r/Gpam/Rorc/Blm	4	BP
GO:1902017	regulation of cilium assembly	4/533	58/23239	0.0439502	0.285408	0.250981	Cep135/Ttbk2/Tchp/Odf2l	4	BP
GO:1903829	positive regulation of protein localization	12/533	299/23239	0.0441094	0.285408	0.250981	Med1/Efcab7/Card10/Kif3a/Gnl3/Il6/Cdt1/Riok2/Ephb2/Hyal2/Arhgef16/Cdh1	12	BP
GO:0071346	cellular response to interferon-gamma	6/533	112/23239	0.0443538	0.285408	0.250981	Gsn/Med1/Rab11fip5/H2-Q9/Stxbp4/Tdgf1	6	BP
GO:0002830	positive regulation of type 2 immune response	2/533	15/23239	0.0452635	0.285408	0.250981	Clcf1/Il6	2	BP
GO:0003159	morphogenesis of an endothelium	2/533	15/23239	0.0452635	0.285408	0.250981	Acvrl1/Cxcl10	2	BP
GO:0010875	positive regulation of cholesterol efflux	2/533	15/23239	0.0452635	0.285408	0.250981	Apoe/Ptch1	2	BP
GO:0014067	negative regulation of phosphatidylinositol 3-kinase signaling	2/533	15/23239	0.0452635	0.285408	0.250981	Slc9a3r2/Nlrc3	2	BP
GO:0030575	nuclear body organization	2/533	15/23239	0.0452635	0.285408	0.250981	Fam118b/Uspl1	2	BP
GO:0033089	positive regulation of T cell differentiation in thymus	2/533	15/23239	0.0452635	0.285408	0.250981	Il7r/Tespa1	2	BP
GO:0033151	V(D)J recombination	2/533	15/23239	0.0452635	0.285408	0.250981	Atm/Dcaf1	2	BP
GO:0035461	vitamin transmembrane transport	2/533	15/23239	0.0452635	0.285408	0.250981	Slc5a6/Folr1	2	BP
GO:0045779	negative regulation of bone resorption	2/533	15/23239	0.0452635	0.285408	0.250981	Cd38/Il6	2	BP
GO:0046348	amino sugar catabolic process	2/533	15/23239	0.0452635	0.285408	0.250981	Chil3/Npl	2	BP
GO:0046519	sphingoid metabolic process	2/533	15/23239	0.0452635	0.285408	0.250981	Plpp1/Kdsr	2	BP
GO:0050872	white fat cell differentiation	2/533	15/23239	0.0452635	0.285408	0.250981	Wfdc21/Fabp4	2	BP
GO:0055089	fatty acid homeostasis	2/533	15/23239	0.0452635	0.285408	0.250981	Apoe/Gpam	2	BP
GO:0060576	intestinal epithelial cell development	2/533	15/23239	0.0452635	0.285408	0.250981	Yipf6/Cdh1	2	BP
GO:0061154	endothelial tube morphogenesis	2/533	15/23239	0.0452635	0.285408	0.250981	Acvrl1/Cxcl10	2	BP
GO:0072672	neutrophil extravasation	2/533	15/23239	0.0452635	0.285408	0.250981	Cd177/Ptger4	2	BP
GO:1900016	negative regulation of cytokine production involved in inflammatory response	2/533	15/23239	0.0452635	0.285408	0.250981	Il1r2/Nlrc3	2	BP
GO:1990000	amyloid fibril formation	2/533	15/23239	0.0452635	0.285408	0.250981	Apoe/Gsn	2	BP
GO:2000628	regulation of miRNA metabolic process	2/533	15/23239	0.0452635	0.285408	0.250981	Pnpt1/Drosha	2	BP
GO:2000811	negative regulation of anoikis	2/533	15/23239	0.0452635	0.285408	0.250981	Bcl2/Cav1	2	BP
GO:0006109	regulation of carbohydrate metabolic process	8/533	172/23239	0.0452716	0.285408	0.250981	Fam3c/Ptger4/Khk/Il6/Ncoa2/Rorc/Dyrk2/Ppp1r3e	8	BP
GO:0048813	dendrite morphogenesis	8/533	172/23239	0.0452716	0.285408	0.250981	Zfp365/Prmt3/Cit/Ctnnd2/Ephb2/Ppp1r9a/Slc11a2/Elavl4	8	BP
GO:0006826	iron ion transport	3/533	35/23239	0.045671	0.285408	0.250981	Trf/Myo1b/Slc11a2	3	BP
GO:0008156	negative regulation of DNA replication	3/533	35/23239	0.045671	0.285408	0.250981	Lig3/Atr/Smarcal1	3	BP
GO:0018208	peptidyl-proline modification	3/533	35/23239	0.045671	0.285408	0.250981	Egln3/Ppic/Fkbp10	3	BP
GO:0032205	negative regulation of telomere maintenance	3/533	35/23239	0.045671	0.285408	0.250981	Atm/Pot1a/Xrcc5	3	BP
GO:0033006	regulation of mast cell activation involved in immune response	3/533	35/23239	0.045671	0.285408	0.250981	Adora2b/Il13/Fcer1a	3	BP
GO:0042311	vasodilation	3/533	35/23239	0.045671	0.285408	0.250981	Apoe/Adrb1/Adora2b	3	BP
GO:1904035	regulation of epithelial cell apoptotic process	5/533	85/23239	0.045861	0.28614	0.251625	Gsn/Eif2s1/Cd40lg/Il13/Col18a1	5	BP
GO:0008585	female gonad development	6/533	113/23239	0.0459756	0.286402	0.251855	Bcl2/Atm/Zfx/Ptger4/Dmrta1/Col9a3	6	BP
GO:0034121	regulation of toll-like receptor signaling pathway	4/533	59/23239	0.0463261	0.28677	0.252179	Ltf/Cav1/Tlr3/Gfi1	4	BP
GO:0045143	homologous chromosome segregation	4/533	59/23239	0.0463261	0.28677	0.252179	Atm/Cenpc1/Rnf212/Mlh1	4	BP
GO:1903307	positive regulation of regulated secretory pathway	4/533	59/23239	0.0463261	0.28677	0.252179	Cd177/Adora2b/Il13/Fcer1a	4	BP
GO:1904356	regulation of telomere maintenance via telomere lengthening	4/533	59/23239	0.0463261	0.28677	0.252179	Atm/Pot1a/Atr/Xrcc5	4	BP
GO:0048871	multicellular organismal homeostasis	17/533	473/23239	0.0467615	0.289011	0.25415	Prdx5/Bcl2/Adrb1/Trf/Cav1/Gatm/Ptger4/Cd38/Il20rb/Il6/Ddit3/Hyal2/Il13/Fabp4/Nr1d2/Cdh1/Slc11a2	17	BP
GO:0014706	striated muscle tissue development	16/533	439/23239	0.0474756	0.292965	0.257626	Bcl2/Med1/Adrb1/Smad7/Atf3/Cav1/Capn3/Cby1/Meox2/Efnb2/Epor/Tdgf1/Hlf/Hoxd9/Smad1/Nr1d2	16	BP
GO:0002040	sprouting angiogenesis	6/533	114/23239	0.0476338	0.293022	0.257677	S100a1/Card10/Meox2/Efnb2/Tdgf1/Smad1	6	BP
GO:2000278	regulation of DNA biosynthetic process	6/533	114/23239	0.0476338	0.293022	0.257677	Atm/Acvrl1/Pot1a/Atr/Xrcc5/Hgf	6	BP
GO:0007009	plasma membrane organization	5/533	86/23239	0.0478148	0.293677	0.258252	Gsn/Cav1/Plscr4/Arv1/A4galt	5	BP
GO:0032885	regulation of polysaccharide biosynthetic process	3/533	36/23239	0.0490033	0.298291	0.26231	Ptger4/Dyrk2/Ppp1r3e	3	BP
GO:0044091	membrane biogenesis	3/533	36/23239	0.0490033	0.298291	0.26231	Cav1/Clec2i/Ephb2	3	BP
GO:0046640	regulation of alpha-beta T cell proliferation	3/533	36/23239	0.0490033	0.298291	0.26231	Btla/Cd28/Blm	3	BP
GO:2001038	regulation of cellular response to drug	3/533	36/23239	0.0490033	0.298291	0.26231	Txn1/Hgf/Epor	3	BP
GO:0010959	regulation of metal ion transport	15/533	407/23239	0.0497046	0.298291	0.26231	Bcl2/S100a1/Adrb1/Trf/Cav1/Capn3/Grm6/Scn1b/Cnksr3/Cxcl10/Il13/Grin3b/Cacnb1/Cxcl12/Sestd1	15	BP
GO:0007215	glutamate receptor signaling pathway	5/533	87/23239	0.0498171	0.298291	0.26231	Shisa8/Anxa3/Grm6/Ephb2/Grin3b	5	BP
GO:0045927	positive regulation of growth	12/533	305/23239	0.0498888	0.298291	0.26231	Apoe/Fn1/Bcl2/Adrb1/Ppm1f/Capn3/N6amt1/Ptger4/Cd38/Fgfr1op/Gpam/Cxcl12	12	BP
GO:0010675	regulation of cellular carbohydrate metabolic process	7/533	145/23239	0.0500343	0.298291	0.26231	Fam3c/Khk/Il6/Ncoa2/Rorc/Dyrk2/Ppp1r3e	7	BP
GO:0042552	myelination	7/533	145/23239	0.0500343	0.298291	0.26231	Trf/Mal/Hgf/Cmtm8/Pllp/Lgi4/Jam3	7	BP
GO:2001251	negative regulation of chromosome organization	7/533	145/23239	0.0500343	0.298291	0.26231	Atm/Pot1a/Prmt6/Xrcc5/Cdt1/Mad2l1/Tet1	7	BP
GO:0060070	canonical Wnt signaling pathway	11/533	272/23239	0.0501373	0.298291	0.26231	Apoe/Cav1/Prickle1/Cby1/Kremen1/Ctnnd2/Ddit3/Folr1/Tnn/Tdgf1/Cdh1	11	BP
GO:0007088	regulation of mitotic nuclear division	8/533	176/23239	0.0505721	0.298291	0.26231	Atm/Cd28/Cul9/Nek6/Cit/Cdt1/Riok2/Mad2l1	8	BP
GO:0002283	neutrophil activation involved in immune response	2/533	16/23239	0.0509615	0.298291	0.26231	Cd177/Anxa3	2	BP
GO:0002883	regulation of hypersensitivity	2/533	16/23239	0.0509615	0.298291	0.26231	Il20rb/Fcer1a	2	BP
GO:0006825	copper ion transport	2/533	16/23239	0.0509615	0.298291	0.26231	Atox1/Slc11a2	2	BP
GO:0006878	cellular copper ion homeostasis	2/533	16/23239	0.0509615	0.298291	0.26231	Atox1/Slc11a2	2	BP
GO:0009147	pyrimidine nucleoside triphosphate metabolic process	2/533	16/23239	0.0509615	0.298291	0.26231	Dtymk/Ctps	2	BP
GO:0010752	regulation of cGMP-mediated signaling	2/533	16/23239	0.0509615	0.298291	0.26231	Rundc3a/Adora2b	2	BP
GO:0010801	negative regulation of peptidyl-threonine phosphorylation	2/533	16/23239	0.0509615	0.298291	0.26231	Smad7/Spred2	2	BP
GO:0032570	response to progesterone	2/533	16/23239	0.0509615	0.298291	0.26231	Cav1/Ncoa2	2	BP
GO:0045721	negative regulation of gluconeogenesis	2/533	16/23239	0.0509615	0.298291	0.26231	Fam3c/Il6	2	BP
GO:0046112	nucleobase biosynthetic process	2/533	16/23239	0.0509615	0.298291	0.26231	Shmt1/Ctps	2	BP
GO:0046629	gamma-delta T cell activation	2/533	16/23239	0.0509615	0.298291	0.26231	Rorc/5830411N06Rik	2	BP
GO:0051127	positive regulation of actin nucleation	2/533	16/23239	0.0509615	0.298291	0.26231	Gsn/Wasf1	2	BP
GO:0071360	cellular response to exogenous dsRNA	2/533	16/23239	0.0509615	0.298291	0.26231	Cav1/Tlr3	2	BP
GO:0090051	negative regulation of cell migration involved in sprouting angiogenesis	2/533	16/23239	0.0509615	0.298291	0.26231	Card10/Meox2	2	BP
GO:0090231	regulation of spindle checkpoint	2/533	16/23239	0.0509615	0.298291	0.26231	Cdt1/Mad2l1	2	BP
GO:1904262	negative regulation of TORC1 signaling	2/533	16/23239	0.0509615	0.298291	0.26231	Atm/Sesn3	2	BP
GO:0007568	aging	10/533	240/23239	0.0509855	0.298291	0.26231	Apoe/Bcl2/Atm/Eif2s1/Cav1/Comp/Pnpt1/Atr/Prmt6/Hyal2	10	BP
GO:0046545	development of primary female sexual characteristics	6/533	116/23239	0.0510599	0.298291	0.26231	Bcl2/Atm/Zfx/Ptger4/Dmrta1/Col9a3	6	BP
GO:0071103	DNA conformation change	9/533	208/23239	0.0512325	0.298291	0.26231	Pot1a/Cenpp/Ddx11/Hells/Recql/Smarcal1/Blm/Nap1l2/Ipo4	9	BP
GO:2001238	positive regulation of extrinsic apoptotic signaling pathway	4/533	61/23239	0.0512882	0.298291	0.26231	Atf3/Cav1/Mal/Hyal2	4	BP
GO:0002218	activation of innate immune response	7/533	146/23239	0.0515671	0.298291	0.26231	Cd14/Ltf/Cav1/Xrcc5/Tlr3/S100a14/Gfi1	7	BP
GO:0032635	interleukin-6 production	7/533	146/23239	0.0515671	0.298291	0.26231	Card9/Il6/Adora2b/Hgf/Hyal2/Tlr3/Nlrc3	7	BP
GO:0033077	T cell differentiation in thymus	5/533	88/23239	0.0518682	0.298291	0.26231	Il7r/Bcl2/Cd28/Tespa1/Rorc	5	BP
GO:0060562	epithelial tube morphogenesis	14/533	375/23239	0.0519271	0.298291	0.26231	Bcl2/Med1/Ptch1/Prickle1/Slc12a2/Acvrl1/Kif3a/Tulp3/Rdh10/Folr1/Ddr1/Cxcl10/Efnb2/Cxcl12	14	BP
GO:0002764	immune response-regulating signaling pathway	16/533	445/23239	0.0524137	0.298291	0.26231	Cd14/Bcl2/Btla/Cd28/Ltf/Cav1/Dusp22/Clec2i/Cd38/Il20rb/Tespa1/Ubash3a/Btnl9/Tlr3/S100a14/Gfi1	16	BP
GO:0006778	porphyrin-containing compound metabolic process	3/533	37/23239	0.052451	0.298291	0.26231	Alas2/Rsad1/Slc11a2	3	BP
GO:0007094	mitotic spindle assembly checkpoint signaling	3/533	37/23239	0.052451	0.298291	0.26231	Atm/Cdt1/Mad2l1	3	BP
GO:0019934	cGMP-mediated signaling	3/533	37/23239	0.052451	0.298291	0.26231	Apoe/Rundc3a/Adora2b	3	BP
GO:0030513	positive regulation of BMP signaling pathway	3/533	37/23239	0.052451	0.298291	0.26231	Ube2o/Acvrl1/Sulf1	3	BP
GO:0032620	interleukin-17 production	3/533	37/23239	0.052451	0.298291	0.26231	Mr1/Rorc/5830411N06Rik	3	BP
GO:0032633	interleukin-4 production	3/533	37/23239	0.052451	0.298291	0.26231	Cd28/Cd40lg/Il20rb	3	BP
GO:0045851	pH reduction	3/533	37/23239	0.052451	0.298291	0.26231	Bcl2/Dmxl1/Gpr89	3	BP
GO:0048846	axon extension involved in axon guidance	3/533	37/23239	0.052451	0.298291	0.26231	Ryk/Sema6c/Cxcl12	3	BP
GO:0061900	glial cell activation	3/533	37/23239	0.052451	0.298291	0.26231	Atm/Il13/Tlr3	3	BP
GO:0071173	spindle assembly checkpoint signaling	3/533	37/23239	0.052451	0.298291	0.26231	Atm/Cdt1/Mad2l1	3	BP
GO:1902229	regulation of intrinsic apoptotic signaling pathway in response to DNA damage	3/533	37/23239	0.052451	0.298291	0.26231	Tpt1/Atad5/Cxcl12	3	BP
GO:1902284	neuron projection extension involved in neuron projection guidance	3/533	37/23239	0.052451	0.298291	0.26231	Ryk/Sema6c/Cxcl12	3	BP
GO:2001023	regulation of response to drug	6/533	117/23239	0.052828	0.298291	0.26231	Txn1/Kcna2/Ptger4/Hgf/Epor/Cxcl12	6	BP
GO:0051250	negative regulation of lymphocyte activation	7/533	147/23239	0.0531292	0.298291	0.26231	Atm/Btla/Smad7/Dusp22/Il20rb/Rhbdd3/Clec4g	7	BP
GO:0045619	regulation of lymphocyte differentiation	8/533	178/23239	0.0533666	0.298291	0.26231	Il7r/Cd28/Smad7/Tespa1/Il6/Rorc/Drosha/Mettl3	8	BP
GO:0044262	cellular carbohydrate metabolic process	11/533	275/23239	0.0534261	0.298291	0.26231	Inpp4b/Adrb1/B3gnt5/Fam3c/Khk/Il6/Ncoa2/Rorc/Dyrk2/B3gnt3/Ppp1r3e	11	BP
GO:0071496	cellular response to external stimulus	11/533	275/23239	0.0534261	0.298291	0.26231	Bcl2/Med1/Nupr1l/Atf3/Eif2s1/Cav1/Sesn3/Ptger4/Adora2b/Folr1/Asns	11	BP
GO:0050920	regulation of chemotaxis	9/533	210/23239	0.0538014	0.298291	0.26231	Fn1/Ppm1f/Ryk/Cxcl10/Efnb2/S100a14/Sema6c/Cxcl12/Jam3	9	BP
GO:0071824	protein-DNA complex subunit organization	9/533	210/23239	0.0538014	0.298291	0.26231	Cenpc1/Cenpn/Cenpp/Cdt1/Hells/Polr1e/Nap1l2/Cenpw/Ipo4	9	BP
GO:0021695	cerebellar cortex development	4/533	62/23239	0.053874	0.298291	0.26231	Zfp365/Pcnt/Atxn2/Ttbk2	4	BP
GO:0035904	aorta development	4/533	62/23239	0.053874	0.298291	0.26231	Prickle1/Acvrl1/Adamts6/Efnb2	4	BP
GO:0042093	T-helper cell differentiation	4/533	62/23239	0.053874	0.298291	0.26231	Smad7/Ptger4/Il6/Rorc	4	BP
GO:0042440	pigment metabolic process	4/533	62/23239	0.053874	0.298291	0.26231	Alas2/Bcl2/Shmt1/Slc11a2	4	BP
GO:0071479	cellular response to ionizing radiation	4/533	62/23239	0.053874	0.298291	0.26231	Atm/Atr/Xrcc5/Blm	4	BP
GO:0019226	transmission of nerve impulse	5/533	89/23239	0.0539678	0.298291	0.26231	Kcna2/Scn1b/Il6/Otoa/Jam3	5	BP
GO:0002526	acute inflammatory response	6/533	118/23239	0.054633	0.298291	0.26231	Fn1/Il20rb/Il6/Cd59b/Rhbdd3/Fcer1a	6	BP
GO:0060996	dendritic spine development	6/533	118/23239	0.054633	0.298291	0.26231	Apoe/Zfp365/Prmt3/Ctnnd2/Ephb2/Ppp1r9a	6	BP
GO:0000070	mitotic sister chromatid segregation	7/533	148/23239	0.0547207	0.298291	0.26231	Atm/Nek6/Cenpc1/Cit/Cdt1/Riok2/Mad2l1	7	BP
GO:0007272	ensheathment of neurons	7/533	148/23239	0.0547207	0.298291	0.26231	Trf/Mal/Hgf/Cmtm8/Pllp/Lgi4/Jam3	7	BP
GO:0008360	regulation of cell shape	7/533	148/23239	0.0547207	0.298291	0.26231	Fn1/Kif3a/Il6/Prag1/Rhoc/Rnd1/Rhou	7	BP
GO:0008366	axon ensheathment	7/533	148/23239	0.0547207	0.298291	0.26231	Trf/Mal/Hgf/Cmtm8/Pllp/Lgi4/Jam3	7	BP
GO:0060402	calcium ion transport into cytosol	7/533	148/23239	0.0547207	0.298291	0.26231	Bcl2/Adrb1/Cav1/Capn3/Ddit3/Cxcl10/Il13	7	BP
GO:0032970	regulation of actin filament-based process	14/533	378/23239	0.0547584	0.298291	0.26231	Gsn/Adrb1/Ppm1f/Cav1/Ptger4/Clec2i/Phldb2/Cit/Wasf1/Rhoc/Ppp1r9a/Rnd1/Frmd7/Jam3	14	BP
GO:0031668	cellular response to extracellular stimulus	9/533	211/23239	0.0551168	0.298291	0.26231	Bcl2/Med1/Nupr1l/Atf3/Eif2s1/Sesn3/Adora2b/Folr1/Asns	9	BP
GO:0030100	regulation of endocytosis	11/533	277/23239	0.0556972	0.298291	0.26231	Apoe/Cd177/Cd14/Tspan1/Trf/Ppp3cc/Cav1/Kif3a/Lyar/Efnb2/Atxn2	11	BP
GO:0000578	embryonic axis specification	3/533	38/23239	0.0560124	0.298291	0.26231	Ptch1/Tdgf1/Epb41l5	3	BP
GO:0002686	negative regulation of leukocyte migration	3/533	38/23239	0.0560124	0.298291	0.26231	Ptger4/Emilin1/Cxcl12	3	BP
GO:0030431	sleep	3/533	38/23239	0.0560124	0.298291	0.26231	Kcna2/Ptger4/Il6	3	BP
GO:0036474	cell death in response to hydrogen peroxide	3/533	38/23239	0.0560124	0.298291	0.26231	Txn1/Hgf/Epor	3	BP
GO:0042149	cellular response to glucose starvation	3/533	38/23239	0.0560124	0.298291	0.26231	Bcl2/Sesn3/Asns	3	BP
GO:0048821	erythrocyte development	3/533	38/23239	0.0560124	0.298291	0.26231	Med1/Lyar/Slc11a2	3	BP
GO:0150076	neuroinflammatory response	3/533	38/23239	0.0560124	0.298291	0.26231	Atm/Il13/Tlr3	3	BP
GO:0014031	mesenchymal cell development	5/533	90/23239	0.0561162	0.298291	0.26231	Fn1/Bcl2/Rdh10/Folr1/Sema6c	5	BP
GO:0032755	positive regulation of interleukin-6 production	5/533	90/23239	0.0561162	0.298291	0.26231	Card9/Il6/Adora2b/Hyal2/Tlr3	5	BP
GO:0043535	regulation of blood vessel endothelial cell migration	5/533	90/23239	0.0561162	0.298291	0.26231	Apoe/Amotl1/Card10/Acvrl1/Meox2	5	BP
GO:0055072	iron ion homeostasis	5/533	90/23239	0.0561162	0.298291	0.26231	Alas2/Ltf/Trf/Hyal2/Slc11a2	5	BP
GO:0071248	cellular response to metal ion	7/533	149/23239	0.0563416	0.298291	0.26231	Fn1/Gsn/Trf/Capn3/Cpne4/Fabp4/Cdh1	7	BP
GO:1903169	regulation of calcium ion transmembrane transport	7/533	149/23239	0.0563416	0.298291	0.26231	S100a1/Adrb1/Capn3/Cxcl10/Il13/Cacnb1/Sestd1	7	BP
GO:0008406	gonad development	9/533	212/23239	0.0564529	0.298291	0.26231	Bcl2/Atm/Zfx/Ptger4/Ren1/Bik/Dmrta1/Rdh10/Col9a3	9	BP
GO:0050852	T cell receptor signaling pathway	6/533	119/23239	0.0564749	0.298291	0.26231	Cd28/Dusp22/Clec2i/Tespa1/Ubash3a/Btnl9	6	BP
GO:0001510	RNA methylation	4/533	63/23239	0.0565292	0.298291	0.26231	Nsun5/Mettl3/Tfb2m/Mettl15	4	BP
GO:0002294	CD4-positive, alpha-beta T cell differentiation involved in immune response	4/533	63/23239	0.0565292	0.298291	0.26231	Smad7/Ptger4/Il6/Rorc	4	BP
GO:0002886	regulation of myeloid leukocyte mediated immunity	4/533	63/23239	0.0565292	0.298291	0.26231	Cd177/Adora2b/Il13/Fcer1a	4	BP
GO:0006278	RNA-templated DNA biosynthetic process	4/533	63/23239	0.0565292	0.298291	0.26231	Atm/Pot1a/Atr/Xrcc5	4	BP
GO:0007004	telomere maintenance via telomerase	4/533	63/23239	0.0565292	0.298291	0.26231	Atm/Pot1a/Atr/Xrcc5	4	BP
GO:0009880	embryonic pattern specification	4/533	63/23239	0.0565292	0.298291	0.26231	Ptch1/Meox2/Tdgf1/Epb41l5	4	BP
GO:0033692	cellular polysaccharide biosynthetic process	4/533	63/23239	0.0565292	0.298291	0.26231	B3gnt5/Dyrk2/B3gnt3/Ppp1r3e	4	BP
GO:0043949	regulation of cAMP-mediated signaling	4/533	63/23239	0.0565292	0.298291	0.26231	Adrb1/Ptger4/Adora2b/Cxcl10	4	BP
GO:0045661	regulation of myoblast differentiation	4/533	63/23239	0.0565292	0.298291	0.26231	Capn3/Prickle1/Ddit3/Cxcl10	4	BP
GO:0010631	epithelial cell migration	11/533	278/23239	0.0568565	0.298291	0.26231	Apoe/Ppm1f/Amotl1/Card10/Anxa3/Acvrl1/Meox2/Efnb2/Dock1/Tdgf1/Epb41l5	11	BP
GO:0002524	hypersensitivity	2/533	17/23239	0.0569004	0.298291	0.26231	Il20rb/Fcer1a	2	BP
GO:0006346	DNA methylation-dependent heterochromatin formation	2/533	17/23239	0.0569004	0.298291	0.26231	Hells/Tet1	2	BP
GO:0008334	histone mRNA metabolic process	2/533	17/23239	0.0569004	0.298291	0.26231	Atm/Lsm11	2	BP
GO:0010224	response to UV-B	2/533	17/23239	0.0569004	0.298291	0.26231	Bcl2/Hyal2	2	BP
GO:0016486	peptide hormone processing	2/533	17/23239	0.0569004	0.298291	0.26231	Ren1/Pcsk1	2	BP
GO:0035988	chondrocyte proliferation	2/533	17/23239	0.0569004	0.298291	0.26231	Ltf/Comp	2	BP
GO:0045019	negative regulation of nitric oxide biosynthetic process	2/533	17/23239	0.0569004	0.298291	0.26231	Cav1/Epor	2	BP
GO:0045725	positive regulation of glycogen biosynthetic process	2/533	17/23239	0.0569004	0.298291	0.26231	Dyrk2/Ppp1r3e	2	BP
GO:0046697	decidualization	2/533	17/23239	0.0569004	0.298291	0.26231	Epor/Cdh1	2	BP
GO:0051000	positive regulation of nitric-oxide synthase activity	2/533	17/23239	0.0569004	0.298291	0.26231	Apoe/S100a1	2	BP
GO:0055070	copper ion homeostasis	2/533	17/23239	0.0569004	0.298291	0.26231	Atox1/Slc11a2	2	BP
GO:0070243	regulation of thymocyte apoptotic process	2/533	17/23239	0.0569004	0.298291	0.26231	Rorc/Blm	2	BP
GO:1904406	negative regulation of nitric oxide metabolic process	2/533	17/23239	0.0569004	0.298291	0.26231	Cav1/Epor	2	BP
GO:0022898	regulation of transmembrane transporter activity	10/533	245/23239	0.0570276	0.298561	0.262547	Bcl2/S100a1/Adrb1/Cav1/Shisa8/Anxa3/Scn1b/Cnksr3/Ephb2/Cacnb1	10	BP
GO:0000819	sister chromatid segregation	8/533	181/23239	0.0577407	0.301853	0.265443	Atm/Nek6/Cenpc1/Cit/Cdt1/Riok2/Ddx11/Mad2l1	8	BP
GO:0045089	positive regulation of innate immune response	9/533	213/23239	0.0578098	0.301853	0.265443	Cd14/Med1/Card9/Ltf/Cav1/Xrcc5/Tlr3/S100a14/Gfi1	9	BP
GO:1904064	positive regulation of cation transmembrane transport	7/533	150/23239	0.0579921	0.302404	0.265927	S100a1/Adrb1/Capn3/Cnksr3/Ephb2/Cxcl10/Il13	7	BP
GO:0002377	immunoglobulin production	10/533	246/23239	0.0582899	0.303085	0.266526	Il7r/Atm/Cd28/Cd40lg/Clcf1/Il6/Atad5/Il13/Traf3ip2/Mlh1	10	BP
GO:1901989	positive regulation of cell cycle phase transition	5/533	91/23239	0.0583132	0.303085	0.266526	Stxbp4/Atad5/Cdt1/Lsm11/Ube2e2	5	BP
GO:0032609	interferon-gamma production	6/533	120/23239	0.0583537	0.303085	0.266526	Cd14/Isg15/H2-Q9/Cd40lg/Il20rb/Tlr3	6	BP
GO:0090132	epithelium migration	11/533	280/23239	0.0592229	0.30557	0.268711	Apoe/Ppm1f/Amotl1/Card10/Anxa3/Acvrl1/Meox2/Efnb2/Dock1/Tdgf1/Epb41l5	11	BP
GO:0002293	alpha-beta T cell differentiation involved in immune response	4/533	64/23239	0.0592536	0.30557	0.268711	Smad7/Ptger4/Il6/Rorc	4	BP
GO:0034765	regulation of ion transmembrane transport	16/533	453/23239	0.0595405	0.30557	0.268711	S100a1/Adrb1/Slc9a3r2/Cav1/Shisa8/Capn3/Kcna2/Anxa3/Scn1b/Gpr89/Cnksr3/Ephb2/Cxcl10/Il13/Cacnb1/Sestd1	16	BP
GO:0006284	base-excision repair	3/533	39/23239	0.0596858	0.30557	0.268711	Lig3/Mpg/Apex2	3	BP
GO:0016925	protein sumoylation	3/533	39/23239	0.0596858	0.30557	0.268711	Capn3/Gnl3/Rnf212	3	BP
GO:0031640	killing of cells of another organism	3/533	39/23239	0.0596858	0.30557	0.268711	Camp/Ltf/Prf1	3	BP
GO:0034340	response to type I interferon	3/533	39/23239	0.0596858	0.30557	0.268711	Ifitm2/Isg15/Ifitm6	3	BP
GO:0044364	disruption of cells of another organism	3/533	39/23239	0.0596858	0.30557	0.268711	Camp/Ltf/Prf1	3	BP
GO:0046633	alpha-beta T cell proliferation	3/533	39/23239	0.0596858	0.30557	0.268711	Btla/Cd28/Blm	3	BP
GO:0050856	regulation of T cell receptor signaling pathway	3/533	39/23239	0.0596858	0.30557	0.268711	Dusp22/Tespa1/Ubash3a	3	BP
GO:0071174	mitotic spindle checkpoint signaling	3/533	39/23239	0.0596858	0.30557	0.268711	Atm/Cdt1/Mad2l1	3	BP
GO:0016055	Wnt signaling pathway	15/533	418/23239	0.0597708	0.305607	0.268744	Apoe/Ryk/Amotl1/Cav1/Prickle1/Cby1/Kremen1/Ctnnd2/Ddit3/Folr1/Rnf43/Tnn/Tdgf1/Cdh1/Sulf1	15	BP
GO:0048477	oogenesis	5/533	92/23239	0.0605587	0.308706	0.271469	Bcl2/Atm/Zfx/Mlh1/Taf4b	5	BP
GO:0061640	cytoskeleton-dependent cytokinesis	5/533	92/23239	0.0605587	0.308706	0.271469	Zfp365/Cit/Cdt1/Rhoc/Sept10	5	BP
GO:0007517	muscle organ development	15/533	419/23239	0.06075	0.308706	0.271469	Bcl2/Med1/Adrb1/Smad7/Atf3/Cav1/Capn3/Meox2/Tcf15/Il6/Efnb2/Epor/Hlf/Hoxd9/Nr1d2	15	BP
GO:0120032	regulation of plasma membrane bounded cell projection assembly	8/533	183/23239	0.0607793	0.308706	0.271469	Cav1/Cep135/Ppp1r9a/Ttbk2/Tchp/Odf2l/Frmd7/Sh3yl1	8	BP
GO:0051896	regulation of protein kinase B signaling	7/533	152/23239	0.0613819	0.308706	0.271469	Inpp4b/Cd28/Sesn3/Clcf1/Il6/Ddit3/Hyal2	7	BP
GO:0043414	macromolecule methylation	11/533	282/23239	0.0616535	0.308706	0.271469	N6amt1/Prmt3/Nsun5/Prmt6/Hells/Dot1l/Mettl3/Tfb2m/Tet1/Mettl15/Gfi1	11	BP
GO:0090130	tissue migration	11/533	282/23239	0.0616535	0.308706	0.271469	Apoe/Ppm1f/Amotl1/Card10/Anxa3/Acvrl1/Meox2/Efnb2/Dock1/Tdgf1/Epb41l5	11	BP
GO:0022613	ribonucleoprotein complex biogenesis	15/533	420/23239	0.06174	0.308706	0.271469	Rplp0/Atm/Eif2s1/Nsun5/Atr/Lyar/Luc7l3/Prpf3/Riok2/Atxn2/Drosha/Tfb2m/Mettl15/Ipo4/Tsr2	15	BP
GO:0198738	cell-cell signaling by wnt	15/533	420/23239	0.06174	0.308706	0.271469	Apoe/Ryk/Amotl1/Cav1/Prickle1/Cby1/Kremen1/Ctnnd2/Ddit3/Folr1/Rnf43/Tnn/Tdgf1/Cdh1/Sulf1	15	BP
GO:0045137	development of primary sexual characteristics	9/533	216/23239	0.062006	0.308706	0.271469	Bcl2/Atm/Zfx/Ptger4/Ren1/Bik/Dmrta1/Rdh10/Col9a3	9	BP
GO:0002287	alpha-beta T cell activation involved in immune response	4/533	65/23239	0.0620467	0.308706	0.271469	Smad7/Ptger4/Il6/Rorc	4	BP
GO:0006940	regulation of smooth muscle contraction	4/533	65/23239	0.0620467	0.308706	0.271469	Adrb1/Cav1/Ptger4/Adora2b	4	BP
GO:0031669	cellular response to nutrient levels	8/533	184/23239	0.0623355	0.308706	0.271469	Bcl2/Med1/Nupr1l/Atf3/Eif2s1/Sesn3/Folr1/Asns	8	BP
GO:0062014	negative regulation of small molecule metabolic process	5/533	93/23239	0.0628528	0.308706	0.271469	Apoe/Fam3c/Acmsd/Il6/Gfi1	5	BP
GO:0000712	resolution of meiotic recombination intermediates	2/533	18/23239	0.0630661	0.308706	0.271469	Blm/Mlh1	2	BP
GO:0005980	glycogen catabolic process	2/533	18/23239	0.0630661	0.308706	0.271469	Adrb1/Ppp1r3e	2	BP
GO:0007398	ectoderm development	2/533	18/23239	0.0630661	0.308706	0.271469	Tpt1/Epb41l5	2	BP
GO:0009251	glucan catabolic process	2/533	18/23239	0.0630661	0.308706	0.271469	Adrb1/Ppp1r3e	2	BP
GO:0022038	corpus callosum development	2/533	18/23239	0.0630661	0.308706	0.271469	Ryk/Ephb2	2	BP
GO:0030889	negative regulation of B cell proliferation	2/533	18/23239	0.0630661	0.308706	0.271469	Atm/Btla	2	BP
GO:0030952	establishment or maintenance of cytoskeleton polarity	2/533	18/23239	0.0630661	0.308706	0.271469	Rhoc/Rnd1	2	BP
GO:0031643	positive regulation of myelination	2/533	18/23239	0.0630661	0.308706	0.271469	Trf/Hgf	2	BP
GO:0034063	stress granule assembly	2/533	18/23239	0.0630661	0.308706	0.271469	Eif2s1/Atxn2	2	BP
GO:0034138	toll-like receptor 3 signaling pathway	2/533	18/23239	0.0630661	0.308706	0.271469	Cav1/Tlr3	2	BP
GO:0036314	response to sterol	2/533	18/23239	0.0630661	0.308706	0.271469	Ptch1/Rorc	2	BP
GO:0042572	retinol metabolic process	2/533	18/23239	0.0630661	0.308706	0.271469	Dhrs3/Rdh10	2	BP
GO:0046851	negative regulation of bone remodeling	2/533	18/23239	0.0630661	0.308706	0.271469	Cd38/Il6	2	BP
GO:0048172	regulation of short-term neuronal synaptic plasticity	2/533	18/23239	0.0630661	0.308706	0.271469	Syngr1/Shisa8	2	BP
GO:0050860	negative regulation of T cell receptor signaling pathway	2/533	18/23239	0.0630661	0.308706	0.271469	Dusp22/Ubash3a	2	BP
GO:0051444	negative regulation of ubiquitin-protein transferase activity	2/533	18/23239	0.0630661	0.308706	0.271469	Smad7/Mad2l1	2	BP
GO:0060572	morphogenesis of an epithelial bud	2/533	18/23239	0.0630661	0.308706	0.271469	Rdh10/Sulf1	2	BP
GO:0060841	venous blood vessel development	2/533	18/23239	0.0630661	0.308706	0.271469	Acvrl1/Efnb2	2	BP
GO:1902043	positive regulation of extrinsic apoptotic signaling pathway via death domain receptors	2/533	18/23239	0.0630661	0.308706	0.271469	Atf3/Mal	2	BP
GO:1902855	regulation of non-motile cilium assembly	2/533	18/23239	0.0630661	0.308706	0.271469	Cep135/Ttbk2	2	BP
GO:0010594	regulation of endothelial cell migration	7/533	153/23239	0.0631213	0.308706	0.271469	Apoe/Amotl1/Card10/Anxa3/Acvrl1/Meox2/Tdgf1	7	BP
GO:2001024	negative regulation of response to drug	3/533	40/23239	0.0634694	0.310023	0.272627	Txn1/Hgf/Epor	3	BP
GO:0060491	regulation of cell projection assembly	8/533	185/23239	0.0639165	0.311821	0.274208	Cav1/Cep135/Ppp1r9a/Ttbk2/Tchp/Odf2l/Frmd7/Sh3yl1	8	BP
GO:1901987	regulation of cell cycle phase transition	11/533	284/23239	0.0641485	0.312103	0.274456	Bcl2/Atm/Nek6/Stxbp4/Atad5/Cdt1/Riok2/Blm/Mad2l1/Lsm11/Ube2e2	11	BP
GO:0031341	regulation of cell killing	6/533	123/23239	0.0642123	0.312103	0.274456	Il7r/H2-Q9/Prf1/H2-Q2/Il13/Muc4	6	BP
GO:0061387	regulation of extent of cell growth	6/533	123/23239	0.0642123	0.312103	0.274456	Apoe/Fn1/Olfm1/Ryk/Sema6c/Cxcl12	6	BP
GO:2000378	negative regulation of reactive oxygen species metabolic process	4/533	66/23239	0.0649082	0.314711	0.276749	Bcl2/Cav1/Ptger4/Epor	4	BP
GO:0050871	positive regulation of B cell activation	9/533	218/23239	0.0649087	0.314711	0.276749	Bcl2/Cd28/Cd40lg/Cd38/Clcf1/Il6/Atad5/Il13/Mlh1	9	BP
GO:0040014	regulation of multicellular organism growth	5/533	94/23239	0.0651953	0.315712	0.27763	Bcl2/Adrb1/Ptch1/Gpam/Atxn2	5	BP
GO:0010811	positive regulation of cell-substrate adhesion	6/533	124/23239	0.0662392	0.319096	0.280606	Fn1/Ppm1f/Emilin1/Dock1/Tdgf1/Epb41l5	6	BP
GO:0048588	developmental cell growth	10/533	252/23239	0.0662469	0.319096	0.280606	Apoe/Fn1/Olfm1/Adrb1/Ryk/Wasf1/Ddr1/Tnn/Sema6c/Cxcl12	10	BP
GO:0006874	cellular calcium ion homeostasis	16/533	460/23239	0.0662994	0.319096	0.280606	Apoe/Bcl2/Inpp4b/Adrb1/Cav1/Capn3/Ptger4/Cd38/Gpr174/Ddit3/Gna15/Ccrl2/Cxcl10/Il13/Epor/Cxcr6	16	BP
GO:0050708	regulation of protein secretion	16/533	460/23239	0.0662994	0.319096	0.280606	Fn1/Cd14/Adrb1/Rab11fip5/Il1r2/Cd40lg/Ptger4/Cd38/Il6/Stxbp4/Gpam/Hyal2/Ica1/Il13/Rhbdd3/Eny2	16	BP
GO:0060537	muscle tissue development	16/533	460/23239	0.0662994	0.319096	0.280606	Bcl2/Med1/Adrb1/Smad7/Atf3/Cav1/Capn3/Cby1/Meox2/Efnb2/Epor/Tdgf1/Hlf/Hoxd9/Smad1/Nr1d2	16	BP
GO:1903320	regulation of protein modification by small protein conjugation or removal	9/533	219/23239	0.0663917	0.31915	0.280653	Isg15/Smad7/Cav1/Capn3/Prickle1/Prmt3/Gnl3/Mad2l1/Nlrc3	9	BP
GO:0045787	positive regulation of cell cycle	13/533	355/23239	0.0670656	0.319816	0.281238	Med1/Cd28/Nupr1l/Cit/Stxbp4/Atad5/Cdt1/Asns/Ddx11/Cep295/Mad2l1/Lsm11/Ube2e2	13	BP
GO:0016051	carbohydrate biosynthetic process	8/533	187/23239	0.0671527	0.319816	0.281238	Atf3/B3gnt5/Fam3c/Ptger4/Il6/Dyrk2/B3gnt3/Ppp1r3e	8	BP
GO:0048771	tissue remodeling	8/533	187/23239	0.0671527	0.319816	0.281238	Inpp4b/Trf/Cav1/Acvrl1/Ptger4/Cd38/Il6/Abcb1b	8	BP
GO:0021696	cerebellar cortex morphogenesis	3/533	41/23239	0.067361	0.319816	0.281238	Zfp365/Pcnt/Atxn2	3	BP
GO:0031577	spindle checkpoint signaling	3/533	41/23239	0.067361	0.319816	0.281238	Atm/Cdt1/Mad2l1	3	BP
GO:0038083	peptidyl-tyrosine autophosphorylation	3/533	41/23239	0.067361	0.319816	0.281238	Tnk1/Cav1/Ddr1	3	BP
GO:0045841	negative regulation of mitotic metaphase/anaphase transition	3/533	41/23239	0.067361	0.319816	0.281238	Atm/Cdt1/Mad2l1	3	BP
GO:0051281	positive regulation of release of sequestered calcium ion into cytosol	3/533	41/23239	0.067361	0.319816	0.281238	Capn3/Cxcl10/Il13	3	BP
GO:0110111	negative regulation of animal organ morphogenesis	3/533	41/23239	0.067361	0.319816	0.281238	Bcl2/Nfib/Sulf1	3	BP
GO:0043648	dicarboxylic acid metabolic process	5/533	95/23239	0.0675862	0.319816	0.281238	Haao/Acmsd/Acot8/Folr1/Shmt1	5	BP
GO:0045132	meiotic chromosome segregation	5/533	95/23239	0.0675862	0.319816	0.281238	Atm/Cenpc1/Blm/Rnf212/Mlh1	5	BP
GO:0120162	positive regulation of cold-induced thermogenesis	5/533	95/23239	0.0675862	0.319816	0.281238	Adrb1/Cav1/Gatm/Il13/Fabp4	5	BP
GO:2001022	positive regulation of response to DNA damage stimulus	5/533	95/23239	0.0675862	0.319816	0.281238	Atm/Atr/Ddx11/Blm/Spred2	5	BP
GO:0002791	regulation of peptide secretion	17/533	498/23239	0.068439	0.322413	0.283522	Fn1/Cd14/Adrb1/Rab11fip5/Il1r2/Cd40lg/Ptger4/Cd38/Clcf1/Il6/Stxbp4/Gpam/Hyal2/Ica1/Il13/Rhbdd3/Eny2	17	BP
GO:0097237	cellular response to toxic substance	7/533	156/23239	0.0685183	0.322413	0.283522	Gstm5/Txn1/Il6/Hgf/Ddx11/Ppp1r9a/Epor	7	BP
GO:0110053	regulation of actin filament organization	10/533	254/23239	0.0690462	0.322413	0.283522	Gsn/Ppm1f/Ptger4/Clec2i/Phldb2/Cit/Wasf1/Rhoc/Ppp1r9a/Frmd7	10	BP
GO:1901990	regulation of mitotic cell cycle phase transition	10/533	254/23239	0.0690462	0.322413	0.283522	Bcl2/Atm/Nek6/Atad5/Cdt1/Riok2/Blm/Mad2l1/Lsm11/Ube2e2	10	BP
GO:0070997	neuron death	14/533	392/23239	0.0693658	0.322413	0.283522	Apoe/Bcl2/Atm/Egln3/Eif2s1/Clcf1/Cit/Meox2/Il6/Ddit3/Il13/Efnb2/Epor/Trim2	14	BP
GO:0033157	regulation of intracellular protein transport	9/533	221/23239	0.0694213	0.322413	0.283522	Txn1/Med1/Efcab7/Akap1/Kif3a/Il6/Riok2/Hyal2/Cdh1	9	BP
GO:0002363	alpha-beta T cell lineage commitment	2/533	19/23239	0.0694453	0.322413	0.283522	Bcl2/Il6	2	BP
GO:0002863	positive regulation of inflammatory response to antigenic stimulus	2/533	19/23239	0.0694453	0.322413	0.283522	Cd28/Fcer1a	2	BP
GO:0010818	T cell chemotaxis	2/533	19/23239	0.0694453	0.322413	0.283522	Slc12a2/Cxcl10	2	BP
GO:0031281	positive regulation of cyclase activity	2/533	19/23239	0.0694453	0.322413	0.283522	Adrb1/Adora2b	2	BP
GO:0042789	mRNA transcription by RNA polymerase II	2/533	19/23239	0.0694453	0.322413	0.283522	Med1/Ddit3	2	BP
GO:0051349	positive regulation of lyase activity	2/533	19/23239	0.0694453	0.322413	0.283522	Adrb1/Adora2b	2	BP
GO:0070875	positive regulation of glycogen metabolic process	2/533	19/23239	0.0694453	0.322413	0.283522	Dyrk2/Ppp1r3e	2	BP
GO:1905331	negative regulation of morphogenesis of an epithelium	2/533	19/23239	0.0694453	0.322413	0.283522	Phldb2/Sulf1	2	BP
GO:1990403	embryonic brain development	2/533	19/23239	0.0694453	0.322413	0.283522	Pcnt/Ttbk2	2	BP
GO:2000104	negative regulation of DNA-templated DNA replication	2/533	19/23239	0.0694453	0.322413	0.283522	Lig3/Smarcal1	2	BP
GO:0002444	myeloid leukocyte mediated immunity	5/533	96/23239	0.0700251	0.323959	0.284882	Cd177/Anxa3/Adora2b/Il13/Fcer1a	5	BP
GO:0046849	bone remodeling	5/533	96/23239	0.0700251	0.323959	0.284882	Inpp4b/Trf/Ptger4/Cd38/Il6	5	BP
GO:0071482	cellular response to light stimulus	5/533	96/23239	0.0700251	0.323959	0.284882	Eif2s1/Atr/Hyal2/Rdh11/Mettl3	5	BP
GO:0044782	cilium organization	12/533	323/23239	0.0702591	0.324129	0.285032	Gsn/B9d2/Kif3a/Ttll1/Cby1/Pcnt/Cep135/Ttll3/Sept10/Ttbk2/Tchp/Odf2l	12	BP
GO:0042594	response to starvation	7/533	157/23239	0.0703768	0.324129	0.285032	Bcl2/Nupr1l/Atf3/Eif2s1/Sesn3/Ddit3/Asns	7	BP
GO:0002221	pattern recognition receptor signaling pathway	6/533	126/23239	0.0704041	0.324129	0.285032	Cd14/Ltf/Cav1/Tlr3/S100a14/Gfi1	6	BP
GO:0051101	regulation of DNA binding	6/533	126/23239	0.0704041	0.324129	0.285032	Txn1/Nfib/Ddit3/Cdt1/Dot1l/Wfikkn2	6	BP
GO:0032409	regulation of transporter activity	10/533	255/23239	0.0704737	0.324129	0.285032	Bcl2/S100a1/Adrb1/Cav1/Shisa8/Anxa3/Scn1b/Cnksr3/Ephb2/Cacnb1	10	BP
GO:0006081	cellular aldehyde metabolic process	4/533	68/23239	0.070834	0.324649	0.285489	Khk/Rdh10/Rdh11/Aldh3b3	4	BP
GO:0010633	negative regulation of epithelial cell migration	4/533	68/23239	0.070834	0.324649	0.285489	Apoe/Card10/Acvrl1/Meox2	4	BP
GO:1903670	regulation of sprouting angiogenesis	4/533	68/23239	0.070834	0.324649	0.285489	S100a1/Card10/Meox2/Smad1	4	BP
GO:0010259	multicellular organism aging	3/533	42/23239	0.0713588	0.325162	0.285939	Atm/Comp/Hyal2	3	BP
GO:0034198	cellular response to amino acid starvation	3/533	42/23239	0.0713588	0.325162	0.285939	Atf3/Eif2s1/Sesn3	3	BP
GO:0060135	maternal process involved in female pregnancy	3/533	42/23239	0.0713588	0.325162	0.285939	Med1/Epor/Cdh1	3	BP
GO:0097035	regulation of membrane lipid distribution	3/533	42/23239	0.0713588	0.325162	0.285939	Plscr4/Arv1/Atp9a	3	BP
GO:2000816	negative regulation of mitotic sister chromatid separation	3/533	42/23239	0.0713588	0.325162	0.285939	Atm/Cdt1/Mad2l1	3	BP
GO:0045088	regulation of innate immune response	10/533	256/23239	0.0719197	0.327338	0.287854	Cd14/Med1/Card9/Ltf/Cav1/Xrcc5/Tlr3/S100a14/Nlrc3/Gfi1	10	BP
GO:0006006	glucose metabolic process	8/533	190/23239	0.0721933	0.328153	0.28857	Atf3/Fam3c/Khk/Il6/Ncoa2/Rorc/Dyrk2/Ppp1r3e	8	BP
GO:2001257	regulation of cation channel activity	7/533	158/23239	0.0722652	0.328153	0.28857	S100a1/Adrb1/Cav1/Shisa8/Anxa3/Ephb2/Cacnb1	7	BP
GO:0070227	lymphocyte apoptotic process	5/533	97/23239	0.0725121	0.328273	0.288676	Il7r/Gpam/Rorc/Blm/Traf3ip2	5	BP
GO:0007411	axon guidance	9/533	223/23239	0.072536	0.328273	0.288676	Nfib/Ryk/Ptch1/Kif3a/Scn1b/Ephb2/Efnb2/Sema6c/Cxcl12	9	BP
GO:0010469	regulation of signaling receptor activity	6/533	127/23239	0.0725419	0.328273	0.288676	Med1/Shisa8/Anxa3/Gprc5a/Ephb2/Muc4	6	BP
GO:0032535	regulation of cellular component size	14/533	395/23239	0.0728016	0.32907	0.289376	Apoe/Fn1/Gsn/Il7r/Olfm1/Ryk/Slc12a2/Clec2i/Cit/Wasf1/Pex11b/Ppp1r9a/Sema6c/Cxcl12	14	BP
GO:0002292	T cell differentiation involved in immune response	4/533	69/23239	0.0738973	0.331462	0.29148	Smad7/Ptger4/Il6/Rorc	4	BP
GO:2001021	negative regulation of response to DNA damage stimulus	4/533	69/23239	0.0738973	0.331462	0.29148	Tpt1/Atad5/Blm/Cxcl12	4	BP
GO:0007623	circadian rhythm	8/533	191/23239	0.0739233	0.331462	0.29148	Kcna2/Prf1/Ptger4/Il6/Ncoa2/Rorc/Mettl3/Nr1d2	8	BP
GO:0030307	positive regulation of cell growth	8/533	191/23239	0.0739233	0.331462	0.29148	Apoe/Fn1/Bcl2/Adrb1/N6amt1/Cd38/Fgfr1op/Cxcl12	8	BP
GO:0097485	neuron projection guidance	9/533	224/23239	0.0741252	0.331462	0.29148	Nfib/Ryk/Ptch1/Kif3a/Scn1b/Ephb2/Efnb2/Sema6c/Cxcl12	9	BP
GO:0007264	small GTPase mediated signal transduction	16/533	468/23239	0.0746364	0.331462	0.29148	Apoe/Adrb1/Cgnl1/Tnk1/Rab39b/Gpr174/Arhgef37/Wasf1/Ephb2/Prag1/Dock1/Rhoc/Rnd1/Rhou/Arhgef16/Frmd7	16	BP
GO:0002758	innate immune response-activating signal transduction	6/533	128/23239	0.0747166	0.331462	0.29148	Cd14/Ltf/Cav1/Tlr3/S100a14/Gfi1	6	BP
GO:1903038	negative regulation of leukocyte cell-cell adhesion	6/533	128/23239	0.0747166	0.331462	0.29148	Btla/Smad7/Dusp22/Il20rb/Cxcl12/Clec4g	6	BP
GO:0034599	cellular response to oxidative stress	10/533	258/23239	0.0748674	0.331462	0.29148	Prdx5/Bcl2/Txn1/Eif2s1/Rbm11/Pnpt1/Il6/Hgf/Epor/Slc11a2	10	BP
GO:0043255	regulation of carbohydrate biosynthetic process	5/533	98/23239	0.0750468	0.331462	0.29148	Fam3c/Ptger4/Il6/Dyrk2/Ppp1r3e	5	BP
GO:0032371	regulation of sterol transport	3/533	43/23239	0.0754606	0.331462	0.29148	Apoe/Ptch1/Arv1	3	BP
GO:0032374	regulation of cholesterol transport	3/533	43/23239	0.0754606	0.331462	0.29148	Apoe/Ptch1/Arv1	3	BP
GO:0032924	activin receptor signaling pathway	3/533	43/23239	0.0754606	0.331462	0.29148	Fstl3/Smad7/Tdgf1	3	BP
GO:0033344	cholesterol efflux	3/533	43/23239	0.0754606	0.331462	0.29148	Apoe/Ptch1/Cav1	3	BP
GO:0045740	positive regulation of DNA replication	3/533	43/23239	0.0754606	0.331462	0.29148	Il6/Atad5/Cdt1	3	BP
GO:0048873	homeostasis of number of cells within a tissue	3/533	43/23239	0.0754606	0.331462	0.29148	Prdx5/Bcl2/Il20rb	3	BP
GO:1902100	negative regulation of metaphase/anaphase transition of cell cycle	3/533	43/23239	0.0754606	0.331462	0.29148	Atm/Cdt1/Mad2l1	3	BP
GO:1902808	positive regulation of cell cycle G1/S phase transition	3/533	43/23239	0.0754606	0.331462	0.29148	Stxbp4/Lsm11/Ube2e2	3	BP
GO:1902893	regulation of miRNA transcription	3/533	43/23239	0.0754606	0.331462	0.29148	Nfib/Gnl3/Smad1	3	BP
GO:0031032	actomyosin structure organization	8/533	192/23239	0.0756781	0.331462	0.29148	Ppm1f/Capn3/Ptger4/Phldb2/Rhoc/Ppp1r9a/Frmd7/Epb41l5	8	BP
GO:0001946	lymphangiogenesis	2/533	20/23239	0.0760249	0.331462	0.29148	Ngp/Acvrl1	2	BP
GO:0003094	glomerular filtration	2/533	20/23239	0.0760249	0.331462	0.29148	Jchain/Sulf1	2	BP
GO:0006783	heme biosynthetic process	2/533	20/23239	0.0760249	0.331462	0.29148	Alas2/Slc11a2	2	BP
GO:0009200	deoxyribonucleoside triphosphate metabolic process	2/533	20/23239	0.0760249	0.331462	0.29148	Rrm2b/Dtymk	2	BP
GO:0010039	response to iron ion	2/533	20/23239	0.0760249	0.331462	0.29148	Bcl2/Trf	2	BP
GO:0022403	cell cycle phase	2/533	20/23239	0.0760249	0.331462	0.29148	Xrcc5/Mlh1	2	BP
GO:0022616	DNA strand elongation	2/533	20/23239	0.0760249	0.331462	0.29148	Pot1a/Lig3	2	BP
GO:0033605	positive regulation of catecholamine secretion	2/533	20/23239	0.0760249	0.331462	0.29148	Adora2b/Cxcl12	2	BP
GO:0044247	cellular polysaccharide catabolic process	2/533	20/23239	0.0760249	0.331462	0.29148	Adrb1/Ppp1r3e	2	BP
GO:0070498	interleukin-1-mediated signaling pathway	2/533	20/23239	0.0760249	0.331462	0.29148	Il1r2/Il6	2	BP
GO:1902254	negative regulation of intrinsic apoptotic signaling pathway by p53 class mediator	2/533	20/23239	0.0760249	0.331462	0.29148	Atad5/Rrm2b	2	BP
GO:2000353	positive regulation of endothelial cell apoptotic process	2/533	20/23239	0.0760249	0.331462	0.29148	Cd40lg/Col18a1	2	BP
GO:0042113	B cell activation	14/533	399/23239	0.0775535	0.337752	0.297011	Il7r/Bcl2/Atm/Btla/Cd28/Cd40lg/Dcaf1/Cd38/Clcf1/Il6/Atad5/Il13/Ctps/Mlh1	14	BP
GO:0048705	skeletal system morphogenesis	10/533	260/23239	0.0778897	0.338842	0.297969	Dhrs3/Ltf/Ryk/Comp/Tcf15/Tulp3/Rdh10/Hyal2/Hoxb3/Hoxd9	10	BP
GO:0006643	membrane lipid metabolic process	7/533	161/23239	0.0781092	0.339422	0.298479	B3gnt5/Serinc2/Plpp1/Smpd2/Kdsr/Arv1/A4galt	7	BP
GO:0055076	transition metal ion homeostasis	6/533	130/23239	0.0791763	0.343297	0.301887	Alas2/Ltf/Trf/Atox1/Hyal2/Slc11a2	6	BP
GO:0000302	response to reactive oxygen species	8/533	194/23239	0.0792626	0.343297	0.301887	Prdx5/Bcl2/Txn1/Sesn3/Il6/Hgf/Hyal2/Epor	8	BP
GO:0043542	endothelial cell migration	8/533	194/23239	0.0792626	0.343297	0.301887	Apoe/Amotl1/Card10/Anxa3/Acvrl1/Meox2/Efnb2/Tdgf1	8	BP
GO:0070372	regulation of ERK1 and ERK2 cascade	12/533	330/23239	0.0794533	0.343524	0.302087	Fn1/Garem1/Atf3/Ryk/Cav1/Emilin1/Clcf1/Cnksr3/Il6/Ephb2/Ddr1/Epor	12	BP
GO:0001523	retinoid metabolic process	3/533	44/23239	0.0796641	0.343524	0.302087	Dhrs3/Rdh10/Rdh11	3	BP
GO:0090279	regulation of calcium ion import	3/533	44/23239	0.0796641	0.343524	0.302087	Adrb1/Grm6/Cxcl12	3	BP
GO:1905819	negative regulation of chromosome separation	3/533	44/23239	0.0796641	0.343524	0.302087	Atm/Cdt1/Mad2l1	3	BP
GO:0045453	bone resorption	4/533	71/23239	0.0802216	0.345332	0.303677	Trf/Ptger4/Cd38/Il6	4	BP
GO:0019218	regulation of steroid metabolic process	5/533	100/23239	0.0802587	0.345332	0.303677	Apoe/Adora2b/Arv1/Rorc/Gfi1	5	BP
GO:0032956	regulation of actin cytoskeleton organization	12/533	332/23239	0.0822139	0.350388	0.308123	Gsn/Ppm1f/Ptger4/Clec2i/Phldb2/Cit/Wasf1/Rhoc/Ppp1r9a/Rnd1/Frmd7/Jam3	12	BP
GO:0006520	cellular amino acid metabolic process	10/533	263/23239	0.0825632	0.350388	0.308123	Mpst/Egln3/Gatm/Haao/Tph2/Ppat/Asns/Shmt1/Nars2/Ctps	10	BP
GO:0001780	neutrophil homeostasis	2/533	21/23239	0.0827924	0.350388	0.308123	Il6/Jam3	2	BP
GO:0002834	regulation of response to tumor cell	2/533	21/23239	0.0827924	0.350388	0.308123	Cd40lg/Muc4	2	BP
GO:0002837	regulation of immune response to tumor cell	2/533	21/23239	0.0827924	0.350388	0.308123	Cd40lg/Muc4	2	BP
GO:0002864	regulation of acute inflammatory response to antigenic stimulus	2/533	21/23239	0.0827924	0.350388	0.308123	Il20rb/Fcer1a	2	BP
GO:0032042	mitochondrial DNA metabolic process	2/533	21/23239	0.0827924	0.350388	0.308123	Lig3/Rrm2b	2	BP
GO:0033145	positive regulation of intracellular steroid hormone receptor signaling pathway	2/533	21/23239	0.0827924	0.350388	0.308123	Med1/Ncoa2	2	BP
GO:0036303	lymph vessel morphogenesis	2/533	21/23239	0.0827924	0.350388	0.308123	Ngp/Acvrl1	2	BP
GO:0043369	CD4-positive or CD8-positive, alpha-beta T cell lineage commitment	2/533	21/23239	0.0827924	0.350388	0.308123	Bcl2/Il6	2	BP
GO:0046641	positive regulation of alpha-beta T cell proliferation	2/533	21/23239	0.0827924	0.350388	0.308123	Cd28/Blm	2	BP
GO:0097205	renal filtration	2/533	21/23239	0.0827924	0.350388	0.308123	Jchain/Sulf1	2	BP
GO:1903055	positive regulation of extracellular matrix organization	2/533	21/23239	0.0827924	0.350388	0.308123	Emilin1/Phldb2	2	BP
GO:2000209	regulation of anoikis	2/533	21/23239	0.0827924	0.350388	0.308123	Bcl2/Cav1	2	BP
GO:0006805	xenobiotic metabolic process	5/533	101/23239	0.0829354	0.350388	0.308123	Gstm5/N6amt1/Akr1c13/Cyp2u1/Rorc	5	BP
GO:0002274	myeloid leukocyte activation	8/533	196/23239	0.0829467	0.350388	0.308123	Cd177/Atm/Anxa3/Adora2b/Hyal2/Il13/Tlr3/Fcer1a	8	BP
GO:0007519	skeletal muscle tissue development	8/533	196/23239	0.0829467	0.350388	0.308123	Bcl2/Atf3/Cav1/Capn3/Meox2/Hlf/Hoxd9/Nr1d2	8	BP
GO:0043254	regulation of protein-containing complex assembly	15/533	440/23239	0.083869	0.35168	0.309259	Apoe/Gsn/Atm/Jchain/Cav1/Ptger4/Clec2i/Bik/Atr/Wasf1/Cdt1/Atxn2/Rhoc/Ppp1r9a/Nlrc3	15	BP
GO:0007131	reciprocal meiotic recombination	3/533	45/23239	0.0839672	0.35168	0.309259	Blm/Rnf212/Mlh1	3	BP
GO:0033013	tetrapyrrole metabolic process	3/533	45/23239	0.0839672	0.35168	0.309259	Alas2/Rsad1/Slc11a2	3	BP
GO:0033048	negative regulation of mitotic sister chromatid segregation	3/533	45/23239	0.0839672	0.35168	0.309259	Atm/Cdt1/Mad2l1	3	BP
GO:0035825	homologous recombination	3/533	45/23239	0.0839672	0.35168	0.309259	Blm/Rnf212/Mlh1	3	BP
GO:0043029	T cell homeostasis	3/533	45/23239	0.0839672	0.35168	0.309259	Bcl2/Gpr174/Gpam	3	BP
GO:0045910	negative regulation of DNA recombination	3/533	45/23239	0.0839672	0.35168	0.309259	Lig3/Blm/Mlh1	3	BP
GO:1902667	regulation of axon guidance	3/533	45/23239	0.0839672	0.35168	0.309259	Ryk/Sema6c/Cxcl12	3	BP
GO:1904892	regulation of receptor signaling pathway via STAT	7/533	164/23239	0.0842207	0.352367	0.309863	Il7r/Cav1/Ptger4/Clcf1/Il6/Il13/Dot1l	7	BP
GO:0055074	calcium ion homeostasis	16/533	477/23239	0.0848123	0.354465	0.311708	Apoe/Bcl2/Inpp4b/Adrb1/Cav1/Capn3/Ptger4/Cd38/Gpr174/Ddit3/Gna15/Ccrl2/Cxcl10/Il13/Epor/Cxcr6	16	BP
GO:0009636	response to toxic substance	12/533	334/23239	0.085034	0.355015	0.312192	Gstm5/Bcl2/Txn1/Scn1b/Il6/Arnt2/Hgf/Ddx11/Il13/Ppp1r9a/Epor/Ggh	12	BP
GO:0042136	neurotransmitter biosynthetic process	5/533	102/23239	0.0856589	0.356113	0.313157	Cav1/Tph2/Il6/Shmt1/Epor	5	BP
GO:0046634	regulation of alpha-beta T cell activation	5/533	102/23239	0.0856589	0.356113	0.313157	Btla/Cd28/Smad7/Il6/Blm	5	BP
GO:0061053	somite development	5/533	102/23239	0.0856589	0.356113	0.313157	Atm/Ptch1/Meox2/Tcf15/Epb41l5	5	BP
GO:1904894	positive regulation of receptor signaling pathway via STAT	5/533	102/23239	0.0856589	0.356113	0.313157	Il7r/Ptger4/Clcf1/Il6/Il13	5	BP
GO:0048675	axon extension	6/533	133/23239	0.0861402	0.357736	0.314585	Apoe/Fn1/Olfm1/Ryk/Sema6c/Cxcl12	6	BP
GO:1904018	positive regulation of vasculature development	8/533	198/23239	0.0867303	0.35936	0.316012	Camp/S100a1/Anxa3/Acvrl1/Hgf/Efnb2/Tlr3/Smad1	8	BP
GO:0051155	positive regulation of striated muscle cell differentiation	4/533	73/23239	0.0868049	0.35936	0.316012	Bcl2/Adrb1/Efnb2/Cxcl12	4	BP
GO:0061097	regulation of protein tyrosine kinase activity	4/533	73/23239	0.0868049	0.35936	0.316012	Cav1/Dusp22/Gprc5a/Hyal2	4	BP
GO:0009611	response to wounding	16/533	479/23239	0.0871895	0.360572	0.317079	Apoe/Fn1/Bcl2/Adrb1/Cav1/Cd40lg/Capn3/Acvrl1/Ptger4/Comp/Phldb2/Il6/Plet1/Folr1/Ddr1/Nrep	16	BP
GO:0003382	epithelial cell morphogenesis	3/533	46/23239	0.0883676	0.363093	0.319296	Cdh1/Col18a1/Epb41l5	3	BP
GO:0016101	diterpenoid metabolic process	3/533	46/23239	0.0883676	0.363093	0.319296	Dhrs3/Rdh10/Rdh11	3	BP
GO:0033173	calcineurin-NFAT signaling cascade	3/533	46/23239	0.0883676	0.363093	0.319296	Ppp3cc/Lmcd1/Dyrk2	3	BP
GO:1990928	response to amino acid starvation	3/533	46/23239	0.0883676	0.363093	0.319296	Atf3/Eif2s1/Sesn3	3	BP
GO:2001242	regulation of intrinsic apoptotic signaling pathway	7/533	166/23239	0.0884431	0.363093	0.319296	Tpt1/Bcl2/Cav1/Atad5/Rrm2b/Hells/Cxcl12	7	BP
GO:0055088	lipid homeostasis	6/533	134/23239	0.0885341	0.363093	0.319296	Apoe/Adrb1/Cav1/Gpam/Fabp4/Nr1d2	6	BP
GO:0001911	negative regulation of leukocyte mediated cytotoxicity	2/533	22/23239	0.0897358	0.363093	0.319296	Il7r/Muc4	2	BP
GO:0003351	epithelial cilium movement involved in extracellular fluid movement	2/533	22/23239	0.0897358	0.363093	0.319296	Ttll1/Adcy10	2	BP
GO:0007095	mitotic G2 DNA damage checkpoint signaling	2/533	22/23239	0.0897358	0.363093	0.319296	Atm/Blm	2	BP
GO:0009404	toxin metabolic process	2/533	22/23239	0.0897358	0.363093	0.319296	Mpst/N6amt1	2	BP
GO:0010874	regulation of cholesterol efflux	2/533	22/23239	0.0897358	0.363093	0.319296	Apoe/Ptch1	2	BP
GO:0045606	positive regulation of epidermal cell differentiation	2/533	22/23239	0.0897358	0.363093	0.319296	Med1/Ptch1	2	BP
GO:0048339	paraxial mesoderm development	2/533	22/23239	0.0897358	0.363093	0.319296	Tcf15/Epb41l5	2	BP
GO:0048857	neural nucleus development	2/533	22/23239	0.0897358	0.363093	0.319296	Bcl2/Nfib	2	BP
GO:0060575	intestinal epithelial cell differentiation	2/533	22/23239	0.0897358	0.363093	0.319296	Yipf6/Cdh1	2	BP
GO:0060602	branch elongation of an epithelium	2/533	22/23239	0.0897358	0.363093	0.319296	Med1/Rdh10	2	BP
GO:0070242	thymocyte apoptotic process	2/533	22/23239	0.0897358	0.363093	0.319296	Rorc/Blm	2	BP
GO:0071359	cellular response to dsRNA	2/533	22/23239	0.0897358	0.363093	0.319296	Cav1/Tlr3	2	BP
GO:0085029	extracellular matrix assembly	2/533	22/23239	0.0897358	0.363093	0.319296	Emilin1/Efemp2	2	BP
GO:1902003	regulation of amyloid-beta formation	2/533	22/23239	0.0897358	0.363093	0.319296	Apoe/Olfm1	2	BP
GO:2000310	regulation of NMDA receptor activity	2/533	22/23239	0.0897358	0.363093	0.319296	Anxa3/Ephb2	2	BP
GO:0008625	extrinsic apoptotic signaling pathway via death domain receptors	4/533	74/23239	0.090192	0.363445	0.319605	Bcl2/Atf3/Mal/Hgf	4	BP
GO:0030148	sphingolipid biosynthetic process	4/533	74/23239	0.090192	0.363445	0.319605	B3gnt5/Smpd2/Kdsr/A4galt	4	BP
GO:0034637	cellular carbohydrate biosynthetic process	4/533	74/23239	0.090192	0.363445	0.319605	B3gnt5/Dyrk2/B3gnt3/Ppp1r3e	4	BP
GO:0071347	cellular response to interleukin-1	4/533	74/23239	0.090192	0.363445	0.319605	Fn1/Il1r2/Il6/Hyal2	4	BP
GO:0060485	mesenchyme development	10/533	269/23239	0.0924152	0.371168	0.326397	Fn1/Bcl2/Smad7/Acvrl1/Phldb2/Tcf15/Rdh10/Folr1/Sema6c/Epb41l5	10	BP
GO:0001990	regulation of systemic arterial blood pressure by hormone	3/533	47/23239	0.0928628	0.371168	0.326397	Adrb1/Cpa3/Ren1	3	BP
GO:0014009	glial cell proliferation	3/533	47/23239	0.0928628	0.371168	0.326397	Il6/Ascl2/Lgi4	3	BP
GO:0021532	neural tube patterning	3/533	47/23239	0.0928628	0.371168	0.326397	Ptch1/Kif3a/Tulp3	3	BP
GO:0031103	axon regeneration	3/533	47/23239	0.0928628	0.371168	0.326397	Bcl2/Folr1/Nrep	3	BP
GO:0033046	negative regulation of sister chromatid segregation	3/533	47/23239	0.0928628	0.371168	0.326397	Atm/Cdt1/Mad2l1	3	BP
GO:0043303	mast cell degranulation	3/533	47/23239	0.0928628	0.371168	0.326397	Adora2b/Il13/Fcer1a	3	BP
GO:1905517	macrophage migration	3/533	47/23239	0.0928628	0.371168	0.326397	Emilin1/Nup85/Cklf	3	BP
GO:0045444	fat cell differentiation	9/533	235/23239	0.0930172	0.371408	0.326608	Med1/Adrb1/Wfdc21/Jdp2/Cby1/Ddit3/Noc3l/Rorc/Fabp4	9	BP
GO:0072503	cellular divalent inorganic cation homeostasis	16/533	484/23239	0.0933182	0.372233	0.327333	Apoe/Bcl2/Inpp4b/Adrb1/Cav1/Capn3/Ptger4/Cd38/Gpr174/Ddit3/Gna15/Ccrl2/Cxcl10/Il13/Epor/Cxcr6	16	BP
GO:0009411	response to UV	6/533	136/23239	0.0934299	0.372301	0.327393	Bcl2/Eif2s1/Atr/Rev1/Hyal2/Mettl3	6	BP
GO:0051303	establishment of chromosome localization	4/533	75/23239	0.0936415	0.372767	0.327802	Atm/Cenpc1/Cdt1/Mlh1	4	BP
GO:0007409	axonogenesis	15/533	448/23239	0.0939879	0.373173	0.328159	Apoe/Fn1/Bcl2/Olfm1/Nfib/Ryk/Ptch1/Kif3a/Scn1b/Ephb2/Efnb2/Tnn/Sema6c/Fbxo45/Cxcl12	15	BP
GO:0030048	actin filament-based movement	5/533	105/23239	0.0941068	0.373173	0.328159	Adrb1/Cav1/Scn1b/Myo1b/Epb41l5	5	BP
GO:0042752	regulation of circadian rhythm	5/533	105/23239	0.0941068	0.373173	0.328159	Kcna2/Ptger4/Il6/Rorc/Nr1d2	5	BP
GO:0048511	rhythmic process	10/533	270/23239	0.0941226	0.373173	0.328159	Kcna2/Prf1/Ptger4/Tef/Il6/Ncoa2/Rorc/Hlf/Mettl3/Nr1d2	10	BP
GO:0050673	epithelial cell proliferation	14/533	412/23239	0.0943608	0.373741	0.328659	Apoe/Med1/Nfib/Ptch1/Cav1/Acvrl1/Kif3a/Il6/Stxbp4/Efnb2/Cxcl12/Cdh1/Sulf1/Nlrc3	14	BP
GO:0007416	synapse assembly	7/533	169/23239	0.0949972	0.375883	0.330543	Adgrl1/Amigo2/Ephb2/Efnb2/Ppp1r9a/Fbxo45/Cdh1	7	BP
GO:0007188	adenylate cyclase-modulating G protein-coupled receptor signaling pathway	8/533	203/23239	0.0966226	0.376509	0.331093	Adrb1/Grm6/Ptger4/Adgrl1/Adora2b/Gna14/Gna15/Cxcl10	8	BP
GO:0032412	regulation of ion transmembrane transporter activity	9/533	237/23239	0.0967293	0.376509	0.331093	S100a1/Adrb1/Cav1/Shisa8/Anxa3/Scn1b/Cnksr3/Ephb2/Cacnb1	9	BP
GO:0043583	ear development	9/533	237/23239	0.0967293	0.376509	0.331093	Bcl2/Kif3a/Tcf15/Rdh10/Ephb2/Ddr1/Cdh1/Mcoln3/Gfi1	9	BP
GO:0019068	virion assembly	2/533	23/23239	0.0968435	0.376509	0.331093	Apoe/Usp6nl	2	BP
GO:0043496	regulation of protein homodimerization activity	2/533	23/23239	0.0968435	0.376509	0.331093	Bcl2/Ica1	2	BP
GO:0045943	positive regulation of transcription by RNA polymerase I	2/533	23/23239	0.0968435	0.376509	0.331093	Ddx11/Rasl11a	2	BP
GO:0050858	negative regulation of antigen receptor-mediated signaling pathway	2/533	23/23239	0.0968435	0.376509	0.331093	Dusp22/Ubash3a	2	BP
GO:0071472	cellular response to salt stress	2/533	23/23239	0.0968435	0.376509	0.331093	Capn3/Xrcc5	2	BP
GO:0072337	modified amino acid transport	2/533	23/23239	0.0968435	0.376509	0.331093	Slc5a6/Folr1	2	BP
GO:0001823	mesonephros development	5/533	106/23239	0.0970141	0.376509	0.331093	Bcl2/Smad7/Ptch1/Ren1/Smad1	5	BP
GO:0005977	glycogen metabolic process	4/533	76/23239	0.0971527	0.376509	0.331093	Adrb1/Khk/Dyrk2/Ppp1r3e	4	BP
GO:0006073	cellular glucan metabolic process	4/533	76/23239	0.0971527	0.376509	0.331093	Adrb1/Khk/Dyrk2/Ppp1r3e	4	BP
GO:0032729	positive regulation of interferon-gamma production	4/533	76/23239	0.0971527	0.376509	0.331093	Cd14/H2-Q9/Cd40lg/Tlr3	4	BP
GO:0034644	cellular response to UV	4/533	76/23239	0.0971527	0.376509	0.331093	Eif2s1/Atr/Hyal2/Mettl3	4	BP
GO:0044042	glucan metabolic process	4/533	76/23239	0.0971527	0.376509	0.331093	Adrb1/Khk/Dyrk2/Ppp1r3e	4	BP
GO:0050000	chromosome localization	4/533	76/23239	0.0971527	0.376509	0.331093	Atm/Cenpc1/Cdt1/Mlh1	4	BP
GO:0051702	biological process involved in interaction with symbiont	4/533	76/23239	0.0971527	0.376509	0.331093	Apoe/Camp/Fn1/Ltf	4	BP
GO:0002279	mast cell activation involved in immune response	3/533	48/23239	0.0974505	0.376509	0.331093	Adora2b/Il13/Fcer1a	3	BP
GO:0002448	mast cell mediated immunity	3/533	48/23239	0.0974505	0.376509	0.331093	Adora2b/Il13/Fcer1a	3	BP
GO:0002762	negative regulation of myeloid leukocyte differentiation	3/533	48/23239	0.0974505	0.376509	0.331093	Fstl3/Inpp4b/Clec2i	3	BP
GO:0019098	reproductive behavior	3/533	48/23239	0.0974505	0.376509	0.331093	Zfx/Dmrta1/Ncoa2	3	BP
GO:0021545	cranial nerve development	3/533	48/23239	0.0974505	0.376509	0.331093	Kcna2/Ephb2/Hoxb3	3	BP
GO:0031641	regulation of myelination	3/533	48/23239	0.0974505	0.376509	0.331093	Trf/Hgf/Lgi4	3	BP
GO:0071675	regulation of mononuclear cell migration	3/533	48/23239	0.0974505	0.376509	0.331093	Cxcl10/S100a14/Cxcl12	3	BP
GO:0009267	cellular response to starvation	6/533	138/23239	0.0984687	0.379326	0.33357	Bcl2/Nupr1l/Atf3/Eif2s1/Sesn3/Asns	6	BP
GO:0048706	embryonic skeletal system development	6/533	138/23239	0.0984687	0.379326	0.33357	Etl4/Tulp3/Rdh10/Hoxb3/Hoxd9/Sulf1	6	BP
GO:0050728	negative regulation of inflammatory response	6/533	138/23239	0.0984687	0.379326	0.33357	Apoe/Il1r2/Ptger4/Il20rb/Hgf/Nlrc3	6	BP
GO:0006302	double-strand break repair	8/533	204/23239	0.0986749	0.379749	0.333942	Atm/Zfp365/Lig3/Xrcc5/Ddx11/Recql/Blm/Mlh1	8	BP
GO:0043467	regulation of generation of precursor metabolites and energy	5/533	107/23239	0.0999665	0.382876	0.336692	Cox7a2l/Pnpt1/Khk/Dyrk2/Ppp1r3e	5	BP
GO:0048145	regulation of fibroblast proliferation	5/533	107/23239	0.0999665	0.382876	0.336692	Fn1/B4galt7/Il13/Tdgf1/Nlrc3	5	BP
GO:0071901	negative regulation of protein serine/threonine kinase activity	5/533	107/23239	0.0999665	0.382876	0.336692	Apoe/Cav1/Dusp8/Hyal2/Spred2	5	BP
GO:0044772	mitotic cell cycle phase transition	12/533	344/23239	0.100031	0.382876	0.336692	Bcl2/Atm/Nek6/Cit/Atad5/Cdt1/Riok2/Blm/Rhou/Mad2l1/Lsm11/Ube2e2	12	BP
GO:0045861	negative regulation of proteolysis	12/533	344/23239	0.100031	0.382876	0.336692	Chac1/Ngp/Ltf/Il1r2/Il6/Cd59b/Hgf/Serpinb9b/Lamp3/Wfikkn2/Cdh1/Stfa1	12	BP
GO:0003012	muscle system process	13/533	380/23239	0.100227	0.382876	0.336692	Gsn/Adrb1/Smad7/Akap1/Cav1/Gatm/Ptger4/Scn1b/Comp/Cd38/Lmcd1/Adora2b/Sulf1	13	BP
GO:0015850	organic hydroxy compound transport	9/533	239/23239	0.100526	0.382876	0.336692	Apoe/Ptch1/Cav1/Kcna2/Ren1/Adora2b/Arv1/Cxcl12/Fcer1a	9	BP
GO:0031334	positive regulation of protein-containing complex assembly	9/533	239/23239	0.100526	0.382876	0.336692	Gsn/Atm/Jchain/Cav1/Bik/Atr/Wasf1/Cdt1/Rhoc	9	BP
GO:0010833	telomere maintenance via telomere lengthening	4/533	77/23239	0.100725	0.382876	0.336692	Atm/Pot1a/Atr/Xrcc5	4	BP
GO:0061180	mammary gland epithelium development	4/533	77/23239	0.100725	0.382876	0.336692	Med1/Ptch1/Slc12a2/Ddr1	4	BP
GO:0070228	regulation of lymphocyte apoptotic process	4/533	77/23239	0.100725	0.382876	0.336692	Il7r/Gpam/Rorc/Blm	4	BP
GO:0001666	response to hypoxia	8/533	205/23239	0.100752	0.382876	0.336692	Alas2/Bcl2/Atm/Cav1/Cd38/Arnt2/Acot2/Slc11a2	8	BP
GO:0060538	skeletal muscle organ development	8/533	205/23239	0.100752	0.382876	0.336692	Bcl2/Atf3/Cav1/Capn3/Meox2/Hlf/Hoxd9/Nr1d2	8	BP
GO:0042060	wound healing	12/533	345/23239	0.101613	0.383908	0.337599	Apoe/Fn1/Adrb1/Cav1/Cd40lg/Capn3/Acvrl1/Ptger4/Comp/Phldb2/Plet1/Ddr1	12	BP
GO:0044770	cell cycle phase transition	13/533	381/23239	0.10173	0.383908	0.337599	Bcl2/Atm/Nek6/Cit/Stxbp4/Atad5/Cdt1/Riok2/Blm/Rhou/Mad2l1/Lsm11/Ube2e2	13	BP
GO:0002695	negative regulation of leukocyte activation	7/533	172/23239	0.101814	0.383908	0.337599	Atm/Btla/Smad7/Dusp22/Il20rb/Rhbdd3/Clec4g	7	BP
GO:0033003	regulation of mast cell activation	3/533	49/23239	0.102128	0.383908	0.337599	Adora2b/Il13/Fcer1a	3	BP
GO:0046148	pigment biosynthetic process	3/533	49/23239	0.102128	0.383908	0.337599	Alas2/Shmt1/Slc11a2	3	BP
GO:0048599	oocyte development	3/533	49/23239	0.102128	0.383908	0.337599	Bcl2/Atm/Zfx	3	BP
GO:0097720	calcineurin-mediated signaling	3/533	49/23239	0.102128	0.383908	0.337599	Ppp3cc/Lmcd1/Dyrk2	3	BP
GO:1902041	regulation of extrinsic apoptotic signaling pathway via death domain receptors	3/533	49/23239	0.102128	0.383908	0.337599	Atf3/Mal/Hgf	3	BP
GO:2001222	regulation of neuron migration	3/533	49/23239	0.102128	0.383908	0.337599	Olfm1/Tnn/Cdh1	3	BP
GO:0071900	regulation of protein serine/threonine kinase activity	14/533	418/23239	0.102826	0.383908	0.337599	Apoe/Ltf/Trf/Cav1/Cd40lg/Map3k15/Dusp8/Hgf/Ephb2/Hyal2/Blm/Tdgf1/Fcer1a/Spred2	14	BP
GO:0008361	regulation of cell size	8/533	206/23239	0.102853	0.383908	0.337599	Apoe/Fn1/Il7r/Olfm1/Ryk/Slc12a2/Sema6c/Cxcl12	8	BP
GO:0001776	leukocyte homeostasis	5/533	108/23239	0.102964	0.383908	0.337599	Bcl2/Gpr174/Il6/Gpam/Jam3	5	BP
GO:0007127	meiosis I	5/533	108/23239	0.102964	0.383908	0.337599	Atm/Cenpc1/Blm/Rnf212/Mlh1	5	BP
GO:0050829	defense response to Gram-negative bacterium	5/533	108/23239	0.102964	0.383908	0.337599	Camp/Ltf/Mr1/Iigp1/Drosha	5	BP
GO:1904019	epithelial cell apoptotic process	5/533	108/23239	0.102964	0.383908	0.337599	Gsn/Eif2s1/Cd40lg/Il13/Col18a1	5	BP
GO:0001909	leukocyte mediated cytotoxicity	6/533	140/23239	0.103649	0.383908	0.337599	Il7r/H2-Q9/Prf1/H2-Q2/Serpinb9b/Muc4	6	BP
GO:0050709	negative regulation of protein secretion	6/533	140/23239	0.103649	0.383908	0.337599	Fn1/Rab11fip5/Il1r2/Ptger4/Il6/Eny2	6	BP
GO:0010575	positive regulation of vascular endothelial growth factor production	2/533	24/23239	0.104104	0.383908	0.337599	Adora2b/Sulf1	2	BP
GO:0018200	peptidyl-glutamic acid modification	2/533	24/23239	0.104104	0.383908	0.337599	Ttll1/Ttll3	2	BP
GO:0032373	positive regulation of sterol transport	2/533	24/23239	0.104104	0.383908	0.337599	Apoe/Ptch1	2	BP
GO:0032376	positive regulation of cholesterol transport	2/533	24/23239	0.104104	0.383908	0.337599	Apoe/Ptch1	2	BP
GO:0032770	positive regulation of monooxygenase activity	2/533	24/23239	0.104104	0.383908	0.337599	Apoe/S100a1	2	BP
GO:0033233	regulation of protein sumoylation	2/533	24/23239	0.104104	0.383908	0.337599	Capn3/Gnl3	2	BP
GO:0034104	negative regulation of tissue remodeling	2/533	24/23239	0.104104	0.383908	0.337599	Cd38/Il6	2	BP
GO:0035561	regulation of chromatin binding	2/533	24/23239	0.104104	0.383908	0.337599	Cdt1/Ddx11	2	BP
GO:0042430	indole-containing compound metabolic process	2/533	24/23239	0.104104	0.383908	0.337599	Haao/Tph2	2	BP
GO:0051205	protein insertion into membrane	2/533	24/23239	0.104104	0.383908	0.337599	Mal/Grin3b	2	BP
GO:1900273	positive regulation of long-term synaptic potentiation	2/533	24/23239	0.104104	0.383908	0.337599	Adrb1/Ephb2	2	BP
GO:1901739	regulation of myoblast fusion	2/533	24/23239	0.104104	0.383908	0.337599	Cxcl10/Cxcl12	2	BP
GO:2000765	regulation of cytoplasmic translation	2/533	24/23239	0.104104	0.383908	0.337599	Unk/Mettl3	2	BP
GO:0035107	appendage morphogenesis	7/533	173/23239	0.104144	0.383908	0.337599	Med1/Ptch1/Pcnt/Tulp3/Rdh10/Ttbk2/Hoxd9	7	BP
GO:0035108	limb morphogenesis	7/533	173/23239	0.104144	0.383908	0.337599	Med1/Ptch1/Pcnt/Tulp3/Rdh10/Ttbk2/Hoxd9	7	BP
GO:0015918	sterol transport	4/533	78/23239	0.104357	0.383974	0.337657	Apoe/Ptch1/Cav1/Arv1	4	BP
GO:0030301	cholesterol transport	4/533	78/23239	0.104357	0.383974	0.337657	Apoe/Ptch1/Cav1/Arv1	4	BP
GO:0007163	establishment or maintenance of cell polarity	8/533	207/23239	0.104979	0.385542	0.339037	Gsn/Amotl1/Kif3a/Tcf15/Rhoc/Rnd1/Rhou/Jam3	8	BP
GO:0051783	regulation of nuclear division	8/533	207/23239	0.104979	0.385542	0.339037	Atm/Cd28/Cul9/Nek6/Cit/Cdt1/Riok2/Mad2l1	8	BP
GO:0048144	fibroblast proliferation	5/533	109/23239	0.106005	0.387158	0.340457	Fn1/B4galt7/Il13/Tdgf1/Nlrc3	5	BP
GO:2000106	regulation of leukocyte apoptotic process	5/533	109/23239	0.106005	0.387158	0.340457	Il7r/Gpam/Rorc/Blm/Cxcl12	5	BP
GO:0007224	smoothened signaling pathway	6/533	141/23239	0.106291	0.387158	0.340457	Ptch1/Kif3a/Tubd1/Tulp3/Dyrk2/Ttbk2	6	BP
GO:0010634	positive regulation of epithelial cell migration	6/533	141/23239	0.106291	0.387158	0.340457	Ppm1f/Amotl1/Anxa3/Dock1/Tdgf1/Epb41l5	6	BP
GO:0035637	multicellular organismal signaling	6/533	141/23239	0.106291	0.387158	0.340457	Cav1/Kcna2/Scn1b/Il6/Otoa/Jam3	6	BP
GO:0106106	cold-induced thermogenesis	6/533	141/23239	0.106291	0.387158	0.340457	Adrb1/Cav1/Gatm/Ddit3/Il13/Fabp4	6	BP
GO:0120161	regulation of cold-induced thermogenesis	6/533	141/23239	0.106291	0.387158	0.340457	Adrb1/Cav1/Gatm/Ddit3/Il13/Fabp4	6	BP
GO:0001818	negative regulation of cytokine production	9/533	242/23239	0.10638	0.387158	0.340457	Fn1/Smad7/Il1r2/Ptger4/Il20rb/Il6/Hgf/Il13/Nlrc3	9	BP
GO:0002262	myeloid cell homeostasis	7/533	174/23239	0.106502	0.387158	0.340457	Alas2/Med1/Isg15/Il6/Lyar/Slc11a2/Jam3	7	BP
GO:0009948	anterior/posterior axis specification	3/533	50/23239	0.106894	0.387158	0.340457	Ddit3/Tdgf1/Epb41l5	3	BP
GO:0035137	hindlimb morphogenesis	3/533	50/23239	0.106894	0.387158	0.340457	Med1/Ptch1/Hoxd9	3	BP
GO:0042551	neuron maturation	3/533	50/23239	0.106894	0.387158	0.340457	Bcl2/Lgi4/Rnd1	3	BP
GO:0043392	negative regulation of DNA binding	3/533	50/23239	0.106894	0.387158	0.340457	Nfib/Ddit3/Wfikkn2	3	BP
GO:0051985	negative regulation of chromosome segregation	3/533	50/23239	0.106894	0.387158	0.340457	Atm/Cdt1/Mad2l1	3	BP
GO:1900449	regulation of glutamate receptor signaling pathway	3/533	50/23239	0.106894	0.387158	0.340457	Shisa8/Anxa3/Ephb2	3	BP
GO:0046330	positive regulation of JNK cascade	6/533	142/23239	0.108968	0.393709	0.346218	Card9/Trf/Cd40lg/Dusp22/Tlr3/Fcer1a	6	BP
GO:1902904	negative regulation of supramolecular fiber organization	6/533	142/23239	0.108968	0.393709	0.346218	Gsn/Emilin1/Phldb2/Ppp1r9a/Ttbk2/Frmd7	6	BP
GO:0035282	segmentation	5/533	110/23239	0.10909	0.393709	0.346218	Atm/Meox2/Tcf15/Tdgf1/Epb41l5	5	BP
GO:0002253	activation of immune response	16/533	496/23239	0.109113	0.393709	0.346218	Cd14/Bcl2/Cd28/Ltf/Cav1/Dusp22/Clec2i/Cd38/Tespa1/Ubash3a/Xrcc5/Cd59b/Btnl9/Tlr3/S100a14/Gfi1	16	BP
GO:0019722	calcium-mediated signaling	8/533	209/23239	0.109303	0.393709	0.346218	Ppp3cc/Adgrl1/Lmcd1/Ccrl2/Dyrk2/Ppp1r9a/Fcer1a/Cxcr6	8	BP
GO:0048639	positive regulation of developmental growth	8/533	209/23239	0.109303	0.393709	0.346218	Apoe/Fn1/Bcl2/Adrb1/Capn3/Ptger4/Gpam/Cxcl12	8	BP
GO:0032147	activation of protein kinase activity	9/533	244/23239	0.110387	0.395456	0.347755	Camkk1/Trf/Cd40lg/Card10/Nek6/Map3k15/Hgf/Tdgf1/Fcer1a	9	BP
GO:0030595	leukocyte chemotaxis	8/533	210/23239	0.111501	0.395456	0.347755	Retnlg/Slc12a2/Nup85/Cklf/Cxcl10/S100a14/Cxcl12/Jam3	8	BP
GO:0010894	negative regulation of steroid biosynthetic process	2/533	25/23239	0.111507	0.395456	0.347755	Apoe/Gfi1	2	BP
GO:0014829	vascular associated smooth muscle contraction	2/533	25/23239	0.111507	0.395456	0.347755	Comp/Cd38	2	BP
GO:0031100	animal organ regeneration	2/533	25/23239	0.111507	0.395456	0.347755	Med1/Cxcl12	2	BP
GO:0032104	regulation of response to extracellular stimulus	2/533	25/23239	0.111507	0.395456	0.347755	Med1/Nenf	2	BP
GO:0032107	regulation of response to nutrient levels	2/533	25/23239	0.111507	0.395456	0.347755	Med1/Nenf	2	BP
GO:0032878	regulation of establishment or maintenance of cell polarity	2/533	25/23239	0.111507	0.395456	0.347755	Gsn/Kif3a	2	BP
GO:0035809	regulation of urine volume	2/533	25/23239	0.111507	0.395456	0.347755	Adrb1/Ptger4	2	BP
GO:0045648	positive regulation of erythrocyte differentiation	2/533	25/23239	0.111507	0.395456	0.347755	Med1/Isg15	2	BP
GO:0045939	negative regulation of steroid metabolic process	2/533	25/23239	0.111507	0.395456	0.347755	Apoe/Gfi1	2	BP
GO:0046823	negative regulation of nucleocytoplasmic transport	2/533	25/23239	0.111507	0.395456	0.347755	Txn1/Akap1	2	BP
GO:0051894	positive regulation of focal adhesion assembly	2/533	25/23239	0.111507	0.395456	0.347755	Ppm1f/Epb41l5	2	BP
GO:0120033	negative regulation of plasma membrane bounded cell projection assembly	2/533	25/23239	0.111507	0.395456	0.347755	Tchp/Odf2l	2	BP
GO:1903671	negative regulation of sprouting angiogenesis	2/533	25/23239	0.111507	0.395456	0.347755	Card10/Meox2	2	BP
GO:0030326	embryonic limb morphogenesis	6/533	143/23239	0.11168	0.395456	0.347755	Med1/Ptch1/Tulp3/Rdh10/Ttbk2/Hoxd9	6	BP
GO:0035113	embryonic appendage morphogenesis	6/533	143/23239	0.11168	0.395456	0.347755	Med1/Ptch1/Tulp3/Rdh10/Ttbk2/Hoxd9	6	BP
GO:0061614	miRNA transcription	3/533	51/23239	0.111744	0.395456	0.347755	Nfib/Gnl3/Smad1	3	BP
GO:0035050	embryonic heart tube development	4/533	80/23239	0.111796	0.395456	0.347755	Med1/Kif3a/Pcnt/Folr1	4	BP
GO:0043367	CD4-positive, alpha-beta T cell differentiation	4/533	80/23239	0.111796	0.395456	0.347755	Smad7/Ptger4/Il6/Rorc	4	BP
GO:0031570	DNA integrity checkpoint signaling	5/533	111/23239	0.112218	0.396236	0.34844	Atm/Atr/Cdt1/Blm/Dot1l	5	BP
GO:0098739	import across plasma membrane	5/533	111/23239	0.112218	0.396236	0.34844	Adrb1/Slc7a1/Slc12a2/Folr1/Slc11a2	5	BP
GO:0019932	second-messenger-mediated signaling	14/533	425/23239	0.113269	0.399346	0.351175	Apoe/Rundc3a/Adrb1/Ppp3cc/Ptger4/Adgrl1/Lmcd1/Adora2b/Ccrl2/Cxcl10/Dyrk2/Ppp1r9a/Fcer1a/Cxcr6	14	BP
GO:0007346	regulation of mitotic cell cycle	16/533	499/23239	0.113302	0.399346	0.351175	Bcl2/Atm/Cd28/Ptch1/Cul9/Nek6/Pnpt1/Cit/Atad5/Cdt1/Riok2/Asns/Blm/Mad2l1/Lsm11/Ube2e2	16	BP
GO:0097696	receptor signaling pathway via STAT	7/533	177/23239	0.113749	0.400562	0.352245	Il7r/Cav1/Ptger4/Clcf1/Il6/Il13/Dot1l	7	BP
GO:1901214	regulation of neuron death	12/533	353/23239	0.114804	0.403558	0.354879	Apoe/Bcl2/Atm/Egln3/Eif2s1/Clcf1/Il6/Ddit3/Il13/Efnb2/Epor/Trim2	12	BP
GO:1901652	response to peptide	12/533	353/23239	0.114804	0.403558	0.354879	Card9/Cav1/Gatm/Sesn3/Appl1/Khk/Stxbp4/Gpam/Ddx11/Ggh/Irs3/Cacnb1	12	BP
GO:0018107	peptidyl-threonine phosphorylation	5/533	112/23239	0.115389	0.405253	0.35637	Bcl2/Smad7/Dcaf1/Ttbk2/Spred2	5	BP
GO:0001954	positive regulation of cell-matrix adhesion	3/533	52/23239	0.116677	0.406872	0.357794	Ppm1f/Tdgf1/Epb41l5	3	BP
GO:0021587	cerebellum morphogenesis	3/533	52/23239	0.116677	0.406872	0.357794	Zfp365/Pcnt/Atxn2	3	BP
GO:0030514	negative regulation of BMP signaling pathway	3/533	52/23239	0.116677	0.406872	0.357794	Fstl3/Smad7/Cav1	3	BP
GO:0032655	regulation of interleukin-12 production	3/533	52/23239	0.116677	0.406872	0.357794	Cd40lg/Tlr3/Nlrc3	3	BP
GO:0045773	positive regulation of axon extension	3/533	52/23239	0.116677	0.406872	0.357794	Apoe/Fn1/Cxcl12	3	BP
GO:0050854	regulation of antigen receptor-mediated signaling pathway	3/533	52/23239	0.116677	0.406872	0.357794	Dusp22/Tespa1/Ubash3a	3	BP
GO:1903202	negative regulation of oxidative stress-induced cell death	3/533	52/23239	0.116677	0.406872	0.357794	Txn1/Hgf/Epor	3	BP
GO:2000351	regulation of endothelial cell apoptotic process	3/533	52/23239	0.116677	0.406872	0.357794	Cd40lg/Il13/Col18a1	3	BP
GO:0042133	neurotransmitter metabolic process	6/533	145/23239	0.117205	0.407989	0.358776	Cav1/Tph2/Il6/Shmt1/Epor/Chdh	6	BP
GO:0097530	granulocyte migration	6/533	145/23239	0.117205	0.407989	0.358776	Cd177/Ptger4/Cklf/Cxcl10/S100a14/Jam3	6	BP
GO:0006898	receptor-mediated endocytosis	8/533	213/23239	0.118238	0.40825	0.359005	Apoe/Cd14/Trf/Cav1/Kif3a/Wasf1/Efnb2/Atxn2	8	BP
GO:0048762	mesenchymal cell differentiation	8/533	213/23239	0.118238	0.40825	0.359005	Fn1/Bcl2/Smad7/Phldb2/Rdh10/Folr1/Sema6c/Epb41l5	8	BP
GO:0032102	negative regulation of response to external stimulus	11/533	319/23239	0.118482	0.40825	0.359005	Apoe/Ltf/Il1r2/Ryk/Ptger4/Phldb2/Il20rb/Hgf/Sema6c/Nlrc3/Nenf	11	BP
GO:0007589	body fluid secretion	5/533	113/23239	0.118603	0.40825	0.359005	Med1/Adrb1/Cav1/Ptger4/Ddr1	5	BP
GO:0022037	metencephalon development	5/533	113/23239	0.118603	0.40825	0.359005	Bcl2/Zfp365/Pcnt/Atxn2/Ttbk2	5	BP
GO:0043500	muscle adaptation	5/533	113/23239	0.118603	0.40825	0.359005	Gsn/Adrb1/Akap1/Gatm/Lmcd1	5	BP
GO:0061982	meiosis I cell cycle process	5/533	113/23239	0.118603	0.40825	0.359005	Atm/Cenpc1/Blm/Rnf212/Mlh1	5	BP
GO:0001764	neuron migration	7/533	179/23239	0.11872	0.40825	0.359005	Olfm1/Pcnt/Unk/Tnn/Fbxo45/Cxcl12/Cdh1	7	BP
GO:0003071	renal system process involved in regulation of systemic arterial blood pressure	2/533	26/23239	0.119043	0.40825	0.359005	Adrb1/Ren1	2	BP
GO:0003085	negative regulation of systemic arterial blood pressure	2/533	26/23239	0.119043	0.40825	0.359005	Adrb1/Kcnk6	2	BP
GO:0009299	mRNA transcription	2/533	26/23239	0.119043	0.40825	0.359005	Med1/Ddit3	2	BP
GO:0030212	hyaluronan metabolic process	2/533	26/23239	0.119043	0.40825	0.359005	Ptger4/Hyal2	2	BP
GO:0032801	receptor catabolic process	2/533	26/23239	0.119043	0.40825	0.359005	Apoe/Rnf43	2	BP
GO:0034453	microtubule anchoring	2/533	26/23239	0.119043	0.40825	0.359005	Kif3a/Fgfr1op	2	BP
GO:0044788	modulation by host of viral process	2/533	26/23239	0.119043	0.40825	0.359005	Apoe/Ltf	2	BP
GO:0045589	regulation of regulatory T cell differentiation	2/533	26/23239	0.119043	0.40825	0.359005	Cd28/Drosha	2	BP
GO:0051125	regulation of actin nucleation	2/533	26/23239	0.119043	0.40825	0.359005	Gsn/Wasf1	2	BP
GO:0048638	regulation of developmental growth	13/533	392/23239	0.11915	0.408264	0.359018	Apoe/Fn1/Bcl2/Olfm1/Adrb1/Ryk/Ptch1/Capn3/Ptger4/Gpam/Atxn2/Sema6c/Cxcl12	13	BP
GO:2001057	reactive nitrogen species metabolic process	4/533	82/23239	0.119465	0.408985	0.359652	Prdx5/Cav1/Il6/Epor	4	BP
GO:0009101	glycoprotein biosynthetic process	9/533	249/23239	0.120768	0.413089	0.36326	Bcl2/B3gnt5/Alg2/B4galt7/Acot8/Alg11/Eogt/Tet1/B3gnt3	9	BP
GO:0045766	positive regulation of angiogenesis	7/533	180/23239	0.121247	0.413726	0.363821	Camp/S100a1/Anxa3/Acvrl1/Hgf/Tlr3/Smad1	7	BP
GO:0006721	terpenoid metabolic process	3/533	53/23239	0.12169	0.413726	0.363821	Dhrs3/Rdh10/Rdh11	3	BP
GO:0009994	oocyte differentiation	3/533	53/23239	0.12169	0.413726	0.363821	Bcl2/Atm/Zfx	3	BP
GO:0048247	lymphocyte chemotaxis	3/533	53/23239	0.12169	0.413726	0.363821	Slc12a2/Cklf/Cxcl10	3	BP
GO:0055010	ventricular cardiac muscle tissue morphogenesis	3/533	53/23239	0.12169	0.413726	0.363821	Med1/Smad7/Epor	3	BP
GO:0072678	T cell migration	3/533	53/23239	0.12169	0.413726	0.363821	Slc12a2/Cxcl10/Cxcl12	3	BP
GO:1900408	negative regulation of cellular response to oxidative stress	3/533	53/23239	0.12169	0.413726	0.363821	Txn1/Hgf/Epor	3	BP
GO:0002757	immune response-activating signal transduction	14/533	431/23239	0.122701	0.416421	0.366191	Cd14/Bcl2/Cd28/Ltf/Cav1/Dusp22/Clec2i/Cd38/Tespa1/Ubash3a/Btnl9/Tlr3/S100a14/Gfi1	14	BP
GO:0032680	regulation of tumor necrosis factor production	6/533	147/23239	0.122864	0.416421	0.366191	Cd14/Card9/Ltf/Ptger4/Tlr3/Nlrc3	6	BP
GO:0046660	female sex differentiation	6/533	147/23239	0.122864	0.416421	0.366191	Bcl2/Atm/Zfx/Ptger4/Dmrta1/Col9a3	6	BP
GO:0051056	regulation of small GTPase mediated signal transduction	9/533	250/23239	0.122906	0.416421	0.366191	Apoe/Cgnl1/Tnk1/Gpr174/Arhgef37/Ephb2/Prag1/Arhgef16/Frmd7	9	BP
GO:0001756	somitogenesis	4/533	83/23239	0.123382	0.416589	0.366339	Atm/Meox2/Tcf15/Epb41l5	4	BP
GO:0032945	negative regulation of mononuclear cell proliferation	4/533	83/23239	0.123382	0.416589	0.366339	Atm/Btla/Il20rb/Clec4g	4	BP
GO:0050672	negative regulation of lymphocyte proliferation	4/533	83/23239	0.123382	0.416589	0.366339	Atm/Btla/Il20rb/Clec4g	4	BP
GO:0070301	cellular response to hydrogen peroxide	4/533	83/23239	0.123382	0.416589	0.366339	Txn1/Il6/Hgf/Epor	4	BP
GO:0006486	protein glycosylation	7/533	181/23239	0.123802	0.416589	0.366339	B3gnt5/Alg2/B4galt7/Alg11/Eogt/Tet1/B3gnt3	7	BP
GO:0016331	morphogenesis of embryonic epithelium	7/533	181/23239	0.123802	0.416589	0.366339	Ptch1/Prickle1/Tulp3/Rdh10/Folr1/Sulf1/Epb41l5	7	BP
GO:0043413	macromolecule glycosylation	7/533	181/23239	0.123802	0.416589	0.366339	B3gnt5/Alg2/B4galt7/Alg11/Eogt/Tet1/B3gnt3	7	BP
GO:0043491	protein kinase B signaling	7/533	181/23239	0.123802	0.416589	0.366339	Inpp4b/Cd28/Sesn3/Clcf1/Il6/Ddit3/Hyal2	7	BP
GO:0042542	response to hydrogen peroxide	5/533	115/23239	0.125155	0.420149	0.369469	Bcl2/Txn1/Il6/Hgf/Epor	5	BP
GO:0051701	biological process involved in interaction with host	5/533	115/23239	0.125155	0.420149	0.369469	Gsn/Ifitm2/Ifitm6/Cav1/Hyal2	5	BP
GO:0000731	DNA synthesis involved in DNA repair	2/533	27/23239	0.1267	0.420149	0.369469	Rev1/Blm	2	BP
GO:0002724	regulation of T cell cytokine production	2/533	27/23239	0.1267	0.420149	0.369469	Smad7/Il6	2	BP
GO:0006026	aminoglycan catabolic process	2/533	27/23239	0.1267	0.420149	0.369469	Chil3/Hyal2	2	BP
GO:0018195	peptidyl-arginine modification	2/533	27/23239	0.1267	0.420149	0.369469	Prmt3/Prmt6	2	BP
GO:0032069	regulation of nuclease activity	2/533	27/23239	0.1267	0.420149	0.369469	Ddx11/Oasl1	2	BP
GO:0032925	regulation of activin receptor signaling pathway	2/533	27/23239	0.1267	0.420149	0.369469	Fstl3/Smad7	2	BP
GO:0036003	positive regulation of transcription from RNA polymerase II promoter in response to stress	2/533	27/23239	0.1267	0.420149	0.369469	Atf3/Ddit3	2	BP
GO:0042119	neutrophil activation	2/533	27/23239	0.1267	0.420149	0.369469	Cd177/Anxa3	2	BP
GO:0042753	positive regulation of circadian rhythm	2/533	27/23239	0.1267	0.420149	0.369469	Ptger4/Rorc	2	BP
GO:0045780	positive regulation of bone resorption	2/533	27/23239	0.1267	0.420149	0.369469	Trf/Ptger4	2	BP
GO:0046852	positive regulation of bone remodeling	2/533	27/23239	0.1267	0.420149	0.369469	Trf/Ptger4	2	BP
GO:0048843	negative regulation of axon extension involved in axon guidance	2/533	27/23239	0.1267	0.420149	0.369469	Ryk/Sema6c	2	BP
GO:1902991	regulation of amyloid precursor protein catabolic process	2/533	27/23239	0.1267	0.420149	0.369469	Apoe/Olfm1	2	BP
GO:2000781	positive regulation of double-strand break repair	2/533	27/23239	0.1267	0.420149	0.369469	Ddx11/Blm	2	BP
GO:0044060	regulation of endocrine process	3/533	54/23239	0.126781	0.420149	0.369469	Adrb1/Rab11fip5/Ren1	3	BP
GO:0048016	inositol phosphate-mediated signaling	3/533	54/23239	0.126781	0.420149	0.369469	Ppp3cc/Lmcd1/Dyrk2	3	BP
GO:0014015	positive regulation of gliogenesis	4/533	84/23239	0.127353	0.42093	0.370156	Zfp365/Trf/Clcf1/Il6	4	BP
GO:0034502	protein localization to chromosome	4/533	84/23239	0.127353	0.42093	0.370156	Pot1a/Gnl3/Atr/Cdt1	4	BP
GO:0070252	actin-mediated cell contraction	4/533	84/23239	0.127353	0.42093	0.370156	Adrb1/Cav1/Scn1b/Epb41l5	4	BP
GO:0021953	central nervous system neuron differentiation	8/533	217/23239	0.127551	0.42093	0.370156	Nfib/Ryk/Ptch1/Scn1b/Tulp3/Ephb2/Atxn2/Fbxo45	8	BP
GO:0034764	positive regulation of transmembrane transport	8/533	217/23239	0.127551	0.42093	0.370156	S100a1/Adrb1/Slc9a3r2/Capn3/Cnksr3/Ephb2/Cxcl10/Il13	8	BP
GO:0050868	negative regulation of T cell activation	5/533	116/23239	0.128493	0.423509	0.372424	Btla/Smad7/Dusp22/Il20rb/Clec4g	5	BP
GO:0032640	tumor necrosis factor production	6/533	149/23239	0.128655	0.423509	0.372424	Cd14/Card9/Ltf/Ptger4/Tlr3/Nlrc3	6	BP
GO:1903555	regulation of tumor necrosis factor superfamily cytokine production	6/533	149/23239	0.128655	0.423509	0.372424	Cd14/Card9/Ltf/Ptger4/Tlr3/Nlrc3	6	BP
GO:0048754	branching morphogenesis of an epithelial tube	7/533	183/23239	0.128994	0.424267	0.373091	Bcl2/Med1/Ptch1/Slc12a2/Rdh10/Ddr1/Cxcl12	7	BP
GO:0016072	rRNA metabolic process	8/533	218/23239	0.129938	0.427016	0.375508	Nsun5/Lyar/Riok2/Ddx11/Drosha/Tfb2m/Mettl15/Tsr2	8	BP
GO:0008589	regulation of smoothened signaling pathway	4/533	85/23239	0.131378	0.428255	0.376598	Ptch1/Tubd1/Tulp3/Ttbk2	4	BP
GO:0014032	neural crest cell development	4/533	85/23239	0.131378	0.428255	0.376598	Fn1/Rdh10/Folr1/Sema6c	4	BP
GO:2000117	negative regulation of cysteine-type endopeptidase activity	4/533	85/23239	0.131378	0.428255	0.376598	Ltf/Il6/Hgf/Lamp3	4	BP
GO:0002792	negative regulation of peptide secretion	6/533	150/23239	0.1316	0.428255	0.376598	Fn1/Rab11fip5/Il1r2/Ptger4/Il6/Eny2	6	BP
GO:0034249	negative regulation of cellular amide metabolic process	6/533	150/23239	0.1316	0.428255	0.376598	Apoe/Olfm1/Eif2s1/Unk/Shmt1/Mettl3	6	BP
GO:0099173	postsynapse organization	7/533	184/23239	0.13163	0.428255	0.376598	Apoe/Zfp365/Prmt3/Ctnnd2/Ephb2/Ppp1r9a/Arhgap22	7	BP
GO:0050900	leukocyte migration	11/533	326/23239	0.131763	0.428255	0.376598	Retnlg/Cd177/Slc12a2/Ptger4/Emilin1/Nup85/Cklf/Cxcl10/S100a14/Cxcl12/Jam3	11	BP
GO:0002548	monocyte chemotaxis	3/533	55/23239	0.131947	0.428255	0.376598	Cxcl10/S100a14/Cxcl12	3	BP
GO:0003044	regulation of systemic arterial blood pressure mediated by a chemical signal	3/533	55/23239	0.131947	0.428255	0.376598	Adrb1/Cpa3/Ren1	3	BP
GO:0031124	mRNA 3'-end processing	3/533	55/23239	0.131947	0.428255	0.376598	Pnpt1/Cstf2/Lsm11	3	BP
GO:0032615	interleukin-12 production	3/533	55/23239	0.131947	0.428255	0.376598	Cd40lg/Tlr3/Nlrc3	3	BP
GO:0042596	fear response	3/533	55/23239	0.131947	0.428255	0.376598	Apoe/Bcl2/Adrb1	3	BP
GO:0045058	T cell selection	3/533	55/23239	0.131947	0.428255	0.376598	Bcl2/Cd28/Il6	3	BP
GO:0045839	negative regulation of mitotic nuclear division	3/533	55/23239	0.131947	0.428255	0.376598	Atm/Cdt1/Mad2l1	3	BP
GO:0072577	endothelial cell apoptotic process	3/533	55/23239	0.131947	0.428255	0.376598	Cd40lg/Il13/Col18a1	3	BP
GO:0019318	hexose metabolic process	8/533	219/23239	0.132347	0.428962	0.377219	Atf3/Fam3c/Khk/Il6/Ncoa2/Rorc/Dyrk2/Ppp1r3e	8	BP
GO:0007265	Ras protein signal transduction	13/533	400/23239	0.132837	0.428962	0.377219	Apoe/Adrb1/Tnk1/Rab39b/Gpr174/Arhgef37/Wasf1/Ephb2/Prag1/Rhoc/Rnd1/Rhou/Arhgef16	13	BP
GO:0001893	maternal placenta development	2/533	28/23239	0.13447	0.428962	0.377219	Epor/Cdh1	2	BP
GO:0005979	regulation of glycogen biosynthetic process	2/533	28/23239	0.13447	0.428962	0.377219	Dyrk2/Ppp1r3e	2	BP
GO:0006929	substrate-dependent cell migration	2/533	28/23239	0.13447	0.428962	0.377219	Fn1/Epb41l5	2	BP
GO:0009394	2'-deoxyribonucleotide metabolic process	2/533	28/23239	0.13447	0.428962	0.377219	Shmt1/Dtymk	2	BP
GO:0010962	regulation of glucan biosynthetic process	2/533	28/23239	0.13447	0.428962	0.377219	Dyrk2/Ppp1r3e	2	BP
GO:0019692	deoxyribose phosphate metabolic process	2/533	28/23239	0.13447	0.428962	0.377219	Shmt1/Dtymk	2	BP
GO:0032647	regulation of interferon-alpha production	2/533	28/23239	0.13447	0.428962	0.377219	Tlr3/Nlrc3	2	BP
GO:0034205	amyloid-beta formation	2/533	28/23239	0.13447	0.428962	0.377219	Apoe/Olfm1	2	BP
GO:0035162	embryonic hemopoiesis	2/533	28/23239	0.13447	0.428962	0.377219	Med1/Sh2b3	2	BP
GO:0045724	positive regulation of cilium assembly	2/533	28/23239	0.13447	0.428962	0.377219	Cep135/Ttbk2	2	BP
GO:0045992	negative regulation of embryonic development	2/533	28/23239	0.13447	0.428962	0.377219	Tulp3/Sulf1	2	BP
GO:0051307	meiotic chromosome separation	2/533	28/23239	0.13447	0.428962	0.377219	Blm/Mlh1	2	BP
GO:0051984	positive regulation of chromosome segregation	2/533	28/23239	0.13447	0.428962	0.377219	Cdt1/Ddx11	2	BP
GO:0060037	pharyngeal system development	2/533	28/23239	0.13447	0.428962	0.377219	Ptch1/Folr1	2	BP
GO:0060384	innervation	2/533	28/23239	0.13447	0.428962	0.377219	Fbxo45/Sulf1	2	BP
GO:0090181	regulation of cholesterol metabolic process	2/533	28/23239	0.13447	0.428962	0.377219	Apoe/Arv1	2	BP
GO:1902668	negative regulation of axon guidance	2/533	28/23239	0.13447	0.428962	0.377219	Ryk/Sema6c	2	BP
GO:2000727	positive regulation of cardiac muscle cell differentiation	2/533	28/23239	0.13447	0.428962	0.377219	Adrb1/Efnb2	2	BP
GO:0031056	regulation of histone modification	6/533	151/23239	0.134576	0.428962	0.377219	Atm/Jdp2/Prmt6/Nap1l2/Tet1/Gfi1	6	BP
GO:0051236	establishment of RNA localization	6/533	151/23239	0.134576	0.428962	0.377219	Atm/Pnpt1/Atr/Nup85/Riok2/Eny2	6	BP
GO:0060348	bone development	8/533	220/23239	0.134779	0.428962	0.377219	Dhrs3/Med1/Ltf/Ptger4/Comp/Tulp3/Smad1/Sulf1	8	BP
GO:2000116	regulation of cysteine-type endopeptidase activity	8/533	220/23239	0.134779	0.428962	0.377219	Gsn/Ltf/Ppm1f/Il6/Hgf/Lamp3/Cdh1/Slc11a2	8	BP
GO:0001889	liver development	5/533	118/23239	0.135288	0.429719	0.377885	Med1/Mpst/Hgf/Igf2r/Rhbdd3	5	BP
GO:1990266	neutrophil migration	5/533	118/23239	0.135288	0.429719	0.377885	Cd177/Ptger4/Cklf/Cxcl10/Jam3	5	BP
GO:0006112	energy reserve metabolic process	4/533	86/23239	0.135454	0.429719	0.377885	Adrb1/Khk/Dyrk2/Ppp1r3e	4	BP
GO:0032612	interleukin-1 production	4/533	86/23239	0.135454	0.429719	0.377885	Il1r2/Mr1/Ptger4/Nlrc3	4	BP
GO:0021575	hindbrain morphogenesis	3/533	56/23239	0.137185	0.43451	0.382098	Zfp365/Pcnt/Atxn2	3	BP
GO:1902883	negative regulation of response to oxidative stress	3/533	56/23239	0.137185	0.43451	0.382098	Txn1/Hgf/Epor	3	BP
GO:0071706	tumor necrosis factor superfamily cytokine production	6/533	152/23239	0.137584	0.435075	0.382595	Cd14/Card9/Ltf/Ptger4/Tlr3/Nlrc3	6	BP
GO:1990845	adaptive thermogenesis	6/533	152/23239	0.137584	0.435075	0.382595	Adrb1/Cav1/Gatm/Ddit3/Il13/Fabp4	6	BP
GO:0052547	regulation of peptidase activity	13/533	403/23239	0.138187	0.436632	0.383964	Gsn/Ngp/Ltf/Ppm1f/Cav1/Il6/Hgf/Serpinb9b/Lamp3/Wfikkn2/Cdh1/Slc11a2/Stfa1	13	BP
GO:0018210	peptidyl-threonine modification	5/533	119/23239	0.138745	0.438043	0.385205	Bcl2/Smad7/Dcaf1/Ttbk2/Spred2	5	BP
GO:1904951	positive regulation of establishment of protein localization	14/533	441/23239	0.139398	0.438922	0.385978	Cd14/Med1/Adrb1/Efcab7/Kif3a/Ptger4/Cd38/Il6/Cep135/Riok2/Hyal2/Il13/Cep295/Cdh1	14	BP
GO:0000041	transition metal ion transport	4/533	87/23239	0.139581	0.438922	0.385978	Trf/Atox1/Myo1b/Slc11a2	4	BP
GO:0001656	metanephros development	4/533	87/23239	0.139581	0.438922	0.385978	Bcl2/Ptch1/Rdh10/Aph1c	4	BP
GO:0021954	central nervous system neuron development	4/533	87/23239	0.139581	0.438922	0.385978	Nfib/Scn1b/Ephb2/Fbxo45	4	BP
GO:0070664	negative regulation of leukocyte proliferation	4/533	87/23239	0.139581	0.438922	0.385978	Atm/Btla/Il20rb/Clec4g	4	BP
GO:2001233	regulation of apoptotic signaling pathway	13/533	404/23239	0.139997	0.439877	0.386818	Tpt1/Gsn/Bcl2/Atf3/Cav1/Mal/Bik/Atad5/Rrm2b/Hgf/Hyal2/Hells/Cxcl12	13	BP
GO:0006816	calcium ion transport	13/533	405/23239	0.141819	0.441032	0.387833	Bcl2/S100a1/Adrb1/Cav1/Capn3/Grm6/Ddit3/Cxcl10/Il13/Grin3b/Cacnb1/Cxcl12/Sestd1	13	BP
GO:0006639	acylglycerol metabolic process	5/533	120/23239	0.14224	0.441032	0.387833	Apoe/Apoc1/Cav1/Plpp1/Gpam	5	BP
GO:0051153	regulation of striated muscle cell differentiation	5/533	120/23239	0.14224	0.441032	0.387833	Bcl2/Adrb1/Cxcl10/Efnb2/Cxcl12	5	BP
GO:0002438	acute inflammatory response to antigenic stimulus	2/533	29/23239	0.142343	0.441032	0.387833	Il20rb/Fcer1a	2	BP
GO:0002691	regulation of cellular extravasation	2/533	29/23239	0.142343	0.441032	0.387833	Ptger4/Cxcl12	2	BP
GO:0002931	response to ischemia	2/533	29/23239	0.142343	0.441032	0.387833	Bcl2/Cav1	2	BP
GO:0010586	miRNA metabolic process	2/533	29/23239	0.142343	0.441032	0.387833	Pnpt1/Drosha	2	BP
GO:0032607	interferon-alpha production	2/533	29/23239	0.142343	0.441032	0.387833	Tlr3/Nlrc3	2	BP
GO:0042168	heme metabolic process	2/533	29/23239	0.142343	0.441032	0.387833	Alas2/Slc11a2	2	BP
GO:0045066	regulatory T cell differentiation	2/533	29/23239	0.142343	0.441032	0.387833	Cd28/Drosha	2	BP
GO:0060571	morphogenesis of an epithelial fold	2/533	29/23239	0.142343	0.441032	0.387833	Rdh10/Sulf1	2	BP
GO:1900027	regulation of ruffle assembly	2/533	29/23239	0.142343	0.441032	0.387833	Cav1/Sh3yl1	2	BP
GO:0050731	positive regulation of peptidyl-tyrosine phosphorylation	7/533	188/23239	0.142439	0.441032	0.387833	Ptger4/Clcf1/Il6/Hgf/Il13/Tdgf1/Fcer1a	7	BP
GO:0001825	blastocyst formation	3/533	57/23239	0.142492	0.441032	0.387833	Uspl1/Tet1/Cdh1	3	BP
GO:0043330	response to exogenous dsRNA	3/533	57/23239	0.142492	0.441032	0.387833	Card9/Cav1/Tlr3	3	BP
GO:0045123	cellular extravasation	3/533	57/23239	0.142492	0.441032	0.387833	Cd177/Ptger4/Cxcl12	3	BP
GO:0051058	negative regulation of small GTPase mediated signal transduction	3/533	57/23239	0.142492	0.441032	0.387833	Cgnl1/Tnk1/Ephb2	3	BP
GO:0051310	metaphase plate congression	3/533	57/23239	0.142492	0.441032	0.387833	Cenpc1/Cdt1/Mlh1	3	BP
GO:0099601	regulation of neurotransmitter receptor activity	3/533	57/23239	0.142492	0.441032	0.387833	Shisa8/Anxa3/Ephb2	3	BP
GO:0009798	axis specification	4/533	88/23239	0.143758	0.443553	0.39005	Ptch1/Ddit3/Tdgf1/Epb41l5	4	BP
GO:0035914	skeletal muscle cell differentiation	4/533	88/23239	0.143758	0.443553	0.39005	Atf3/Capn3/Hlf/Nr1d2	4	BP
GO:0042770	signal transduction in response to DNA damage	4/533	88/23239	0.143758	0.443553	0.39005	Atm/Atr/Atad5/Spred2	4	BP
GO:0051149	positive regulation of muscle cell differentiation	4/533	88/23239	0.143758	0.443553	0.39005	Bcl2/Adrb1/Efnb2/Cxcl12	4	BP
GO:0031396	regulation of protein ubiquitination	7/533	189/23239	0.145207	0.447673	0.393673	Isg15/Smad7/Cav1/Prickle1/Prmt3/Mad2l1/Nlrc3	7	BP
GO:0061008	hepaticobiliary system development	5/533	121/23239	0.145774	0.44907	0.394901	Med1/Mpst/Hgf/Igf2r/Rhbdd3	5	BP
GO:0032386	regulation of intracellular transport	14/533	445/23239	0.146413	0.450335	0.396014	Txn1/Med1/Inpp4b/Efcab7/Akap1/Kif3a/Il6/Adora2b/Riok2/Hyal2/Arv1/Il13/Fcer1a/Cdh1	14	BP
GO:0048608	reproductive structure development	14/533	445/23239	0.146413	0.450335	0.396014	Bcl2/Med1/Atm/Zfx/Ptger4/Ren1/Bik/Dmrta1/Rdh10/Ascl2/Epor/Cdh1/Sulf1/Col9a3	14	BP
GO:0001836	release of cytochrome c from mitochondria	3/533	58/23239	0.147867	0.454098	0.399323	Bcl2/Bik/Hgf	3	BP
GO:0002437	inflammatory response to antigenic stimulus	3/533	58/23239	0.147867	0.454098	0.399323	Cd28/Il20rb/Fcer1a	3	BP
GO:0070555	response to interleukin-1	4/533	89/23239	0.147983	0.454099	0.399324	Fn1/Il1r2/Il6/Hyal2	4	BP
GO:0006638	neutral lipid metabolic process	5/533	122/23239	0.149344	0.456617	0.401538	Apoe/Apoc1/Cav1/Plpp1/Gpam	5	BP
GO:0048640	negative regulation of developmental growth	5/533	122/23239	0.149344	0.456617	0.401538	Adrb1/Ryk/Ptch1/Atxn2/Sema6c	5	BP
GO:0035296	regulation of tube diameter	6/533	156/23239	0.149925	0.456617	0.401538	Apoe/Adrb1/Cav1/Comp/Cd38/Adora2b	6	BP
GO:0097746	blood vessel diameter maintenance	6/533	156/23239	0.149925	0.456617	0.401538	Apoe/Adrb1/Cav1/Comp/Cd38/Adora2b	6	BP
GO:0002021	response to dietary excess	2/533	30/23239	0.150311	0.456617	0.401538	Apoe/Adrb1	2	BP
GO:0002828	regulation of type 2 immune response	2/533	30/23239	0.150311	0.456617	0.401538	Clcf1/Il6	2	BP
GO:0008608	attachment of spindle microtubules to kinetochore	2/533	30/23239	0.150311	0.456617	0.401538	Cenpc1/Cdt1	2	BP
GO:0009584	detection of visible light	2/533	30/23239	0.150311	0.456617	0.401538	Grm6/Rdh11	2	BP
GO:0033273	response to vitamin	2/533	30/23239	0.150311	0.456617	0.401538	Med1/Folr1	2	BP
GO:0051569	regulation of histone H3-K4 methylation	2/533	30/23239	0.150311	0.456617	0.401538	Prmt6/Gfi1	2	BP
GO:0060074	synapse maturation	2/533	30/23239	0.150311	0.456617	0.401538	Adgrl1/Nfia	2	BP
GO:1902253	regulation of intrinsic apoptotic signaling pathway by p53 class mediator	2/533	30/23239	0.150311	0.456617	0.401538	Atad5/Rrm2b	2	BP
GO:2000272	negative regulation of signaling receptor activity	2/533	30/23239	0.150311	0.456617	0.401538	Gprc5a/Ephb2	2	BP
GO:0014066	regulation of phosphatidylinositol 3-kinase signaling	4/533	90/23239	0.152256	0.462168	0.40642	Cd28/Slc9a3r2/Hgf/Nlrc3	4	BP
GO:0007565	female pregnancy	6/533	157/23239	0.153086	0.463571	0.407654	Med1/H2-Q2/Atr/Ddr1/Epor/Cdh1	6	BP
GO:0001755	neural crest cell migration	3/533	59/23239	0.153307	0.463571	0.407654	Fn1/Folr1/Sema6c	3	BP
GO:0032722	positive regulation of chemokine production	3/533	59/23239	0.153307	0.463571	0.407654	Il6/Adora2b/Tlr3	3	BP
GO:0034394	protein localization to cell surface	3/533	59/23239	0.153307	0.463571	0.407654	Cd177/Rab11fip5/Cdh1	3	BP
GO:1901607	alpha-amino acid biosynthetic process	3/533	59/23239	0.153307	0.463571	0.407654	Gatm/Asns/Shmt1	3	BP
GO:0061458	reproductive system development	14/533	449/23239	0.153616	0.463928	0.407968	Bcl2/Med1/Atm/Zfx/Ptger4/Ren1/Bik/Dmrta1/Rdh10/Ascl2/Epor/Cdh1/Sulf1/Col9a3	14	BP
GO:0030308	negative regulation of cell growth	7/533	192/23239	0.153661	0.463928	0.407968	Bcl2/Ryk/Tnk1/Acvrl1/Hyal2/Sema6c/Tchp	7	BP
GO:0051146	striated muscle cell differentiation	10/533	301/23239	0.15609	0.470903	0.414101	Bcl2/Adrb1/Capn3/Comp/Cby1/Cxcl10/Efnb2/Wfikkn2/Tdgf1/Cxcl12	10	BP
GO:0070085	glycosylation	7/533	193/23239	0.156529	0.471282	0.414434	B3gnt5/Alg2/B4galt7/Alg11/Eogt/Tet1/B3gnt3	7	BP
GO:0048864	stem cell development	4/533	91/23239	0.156575	0.471282	0.414434	Fn1/Rdh10/Folr1/Sema6c	4	BP
GO:0050795	regulation of behavior	4/533	91/23239	0.156575	0.471282	0.414434	Apoe/Kcna2/Ptger4/Il6	4	BP
GO:0006767	water-soluble vitamin metabolic process	2/533	31/23239	0.158366	0.471623	0.414734	Folr1/Shmt1	2	BP
GO:0006972	hyperosmotic response	2/533	31/23239	0.158366	0.471623	0.414734	Slc12a2/Xrcc5	2	BP
GO:0033081	regulation of T cell differentiation in thymus	2/533	31/23239	0.158366	0.471623	0.414734	Il7r/Tespa1	2	BP
GO:0034661	ncRNA catabolic process	2/533	31/23239	0.158366	0.471623	0.414734	Pnpt1/Drosha	2	BP
GO:0035025	positive regulation of Rho protein signal transduction	2/533	31/23239	0.158366	0.471623	0.414734	Gpr174/Prag1	2	BP
GO:0043276	anoikis	2/533	31/23239	0.158366	0.471623	0.414734	Bcl2/Cav1	2	BP
GO:0048535	lymph node development	2/533	31/23239	0.158366	0.471623	0.414734	Il7r/Rorc	2	BP
GO:0051180	vitamin transport	2/533	31/23239	0.158366	0.471623	0.414734	Slc5a6/Folr1	2	BP
GO:0070266	necroptotic process	2/533	31/23239	0.158366	0.471623	0.414734	Cav1/Tlr3	2	BP
GO:0070979	protein K11-linked ubiquitination	2/533	31/23239	0.158366	0.471623	0.414734	Ube2e2/Anapc13	2	BP
GO:1901797	negative regulation of signal transduction by p53 class mediator	2/533	31/23239	0.158366	0.471623	0.414734	Atad5/Rrm2b	2	BP
GO:1903393	positive regulation of adherens junction organization	2/533	31/23239	0.158366	0.471623	0.414734	Ppm1f/Epb41l5	2	BP
GO:1903432	regulation of TORC1 signaling	2/533	31/23239	0.158366	0.471623	0.414734	Atm/Sesn3	2	BP
GO:2001014	regulation of skeletal muscle cell differentiation	2/533	31/23239	0.158366	0.471623	0.414734	Capn3/Nr1d2	2	BP
GO:0006487	protein N-linked glycosylation	3/533	60/23239	0.158809	0.471872	0.414953	Alg2/B4galt7/Alg11	3	BP
GO:0086003	cardiac muscle cell contraction	3/533	60/23239	0.158809	0.471872	0.414953	Adrb1/Cav1/Scn1b	3	BP
GO:1905207	regulation of cardiocyte differentiation	3/533	60/23239	0.158809	0.471872	0.414953	Adrb1/Prickle1/Efnb2	3	BP
GO:0046425	regulation of receptor signaling pathway via JAK-STAT	6/533	159/23239	0.159496	0.473556	0.416434	Cav1/Ptger4/Clcf1/Il6/Il13/Dot1l	6	BP
GO:0010212	response to ionizing radiation	5/533	125/23239	0.160274	0.475278	0.417949	Bcl2/Atm/Atr/Xrcc5/Blm	5	BP
GO:0036293	response to decreased oxygen levels	8/533	230/23239	0.160317	0.475278	0.417949	Alas2/Bcl2/Atm/Cav1/Cd38/Arnt2/Acot2/Slc11a2	8	BP
GO:0032259	methylation	11/533	340/23239	0.160628	0.47569	0.418311	N6amt1/Prmt3/Nsun5/Prmt6/Hells/Dot1l/Mettl3/Tfb2m/Tet1/Mettl15/Gfi1	11	BP
GO:0001704	formation of primary germ layer	4/533	92/23239	0.16094	0.47569	0.418311	Fn1/Ecsit/Smad1/Epb41l5	4	BP
GO:0014033	neural crest cell differentiation	4/533	92/23239	0.16094	0.47569	0.418311	Fn1/Rdh10/Folr1/Sema6c	4	BP
GO:1901222	regulation of NIK/NF-kappaB signaling	4/533	92/23239	0.16094	0.47569	0.418311	Cd14/Card10/Tlr3/Nlrc3	4	BP
GO:0050679	positive regulation of epithelial cell proliferation	7/533	195/23239	0.162337	0.479462	0.421627	Med1/Cav1/Acvrl1/Kif3a/Il6/Stxbp4/Cxcl12	7	BP
GO:0007595	lactation	3/533	61/23239	0.16437	0.48293	0.424677	Med1/Cav1/Ddr1	3	BP
GO:0010830	regulation of myotube differentiation	3/533	61/23239	0.16437	0.48293	0.424677	Bcl2/Cxcl10/Cxcl12	3	BP
GO:0019748	secondary metabolic process	3/533	61/23239	0.16437	0.48293	0.424677	Bcl2/Mpst/N6amt1	3	BP
GO:0030330	DNA damage response, signal transduction by p53 class mediator	3/533	61/23239	0.16437	0.48293	0.424677	Atm/Atr/Spred2	3	BP
GO:0030858	positive regulation of epithelial cell differentiation	3/533	61/23239	0.16437	0.48293	0.424677	Med1/Ptch1/Acvrl1	3	BP
GO:0070059	intrinsic apoptotic signaling pathway in response to endoplasmic reticulum stress	3/533	61/23239	0.16437	0.48293	0.424677	Bcl2/Chac1/Ddit3	3	BP
GO:0090398	cellular senescence	3/533	61/23239	0.16437	0.48293	0.424677	Cav1/Pnpt1/Prmt6	3	BP
GO:0009100	glycoprotein metabolic process	10/533	305/23239	0.165303	0.484123	0.425726	Bcl2/B3gnt5/Alg2/B4galt7/Acot8/Alg11/Eogt/Tet1/B3gnt3/Sulf1	10	BP
GO:0044282	small molecule catabolic process	10/533	305/23239	0.165303	0.484123	0.425726	Apoe/Inpp4b/Npl/Khk/Ppat/Acot8/Hyal2/Shmt1/Echdc2/Acot2	10	BP
GO:0072676	lymphocyte migration	4/533	93/23239	0.165348	0.484123	0.425726	Slc12a2/Cklf/Cxcl10/Cxcl12	4	BP
GO:0007187	G protein-coupled receptor signaling pathway, coupled to cyclic nucleotide second messenger	8/533	232/23239	0.165681	0.484123	0.425726	Adrb1/Grm6/Ptger4/Adgrl1/Adora2b/Gna14/Gna15/Cxcl10	8	BP
GO:0002026	regulation of the force of heart contraction	2/533	32/23239	0.166498	0.484123	0.425726	Adrb1/Cav1	2	BP
GO:0007031	peroxisome organization	2/533	32/23239	0.166498	0.484123	0.425726	Acot8/Pex11b	2	BP
GO:0033260	nuclear DNA replication	2/533	32/23239	0.166498	0.484123	0.425726	Atad5/Cdt1	2	BP
GO:0035094	response to nicotine	2/533	32/23239	0.166498	0.484123	0.425726	Bcl2/Il13	2	BP
GO:0042832	defense response to protozoan	2/533	32/23239	0.166498	0.484123	0.425726	Iigp1/Il6	2	BP
GO:0044818	mitotic G2/M transition checkpoint	2/533	32/23239	0.166498	0.484123	0.425726	Atm/Blm	2	BP
GO:0045879	negative regulation of smoothened signaling pathway	2/533	32/23239	0.166498	0.484123	0.425726	Ptch1/Tulp3	2	BP
GO:0050869	negative regulation of B cell activation	2/533	32/23239	0.166498	0.484123	0.425726	Atm/Btla	2	BP
GO:0060142	regulation of syncytium formation by plasma membrane fusion	2/533	32/23239	0.166498	0.484123	0.425726	Cxcl10/Cxcl12	2	BP
GO:0060306	regulation of membrane repolarization	2/533	32/23239	0.166498	0.484123	0.425726	Cav1/Scn1b	2	BP
GO:0001936	regulation of endothelial cell proliferation	5/533	127/23239	0.167735	0.487001	0.428257	Apoe/Cav1/Acvrl1/Cxcl12/Sulf1	5	BP
GO:0097553	calcium ion transmembrane import into cytosol	5/533	127/23239	0.167735	0.487001	0.428257	Adrb1/Capn3/Ddit3/Cxcl10/Il13	5	BP
GO:0043281	regulation of cysteine-type endopeptidase activity involved in apoptotic process	7/533	197/23239	0.168242	0.487078	0.428325	Gsn/Ppm1f/Il6/Hgf/Lamp3/Cdh1/Slc11a2	7	BP
GO:1902115	regulation of organelle assembly	7/533	197/23239	0.168242	0.487078	0.428325	Gsn/Cep135/Cep295/Atxn2/Ttbk2/Tchp/Odf2l	7	BP
GO:0045931	positive regulation of mitotic cell cycle	6/533	162/23239	0.169324	0.487078	0.428325	Cd28/Cdt1/Asns/Mad2l1/Lsm11/Ube2e2	6	BP
GO:2001236	regulation of extrinsic apoptotic signaling pathway	6/533	162/23239	0.169324	0.487078	0.428325	Bcl2/Atf3/Cav1/Mal/Hgf/Hyal2	6	BP
GO:0002367	cytokine production involved in immune response	4/533	94/23239	0.169799	0.487078	0.428325	Smad7/Mr1/Il6/Tlr3	4	BP
GO:0006304	DNA modification	4/533	94/23239	0.169799	0.487078	0.428325	N6amt1/Dntt/Hells/Tet1	4	BP
GO:0030279	negative regulation of ossification	4/533	94/23239	0.169799	0.487078	0.428325	Bcl2/Ptch1/Kremen1/Tnn	4	BP
GO:0036473	cell death in response to oxidative stress	4/533	94/23239	0.169799	0.487078	0.428325	Bcl2/Txn1/Hgf/Epor	4	BP
GO:0045445	myoblast differentiation	4/533	94/23239	0.169799	0.487078	0.428325	Capn3/Prickle1/Ddit3/Cxcl10	4	BP
GO:0046916	cellular transition metal ion homeostasis	4/533	94/23239	0.169799	0.487078	0.428325	Alas2/Trf/Atox1/Slc11a2	4	BP
GO:0060021	roof of mouth development	4/533	94/23239	0.169799	0.487078	0.428325	Dhrs3/Meox2/Ephb2/Wfikkn2	4	BP
GO:0001707	mesoderm formation	3/533	62/23239	0.169989	0.487078	0.428325	Ecsit/Smad1/Epb41l5	3	BP
GO:0003229	ventricular cardiac muscle tissue development	3/533	62/23239	0.169989	0.487078	0.428325	Med1/Smad7/Epor	3	BP
GO:0008652	cellular amino acid biosynthetic process	3/533	62/23239	0.169989	0.487078	0.428325	Gatm/Asns/Shmt1	3	BP
GO:0009988	cell-cell recognition	3/533	62/23239	0.169989	0.487078	0.428325	Prf1/Clec2i/Izumo1r	3	BP
GO:0043113	receptor clustering	3/533	62/23239	0.169989	0.487078	0.428325	Apoe/Gsn/Clec2i	3	BP
GO:0048678	response to axon injury	3/533	62/23239	0.169989	0.487078	0.428325	Bcl2/Folr1/Nrep	3	BP
GO:0060393	regulation of pathway-restricted SMAD protein phosphorylation	3/533	62/23239	0.169989	0.487078	0.428325	Smad7/Acvrl1/Emilin1	3	BP
GO:0046777	protein autophosphorylation	8/533	235/23239	0.173879	0.49523	0.435493	Atm/Eif2s1/Tnk1/Cav1/Nek6/Atr/Riok2/Ddr1	8	BP
GO:0006352	DNA-templated transcription initiation	4/533	95/23239	0.174292	0.49523	0.435493	Med1/Polr1e/Tfb2m/Taf4b	4	BP
GO:1902882	regulation of response to oxidative stress	4/533	95/23239	0.174292	0.49523	0.435493	Txn1/Sesn3/Hgf/Epor	4	BP
GO:0002446	neutrophil mediated immunity	2/533	33/23239	0.1747	0.49523	0.435493	Cd177/Anxa3	2	BP
GO:0002476	antigen processing and presentation of endogenous peptide antigen via MHC class Ib	2/533	33/23239	0.1747	0.49523	0.435493	H2-Q9/H2-Q2	2	BP
GO:0007617	mating behavior	2/533	33/23239	0.1747	0.49523	0.435493	Dmrta1/Ncoa2	2	BP
GO:0036230	granulocyte activation	2/533	33/23239	0.1747	0.49523	0.435493	Cd177/Anxa3	2	BP
GO:0044275	cellular carbohydrate catabolic process	2/533	33/23239	0.1747	0.49523	0.435493	Adrb1/Ppp1r3e	2	BP
GO:0048013	ephrin receptor signaling pathway	2/533	33/23239	0.1747	0.49523	0.435493	Ephb2/Efnb2	2	BP
GO:0060292	long-term synaptic depression	2/533	33/23239	0.1747	0.49523	0.435493	Cd38/Ppp1r9a	2	BP
GO:0060337	type I interferon signaling pathway	2/533	33/23239	0.1747	0.49523	0.435493	Ifitm2/Ifitm6	2	BP
GO:0071357	cellular response to type I interferon	2/533	33/23239	0.1747	0.49523	0.435493	Ifitm2/Ifitm6	2	BP
GO:0086091	regulation of heart rate by cardiac conduction	2/533	33/23239	0.1747	0.49523	0.435493	Cav1/Scn1b	2	BP
GO:1902895	positive regulation of miRNA transcription	2/533	33/23239	0.1747	0.49523	0.435493	Gnl3/Smad1	2	BP
GO:0016570	histone modification	13/533	422/23239	0.17472	0.49523	0.435493	Atm/Ppm1f/Dcaf1/Prmt3/Jdp2/Prmt6/Taf6l/Dot1l/Nap1l2/Tet1/Uhrf1/Eny2/Gfi1	13	BP
GO:0140014	mitotic nuclear division	9/533	272/23239	0.17488	0.495326	0.435578	Atm/Cd28/Cul9/Nek6/Cenpc1/Cit/Cdt1/Riok2/Mad2l1	9	BP
GO:0007189	adenylate cyclase-activating G protein-coupled receptor signaling pathway	5/533	129/23239	0.17533	0.495888	0.436072	Adrb1/Ptger4/Adgrl1/Adora2b/Cxcl10	5	BP
GO:0030218	erythrocyte differentiation	5/533	129/23239	0.17533	0.495888	0.436072	Alas2/Med1/Isg15/Lyar/Slc11a2	5	BP
GO:0043331	response to dsRNA	3/533	63/23239	0.175662	0.496468	0.436583	Card9/Cav1/Tlr3	3	BP
GO:0030879	mammary gland development	6/533	164/23239	0.176014	0.497106	0.437143	Med1/Ptch1/Cav1/Slc12a2/Ddr1/Hoxd9	6	BP
GO:0007254	JNK cascade	7/533	200/23239	0.177273	0.500303	0.439954	Card9/Trf/Cd40lg/Dusp22/Ptger4/Tlr3/Fcer1a	7	BP
GO:0031058	positive regulation of histone modification	4/533	96/23239	0.178825	0.503602	0.442856	Atm/Jdp2/Nap1l2/Tet1	4	BP
GO:0035710	CD4-positive, alpha-beta T cell activation	4/533	96/23239	0.178825	0.503602	0.442856	Smad7/Ptger4/Il6/Rorc	4	BP
GO:0045921	positive regulation of exocytosis	4/533	96/23239	0.178825	0.503602	0.442856	Cd177/Adora2b/Il13/Fcer1a	4	BP
GO:0061041	regulation of wound healing	5/533	130/23239	0.179177	0.50423	0.443408	Apoe/Cav1/Capn3/Ptger4/Phldb2	5	BP
GO:0050770	regulation of axonogenesis	7/533	201/23239	0.180328	0.507108	0.445939	Apoe/Fn1/Olfm1/Ryk/Ephb2/Sema6c/Cxcl12	7	BP
GO:0007566	embryo implantation	3/533	64/23239	0.181387	0.509554	0.44809	Atr/Ddr1/Cdh1	3	BP
GO:0048285	organelle fission	14/533	464/23239	0.182247	0.509554	0.44809	Atm/Cd28/Cul9/Nek6/Cenpc1/Cit/Acot8/Cdt1/Riok2/Pex11b/Blm/Rnf212/Mad2l1/Mlh1	14	BP
GO:0002428	antigen processing and presentation of peptide antigen via MHC class Ib	2/533	34/23239	0.182966	0.509554	0.44809	H2-Q9/H2-Q2	2	BP
GO:0002675	positive regulation of acute inflammatory response	2/533	34/23239	0.182966	0.509554	0.44809	Il6/Fcer1a	2	BP
GO:0009072	aromatic amino acid family metabolic process	2/533	34/23239	0.182966	0.509554	0.44809	Haao/Tph2	2	BP
GO:0032735	positive regulation of interleukin-12 production	2/533	34/23239	0.182966	0.509554	0.44809	Cd40lg/Tlr3	2	BP
GO:0033146	regulation of intracellular estrogen receptor signaling pathway	2/533	34/23239	0.182966	0.509554	0.44809	Med1/Ufsp2	2	BP
GO:1900087	positive regulation of G1/S transition of mitotic cell cycle	2/533	34/23239	0.182966	0.509554	0.44809	Lsm11/Ube2e2	2	BP
GO:1901976	regulation of cell cycle checkpoint	2/533	34/23239	0.182966	0.509554	0.44809	Cdt1/Mad2l1	2	BP
GO:1902116	negative regulation of organelle assembly	2/533	34/23239	0.182966	0.509554	0.44809	Tchp/Odf2l	2	BP
GO:1903427	negative regulation of reactive oxygen species biosynthetic process	2/533	34/23239	0.182966	0.509554	0.44809	Cav1/Epor	2	BP
GO:2000406	positive regulation of T cell migration	2/533	34/23239	0.182966	0.509554	0.44809	Cxcl10/Cxcl12	2	BP
GO:0035023	regulation of Rho protein signal transduction	5/533	131/23239	0.183054	0.509554	0.44809	Apoe/Gpr174/Arhgef37/Prag1/Arhgef16	5	BP
GO:0006641	triglyceride metabolic process	4/533	97/23239	0.183398	0.509554	0.44809	Apoe/Apoc1/Cav1/Gpam	4	BP
GO:0007584	response to nutrient	4/533	97/23239	0.183398	0.509554	0.44809	Med1/Gatm/Dntt/Folr1	4	BP
GO:0038061	NIK/NF-kappaB signaling	4/533	97/23239	0.183398	0.509554	0.44809	Cd14/Card10/Tlr3/Nlrc3	4	BP
GO:0048644	muscle organ morphogenesis	4/533	97/23239	0.183398	0.509554	0.44809	Med1/Smad7/Tcf15/Epor	4	BP
GO:1901293	nucleoside phosphate biosynthetic process	9/533	276/23239	0.185281	0.514423	0.452372	Haao/Khk/Ppat/Adora2b/Rrm2b/Shmt1/Dtymk/Ctps/Adcy10	9	BP
GO:0007369	gastrulation	6/533	167/23239	0.186246	0.516737	0.454406	Fn1/Phldb2/Ecsit/Tdgf1/Smad1/Epb41l5	6	BP
GO:0006855	xenobiotic transmembrane transport	3/533	65/23239	0.187161	0.517817	0.455356	Slc7a1/Slc47a1/Folr1	3	BP
GO:0009064	glutamine family amino acid metabolic process	3/533	65/23239	0.187161	0.517817	0.455356	Ppat/Asns/Ctps	3	BP
GO:0055117	regulation of cardiac muscle contraction	3/533	65/23239	0.187161	0.517817	0.455356	Adrb1/Smad7/Cav1	3	BP
GO:0060389	pathway-restricted SMAD protein phosphorylation	3/533	65/23239	0.187161	0.517817	0.455356	Smad7/Acvrl1/Emilin1	3	BP
GO:0045778	positive regulation of ossification	4/533	98/23239	0.188009	0.519432	0.456776	Isg15/Ltf/Ptger4/Smad1	4	BP
GO:0046427	positive regulation of receptor signaling pathway via JAK-STAT	4/533	98/23239	0.188009	0.519432	0.456776	Ptger4/Clcf1/Il6/Il13	4	BP
GO:1903708	positive regulation of hemopoiesis	7/533	204/23239	0.189626	0.523533	0.460382	Cd101/Il7r/Med1/Isg15/Cd40lg/Tespa1/Il6	7	BP
GO:0042254	ribosome biogenesis	9/533	278/23239	0.190583	0.524805	0.461501	Rplp0/Nsun5/Lyar/Riok2/Drosha/Tfb2m/Mettl15/Ipo4/Tsr2	9	BP
GO:0010466	negative regulation of peptidase activity	8/533	241/23239	0.190803	0.524805	0.461501	Ngp/Ltf/Il6/Hgf/Serpinb9b/Lamp3/Wfikkn2/Stfa1	8	BP
GO:0007099	centriole replication	2/533	35/23239	0.191287	0.524805	0.461501	Cep135/Cep295	2	BP
GO:0007143	female meiotic nuclear division	2/533	35/23239	0.191287	0.524805	0.461501	Atm/Mlh1	2	BP
GO:0009651	response to salt stress	2/533	35/23239	0.191287	0.524805	0.461501	Capn3/Xrcc5	2	BP
GO:0035909	aorta morphogenesis	2/533	35/23239	0.191287	0.524805	0.461501	Acvrl1/Efnb2	2	BP
GO:0045940	positive regulation of steroid metabolic process	2/533	35/23239	0.191287	0.524805	0.461501	Apoe/Adora2b	2	BP
GO:0046686	response to cadmium ion	2/533	35/23239	0.191287	0.524805	0.461501	Gsn/Haao	2	BP
GO:0048147	negative regulation of fibroblast proliferation	2/533	35/23239	0.191287	0.524805	0.461501	B4galt7/Nlrc3	2	BP
GO:0010771	negative regulation of cell morphogenesis involved in differentiation	4/533	99/23239	0.192656	0.524916	0.461599	Ryk/Cit/Ephb2/Sema6c	4	BP
GO:1902106	negative regulation of leukocyte differentiation	4/533	99/23239	0.192656	0.524916	0.461599	Fstl3/Inpp4b/Smad7/Clec2i	4	BP
GO:0051099	positive regulation of binding	7/533	205/23239	0.192768	0.524916	0.461599	Apoe/Txn1/Eif2s1/Cav1/Cdt1/Ddx11/Epb41l5	7	BP
GO:0045428	regulation of nitric oxide biosynthetic process	3/533	66/23239	0.192983	0.524916	0.461599	Cav1/Il6/Epor	3	BP
GO:0048168	regulation of neuronal synaptic plasticity	3/533	66/23239	0.192983	0.524916	0.461599	Syngr1/Shisa8/Ephb2	3	BP
GO:0048332	mesoderm morphogenesis	3/533	66/23239	0.192983	0.524916	0.461599	Ecsit/Smad1/Epb41l5	3	BP
GO:0051453	regulation of intracellular pH	3/533	66/23239	0.192983	0.524916	0.461599	Bcl2/Dmxl1/Gpr89	3	BP
GO:0051784	negative regulation of nuclear division	3/533	66/23239	0.192983	0.524916	0.461599	Atm/Cdt1/Mad2l1	3	BP
GO:0055081	anion homeostasis	3/533	66/23239	0.192983	0.524916	0.461599	Apoe/Slc12a2/Gpam	3	BP
GO:1901224	positive regulation of NIK/NF-kappaB signaling	3/533	66/23239	0.192983	0.524916	0.461599	Cd14/Card10/Tlr3	3	BP
GO:1904377	positive regulation of protein localization to cell periphery	3/533	66/23239	0.192983	0.524916	0.461599	Efcab7/Ephb2/Arhgef16	3	BP
GO:2000779	regulation of double-strand break repair	3/533	66/23239	0.192983	0.524916	0.461599	Zfp365/Ddx11/Blm	3	BP
GO:0032874	positive regulation of stress-activated MAPK cascade	6/533	169/23239	0.193194	0.524916	0.461599	Card9/Trf/Cd40lg/Dusp22/Tlr3/Fcer1a	6	BP
GO:0035150	regulation of tube size	6/533	169/23239	0.193194	0.524916	0.461599	Apoe/Adrb1/Cav1/Comp/Cd38/Adora2b	6	BP
GO:0009314	response to radiation	12/533	393/23239	0.194384	0.5258	0.462376	Bcl2/Txn1/Atm/Eif2s1/Grm6/Atr/Xrcc5/Rev1/Hyal2/Rdh11/Blm/Mettl3	12	BP
GO:2000027	regulation of animal organ morphogenesis	7/533	206/23239	0.195931	0.5258	0.462376	Bcl2/Med1/Nfib/Ryk/Hgf/Cdh1/Sulf1	7	BP
GO:0006936	muscle contraction	9/533	280/23239	0.195949	0.5258	0.462376	Adrb1/Smad7/Cav1/Ptger4/Scn1b/Comp/Cd38/Adora2b/Sulf1	9	BP
GO:0070304	positive regulation of stress-activated protein kinase signaling cascade	6/533	170/23239	0.196704	0.5258	0.462376	Card9/Trf/Cd40lg/Dusp22/Tlr3/Fcer1a	6	BP
GO:0006766	vitamin metabolic process	3/533	67/23239	0.198849	0.5258	0.462376	Folr1/Shmt1/Gfi1	3	BP
GO:0046635	positive regulation of alpha-beta T cell activation	3/533	67/23239	0.198849	0.5258	0.462376	Cd28/Il6/Blm	3	BP
GO:0048002	antigen processing and presentation of peptide antigen	3/533	67/23239	0.198849	0.5258	0.462376	H2-Q9/Mr1/H2-Q2	3	BP
GO:0050771	negative regulation of axonogenesis	3/533	67/23239	0.198849	0.5258	0.462376	Ryk/Ephb2/Sema6c	3	BP
GO:0051057	positive regulation of small GTPase mediated signal transduction	3/533	67/23239	0.198849	0.5258	0.462376	Gpr174/Prag1/Frmd7	3	BP
GO:0060688	regulation of morphogenesis of a branching structure	3/533	67/23239	0.198849	0.5258	0.462376	Hgf/Cdh1/Sulf1	3	BP
GO:1905515	non-motile cilium assembly	3/533	67/23239	0.198849	0.5258	0.462376	Kif3a/Cep135/Ttbk2	3	BP
GO:0001562	response to protozoan	2/533	36/23239	0.199656	0.5258	0.462376	Iigp1/Il6	2	BP
GO:0003401	axis elongation	2/533	36/23239	0.199656	0.5258	0.462376	Med1/Rdh10	2	BP
GO:0009112	nucleobase metabolic process	2/533	36/23239	0.199656	0.5258	0.462376	Shmt1/Ctps	2	BP
GO:0014823	response to activity	2/533	36/23239	0.199656	0.5258	0.462376	Capn3/Gpam	2	BP
GO:0016601	Rac protein signal transduction	2/533	36/23239	0.199656	0.5258	0.462376	Wasf1/Rhou	2	BP
GO:0035115	embryonic forelimb morphogenesis	2/533	36/23239	0.199656	0.5258	0.462376	Rdh10/Hoxd9	2	BP
GO:0042092	type 2 immune response	2/533	36/23239	0.199656	0.5258	0.462376	Clcf1/Il6	2	BP
GO:0046839	phospholipid dephosphorylation	2/533	36/23239	0.199656	0.5258	0.462376	Inpp4b/Plpp1	2	BP
GO:0048169	regulation of long-term neuronal synaptic plasticity	2/533	36/23239	0.199656	0.5258	0.462376	Syngr1/Ephb2	2	BP
GO:0050919	negative chemotaxis	2/533	36/23239	0.199656	0.5258	0.462376	Ryk/Sema6c	2	BP
GO:0051482	positive regulation of cytosolic calcium ion concentration involved in phospholipase C-activating G protein-coupled signaling pathway	2/533	36/23239	0.199656	0.5258	0.462376	Gpr174/Gna15	2	BP
GO:0098534	centriole assembly	2/533	36/23239	0.199656	0.5258	0.462376	Cep135/Cep295	2	BP
GO:2000273	positive regulation of signaling receptor activity	2/533	36/23239	0.199656	0.5258	0.462376	Med1/Ephb2	2	BP
GO:0006403	RNA localization	6/533	171/23239	0.200238	0.5258	0.462376	Atm/Pnpt1/Atr/Nup85/Riok2/Eny2	6	BP
GO:0000077	DNA damage checkpoint signaling	4/533	101/23239	0.202057	0.5258	0.462376	Atm/Atr/Blm/Dot1l	4	BP
GO:0021549	cerebellum development	4/533	101/23239	0.202057	0.5258	0.462376	Zfp365/Pcnt/Atxn2/Ttbk2	4	BP
GO:0051651	maintenance of location in cell	4/533	101/23239	0.202057	0.5258	0.462376	Apoe/Gsn/Txn1/Cav1	4	BP
GO:0019935	cyclic-nucleotide-mediated signaling	7/533	208/23239	0.202318	0.5258	0.462376	Apoe/Rundc3a/Adrb1/Ptger4/Adgrl1/Adora2b/Cxcl10	7	BP
GO:0050921	positive regulation of chemotaxis	5/533	136/23239	0.202889	0.5258	0.462376	Fn1/Ppm1f/Cxcl10/S100a14/Cxcl12	5	BP
GO:0051402	neuron apoptotic process	9/533	283/23239	0.204118	0.5258	0.462376	Apoe/Bcl2/Atm/Egln3/Clcf1/Cit/Ddit3/Epor/Trim2	9	BP
GO:0032418	lysosome localization	3/533	68/23239	0.204757	0.5258	0.462376	Adora2b/Il13/Fcer1a	3	BP
GO:0045576	mast cell activation	3/533	68/23239	0.204757	0.5258	0.462376	Adora2b/Il13/Fcer1a	3	BP
GO:0050886	endocrine process	4/533	102/23239	0.206808	0.5258	0.462376	Adrb1/Rab11fip5/Cpa3/Ren1	4	BP
GO:0016358	dendrite development	9/533	284/23239	0.206872	0.5258	0.462376	Apoe/Zfp365/Prmt3/Cit/Ctnnd2/Ephb2/Ppp1r9a/Slc11a2/Elavl4	9	BP
GO:0016571	histone methylation	5/533	137/23239	0.206941	0.5258	0.462376	Prmt3/Prmt6/Dot1l/Tet1/Gfi1	5	BP
GO:0002091	negative regulation of receptor internalization	1/533	10/23239	0.207111	0.5258	0.462376	Atxn2	1	BP
GO:0006000	fructose metabolic process	1/533	10/23239	0.207111	0.5258	0.462376	Khk	1	BP
GO:0006658	phosphatidylserine metabolic process	1/533	10/23239	0.207111	0.5258	0.462376	Serinc2	1	BP
GO:0007220	Notch receptor processing	1/533	10/23239	0.207111	0.5258	0.462376	Aph1c	1	BP
GO:0007603	phototransduction, visible light	1/533	10/23239	0.207111	0.5258	0.462376	Rdh11	1	BP
GO:0009129	pyrimidine nucleoside monophosphate metabolic process	1/533	10/23239	0.207111	0.5258	0.462376	Shmt1	1	BP
GO:0009209	pyrimidine ribonucleoside triphosphate biosynthetic process	1/533	10/23239	0.207111	0.5258	0.462376	Ctps	1	BP
GO:0010042	response to manganese ion	1/533	10/23239	0.207111	0.5258	0.462376	Slc11a2	1	BP
GO:0010587	miRNA catabolic process	1/533	10/23239	0.207111	0.5258	0.462376	Pnpt1	1	BP
GO:0010838	positive regulation of keratinocyte proliferation	1/533	10/23239	0.207111	0.5258	0.462376	Stxbp4	1	BP
GO:0014010	Schwann cell proliferation	1/533	10/23239	0.207111	0.5258	0.462376	Ascl2	1	BP
GO:0016264	gap junction assembly	1/533	10/23239	0.207111	0.5258	0.462376	Cav1	1	BP
GO:0021800	cerebral cortex tangential migration	1/533	10/23239	0.207111	0.5258	0.462376	Fbxo45	1	BP
GO:0033572	transferrin transport	1/533	10/23239	0.207111	0.5258	0.462376	Myo1b	1	BP
GO:0034145	positive regulation of toll-like receptor 4 signaling pathway	1/533	10/23239	0.207111	0.5258	0.462376	Ltf	1	BP
GO:0034380	high-density lipoprotein particle assembly	1/533	10/23239	0.207111	0.5258	0.462376	Apoe	1	BP
GO:0034454	microtubule anchoring at centrosome	1/533	10/23239	0.207111	0.5258	0.462376	Kif3a	1	BP
GO:0035907	dorsal aorta development	1/533	10/23239	0.207111	0.5258	0.462376	Acvrl1	1	BP
GO:0043201	response to leucine	1/533	10/23239	0.207111	0.5258	0.462376	Sesn3	1	BP
GO:0043497	regulation of protein heterodimerization activity	1/533	10/23239	0.207111	0.5258	0.462376	Bcl2	1	BP
GO:0044154	histone H3-K14 acetylation	1/533	10/23239	0.207111	0.5258	0.462376	Nap1l2	1	BP
GO:0044793	negative regulation by host of viral process	1/533	10/23239	0.207111	0.5258	0.462376	Ltf	1	BP
GO:0045602	negative regulation of endothelial cell differentiation	1/533	10/23239	0.207111	0.5258	0.462376	Acvrl1	1	BP
GO:0045762	positive regulation of adenylate cyclase activity	1/533	10/23239	0.207111	0.5258	0.462376	Adrb1	1	BP
GO:0046543	development of secondary female sexual characteristics	1/533	10/23239	0.207111	0.5258	0.462376	Med1	1	BP
GO:0048703	embryonic viscerocranium morphogenesis	1/533	10/23239	0.207111	0.5258	0.462376	Rdh10	1	BP
GO:0051001	negative regulation of nitric-oxide synthase activity	1/533	10/23239	0.207111	0.5258	0.462376	Cav1	1	BP
GO:0051014	actin filament severing	1/533	10/23239	0.207111	0.5258	0.462376	Gsn	1	BP
GO:0051095	regulation of helicase activity	1/533	10/23239	0.207111	0.5258	0.462376	Pot1a	1	BP
GO:0051823	regulation of synapse structural plasticity	1/533	10/23239	0.207111	0.5258	0.462376	Ppp1r9a	1	BP
GO:0051971	positive regulation of transmission of nerve impulse	1/533	10/23239	0.207111	0.5258	0.462376	Il6	1	BP
GO:0055091	phospholipid homeostasis	1/533	10/23239	0.207111	0.5258	0.462376	Gpam	1	BP
GO:0060379	cardiac muscle cell myoblast differentiation	1/533	10/23239	0.207111	0.5258	0.462376	Prickle1	1	BP
GO:0060513	prostatic bud formation	1/533	10/23239	0.207111	0.5258	0.462376	Sulf1	1	BP
GO:0061626	pharyngeal arch artery morphogenesis	1/533	10/23239	0.207111	0.5258	0.462376	Folr1	1	BP
GO:0070257	positive regulation of mucus secretion	1/533	10/23239	0.207111	0.5258	0.462376	Ptger4	1	BP
GO:0070391	response to lipoteichoic acid	1/533	10/23239	0.207111	0.5258	0.462376	Cd14	1	BP
GO:0071223	cellular response to lipoteichoic acid	1/533	10/23239	0.207111	0.5258	0.462376	Cd14	1	BP
GO:0071233	cellular response to leucine	1/533	10/23239	0.207111	0.5258	0.462376	Sesn3	1	BP
GO:0072203	cell proliferation involved in metanephros development	1/533	10/23239	0.207111	0.5258	0.462376	Ptch1	1	BP
GO:0090129	positive regulation of synapse maturation	1/533	10/23239	0.207111	0.5258	0.462376	Adgrl1	1	BP
GO:0090209	negative regulation of triglyceride metabolic process	1/533	10/23239	0.207111	0.5258	0.462376	Apoe	1	BP
GO:0097113	AMPA glutamate receptor clustering	1/533	10/23239	0.207111	0.5258	0.462376	Apoe	1	BP
GO:1900221	regulation of amyloid-beta clearance	1/533	10/23239	0.207111	0.5258	0.462376	Apoe	1	BP
GO:1901838	positive regulation of transcription of nucleolar large rRNA by RNA polymerase I	1/533	10/23239	0.207111	0.5258	0.462376	Ddx11	1	BP
GO:1903365	regulation of fear response	1/533	10/23239	0.207111	0.5258	0.462376	Apoe	1	BP
GO:1903431	positive regulation of cell maturation	1/533	10/23239	0.207111	0.5258	0.462376	Bcl2	1	BP
GO:1903978	regulation of microglial cell activation	1/533	10/23239	0.207111	0.5258	0.462376	Atm	1	BP
GO:1904526	regulation of microtubule binding	1/533	10/23239	0.207111	0.5258	0.462376	Ttbk2	1	BP
GO:1904667	negative regulation of ubiquitin protein ligase activity	1/533	10/23239	0.207111	0.5258	0.462376	Mad2l1	1	BP
GO:1905097	regulation of guanyl-nucleotide exchange factor activity	1/533	10/23239	0.207111	0.5258	0.462376	Eif2s1	1	BP
GO:1905820	positive regulation of chromosome separation	1/533	10/23239	0.207111	0.5258	0.462376	Cdt1	1	BP
GO:1990253	cellular response to leucine starvation	1/533	10/23239	0.207111	0.5258	0.462376	Sesn3	1	BP
GO:2000644	regulation of receptor catabolic process	1/533	10/23239	0.207111	0.5258	0.462376	Apoe	1	BP
GO:2000822	regulation of behavioral fear response	1/533	10/23239	0.207111	0.5258	0.462376	Apoe	1	BP
GO:0007259	receptor signaling pathway via JAK-STAT	6/533	173/23239	0.207376	0.5258	0.462376	Cav1/Ptger4/Clcf1/Il6/Il13/Dot1l	6	BP
GO:0009612	response to mechanical stimulus	6/533	173/23239	0.207376	0.5258	0.462376	Cav1/Slc12a2/Ptger4/Smpd2/Cxcl12/Gfi1	6	BP
GO:0002369	T cell cytokine production	2/533	37/23239	0.208068	0.5258	0.462376	Smad7/Il6	2	BP
GO:0009069	serine family amino acid metabolic process	2/533	37/23239	0.208068	0.5258	0.462376	Mpst/Shmt1	2	BP
GO:0010831	positive regulation of myotube differentiation	2/533	37/23239	0.208068	0.5258	0.462376	Bcl2/Cxcl12	2	BP
GO:0016233	telomere capping	2/533	37/23239	0.208068	0.5258	0.462376	Atm/Pot1a	2	BP
GO:0033028	myeloid cell apoptotic process	2/533	37/23239	0.208068	0.5258	0.462376	Bcl2/Il6	2	BP
GO:0042398	cellular modified amino acid biosynthetic process	2/533	37/23239	0.208068	0.5258	0.462376	Gatm/Chdh	2	BP
GO:0042987	amyloid precursor protein catabolic process	2/533	37/23239	0.208068	0.5258	0.462376	Apoe/Olfm1	2	BP
GO:0044331	cell-cell adhesion mediated by cadherin	2/533	37/23239	0.208068	0.5258	0.462376	Ppm1f/Cdh1	2	BP
GO:0045684	positive regulation of epidermis development	2/533	37/23239	0.208068	0.5258	0.462376	Med1/Ptch1	2	BP
GO:0086065	cell communication involved in cardiac conduction	2/533	37/23239	0.208068	0.5258	0.462376	Cav1/Scn1b	2	BP
GO:1901385	regulation of voltage-gated calcium channel activity	2/533	37/23239	0.208068	0.5258	0.462376	S100a1/Cacnb1	2	BP
GO:1905209	positive regulation of cardiocyte differentiation	2/533	37/23239	0.208068	0.5258	0.462376	Adrb1/Efnb2	2	BP
GO:0006869	lipid transport	10/533	323/23239	0.209815	0.5258	0.462376	Apoe/Apoc1/Ptch1/Cav1/Ren1/Spns3/Arv1/Fabp4/Osbpl6/Atp9a	10	BP
GO:0006305	DNA alkylation	3/533	69/23239	0.210706	0.5258	0.462376	N6amt1/Hells/Tet1	3	BP
GO:0006306	DNA methylation	3/533	69/23239	0.210706	0.5258	0.462376	N6amt1/Hells/Tet1	3	BP
GO:0045669	positive regulation of osteoblast differentiation	3/533	69/23239	0.210706	0.5258	0.462376	Ltf/Ptger4/Smad1	3	BP
GO:0048146	positive regulation of fibroblast proliferation	3/533	69/23239	0.210706	0.5258	0.462376	Fn1/Il13/Tdgf1	3	BP
GO:0070192	chromosome organization involved in meiotic cell cycle	3/533	69/23239	0.210706	0.5258	0.462376	Atm/Rnf212/Mlh1	3	BP
GO:0071166	ribonucleoprotein complex localization	3/533	69/23239	0.210706	0.5258	0.462376	Nup85/Riok2/Eny2	3	BP
GO:0006479	protein methylation	6/533	174/23239	0.210979	0.5258	0.462376	N6amt1/Prmt3/Prmt6/Dot1l/Tet1/Gfi1	6	BP
GO:0008213	protein alkylation	6/533	174/23239	0.210979	0.5258	0.462376	N6amt1/Prmt3/Prmt6/Dot1l/Tet1/Gfi1	6	BP
GO:0035148	tube formation	6/533	174/23239	0.210979	0.5258	0.462376	Nfib/Ptch1/Prickle1/Tulp3/Folr1/Cdh1	6	BP
GO:0001657	ureteric bud development	4/533	103/23239	0.211591	0.5258	0.462376	Bcl2/Smad7/Ptch1/Smad1	4	BP
GO:0006986	response to unfolded protein	4/533	103/23239	0.211591	0.5258	0.462376	Chac1/Atf3/Comp/Ddit3	4	BP
GO:0009953	dorsal/ventral pattern formation	4/533	103/23239	0.211591	0.5258	0.462376	Ptch1/Kif3a/Tulp3/Ddit3	4	BP
GO:0072163	mesonephric epithelium development	4/533	103/23239	0.211591	0.5258	0.462376	Bcl2/Smad7/Ptch1/Smad1	4	BP
GO:0072164	mesonephric tubule development	4/533	103/23239	0.211591	0.5258	0.462376	Bcl2/Smad7/Ptch1/Smad1	4	BP
GO:1903825	organic acid transmembrane transport	4/533	103/23239	0.211591	0.5258	0.462376	Slc7a1/Slc5a6/Folr1/Slc7a6	4	BP
GO:1905039	carboxylic acid transmembrane transport	4/533	103/23239	0.211591	0.5258	0.462376	Slc7a1/Slc5a6/Folr1/Slc7a6	4	BP
GO:0016054	organic acid catabolic process	7/533	211/23239	0.212046	0.5258	0.462376	Npl/Ppat/Acot8/Hyal2/Shmt1/Echdc2/Acot2	7	BP
GO:0046395	carboxylic acid catabolic process	7/533	211/23239	0.212046	0.5258	0.462376	Npl/Ppat/Acot8/Hyal2/Shmt1/Echdc2/Acot2	7	BP
GO:0007548	sex differentiation	9/533	286/23239	0.212425	0.5258	0.462376	Bcl2/Atm/Zfx/Ptger4/Ren1/Bik/Dmrta1/Rdh10/Col9a3	9	BP
GO:0008202	steroid metabolic process	9/533	286/23239	0.212425	0.5258	0.462376	Apoe/Med1/Apoc1/Adora2b/Cyp3a13/Akr1c13/Arv1/Rorc/Gfi1	9	BP
GO:0005996	monosaccharide metabolic process	8/533	249/23239	0.214386	0.5258	0.462376	Atf3/Fam3c/Khk/Il6/Ncoa2/Rorc/Dyrk2/Ppp1r3e	8	BP
GO:0032868	response to insulin	7/533	212/23239	0.215326	0.5258	0.462376	Sesn3/Appl1/Khk/Stxbp4/Gpam/Ggh/Irs3	7	BP
GO:0007043	cell-cell junction assembly	4/533	104/23239	0.216405	0.5258	0.462376	Cav1/Ctnnd2/Rhoc/Cdh1	4	BP
GO:0030316	osteoclast differentiation	4/533	104/23239	0.216405	0.5258	0.462376	Fstl3/Inpp4b/Trf/Clec2i	4	BP
GO:0032414	positive regulation of ion transmembrane transporter activity	4/533	104/23239	0.216405	0.5258	0.462376	S100a1/Adrb1/Cnksr3/Ephb2	4	BP
GO:0002475	antigen processing and presentation via MHC class Ib	2/533	38/23239	0.216515	0.5258	0.462376	H2-Q9/H2-Q2	2	BP
GO:0002483	antigen processing and presentation of endogenous peptide antigen	2/533	38/23239	0.216515	0.5258	0.462376	H2-Q9/H2-Q2	2	BP
GO:0009620	response to fungus	2/533	38/23239	0.216515	0.5258	0.462376	Card9/Ltf	2	BP
GO:0016339	calcium-dependent cell-cell adhesion via plasma membrane cell adhesion molecules	2/533	38/23239	0.216515	0.5258	0.462376	Pcdhga12/Cdh1	2	BP
GO:0043368	positive T cell selection	2/533	38/23239	0.216515	0.5258	0.462376	Bcl2/Il6	2	BP
GO:0045622	regulation of T-helper cell differentiation	2/533	38/23239	0.216515	0.5258	0.462376	Smad7/Il6	2	BP
GO:0046460	neutral lipid biosynthetic process	2/533	38/23239	0.216515	0.5258	0.462376	Plpp1/Gpam	2	BP
GO:0046463	acylglycerol biosynthetic process	2/533	38/23239	0.216515	0.5258	0.462376	Plpp1/Gpam	2	BP
GO:0060251	regulation of glial cell proliferation	2/533	38/23239	0.216515	0.5258	0.462376	Il6/Ascl2	2	BP
GO:0070207	protein homotrimerization	2/533	38/23239	0.216515	0.5258	0.462376	Emilin1/Pnpt1	2	BP
GO:0070884	regulation of calcineurin-NFAT signaling cascade	2/533	38/23239	0.216515	0.5258	0.462376	Lmcd1/Dyrk2	2	BP
GO:0071542	dopaminergic neuron differentiation	2/533	38/23239	0.216515	0.5258	0.462376	Ryk/Cxcl12	2	BP
GO:0086004	regulation of cardiac muscle cell contraction	2/533	38/23239	0.216515	0.5258	0.462376	Adrb1/Cav1	2	BP
GO:0106056	regulation of calcineurin-mediated signaling	2/533	38/23239	0.216515	0.5258	0.462376	Lmcd1/Dyrk2	2	BP
GO:2000403	positive regulation of lymphocyte migration	2/533	38/23239	0.216515	0.5258	0.462376	Cxcl10/Cxcl12	2	BP
GO:0002251	organ or tissue specific immune response	3/533	70/23239	0.216691	0.5258	0.462376	Camp/Ltf/Il6	3	BP
GO:0002711	positive regulation of T cell mediated immunity	3/533	70/23239	0.216691	0.5258	0.462376	H2-Q9/H2-Q2/Il6	3	BP
GO:0006094	gluconeogenesis	3/533	70/23239	0.216691	0.5258	0.462376	Atf3/Fam3c/Il6	3	BP
GO:0010611	regulation of cardiac muscle hypertrophy	3/533	70/23239	0.216691	0.5258	0.462376	Adrb1/Akap1/Lmcd1	3	BP
GO:0042130	negative regulation of T cell proliferation	3/533	70/23239	0.216691	0.5258	0.462376	Btla/Il20rb/Clec4g	3	BP
GO:0048641	regulation of skeletal muscle tissue development	3/533	70/23239	0.216691	0.5258	0.462376	Bcl2/Capn3/Nr1d2	3	BP
GO:1990868	response to chemokine	3/533	70/23239	0.216691	0.5258	0.462376	Slc12a2/Cxcl10/Cxcl12	3	BP
GO:1990869	cellular response to chemokine	3/533	70/23239	0.216691	0.5258	0.462376	Slc12a2/Cxcl10/Cxcl12	3	BP
GO:2001259	positive regulation of cation channel activity	3/533	70/23239	0.216691	0.5258	0.462376	S100a1/Adrb1/Ephb2	3	BP
GO:0007626	locomotory behavior	8/533	250/23239	0.21741	0.5258	0.462376	Apoe/Grm6/Ncoa2/Lgi4/Hoxd9/Cxcl12/Elavl4/Mcoln3	8	BP
GO:0031098	stress-activated protein kinase signaling cascade	9/533	288/23239	0.218037	0.5258	0.462376	Card9/Trf/Cd40lg/Nek6/Dusp22/Ptger4/Hgf/Tlr3/Fcer1a	9	BP
GO:0000075	cell cycle checkpoint signaling	6/533	176/23239	0.218249	0.5258	0.462376	Atm/Atr/Cdt1/Blm/Dot1l/Mad2l1	6	BP
GO:0010951	negative regulation of endopeptidase activity	6/533	176/23239	0.218249	0.5258	0.462376	Ltf/Il6/Hgf/Serpinb9b/Lamp3/Stfa1	6	BP
GO:0048634	regulation of muscle organ development	6/533	176/23239	0.218249	0.5258	0.462376	Bcl2/Adrb1/Capn3/Il6/Efnb2/Nr1d2	6	BP
GO:0034101	erythrocyte homeostasis	5/533	140/23239	0.219251	0.5258	0.462376	Alas2/Med1/Isg15/Lyar/Slc11a2	5	BP
GO:0045667	regulation of osteoblast differentiation	5/533	140/23239	0.219251	0.5258	0.462376	Ltf/Ptch1/Ptger4/Tnn/Smad1	5	BP
GO:1990778	protein localization to cell periphery	10/533	327/23239	0.220331	0.5258	0.462376	Tspan33/Efcab7/Ptch1/Mal/Appl1/Tulp3/Ephb2/Ankrd9/Arhgef16/Cdh1	10	BP
GO:0048259	regulation of receptor-mediated endocytosis	4/533	105/23239	0.221249	0.5258	0.462376	Trf/Kif3a/Efnb2/Atxn2	4	BP
GO:0048704	embryonic skeletal system morphogenesis	4/533	105/23239	0.221249	0.5258	0.462376	Tulp3/Rdh10/Hoxb3/Hoxd9	4	BP
GO:1905269	positive regulation of chromatin organization	4/533	105/23239	0.221249	0.5258	0.462376	Atm/Jdp2/Nap1l2/Tet1	4	BP
GO:0001659	temperature homeostasis	6/533	177/23239	0.221916	0.5258	0.462376	Adrb1/Cav1/Gatm/Ddit3/Il13/Fabp4	6	BP
GO:0030641	regulation of cellular pH	3/533	71/23239	0.222712	0.5258	0.462376	Bcl2/Dmxl1/Gpr89	3	BP
GO:0045670	regulation of osteoclast differentiation	3/533	71/23239	0.222712	0.5258	0.462376	Fstl3/Inpp4b/Clec2i	3	BP
GO:0050433	regulation of catecholamine secretion	3/533	71/23239	0.222712	0.5258	0.462376	Kcna2/Adora2b/Cxcl12	3	BP
GO:0050810	regulation of steroid biosynthetic process	3/533	71/23239	0.222712	0.5258	0.462376	Apoe/Adora2b/Gfi1	3	BP
GO:0051851	modulation by host of symbiont process	3/533	71/23239	0.222712	0.5258	0.462376	Apoe/Camp/Ltf	3	BP
GO:0097327	response to antineoplastic agent	3/533	71/23239	0.222712	0.5258	0.462376	Ddx11/Blm/Cdh1	3	BP
GO:0001935	endothelial cell proliferation	5/533	141/23239	0.223404	0.5258	0.462376	Apoe/Cav1/Acvrl1/Cxcl12/Sulf1	5	BP
GO:0000959	mitochondrial RNA metabolic process	2/533	39/23239	0.224993	0.5258	0.462376	Pnpt1/Tfb2m	2	BP
GO:0002832	negative regulation of response to biotic stimulus	2/533	39/23239	0.224993	0.5258	0.462376	Ltf/Muc4	2	BP
GO:0010569	regulation of double-strand break repair via homologous recombination	2/533	39/23239	0.224993	0.5258	0.462376	Zfp365/Blm	2	BP
GO:0031076	embryonic camera-type eye development	2/533	39/23239	0.224993	0.5258	0.462376	Tulp3/Rdh10	2	BP
GO:0031279	regulation of cyclase activity	2/533	39/23239	0.224993	0.5258	0.462376	Adrb1/Adora2b	2	BP
GO:0031670	cellular response to nutrient	2/533	39/23239	0.224993	0.5258	0.462376	Med1/Folr1	2	BP
GO:0090049	regulation of cell migration involved in sprouting angiogenesis	2/533	39/23239	0.224993	0.5258	0.462376	Card10/Meox2	2	BP
GO:0097300	programmed necrotic cell death	2/533	39/23239	0.224993	0.5258	0.462376	Cav1/Tlr3	2	BP
GO:0098801	regulation of renal system process	2/533	39/23239	0.224993	0.5258	0.462376	Adrb1/Ptger4	2	BP
GO:1900015	regulation of cytokine production involved in inflammatory response	2/533	39/23239	0.224993	0.5258	0.462376	Il1r2/Nlrc3	2	BP
GO:2000008	regulation of protein localization to cell surface	2/533	39/23239	0.224993	0.5258	0.462376	Rab11fip5/Cdh1	2	BP
GO:2001025	positive regulation of response to drug	2/533	39/23239	0.224993	0.5258	0.462376	Ptger4/Cxcl12	2	BP
GO:0002138	retinoic acid biosynthetic process	1/533	11/23239	0.225304	0.5258	0.462376	Rdh10	1	BP
GO:0002676	regulation of chronic inflammatory response	1/533	11/23239	0.225304	0.5258	0.462376	Adora2b	1	BP
GO:0002756	MyD88-independent toll-like receptor signaling pathway	1/533	11/23239	0.225304	0.5258	0.462376	Tlr3	1	BP
GO:0002921	negative regulation of humoral immune response	1/533	11/23239	0.225304	0.5258	0.462376	Cd59b	1	BP
GO:0006054	N-acetylneuraminate metabolic process	1/533	11/23239	0.225304	0.5258	0.462376	Npl	1	BP
GO:0006072	glycerol-3-phosphate metabolic process	1/533	11/23239	0.225304	0.5258	0.462376	Gpam	1	BP
GO:0006171	cAMP biosynthetic process	1/533	11/23239	0.225304	0.5258	0.462376	Adcy10	1	BP
GO:0006266	DNA ligation	1/533	11/23239	0.225304	0.5258	0.462376	Lig3	1	BP
GO:0009208	pyrimidine ribonucleoside triphosphate metabolic process	1/533	11/23239	0.225304	0.5258	0.462376	Ctps	1	BP
GO:0010872	regulation of cholesterol esterification	1/533	11/23239	0.225304	0.5258	0.462376	Apoe	1	BP
GO:0014824	artery smooth muscle contraction	1/533	11/23239	0.225304	0.5258	0.462376	Cd38	1	BP
GO:0016102	diterpenoid biosynthetic process	1/533	11/23239	0.225304	0.5258	0.462376	Rdh10	1	BP
GO:0017085	response to insecticide	1/533	11/23239	0.225304	0.5258	0.462376	Scn1b	1	BP
GO:0019227	neuronal action potential propagation	1/533	11/23239	0.225304	0.5258	0.462376	Scn1b	1	BP
GO:0019511	peptidyl-proline hydroxylation	1/533	11/23239	0.225304	0.5258	0.462376	Egln3	1	BP
GO:0030948	negative regulation of vascular endothelial growth factor receptor signaling pathway	1/533	11/23239	0.225304	0.5258	0.462376	Emilin1	1	BP
GO:0031507	heterochromatin formation	1/533	11/23239	0.225304	0.5258	0.462376	Hells	1	BP
GO:0033603	positive regulation of dopamine secretion	1/533	11/23239	0.225304	0.5258	0.462376	Cxcl12	1	BP
GO:0033700	phospholipid efflux	1/533	11/23239	0.225304	0.5258	0.462376	Apoe	1	BP
GO:0034375	high-density lipoprotein particle remodeling	1/533	11/23239	0.225304	0.5258	0.462376	Apoe	1	BP
GO:0035999	tetrahydrofolate interconversion	1/533	11/23239	0.225304	0.5258	0.462376	Shmt1	1	BP
GO:0038063	collagen-activated tyrosine kinase receptor signaling pathway	1/533	11/23239	0.225304	0.5258	0.462376	Ddr1	1	BP
GO:0043471	regulation of cellular carbohydrate catabolic process	1/533	11/23239	0.225304	0.5258	0.462376	Ppp1r3e	1	BP
GO:0044557	relaxation of smooth muscle	1/533	11/23239	0.225304	0.5258	0.462376	Adora2b	1	BP
GO:0045876	positive regulation of sister chromatid cohesion	1/533	11/23239	0.225304	0.5258	0.462376	Ddx11	1	BP
GO:0045924	regulation of female receptivity	1/533	11/23239	0.225304	0.5258	0.462376	Ncoa2	1	BP
GO:0048262	determination of dorsal/ventral asymmetry	1/533	11/23239	0.225304	0.5258	0.462376	Ddit3	1	BP
GO:0048263	determination of dorsal identity	1/533	11/23239	0.225304	0.5258	0.462376	Ddit3	1	BP
GO:0048617	embryonic foregut morphogenesis	1/533	11/23239	0.225304	0.5258	0.462376	Epb41l5	1	BP
GO:0048845	venous blood vessel morphogenesis	1/533	11/23239	0.225304	0.5258	0.462376	Efnb2	1	BP
GO:0048934	peripheral nervous system neuron differentiation	1/533	11/23239	0.225304	0.5258	0.462376	Hoxd9	1	BP
GO:0048935	peripheral nervous system neuron development	1/533	11/23239	0.225304	0.5258	0.462376	Hoxd9	1	BP
GO:0060056	mammary gland involution	1/533	11/23239	0.225304	0.5258	0.462376	Cav1	1	BP
GO:0061309	cardiac neural crest cell development involved in outflow tract morphogenesis	1/533	11/23239	0.225304	0.5258	0.462376	Folr1	1	BP
GO:0071864	positive regulation of cell proliferation in bone marrow	1/533	11/23239	0.225304	0.5258	0.462376	Il6	1	BP
GO:0072178	nephric duct morphogenesis	1/533	11/23239	0.225304	0.5258	0.462376	Efnb2	1	BP
GO:0072584	caveolin-mediated endocytosis	1/533	11/23239	0.225304	0.5258	0.462376	Cav1	1	BP
GO:0086103	G protein-coupled receptor signaling pathway involved in heart process	1/533	11/23239	0.225304	0.5258	0.462376	Cav1	1	BP
GO:0097084	vascular associated smooth muscle cell development	1/533	11/23239	0.225304	0.5258	0.462376	Comp	1	BP
GO:0097104	postsynaptic membrane assembly	1/533	11/23239	0.225304	0.5258	0.462376	Ephb2	1	BP
GO:0097264	self proteolysis	1/533	11/23239	0.225304	0.5258	0.462376	Capn3	1	BP
GO:0097688	glutamate receptor clustering	1/533	11/23239	0.225304	0.5258	0.462376	Apoe	1	BP
GO:0098870	action potential propagation	1/533	11/23239	0.225304	0.5258	0.462376	Scn1b	1	BP
GO:0098935	dendritic transport	1/533	11/23239	0.225304	0.5258	0.462376	Wasf1	1	BP
GO:0150077	regulation of neuroinflammatory response	1/533	11/23239	0.225304	0.5258	0.462376	Atm	1	BP
GO:1901072	glucosamine-containing compound catabolic process	1/533	11/23239	0.225304	0.5258	0.462376	Chil3	1	BP
GO:1902166	negative regulation of intrinsic apoptotic signaling pathway in response to DNA damage by p53 class mediator	1/533	11/23239	0.225304	0.5258	0.462376	Atad5	1	BP
GO:2000105	positive regulation of DNA-templated DNA replication	1/533	11/23239	0.225304	0.5258	0.462376	Cdt1	1	BP
GO:2000317	negative regulation of T-helper 17 type immune response	1/533	11/23239	0.225304	0.5258	0.462376	Smad7	1	BP
GO:2000320	negative regulation of T-helper 17 cell differentiation	1/533	11/23239	0.225304	0.5258	0.462376	Smad7	1	BP
GO:2000322	regulation of glucocorticoid receptor signaling pathway	1/533	11/23239	0.225304	0.5258	0.462376	Ncoa2	1	BP
GO:2000615	regulation of histone H3-K9 acetylation	1/533	11/23239	0.225304	0.5258	0.462376	Nap1l2	1	BP
GO:2001235	positive regulation of apoptotic signaling pathway	6/533	178/23239	0.225603	0.52602	0.46257	Gsn/Atf3/Cav1/Mal/Bik/Hyal2	6	BP
GO:0052548	regulation of endopeptidase activity	10/533	329/23239	0.225666	0.52602	0.46257	Gsn/Ltf/Ppm1f/Il6/Hgf/Serpinb9b/Lamp3/Cdh1/Slc11a2/Stfa1	10	BP
GO:0048738	cardiac muscle tissue development	8/533	253/23239	0.226578	0.527798	0.464133	Med1/Adrb1/Smad7/Cby1/Efnb2/Epor/Tdgf1/Smad1	8	BP
GO:0003002	regionalization	11/533	368/23239	0.226697	0.527798	0.464133	Atm/Ptch1/Kif3a/Meox2/Tcf15/Tulp3/Ddit3/Hoxb3/Tdgf1/Hoxd9/Epb41l5	11	BP
GO:0007292	female gamete generation	5/533	142/23239	0.22758	0.528603	0.464841	Bcl2/Atm/Zfx/Mlh1/Taf4b	5	BP
GO:0034614	cellular response to reactive oxygen species	5/533	142/23239	0.22758	0.528603	0.464841	Prdx5/Txn1/Il6/Hgf/Epor	5	BP
GO:0045216	cell-cell junction organization	5/533	142/23239	0.22758	0.528603	0.464841	Cd177/Cav1/Ctnnd2/Rhoc/Cdh1	5	BP
GO:1901991	negative regulation of mitotic cell cycle phase transition	5/533	142/23239	0.22758	0.528603	0.464841	Bcl2/Atm/Cdt1/Blm/Mad2l1	5	BP
GO:0014743	regulation of muscle hypertrophy	3/533	72/23239	0.228765	0.530418	0.466437	Adrb1/Akap1/Lmcd1	3	BP
GO:0031060	regulation of histone methylation	3/533	72/23239	0.228765	0.530418	0.466437	Prmt6/Tet1/Gfi1	3	BP
GO:0048645	animal organ formation	3/533	72/23239	0.228765	0.530418	0.466437	Rdh10/Folr1/Sulf1	3	BP
GO:0045666	positive regulation of neuron differentiation	13/533	447/23239	0.229174	0.530788	0.466762	Apoe/Fn1/Bcl2/Tcf12/Scn1b/Il6/Hgf/Nckipsd/Ppp1r9a/Epor/Nap1l2/Cxcl12/Elavl4	13	BP
GO:0001503	ossification	11/533	369/23239	0.229238	0.530788	0.466762	Bcl2/Fstl3/Dhrs3/Isg15/Ltf/Ptch1/Ptger4/Comp/Kremen1/Tnn/Smad1	11	BP
GO:0051209	release of sequestered calcium ion into cytosol	4/533	107/23239	0.23102	0.530788	0.466762	Capn3/Ddit3/Cxcl10/Il13	4	BP
GO:0014013	regulation of gliogenesis	5/533	143/23239	0.231779	0.530788	0.466762	Zfp365/Trf/Clcf1/Il6/Ascl2	5	BP
GO:0072073	kidney epithelium development	5/533	143/23239	0.231779	0.530788	0.466762	Bcl2/Smad7/Ptch1/Efnb2/Smad1	5	BP
GO:0051403	stress-activated MAPK cascade	8/533	255/23239	0.232766	0.530788	0.466762	Card9/Trf/Cd40lg/Dusp22/Ptger4/Hgf/Tlr3/Fcer1a	8	BP
GO:0048568	embryonic organ development	14/533	488/23239	0.23294	0.530788	0.466762	Med1/Ptch1/Kif3a/Pcnt/Tulp3/Rdh10/Folr1/Ascl2/Ephb2/Hoxb3/Ttbk2/Hoxd9/Sh2b3/Gfi1	14	BP
GO:0035051	cardiocyte differentiation	6/533	180/23239	0.233036	0.530788	0.466762	Adrb1/Prickle1/Cby1/Folr1/Efnb2/Tdgf1	6	BP
GO:0010559	regulation of glycoprotein biosynthetic process	2/533	40/23239	0.233494	0.530788	0.466762	Bcl2/Acot8	2	BP
GO:0034105	positive regulation of tissue remodeling	2/533	40/23239	0.233494	0.530788	0.466762	Trf/Ptger4	2	BP
GO:0046164	alcohol catabolic process	2/533	40/23239	0.233494	0.530788	0.466762	Apoe/Inpp4b	2	BP
GO:0050435	amyloid-beta metabolic process	2/533	40/23239	0.233494	0.530788	0.466762	Apoe/Olfm1	2	BP
GO:1902622	regulation of neutrophil migration	2/533	40/23239	0.233494	0.530788	0.466762	Ptger4/Jam3	2	BP
GO:2000279	negative regulation of DNA biosynthetic process	2/533	40/23239	0.233494	0.530788	0.466762	Acvrl1/Pot1a	2	BP
GO:0007281	germ cell development	10/533	332/23239	0.233762	0.530788	0.466762	Bcl2/Atm/Zfx/Ttll1/Six5/Xlr/Cxcl12/Mlh1/Taf4b/Jam3	10	BP
GO:0006720	isoprenoid metabolic process	3/533	73/23239	0.234849	0.530788	0.466762	Dhrs3/Rdh10/Rdh11	3	BP
GO:0019319	hexose biosynthetic process	3/533	73/23239	0.234849	0.530788	0.466762	Atf3/Fam3c/Il6	3	BP
GO:0019731	antibacterial humoral response	3/533	73/23239	0.234849	0.530788	0.466762	Camp/Ltf/Jchain	3	BP
GO:0046883	regulation of hormone secretion	9/533	294/23239	0.235209	0.530788	0.466762	Rab11fip5/Ptger4/Ren1/Cd38/Clcf1/Il6/Stxbp4/Ica1/Eny2	9	BP
GO:0043523	regulation of neuron apoptotic process	8/533	256/23239	0.235883	0.530788	0.466762	Apoe/Bcl2/Atm/Egln3/Clcf1/Ddit3/Epor/Trim2	8	BP
GO:0001910	regulation of leukocyte mediated cytotoxicity	4/533	108/23239	0.235945	0.530788	0.466762	Il7r/H2-Q9/H2-Q2/Muc4	4	BP
GO:0015844	monoamine transport	4/533	108/23239	0.235945	0.530788	0.466762	Kcna2/Adora2b/Cxcl12/Fcer1a	4	BP
GO:0030183	B cell differentiation	5/533	144/23239	0.236001	0.530788	0.466762	Bcl2/Atm/Cd40lg/Dcaf1/Clcf1	5	BP
GO:0048015	phosphatidylinositol-mediated signaling	5/533	144/23239	0.236001	0.530788	0.466762	Gsn/Cd28/Slc9a3r2/Hgf/Nlrc3	5	BP
GO:0055067	monovalent inorganic cation homeostasis	5/533	144/23239	0.236001	0.530788	0.466762	Bcl2/Dmxl1/Slc12a2/Ptger4/Gpr89	5	BP
GO:0071466	cellular response to xenobiotic stimulus	5/533	144/23239	0.236001	0.530788	0.466762	Gstm5/N6amt1/Akr1c13/Cyp2u1/Rorc	5	BP
GO:0010769	regulation of cell morphogenesis involved in differentiation	10/533	333/23239	0.236485	0.530788	0.466762	Apoe/Fn1/Olfm1/Ryk/Cit/Ephb2/Dock1/Ppp1r9a/Sema6c/Cxcl12	10	BP
GO:0046578	regulation of Ras protein signal transduction	7/533	219/23239	0.238787	0.530788	0.466762	Apoe/Tnk1/Gpr174/Arhgef37/Ephb2/Prag1/Arhgef16	7	BP
GO:0002237	response to molecule of bacterial origin	11/533	373/23239	0.239513	0.530788	0.466762	Cd14/Card9/Ltf/Wfdc21/Ptger4/Palm3/Plscr4/Il6/Cxcl10/Nlrc3/Gfi1	11	BP
GO:0001843	neural tube closure	4/533	109/23239	0.240895	0.530788	0.466762	Ptch1/Prickle1/Tulp3/Folr1	4	BP
GO:0002286	T cell activation involved in immune response	4/533	109/23239	0.240895	0.530788	0.466762	Smad7/Ptger4/Il6/Rorc	4	BP
GO:0051283	negative regulation of sequestering of calcium ion	4/533	109/23239	0.240895	0.530788	0.466762	Capn3/Ddit3/Cxcl10/Il13	4	BP
GO:0006809	nitric oxide biosynthetic process	3/533	74/23239	0.240962	0.530788	0.466762	Cav1/Il6/Epor	3	BP
GO:0031646	positive regulation of nervous system process	3/533	74/23239	0.240962	0.530788	0.466762	Trf/Il6/Hgf	3	BP
GO:0032652	regulation of interleukin-1 production	3/533	74/23239	0.240962	0.530788	0.466762	Il1r2/Ptger4/Nlrc3	3	BP
GO:0050432	catecholamine secretion	3/533	74/23239	0.240962	0.530788	0.466762	Kcna2/Adora2b/Cxcl12	3	BP
GO:0051881	regulation of mitochondrial membrane potential	3/533	74/23239	0.240962	0.530788	0.466762	Bcl2/Slc25a36/Ppa2	3	BP
GO:0001961	positive regulation of cytokine-mediated signaling pathway	2/533	41/23239	0.242013	0.530788	0.466762	Med1/Gfi1	2	BP
GO:0006953	acute-phase response	2/533	41/23239	0.242013	0.530788	0.466762	Fn1/Il6	2	BP
GO:0019883	antigen processing and presentation of endogenous antigen	2/533	41/23239	0.242013	0.530788	0.466762	H2-Q9/H2-Q2	2	BP
GO:0038202	TORC1 signaling	2/533	41/23239	0.242013	0.530788	0.466762	Atm/Sesn3	2	BP
GO:0046825	regulation of protein export from nucleus	2/533	41/23239	0.242013	0.530788	0.466762	Txn1/Riok2	2	BP
GO:0048246	macrophage chemotaxis	2/533	41/23239	0.242013	0.530788	0.466762	Nup85/Cklf	2	BP
GO:0051339	regulation of lyase activity	2/533	41/23239	0.242013	0.530788	0.466762	Adrb1/Adora2b	2	BP
GO:0086009	membrane repolarization	2/533	41/23239	0.242013	0.530788	0.466762	Cav1/Scn1b	2	BP
GO:1903672	positive regulation of sprouting angiogenesis	2/533	41/23239	0.242013	0.530788	0.466762	S100a1/Smad1	2	BP
GO:2000404	regulation of T cell migration	2/533	41/23239	0.242013	0.530788	0.466762	Cxcl10/Cxcl12	2	BP
GO:2001258	negative regulation of cation channel activity	2/533	41/23239	0.242013	0.530788	0.466762	Cav1/Ephb2	2	BP
GO:1903531	negative regulation of secretion by cell	7/533	220/23239	0.242205	0.530788	0.466762	Fn1/Rab11fip5/Il1r2/Ptger4/Il6/Ppp1r9a/Eny2	7	BP
GO:0000963	mitochondrial RNA processing	1/533	12/23239	0.243081	0.530788	0.466762	Pnpt1	1	BP
GO:0001781	neutrophil apoptotic process	1/533	12/23239	0.243081	0.530788	0.466762	Il6	1	BP
GO:0001973	G protein-coupled adenosine receptor signaling pathway	1/533	12/23239	0.243081	0.530788	0.466762	Adora2b	1	BP
GO:0002016	regulation of blood volume by renin-angiotensin	1/533	12/23239	0.243081	0.530788	0.466762	Ren1	1	BP
GO:0002329	pre-B cell differentiation	1/533	12/23239	0.243081	0.530788	0.466762	Atm	1	BP
GO:0002730	regulation of dendritic cell cytokine production	1/533	12/23239	0.243081	0.530788	0.466762	Tlr3	1	BP
GO:0006670	sphingosine metabolic process	1/533	12/23239	0.243081	0.530788	0.466762	Plpp1	1	BP
GO:0006862	nucleotide transport	1/533	12/23239	0.243081	0.530788	0.466762	Slc25a36	1	BP
GO:0007440	foregut morphogenesis	1/533	12/23239	0.243081	0.530788	0.466762	Epb41l5	1	BP
GO:0014842	regulation of skeletal muscle satellite cell proliferation	1/533	12/23239	0.243081	0.530788	0.466762	Six5	1	BP
GO:0016926	protein desumoylation	1/533	12/23239	0.243081	0.530788	0.466762	Uspl1	1	BP
GO:0019471	4-hydroxyproline metabolic process	1/533	12/23239	0.243081	0.530788	0.466762	Egln3	1	BP
GO:0031915	positive regulation of synaptic plasticity	1/533	12/23239	0.243081	0.530788	0.466762	Ephb2	1	BP
GO:0032353	negative regulation of hormone biosynthetic process	1/533	12/23239	0.243081	0.530788	0.466762	Gfi1	1	BP
GO:0032725	positive regulation of granulocyte macrophage colony-stimulating factor production	1/533	12/23239	0.243081	0.530788	0.466762	Fcer1a	1	BP
GO:0032799	low-density lipoprotein receptor particle metabolic process	1/533	12/23239	0.243081	0.530788	0.466762	Apoe	1	BP
GO:0033148	positive regulation of intracellular estrogen receptor signaling pathway	1/533	12/23239	0.243081	0.530788	0.466762	Med1	1	BP
GO:0033262	regulation of nuclear cell cycle DNA replication	1/533	12/23239	0.243081	0.530788	0.466762	Cdt1	1	BP
GO:0035588	G protein-coupled purinergic receptor signaling pathway	1/533	12/23239	0.243081	0.530788	0.466762	Adora2b	1	BP
GO:0036295	cellular response to increased oxygen levels	1/533	12/23239	0.243081	0.530788	0.466762	Cav1	1	BP
GO:0038166	angiotensin-activated signaling pathway	1/533	12/23239	0.243081	0.530788	0.466762	Cav1	1	BP
GO:0042362	fat-soluble vitamin biosynthetic process	1/533	12/23239	0.243081	0.530788	0.466762	Gfi1	1	BP
GO:0042541	hemoglobin biosynthetic process	1/533	12/23239	0.243081	0.530788	0.466762	Alas2	1	BP
GO:0042989	sequestering of actin monomers	1/533	12/23239	0.243081	0.530788	0.466762	Gsn	1	BP
GO:0043649	dicarboxylic acid catabolic process	1/533	12/23239	0.243081	0.530788	0.466762	Acot8	1	BP
GO:0043970	histone H3-K9 acetylation	1/533	12/23239	0.243081	0.530788	0.466762	Nap1l2	1	BP
GO:0045217	cell-cell junction maintenance	1/533	12/23239	0.243081	0.530788	0.466762	Cd177	1	BP
GO:0045346	regulation of MHC class II biosynthetic process	1/533	12/23239	0.243081	0.530788	0.466762	Cd40lg	1	BP
GO:0046607	positive regulation of centrosome cycle	1/533	12/23239	0.243081	0.530788	0.466762	Cep295	1	BP
GO:0046929	negative regulation of neurotransmitter secretion	1/533	12/23239	0.243081	0.530788	0.466762	Ppp1r9a	1	BP
GO:0052646	alditol phosphate metabolic process	1/533	12/23239	0.243081	0.530788	0.466762	Gpam	1	BP
GO:0060433	bronchus development	1/533	12/23239	0.243081	0.530788	0.466762	Tulp3	1	BP
GO:0060502	epithelial cell proliferation involved in lung morphogenesis	1/533	12/23239	0.243081	0.530788	0.466762	Nfib	1	BP
GO:0070444	oligodendrocyte progenitor proliferation	1/533	12/23239	0.243081	0.530788	0.466762	Trf	1	BP
GO:0070445	regulation of oligodendrocyte progenitor proliferation	1/533	12/23239	0.243081	0.530788	0.466762	Trf	1	BP
GO:0070572	positive regulation of neuron projection regeneration	1/533	12/23239	0.243081	0.530788	0.466762	Hgf	1	BP
GO:0070986	left/right axis specification	1/533	12/23239	0.243081	0.530788	0.466762	Epb41l5	1	BP
GO:0071044	histone mRNA catabolic process	1/533	12/23239	0.243081	0.530788	0.466762	Atm	1	BP
GO:0071281	cellular response to iron ion	1/533	12/23239	0.243081	0.530788	0.466762	Trf	1	BP
GO:0071468	cellular response to acidic pH	1/533	12/23239	0.243081	0.530788	0.466762	Rab11fip5	1	BP
GO:0071838	cell proliferation in bone marrow	1/533	12/23239	0.243081	0.530788	0.466762	Il6	1	BP
GO:0071863	regulation of cell proliferation in bone marrow	1/533	12/23239	0.243081	0.530788	0.466762	Il6	1	BP
GO:0072176	nephric duct development	1/533	12/23239	0.243081	0.530788	0.466762	Efnb2	1	BP
GO:0072393	microtubule anchoring at microtubule organizing center	1/533	12/23239	0.243081	0.530788	0.466762	Kif3a	1	BP
GO:0072540	T-helper 17 cell lineage commitment	1/533	12/23239	0.243081	0.530788	0.466762	Il6	1	BP
GO:0080009	mRNA methylation	1/533	12/23239	0.243081	0.530788	0.466762	Mettl3	1	BP
GO:0097049	motor neuron apoptotic process	1/533	12/23239	0.243081	0.530788	0.466762	Clcf1	1	BP
GO:0098789	pre-mRNA cleavage required for polyadenylation	1/533	12/23239	0.243081	0.530788	0.466762	Cstf2	1	BP
GO:1900244	positive regulation of synaptic vesicle endocytosis	1/533	12/23239	0.243081	0.530788	0.466762	Ppp3cc	1	BP
GO:1901298	regulation of hydrogen peroxide-mediated programmed cell death	1/533	12/23239	0.243081	0.530788	0.466762	Hgf	1	BP
GO:1903729	regulation of plasma membrane organization	1/533	12/23239	0.243081	0.530788	0.466762	Gsn	1	BP
GO:1904994	regulation of leukocyte adhesion to vascular endothelial cell	1/533	12/23239	0.243081	0.530788	0.466762	Cxcl12	1	BP
GO:2000035	regulation of stem cell division	1/533	12/23239	0.243081	0.530788	0.466762	Nap1l2	1	BP
GO:2000047	regulation of cell-cell adhesion mediated by cadherin	1/533	12/23239	0.243081	0.530788	0.466762	Ppm1f	1	BP
GO:2000232	regulation of rRNA processing	1/533	12/23239	0.243081	0.530788	0.466762	Riok2	1	BP
GO:2000674	regulation of type B pancreatic cell apoptotic process	1/533	12/23239	0.243081	0.530788	0.466762	Eif2s1	1	BP
GO:0007249	I-kappaB kinase/NF-kappaB signaling	6/533	183/23239	0.244326	0.531768	0.467624	Card9/Ltf/Capn3/Tlr3/Traf3ip2/Nlrc3	6	BP
GO:0031346	positive regulation of cell projection organization	13/533	454/23239	0.245555	0.531768	0.467624	Apoe/Fn1/Scn1b/Il6/Cep135/Hgf/Nckipsd/Ppp1r9a/Epor/Ttbk2/Cxcl12/Elavl4/Frmd7	13	BP
GO:0009410	response to xenobiotic stimulus	7/533	221/23239	0.245639	0.531768	0.467624	Gstm5/N6amt1/Arnt2/Akr1c13/Cyp2u1/Rorc/Rhbdd3	7	BP
GO:0022618	ribonucleoprotein complex assembly	7/533	221/23239	0.245639	0.531768	0.467624	Rplp0/Atm/Eif2s1/Atr/Luc7l3/Prpf3/Atxn2	7	BP
GO:0002688	regulation of leukocyte chemotaxis	4/533	110/23239	0.245869	0.531768	0.467624	Cxcl10/S100a14/Cxcl12/Jam3	4	BP
GO:0007498	mesoderm development	4/533	110/23239	0.245869	0.531768	0.467624	Tcf15/Ecsit/Smad1/Epb41l5	4	BP
GO:0060606	tube closure	4/533	110/23239	0.245869	0.531768	0.467624	Ptch1/Prickle1/Tulp3/Folr1	4	BP
GO:0002718	regulation of cytokine production involved in immune response	3/533	75/23239	0.2471	0.531768	0.467624	Smad7/Il6/Tlr3	3	BP
GO:0032507	maintenance of protein location in cell	3/533	75/23239	0.2471	0.531768	0.467624	Gsn/Txn1/Cav1	3	BP
GO:0061515	myeloid cell development	3/533	75/23239	0.2471	0.531768	0.467624	Med1/Lyar/Slc11a2	3	BP
GO:1903201	regulation of oxidative stress-induced cell death	3/533	75/23239	0.2471	0.531768	0.467624	Txn1/Hgf/Epor	3	BP
GO:0050878	regulation of body fluid levels	10/533	337/23239	0.247491	0.531768	0.467624	Apoe/Med1/Adrb1/Cav1/Cd40lg/Ptger4/Comp/Ephb2/Ddr1/Cdh1	10	BP
GO:0048017	inositol lipid-mediated signaling	5/533	147/23239	0.24879	0.531768	0.467624	Gsn/Cd28/Slc9a3r2/Hgf/Nlrc3	5	BP
GO:0001941	postsynaptic membrane organization	2/533	42/23239	0.250546	0.531768	0.467624	Apoe/Ephb2	2	BP
GO:0002534	cytokine production involved in inflammatory response	2/533	42/23239	0.250546	0.531768	0.467624	Il1r2/Nlrc3	2	BP
GO:0005978	glycogen biosynthetic process	2/533	42/23239	0.250546	0.531768	0.467624	Dyrk2/Ppp1r3e	2	BP
GO:0006024	glycosaminoglycan biosynthetic process	2/533	42/23239	0.250546	0.531768	0.467624	B4galt7/Ptger4	2	BP
GO:0007080	mitotic metaphase plate congression	2/533	42/23239	0.250546	0.531768	0.467624	Cenpc1/Cdt1	2	BP
GO:0009250	glucan biosynthetic process	2/533	42/23239	0.250546	0.531768	0.467624	Dyrk2/Ppp1r3e	2	BP
GO:0010765	positive regulation of sodium ion transport	2/533	42/23239	0.250546	0.531768	0.467624	Scn1b/Cnksr3	2	BP
GO:0010907	positive regulation of glucose metabolic process	2/533	42/23239	0.250546	0.531768	0.467624	Dyrk2/Ppp1r3e	2	BP
GO:0010972	negative regulation of G2/M transition of mitotic cell cycle	2/533	42/23239	0.250546	0.531768	0.467624	Atm/Blm	2	BP
GO:0030490	maturation of SSU-rRNA	2/533	42/23239	0.250546	0.531768	0.467624	Riok2/Tsr2	2	BP
GO:0035458	cellular response to interferon-beta	2/533	42/23239	0.250546	0.531768	0.467624	Pnpt1/Iigp1	2	BP
GO:0046636	negative regulation of alpha-beta T cell activation	2/533	42/23239	0.250546	0.531768	0.467624	Btla/Smad7	2	BP
GO:0051898	negative regulation of protein kinase B signaling	2/533	42/23239	0.250546	0.531768	0.467624	Ddit3/Hyal2	2	BP
GO:0097178	ruffle assembly	2/533	42/23239	0.250546	0.531768	0.467624	Cav1/Sh3yl1	2	BP
GO:1901985	positive regulation of protein acetylation	2/533	42/23239	0.250546	0.531768	0.467624	Cep295/Nap1l2	2	BP
GO:0032411	positive regulation of transporter activity	4/533	111/23239	0.250865	0.531768	0.467624	S100a1/Adrb1/Cnksr3/Ephb2	4	BP
GO:0051282	regulation of sequestering of calcium ion	4/533	111/23239	0.250865	0.531768	0.467624	Capn3/Ddit3/Cxcl10/Il13	4	BP
GO:0000280	nuclear division	12/533	417/23239	0.251635	0.531768	0.467624	Atm/Cd28/Cul9/Nek6/Cenpc1/Cit/Cdt1/Riok2/Blm/Rnf212/Mad2l1/Mlh1	12	BP
GO:0006790	sulfur compound metabolic process	8/533	261/23239	0.251676	0.531768	0.467624	Gstm5/Chac1/Mpst/Acot8/Hs3st3b1/Gpam/Acot2/Sulf1	8	BP
GO:0006937	regulation of muscle contraction	5/533	148/23239	0.253092	0.531768	0.467624	Adrb1/Smad7/Cav1/Ptger4/Adora2b	5	BP
GO:0042116	macrophage activation	3/533	76/23239	0.253262	0.531768	0.467624	Atm/Il13/Tlr3	3	BP
GO:0051965	positive regulation of synapse assembly	3/533	76/23239	0.253262	0.531768	0.467624	Adgrl1/Amigo2/Ephb2	3	BP
GO:0055008	cardiac muscle tissue morphogenesis	3/533	76/23239	0.253262	0.531768	0.467624	Med1/Smad7/Epor	3	BP
GO:0090630	activation of GTPase activity	3/533	76/23239	0.253262	0.531768	0.467624	Tbc1d8b/Usp6nl/Arhgef16	3	BP
GO:0000209	protein polyubiquitination	6/533	186/23239	0.255772	0.531768	0.467624	Bcl2/Ube2o/Klhl42/Trim2/Ube2e2/Anapc13	6	BP
GO:0046328	regulation of JNK cascade	6/533	186/23239	0.255772	0.531768	0.467624	Card9/Trf/Cd40lg/Dusp22/Tlr3/Fcer1a	6	BP
GO:0008286	insulin receptor signaling pathway	4/533	112/23239	0.255883	0.531768	0.467624	Sesn3/Appl1/Stxbp4/Irs3	4	BP
GO:0032368	regulation of lipid transport	4/533	112/23239	0.255883	0.531768	0.467624	Apoe/Ptch1/Ren1/Arv1	4	BP
GO:0046467	membrane lipid biosynthetic process	4/533	112/23239	0.255883	0.531768	0.467624	B3gnt5/Smpd2/Kdsr/A4galt	4	BP
GO:0051208	sequestering of calcium ion	4/533	112/23239	0.255883	0.531768	0.467624	Capn3/Ddit3/Cxcl10/Il13	4	BP
GO:2001234	negative regulation of apoptotic signaling pathway	7/533	224/23239	0.256029	0.531768	0.467624	Tpt1/Bcl2/Atad5/Rrm2b/Hgf/Hells/Cxcl12	7	BP
GO:0042063	gliogenesis	9/533	302/23239	0.258826	0.531768	0.467624	Fn1/Nfib/Zfp365/Trf/Clcf1/Il6/Ascl2/Lgi4/Mettl3	9	BP
GO:0006040	amino sugar metabolic process	2/533	43/23239	0.259087	0.531768	0.467624	Chil3/Npl	2	BP
GO:0006576	cellular biogenic amine metabolic process	2/533	43/23239	0.259087	0.531768	0.467624	Haao/Tph2	2	BP
GO:0010677	negative regulation of cellular carbohydrate metabolic process	2/533	43/23239	0.259087	0.531768	0.467624	Fam3c/Il6	2	BP
GO:0042771	intrinsic apoptotic signaling pathway in response to DNA damage by p53 class mediator	2/533	43/23239	0.259087	0.531768	0.467624	Atad5/Dyrk2	2	BP
GO:0044786	cell cycle DNA replication	2/533	43/23239	0.259087	0.531768	0.467624	Atad5/Cdt1	2	BP
GO:0050974	detection of mechanical stimulus involved in sensory perception	2/533	43/23239	0.259087	0.531768	0.467624	Slc12a2/Cxcl12	2	BP
GO:0086002	cardiac muscle cell action potential involved in contraction	2/533	43/23239	0.259087	0.531768	0.467624	Cav1/Scn1b	2	BP
GO:0002260	lymphocyte homeostasis	3/533	77/23239	0.259446	0.531768	0.467624	Bcl2/Gpr174/Gpam	3	BP
GO:0046209	nitric oxide metabolic process	3/533	77/23239	0.259446	0.531768	0.467624	Cav1/Il6/Epor	3	BP
GO:0051279	regulation of release of sequestered calcium ion into cytosol	3/533	77/23239	0.259446	0.531768	0.467624	Capn3/Cxcl10/Il13	3	BP
GO:0072332	intrinsic apoptotic signaling pathway by p53 class mediator	3/533	77/23239	0.259446	0.531768	0.467624	Atad5/Rrm2b/Dyrk2	3	BP
GO:1900046	regulation of hemostasis	3/533	77/23239	0.259446	0.531768	0.467624	Apoe/Cav1/Comp	3	BP
GO:1902117	positive regulation of organelle assembly	3/533	77/23239	0.259446	0.531768	0.467624	Cep135/Cep295/Ttbk2	3	BP
GO:0044706	multi-multicellular organism process	6/533	187/23239	0.25962	0.531768	0.467624	Med1/H2-Q2/Atr/Ddr1/Epor/Cdh1	6	BP
GO:0000921	septin ring assembly	1/533	13/23239	0.26045	0.531768	0.467624	Sept10	1	BP
GO:0002024	diet induced thermogenesis	1/533	13/23239	0.26045	0.531768	0.467624	Adrb1	1	BP
GO:0002371	dendritic cell cytokine production	1/533	13/23239	0.26045	0.531768	0.467624	Tlr3	1	BP
GO:0002674	negative regulation of acute inflammatory response	1/533	13/23239	0.26045	0.531768	0.467624	Il20rb	1	BP
GO:0002885	positive regulation of hypersensitivity	1/533	13/23239	0.26045	0.531768	0.467624	Fcer1a	1	BP
GO:0006271	DNA strand elongation involved in DNA replication	1/533	13/23239	0.26045	0.531768	0.467624	Lig3	1	BP
GO:0006544	glycine metabolic process	1/533	13/23239	0.26045	0.531768	0.467624	Shmt1	1	BP
GO:0006590	thyroid hormone generation	1/533	13/23239	0.26045	0.531768	0.467624	Med1	1	BP
GO:0006620	post-translational protein targeting to endoplasmic reticulum membrane	1/533	13/23239	0.26045	0.531768	0.467624	Folr1	1	BP
GO:0006983	ER overload response	1/533	13/23239	0.26045	0.531768	0.467624	Ddit3	1	BP
GO:0007183	SMAD protein complex assembly	1/533	13/23239	0.26045	0.531768	0.467624	Smad1	1	BP
GO:0007351	tripartite regional subdivision	1/533	13/23239	0.26045	0.531768	0.467624	Tdgf1	1	BP
GO:0008595	anterior/posterior axis specification, embryo	1/533	13/23239	0.26045	0.531768	0.467624	Tdgf1	1	BP
GO:0009071	serine family amino acid catabolic process	1/533	13/23239	0.26045	0.531768	0.467624	Shmt1	1	BP
GO:0010561	negative regulation of glycoprotein biosynthetic process	1/533	13/23239	0.26045	0.531768	0.467624	Acot8	1	BP
GO:0014820	tonic smooth muscle contraction	1/533	13/23239	0.26045	0.531768	0.467624	Cd38	1	BP
GO:0014841	skeletal muscle satellite cell proliferation	1/533	13/23239	0.26045	0.531768	0.467624	Six5	1	BP
GO:0015802	basic amino acid transport	1/533	13/23239	0.26045	0.531768	0.467624	Slc7a1	1	BP
GO:0016446	somatic hypermutation of immunoglobulin genes	1/533	13/23239	0.26045	0.531768	0.467624	Mlh1	1	BP
GO:0017121	plasma membrane phospholipid scrambling	1/533	13/23239	0.26045	0.531768	0.467624	Plscr4	1	BP
GO:0021548	pons development	1/533	13/23239	0.26045	0.531768	0.467624	Bcl2	1	BP
GO:0021604	cranial nerve structural organization	1/533	13/23239	0.26045	0.531768	0.467624	Kcna2	1	BP
GO:0030213	hyaluronan biosynthetic process	1/533	13/23239	0.26045	0.531768	0.467624	Ptger4	1	BP
GO:0030449	regulation of complement activation	1/533	13/23239	0.26045	0.531768	0.467624	Cd59b	1	BP
GO:0031953	negative regulation of protein autophosphorylation	1/533	13/23239	0.26045	0.531768	0.467624	Cav1	1	BP
GO:0032099	negative regulation of appetite	1/533	13/23239	0.26045	0.531768	0.467624	Nenf	1	BP
GO:0032351	negative regulation of hormone metabolic process	1/533	13/23239	0.26045	0.531768	0.467624	Gfi1	1	BP
GO:0032494	response to peptidoglycan	1/533	13/23239	0.26045	0.531768	0.467624	Card9	1	BP
GO:0032525	somite rostral/caudal axis specification	1/533	13/23239	0.26045	0.531768	0.467624	Epb41l5	1	BP
GO:0032926	negative regulation of activin receptor signaling pathway	1/533	13/23239	0.26045	0.531768	0.467624	Fstl3	1	BP
GO:0033280	response to vitamin D	1/533	13/23239	0.26045	0.531768	0.467624	Med1	1	BP
GO:0033690	positive regulation of osteoblast proliferation	1/533	13/23239	0.26045	0.531768	0.467624	Ltf	1	BP
GO:0034755	iron ion transmembrane transport	1/533	13/23239	0.26045	0.531768	0.467624	Slc11a2	1	BP
GO:0035745	T-helper 2 cell cytokine production	1/533	13/23239	0.26045	0.531768	0.467624	Il6	1	BP
GO:0035810	positive regulation of urine volume	1/533	13/23239	0.26045	0.531768	0.467624	Ptger4	1	BP
GO:0035970	peptidyl-threonine dephosphorylation	1/533	13/23239	0.26045	0.531768	0.467624	Ppm1f	1	BP
GO:0036296	response to increased oxygen levels	1/533	13/23239	0.26045	0.531768	0.467624	Cav1	1	BP
GO:0038065	collagen-activated signaling pathway	1/533	13/23239	0.26045	0.531768	0.467624	Ddr1	1	BP
GO:0042532	negative regulation of tyrosine phosphorylation of STAT protein	1/533	13/23239	0.26045	0.531768	0.467624	Cav1	1	BP
GO:0043691	reverse cholesterol transport	1/533	13/23239	0.26045	0.531768	0.467624	Apoe	1	BP
GO:0045136	development of secondary sexual characteristics	1/533	13/23239	0.26045	0.531768	0.467624	Med1	1	BP
GO:0045342	MHC class II biosynthetic process	1/533	13/23239	0.26045	0.531768	0.467624	Cd40lg	1	BP
GO:0045628	regulation of T-helper 2 cell differentiation	1/533	13/23239	0.26045	0.531768	0.467624	Il6	1	BP
GO:0045837	negative regulation of membrane potential	1/533	13/23239	0.26045	0.531768	0.467624	Il6	1	BP
GO:0046642	negative regulation of alpha-beta T cell proliferation	1/533	13/23239	0.26045	0.531768	0.467624	Btla	1	BP
GO:0048012	hepatocyte growth factor receptor signaling pathway	1/533	13/23239	0.26045	0.531768	0.467624	Hgf	1	BP
GO:0048742	regulation of skeletal muscle fiber development	1/533	13/23239	0.26045	0.531768	0.467624	Bcl2	1	BP
GO:0050667	homocysteine metabolic process	1/533	13/23239	0.26045	0.531768	0.467624	Mpst	1	BP
GO:0051974	negative regulation of telomerase activity	1/533	13/23239	0.26045	0.531768	0.467624	Pot1a	1	BP
GO:0060263	regulation of respiratory burst	1/533	13/23239	0.26045	0.531768	0.467624	Jchain	1	BP
GO:0060546	negative regulation of necroptotic process	1/533	13/23239	0.26045	0.531768	0.467624	Cav1	1	BP
GO:0060601	lateral sprouting from an epithelium	1/533	13/23239	0.26045	0.531768	0.467624	Sulf1	1	BP
GO:0060856	establishment of blood-brain barrier	1/533	13/23239	0.26045	0.531768	0.467624	Abcb1b	1	BP
GO:0061140	lung secretory cell differentiation	1/533	13/23239	0.26045	0.531768	0.467624	Nfib	1	BP
GO:0070091	glucagon secretion	1/533	13/23239	0.26045	0.531768	0.467624	Il6	1	BP
GO:0070255	regulation of mucus secretion	1/533	13/23239	0.26045	0.531768	0.467624	Ptger4	1	BP
GO:0097090	presynaptic membrane organization	1/533	13/23239	0.26045	0.531768	0.467624	Apoe	1	BP
GO:0097499	protein localization to non-motile cilium	1/533	13/23239	0.26045	0.531768	0.467624	Tulp3	1	BP
GO:0098787	mRNA cleavage involved in mRNA processing	1/533	13/23239	0.26045	0.531768	0.467624	Cstf2	1	BP
GO:1900225	regulation of NLRP3 inflammasome complex assembly	1/533	13/23239	0.26045	0.531768	0.467624	Nlrc3	1	BP
GO:1902950	regulation of dendritic spine maintenance	1/533	13/23239	0.26045	0.531768	0.467624	Apoe	1	BP
GO:1903025	regulation of RNA polymerase II regulatory region sequence-specific DNA binding	1/533	13/23239	0.26045	0.531768	0.467624	Ddit3	1	BP
GO:1903624	regulation of DNA catabolic process	1/533	13/23239	0.26045	0.531768	0.467624	Atm	1	BP
GO:1903817	negative regulation of voltage-gated potassium channel activity	1/533	13/23239	0.26045	0.531768	0.467624	Cav1	1	BP
GO:1903909	regulation of receptor clustering	1/533	13/23239	0.26045	0.531768	0.467624	Gsn	1	BP
GO:1904816	positive regulation of protein localization to chromosome, telomeric region	1/533	13/23239	0.26045	0.531768	0.467624	Gnl3	1	BP
GO:1901216	positive regulation of neuron death	4/533	113/23239	0.260921	0.531768	0.467624	Atm/Eif2s1/Ddit3/Efnb2	4	BP
GO:1903828	negative regulation of protein localization	4/533	113/23239	0.260921	0.531768	0.467624	Txn1/Akap1/Cdt1/Ttbk2	4	BP
GO:0051494	negative regulation of cytoskeleton organization	5/533	150/23239	0.261751	0.531768	0.467624	Gsn/Phldb2/Ppp1r9a/Ttbk2/Frmd7	5	BP
GO:0002685	regulation of leukocyte migration	6/533	188/23239	0.263483	0.531768	0.467624	Ptger4/Emilin1/Cxcl10/S100a14/Cxcl12/Jam3	6	BP
GO:0006364	rRNA processing	6/533	188/23239	0.263483	0.531768	0.467624	Nsun5/Lyar/Riok2/Tfb2m/Mettl15/Tsr2	6	BP
GO:1902275	regulation of chromatin organization	6/533	188/23239	0.263483	0.531768	0.467624	Atm/Jdp2/Prmt6/Nap1l2/Tet1/Gfi1	6	BP
GO:0007389	pattern specification process	13/533	462/23239	0.2648	0.531768	0.467624	Atm/Ptch1/Acvrl1/Kif3a/Meox2/Tcf15/Tulp3/Ddit3/Folr1/Hoxb3/Tdgf1/Hoxd9/Epb41l5	13	BP
GO:0043434	response to peptide hormone	9/533	304/23239	0.264847	0.531768	0.467624	Cav1/Gatm/Sesn3/Appl1/Khk/Stxbp4/Gpam/Ggh/Irs3	9	BP
GO:0006405	RNA export from nucleus	3/533	78/23239	0.26565	0.531768	0.467624	Nup85/Riok2/Eny2	3	BP
GO:0030168	platelet activation	3/533	78/23239	0.26565	0.531768	0.467624	Apoe/Cd40lg/Comp	3	BP
GO:0032479	regulation of type I interferon production	3/533	78/23239	0.26565	0.531768	0.467624	Cd14/Tlr3/Nlrc3	3	BP
GO:0033143	regulation of intracellular steroid hormone receptor signaling pathway	3/533	78/23239	0.26565	0.531768	0.467624	Med1/Ncoa2/Ufsp2	3	BP
GO:0043507	positive regulation of JUN kinase activity	3/533	78/23239	0.26565	0.531768	0.467624	Trf/Cd40lg/Fcer1a	3	BP
GO:0060976	coronary vasculature development	3/533	78/23239	0.26565	0.531768	0.467624	Prickle1/Adamts6/Epor	3	BP
GO:0071674	mononuclear cell migration	3/533	78/23239	0.26565	0.531768	0.467624	Cxcl10/S100a14/Cxcl12	3	BP
GO:1901992	positive regulation of mitotic cell cycle phase transition	3/533	78/23239	0.26565	0.531768	0.467624	Cdt1/Lsm11/Ube2e2	3	BP
GO:0019730	antimicrobial humoral response	4/533	114/23239	0.265977	0.531768	0.467624	Camp/Ltf/Jchain/Cxcl10	4	BP
GO:0000910	cytokinesis	5/533	151/23239	0.266107	0.531768	0.467624	Zfp365/Cit/Cdt1/Rhoc/Sept10	5	BP
GO:0051222	positive regulation of protein transport	12/533	423/23239	0.266837	0.531768	0.467624	Cd14/Med1/Adrb1/Efcab7/Kif3a/Ptger4/Cd38/Il6/Riok2/Hyal2/Il13/Cdh1	12	BP
GO:0002063	chondrocyte development	2/533	44/23239	0.267631	0.531768	0.467624	Comp/Sulf1	2	BP
GO:0006378	mRNA polyadenylation	2/533	44/23239	0.267631	0.531768	0.467624	Pnpt1/Cstf2	2	BP
GO:0010799	regulation of peptidyl-threonine phosphorylation	2/533	44/23239	0.267631	0.531768	0.467624	Smad7/Spred2	2	BP
GO:0040018	positive regulation of multicellular organism growth	2/533	44/23239	0.267631	0.531768	0.467624	Bcl2/Gpam	2	BP
GO:0090207	regulation of triglyceride metabolic process	2/533	44/23239	0.267631	0.531768	0.467624	Apoe/Gpam	2	BP
GO:1901653	cellular response to peptide	8/533	266/23239	0.267794	0.531768	0.467624	Cav1/Sesn3/Appl1/Stxbp4/Gpam/Ddx11/Irs3/Cacnb1	8	BP
GO:0001894	tissue homeostasis	7/533	228/23239	0.270078	0.531768	0.467624	Prdx5/Bcl2/Trf/Ptger4/Cd38/Il20rb/Il6	7	BP
GO:0048545	response to steroid hormone	7/533	228/23239	0.270078	0.531768	0.467624	Bcl2/Med1/Cav1/Anxa3/Il6/Ncoa2/Ufsp2	7	BP
GO:0097191	extrinsic apoptotic signaling pathway	7/533	228/23239	0.270078	0.531768	0.467624	Bcl2/Atf3/Cav1/Mal/Hgf/Hyal2/Tlr3	7	BP
GO:0000724	double-strand break repair via homologous recombination	4/533	115/23239	0.271052	0.531768	0.467624	Atm/Zfp365/Recql/Blm	4	BP
GO:0000725	recombinational repair	4/533	115/23239	0.271052	0.531768	0.467624	Atm/Zfp365/Recql/Blm	4	BP
GO:0030072	peptide hormone secretion	8/533	267/23239	0.271053	0.531768	0.467624	Rab11fip5/Ptger4/Cd38/Clcf1/Il6/Stxbp4/Ica1/Eny2	8	BP
GO:0021915	neural tube development	6/533	190/23239	0.271253	0.531768	0.467624	Ptch1/Prickle1/Kif3a/Tulp3/Folr1/Ttbk2	6	BP
GO:0051090	regulation of DNA-binding transcription factor activity	11/533	385/23239	0.271313	0.531768	0.467624	Ltf/Smad7/Ptch1/Cd40lg/Capn3/Anxa3/Il6/Ddit3/Tlr3/Nlrc3/Gfi1	11	BP
GO:0003208	cardiac ventricle morphogenesis	3/533	79/23239	0.271871	0.531768	0.467624	Med1/Smad7/Epor	3	BP
GO:0006942	regulation of striated muscle contraction	3/533	79/23239	0.271871	0.531768	0.467624	Adrb1/Smad7/Cav1	3	BP
GO:0015748	organophosphate ester transport	3/533	79/23239	0.271871	0.531768	0.467624	Apoe/Slc25a36/Atp9a	3	BP
GO:0045913	positive regulation of carbohydrate metabolic process	3/533	79/23239	0.271871	0.531768	0.467624	Ptger4/Dyrk2/Ppp1r3e	3	BP
GO:0046364	monosaccharide biosynthetic process	3/533	79/23239	0.271871	0.531768	0.467624	Atf3/Fam3c/Il6	3	BP
GO:0060113	inner ear receptor cell differentiation	3/533	79/23239	0.271871	0.531768	0.467624	Kif3a/Mcoln3/Gfi1	3	BP
GO:0070588	calcium ion transmembrane transport	8/533	268/23239	0.274324	0.531768	0.467624	S100a1/Adrb1/Capn3/Ddit3/Cxcl10/Il13/Cacnb1/Sestd1	8	BP
GO:0008015	blood circulation	13/533	466/23239	0.274615	0.531768	0.467624	Apoe/S100a1/Adrb1/Smad7/Cav1/Cpa3/Acvrl1/Scn1b/Ren1/Comp/Cd38/Adora2b/Kcnk6	13	BP
GO:0003158	endothelium development	4/533	116/23239	0.276143	0.531768	0.467624	Acvrl1/Cxcl10/Col18a1/Abcb1b	4	BP
GO:0014020	primary neural tube formation	4/533	116/23239	0.276143	0.531768	0.467624	Ptch1/Prickle1/Tulp3/Folr1	4	BP
GO:0003254	regulation of membrane depolarization	2/533	45/23239	0.276173	0.531768	0.467624	Smad7/Scn1b	2	BP
GO:0007212	dopamine receptor signaling pathway	2/533	45/23239	0.276173	0.531768	0.467624	Gna14/Gna15	2	BP
GO:0014046	dopamine secretion	2/533	45/23239	0.276173	0.531768	0.467624	Kcna2/Cxcl12	2	BP
GO:0014059	regulation of dopamine secretion	2/533	45/23239	0.276173	0.531768	0.467624	Kcna2/Cxcl12	2	BP
GO:0030857	negative regulation of epithelial cell differentiation	2/533	45/23239	0.276173	0.531768	0.467624	Cav1/Acvrl1	2	BP
GO:0031648	protein destabilization	2/533	45/23239	0.276173	0.531768	0.467624	Gsn/Capn3	2	BP
GO:0032007	negative regulation of TOR signaling	2/533	45/23239	0.276173	0.531768	0.467624	Atm/Sesn3	2	BP
GO:0035136	forelimb morphogenesis	2/533	45/23239	0.276173	0.531768	0.467624	Rdh10/Hoxd9	2	BP
GO:0035196	miRNA processing	2/533	45/23239	0.276173	0.531768	0.467624	Drosha/Mettl3	2	BP
GO:0044848	biological phase	2/533	45/23239	0.276173	0.531768	0.467624	Xrcc5/Mlh1	2	BP
GO:0048010	vascular endothelial growth factor receptor signaling pathway	2/533	45/23239	0.276173	0.531768	0.467624	Emilin1/Sulf1	2	BP
GO:0071470	cellular response to osmotic stress	2/533	45/23239	0.276173	0.531768	0.467624	Capn3/Xrcc5	2	BP
GO:0090199	regulation of release of cytochrome c from mitochondria	2/533	45/23239	0.276173	0.531768	0.467624	Bik/Hgf	2	BP
GO:0090317	negative regulation of intracellular protein transport	2/533	45/23239	0.276173	0.531768	0.467624	Txn1/Akap1	2	BP
GO:1903018	regulation of glycoprotein metabolic process	2/533	45/23239	0.276173	0.531768	0.467624	Bcl2/Acot8	2	BP
GO:1903115	regulation of actin filament-based movement	2/533	45/23239	0.276173	0.531768	0.467624	Adrb1/Cav1	2	BP
GO:0010506	regulation of autophagy	7/533	230/23239	0.277179	0.531768	0.467624	Bcl2/Atm/Rab39b/Sesn3/Iigp1/Ddit3/Lamp3	7	BP
GO:0032872	regulation of stress-activated MAPK cascade	7/533	230/23239	0.277179	0.531768	0.467624	Card9/Trf/Cd40lg/Dusp22/Hgf/Tlr3/Fcer1a	7	BP
GO:0000076	DNA replication checkpoint signaling	1/533	14/23239	0.277422	0.531768	0.467624	Cdt1	1	BP
GO:0002566	somatic diversification of immune receptors via somatic mutation	1/533	14/23239	0.277422	0.531768	0.467624	Mlh1	1	BP
GO:0006534	cysteine metabolic process	1/533	14/23239	0.277422	0.531768	0.467624	Mpst	1	BP
GO:0006577	amino-acid betaine metabolic process	1/533	14/23239	0.277422	0.531768	0.467624	Chdh	1	BP
GO:0006662	glycerol ether metabolic process	1/533	14/23239	0.277422	0.531768	0.467624	Txn1	1	BP
GO:0006924	activation-induced cell death of T cells	1/533	14/23239	0.277422	0.531768	0.467624	Gpam	1	BP
GO:0006999	nuclear pore organization	1/533	14/23239	0.277422	0.531768	0.467624	Nup205	1	BP
GO:0007175	negative regulation of epidermal growth factor-activated receptor activity	1/533	14/23239	0.277422	0.531768	0.467624	Gprc5a	1	BP
GO:0007342	fusion of sperm to egg plasma membrane involved in single fertilization	1/533	14/23239	0.277422	0.531768	0.467624	Izumo1r	1	BP
GO:0010310	regulation of hydrogen peroxide metabolic process	1/533	14/23239	0.277422	0.531768	0.467624	Ptger4	1	BP
[truncated: 3,050 more rows]

## Sheet: README
标题	说明
ID	GO号
Description	GO对应的描述信息
GeneRatio	富集基因在该GO上的比例
BgRatio	背景基因在该GO上的比例
pvalue	P值
p.adjust	校正P值（BH方法校正后的P值）
qvalue	Q值（Q方法校正后的P值）
geneID	该GO上所有富集基因的基因名，用“/”分割
Count	该GO上所有富集基因的数量
